# Supplementary material for: Waking the sleeping dragon: gene expression profiling reveals adaptive strategies of the hibernating reptile Pogona vitticeps
Source: BMC Genomics. 2019 Jun 6;20:460. doi: 10.1186/s12864-019-5750-x (PMC6555745; doi:10.1186/s12864-019-5750-x)
Supplement: Supplementary file 1 — Table S1. Differential gene expression of RNA sequencing. Full list of differentially expressed genes with FDR < 0.05 for brain, heart, skeletal muscle, and common genes as outputted from EdgeR. Log2 fold change is relative to hibernation (i.e. > 1 Log2FC is higher expression during hibernation). (XLSX 1302 kb) [file 12864_2019_5750_MOESM1_ESM.xlsx]

## Sheet: Brain HvPA
Differential gene expression of hibernation vs. post-arousal in brain.
Gene	logFC	logCPM	PValue	FDR
UPK1A	6.60547	0.450581	4.28231e-31	2.69785e-27
OBSCN	6.36702	1.76173	2.80529e-13	2.31024e-11
CSF3	6.29996	0.907872	2.19601e-13	1.84465e-11
PDIA2	6.21739	0.845762	2.12483e-17	4.31821e-15
OLFM4	6.16689	1.31811	6.41459e-07	9.1741e-06
PPP1R27	5.74502	7.12615	1.9893e-23	1.04438e-20
MS4A12.1	5.4782	0.490342	1.72085e-13	1.52695e-11
HOXA3	5.45472	2.3507	2.80533e-08	6.00122e-07
PRSS55.2	5.43884	3.21081	5.90632e-17	1.07855e-14
Pvit_04899	5.31888	0.751704	1.10317e-20	4.21209e-18
CRTAM	5.2188	2.24489	2.04672e-19	6.44717e-17
Pvit_10116	5.15678	1.58228	4.62598e-28	9.71455e-25
SYNGR4	4.80467	0.701344	6.1142e-19	1.67476e-16
CACNG6	4.80096	5.52813	7.88068e-27	9.92966e-24
CYP2A13.5	4.52651	5.32749	9.23884e-09	2.26398e-07
MAB21L3	4.3553	3.25455	2.99506e-11	1.4627e-09
STEAP4	4.30616	4.67881	7.68061e-05	0.000555225
EPX	4.03787	0.798431	1.54307e-10	6.07582e-09
ATP6V0A4	4.00631	0.891437	5.66003e-06	6.07983e-05
ZC3H12D	3.80428	1.37791	3.65423e-05	0.000293831
WFIKKN1	3.75791	1.2681	3.50877e-08	7.38072e-07
C19ORF67	3.71583	1.60155	2.24134e-12	1.49423e-10
FAM178B	3.63418	1.33925	7.05261e-12	4.21151e-10
REV3L.1	3.38808	4.21929	3.99066e-16	6.07597e-14
TECTA	3.31602	2.34035	7.01308e-13	5.26093e-11
IGSF9B	3.2948	1.87521	6.81603e-06	7.18077e-05
VGLL2	3.25835	6.27953	2.34627e-06	2.81017e-05
ZGC.86725	3.23982	7.51325	4.3216e-07	6.39861e-06
C1QTNF7.1	3.2342	3.4938	6.50688e-07	9.27451e-06
NAALAD2	3.22369	1.92252	0.00668805	0.0229492
GUCA1B	3.21962	2.84644	6.9437e-05	0.000509259
CDKN1A	3.20524	8.45306	1.8826e-24	1.48255e-21
CHI3L2	3.17104	1.73674	7.09705e-07	1.0025e-05
NANOG	3.12579	0.474766	5.22478e-06	5.67031e-05
S100A9.1	3.08399	3.59048	3.89501e-08	8.0839e-07
BEST2	3.05083	0.736592	7.59565e-07	1.06462e-05
PTGES	2.99979	2.2177	5.32319e-10	1.85282e-08
ACRBP	2.95647	1.28699	3.91994e-08	8.11023e-07
TPBGL	2.95408	1.80714	6.33046e-13	4.80505e-11
RAD51	2.91489	3.71157	9.71308e-24	6.44131e-21
TUBA8	2.8695	4.64941	3.08639e-10	1.14378e-08
SPC24	2.84697	2.29711	1.00745e-08	2.44112e-07
PIM2	2.83705	2.11112	3.44732e-09	9.50466e-08
FITM1	2.80251	4.6744	2.15396e-27	3.39249e-24
SMAD6	2.77271	5.35111	3.88057e-19	1.11126e-16
GP1BB	2.76662	2.06477	1.33325e-06	1.74082e-05
CNTF	2.75877	1.61657	6.33419e-07	9.06941e-06
DACH1	2.72063	4.35102	4.88105e-11	2.23641e-09
ERV3.1.4	2.69161	2.36373	2.54322e-08	5.52492e-07
C20ORF111.1	2.68444	4.70908	1.11312e-17	2.50452e-15
SLA2	2.68071	1.29015	1.07099e-07	1.90062e-06
Pvit_02724	2.65259	0.584367	0.00203676	0.00869939
F1NGY8	2.64732	1.223	7.40686e-06	7.71931e-05
GBP1.1	2.60074	2.0699	0.000244698	0.00147704
SI.DKEYP.35F12.3	2.58467	1.87233	0.00498364	0.018008
PCLO	2.56117	1.08363	1.18675e-07	2.0682e-06
SH3TC1	2.53812	3.56293	9.3e-08	1.68362e-06
STAC3	2.53171	4.77514	8.43879e-11	3.59219e-09
AKAP5	2.51293	4.60878	0.00133269	0.00609508
BCL11B	2.47909	3.60775	1.23611e-08	2.89498e-07
FKBP5	2.45003	8.39966	2.00547e-09	5.97373e-08
SQSTM1	2.44062	8.67912	1.07515e-19	3.66131e-17
YPEL1	2.43948	4.6163	8.43539e-23	4.25143e-20
IGFBP3	2.43807	3.50562	8.39863e-14	8.24022e-12
ADM	2.42747	4.13347	3.47273e-06	3.96345e-05
C15ORF42	2.41977	2.57522	1.8593e-06	2.30356e-05
Pvit_18564	2.41332	2.58766	0.000283042	0.00166651
FABP6	2.41242	2.62086	7.72478e-06	7.9846e-05
APOA1	2.38919	3.28453	0.00407493	0.0153495
SLC22A7A	2.38796	1.29414	3.18665e-07	4.9445e-06
Pvit_00068	2.38746	1.87834	1.51253e-06	1.94073e-05
INO80D	2.38246	4.5854	1.38333e-17	3.00517e-15
DNAH8	2.37528	0.149251	0.0117661	0.0358272
Pvit_04931	2.36443	2.44521	0.000204023	0.00127246
SALL2	2.35894	3.16916	8.55049e-11	3.62748e-09
A2M	2.34746	2.57035	0.00397292	0.0150327
ZGC.101664	2.34305	2.48346	6.9939e-11	3.05983e-09
ZWINT	2.33337	1.84802	7.3206e-08	1.37671e-06
MASTL	2.32602	2.39901	2.38374e-11	1.216e-09
KSR2	2.30074	1.9363	1.75272e-07	2.9485e-06
Q9W6I3	2.296	3.52376	7.66509e-05	0.000554421
BAHD1	2.29165	5.22959	1.1382e-23	6.8292e-21
TUBA1C.1	2.29159	3.30479	0.00817167	0.0268903
PTPRCAP	2.28874	1.15269	1.15254e-05	0.000111451
MAPK13	2.28712	3.78119	0.00228053	0.00958145
BMP2A	2.28605	2.04888	6.15746e-05	0.000457912
GCNT2.1	2.27641	3.50222	1.67466e-07	2.83232e-06
DPP10	2.27613	0.818479	0.000265199	0.0015747
NCAPG2	2.27376	1.71445	5.27007e-05	0.000400742
C1ORF51	2.27079	4.38421	0.000215474	0.00133414
RNF11	2.25556	4.72857	7.2117e-18	1.68815e-15
CCNL1	2.23234	8.39376	3.91378e-24	2.9008e-21
C20ORF111	2.22998	5.38989	4.00242e-16	6.07597e-14
BX539340.1.1	2.2254	5.14725	2.04217e-07	3.37682e-06
DHRS3	2.21583	2.51137	0.000336503	0.00193479
ZBTB16	2.21153	6.93115	4.77501e-07	6.97162e-06
GUCY1A2	2.20623	1.67976	6.43681e-06	6.83267e-05
HELLS	2.19119	2.37467	0.000339343	0.00194705
C17ORF39	2.18713	4.39449	4.21874e-21	1.66113e-18
KLHL33	2.18248	3.05894	0.00804926	0.0265986
GREB1	2.1791	3.63415	0.00186266	0.00807344
TNNI2	2.17561	13.0874	0.0047195	0.0172665
SHROOM3	2.15533	5.74938	2.44645e-07	3.94689e-06
SLC25A35	2.14457	0.60684	1.53552e-07	2.61808e-06
AFF2.1	2.1416	0.716247	6.28261e-07	9.00579e-06
HSPB7.1	2.14097	9.30062	1.39093e-06	1.80677e-05
MYH3	2.11226	9.99383	0.000432096	0.00239315
PRDM6	2.10343	1.25752	0.0161682	0.0463457
PDK4	2.09383	8.84281	0.00388223	0.0147515
LRRC39	2.09306	3.42825	2.89211e-07	4.55508e-06
GJD4	2.08714	1.31115	9.71256e-06	9.62093e-05
RNF150	2.08627	3.82071	9.85875e-14	9.5554e-12
HIPK3	2.07469	8.50052	5.88503e-26	5.70396e-23
SRP9	2.06027	5.21162	6.55967e-15	7.94729e-13
RNF19B	2.0554	6.44078	2.2329e-17	4.46581e-15
PTCHD4	2.0544	1.25107	7.31678e-05	0.000532784
KCNC1B	2.05375	3.52649	1.33554e-05	0.0001253
ALKBH5	2.0492	6.84527	4.16668e-16	6.25001e-14
GRIN2B	2.04186	2.2964	0.000140334	0.000922384
TANC2	2.03478	0.664113	2.20618e-08	4.84283e-07
VCAM1	2.03228	6.12074	7.14596e-06	7.49701e-05
ZNF862.2	2.02963	4.90116	8.73892e-08	1.59812e-06
UNC5C	2.0202	2.33982	1.77757e-05	0.000158984
DNAJC25	2.0164	5.24498	1.19595e-17	2.64368e-15
NCK2	2.01192	5.24928	5.50518e-13	4.25554e-11
PRKRIP1.1	2.007	5.56785	9.43861e-24	6.44131e-21
FAM76B	2.00277	6.03677	3.49065e-12	2.21016e-10
GAL3ST1.1	1.99476	1.52849	3.34008e-06	3.82243e-05
TRAIP	1.98549	2.37463	9.25361e-05	0.000647393
CNBP	1.98137	10.0797	1.81806e-23	9.95982e-21
NRF1	1.97526	2.7595	2.56719e-09	7.40196e-08
Pvit_09587	1.96427	10.2359	7.19575e-07	1.01361e-05
Pvit_04379	1.96352	3.28279	3.0953e-05	0.000254408
ODC1	1.96304	7.58573	1.4505e-13	1.30545e-11
TRIM71	1.95843	2.84761	2.33083e-07	3.78459e-06
CKM	1.95771	15.0994	0.0125102	0.037683
SI.CH211.210G13.5	1.947	6.94762	2.59894e-05	0.000219188
RLIM	1.94232	6.2201	3.65272e-31	2.69785e-27
CCDC12	1.93236	4.8079	4.31955e-12	2.65494e-10
POU6F1	1.92996	4.08589	5.80227e-11	2.59334e-09
PLEKHD1	1.91553	3.97796	7.65071e-06	7.92103e-05
METTL21D	1.88194	4.8076	1.11261e-13	1.05406e-11
PTGS2	1.87744	5.46468	0.00108852	0.00514261
TUT1	1.87372	3.84835	2.92803e-09	8.21673e-08
LRR1	1.86817	1.58981	1.55018e-06	1.98297e-05
ZGC.153981	1.86616	3.50044	0.0122176	0.0369603
SYTL1	1.86613	1.95005	1.80769e-06	2.25068e-05
Pvit_13898	1.86493	1.95371	0.00489109	0.0177346
FAM46B	1.86426	4.98535	3.15297e-07	4.91676e-06
C21ORF56	1.86169	0.708311	0.00375349	0.0143815
SRF	1.84097	4.89248	3.66244e-10	1.32226e-08
PODN	1.83373	3.63574	0.000136342	0.00089943
KLF10	1.83082	6.79318	4.16617e-08	8.57741e-07
GPR64	1.82702	3.99667	0.00125817	0.00582613
MFHAS1	1.82523	3.27677	1.7138e-10	6.66477e-09
ZNF598	1.82205	4.76398	4.3199e-16	6.40361e-14
LIN54	1.81951	6.36253	8.36432e-12	4.89862e-10
Pvit_10735	1.81951	2.95944	6.03018e-08	1.18165e-06
Q5ZKR8	1.81777	3.65771	9.20239e-05	0.000644525
ZNF268.3	1.81576	1.09326	7.17454e-06	7.51449e-05
PALMD	1.81495	5.26738	3.23596e-05	0.000263903
FURIN	1.81075	5.55722	3.50437e-17	6.5903e-15
PHLDA2	1.80545	2.50955	1.38404e-08	3.20567e-07
HEATR2	1.80351	4.61778	1.81214e-08	4.07731e-07
LMO3	1.80284	4.53937	0.00572536	0.0202639
TNFRSF12A	1.79168	3.56454	0.00270519	0.0109602
EFNB1	1.7909	3.30657	1.09138e-08	2.61432e-07
LOC419429	1.78969	3.8128	4.22896e-08	8.67832e-07
CEBPB	1.78711	3.6705	0.0010248	0.00489729
SCAF4	1.78484	6.00764	1.43032e-20	5.30062e-18
Pvit_10597	1.78255	1.72817	0.000955058	0.00463192
VPS37D	1.78174	0.87623	1.34957e-05	0.000126523
ATXN1L	1.77672	3.33914	8.51443e-10	2.77932e-08
CDC73	1.77519	6.76723	1.91592e-09	5.77525e-08
HSF1	1.77479	5.39593	2.17566e-22	1.05436e-19
BMP6	1.77411	4.1269	1.18065e-10	4.78333e-09
TDG	1.77283	6.02134	1.1554e-14	1.31154e-12
RNF111	1.77078	5.46708	1.99381e-17	4.11836e-15
SLC35C1	1.75921	4.7049	3.39864e-13	2.76276e-11
TBX20	1.75545	5.18735	0.00516532	0.0185527
NRIP1	1.75534	4.71102	4.50289e-08	9.16581e-07
FAT3	1.74983	1.12183	7.86067e-05	0.000565645
SLC5A3	1.7486	5.2852	4.99897e-16	7.23989e-14
BCL9L	1.74809	5.23482	2.27909e-07	3.71015e-06
FANCE	1.74593	2.87596	1.68309e-05	0.000151803
CENPI	1.74519	2.17062	8.06865e-07	1.12337e-05
C17ORF109	1.74212	5.08995	1.00507e-07	1.8014e-06
ATXN7L1	1.74043	5.43853	2.70883e-15	3.37933e-13
YIPF7	1.73812	4.42642	1.44559e-06	1.86624e-05
FBXL17	1.73785	4.82196	2.15931e-15	2.77626e-13
GAB2	1.73494	3.90378	1.34072e-06	1.74876e-05
TROAP	1.7333	2.58378	6.53484e-05	0.000482644
ARHGAP11A	1.73305	2.53434	2.23013e-06	2.6967e-05
RNF216	1.73078	5.63897	8.58168e-15	1.0012e-12
CHIC2	1.7295	2.47361	2.72378e-07	4.32783e-06
KALRN	1.7277	5.38839	0.00119839	0.00559247
CCNT2	1.72653	5.86225	1.04186e-17	2.38681e-15
ARL10	1.72551	3.50847	0.000425752	0.0023632
RASD2	1.72128	4.39615	0.008427	0.0275578
NUDT4	1.71927	7.01279	6.02416e-11	2.654e-09
C2ORF68	1.71733	2.41819	2.66278e-09	7.6426e-08
SGOL1.1	1.71448	3.32471	9.89147e-06	9.75215e-05
RAB33A	1.71146	2.14985	7.59597e-07	1.06462e-05
CP	1.71122	5.00066	0.00983723	0.0310494
ZNF853	1.69833	3.72936	2.1851e-12	1.46448e-10
CHD2	1.69809	7.16324	2.78906e-11	1.38355e-09
BAX.1	1.69727	4.1218	4.18816e-09	1.1204e-07
SOCS6	1.68791	6.10584	7.37767e-16	1.02152e-13
RP11.744I24.1.1.1	1.68489	2.30763	4.35298e-05	0.000340944
OGFRL1	1.67475	4.85406	0.000116105	0.000786468
BAZ1B	1.67473	7.48092	2.0258e-16	3.27244e-14
MCM7	1.67247	3.46038	8.45943e-07	1.17002e-05
FAM53B	1.67159	2.98536	2.85726e-08	6.10195e-07
CYBA	1.67036	4.096	6.40265e-05	0.000473992
DYM	1.66425	5.12126	6.06245e-09	1.54629e-07
CREBBP.1	1.66104	7.06746	1.32143e-13	1.19785e-11
RNF19A	1.66052	6.54907	8.1281e-07	1.1304e-05
ING5	1.65967	6.95831	2.04604e-11	1.07867e-09
TRIM7.23	1.65938	5.89835	1.8811e-05	0.000167032
SH3BP1	1.65701	2.67515	3.72497e-05	0.0002992
FPGS	1.64445	3.37547	9.19005e-06	9.18276e-05
ZBTB26.1	1.64349	3.07516	7.62028e-07	1.06684e-05
CCNB1	1.64017	2.0197	0.0061565	0.0214228
FAM199X	1.63987	6.35041	7.28839e-12	4.33178e-10
TRIP12	1.63765	8.82613	5.99314e-14	6.18964e-12
LPIN1	1.63757	4.83561	0.000110456	0.000753515
SETD1A	1.63679	5.37007	7.52801e-16	1.03101e-13
NFIL3	1.63509	6.24347	4.1406e-05	0.000327711
ICMT	1.63486	5.76043	1.13674e-10	4.63526e-09
CTDSPL2	1.63042	6.62895	9.72131e-15	1.11353e-12
HN1	1.62385	6.11591	3.33052e-17	6.35826e-15
NR1D1	1.62306	2.64785	0.000595803	0.00313974
NFIL3.6	1.62171	6.88091	0.00108495	0.00512768
REV1	1.61925	6.18046	5.32002e-10	1.85282e-08
ARID5A	1.61903	3.31421	0.000275383	0.00162979
ELAC2	1.61761	6.41714	3.9427e-15	4.87039e-13
GP9	1.61499	1.85386	0.000546539	0.00292168
Pvit_14808	1.61021	3.8268	2.36181e-11	1.20971e-09
GPR135	1.60331	1.30331	0.000222768	0.00136921
CCDC59	1.60182	4.83138	2.31315e-12	1.52595e-10
TRIM39.4	1.59869	4.57659	1.12173e-12	7.9403e-11
KANSL2	1.59616	6.65162	7.23491e-18	1.68815e-15
CHEK1	1.59585	2.01912	2.27235e-06	2.73725e-05
ZNF219	1.59206	5.45024	1.59323e-11	8.6529e-10
TNPO1	1.59197	7.18746	1.66739e-17	3.50152e-15
PDE12	1.59151	4.33918	1.12539e-10	4.60387e-09
TSPAN15	1.58679	4.25371	0.00040407	0.00225478
DDX26B	1.58659	5.55845	1.49351e-14	1.65073e-12
PLA2G7	1.585	3.82502	0.0035058	0.0136337
TBC1D22A	1.58341	5.19877	6.25922e-08	1.2152e-06
GOLGB1.1	1.58123	4.96928	8.8877e-13	6.51076e-11
FBP1	1.58084	3.11412	9.73737e-05	0.000675982
TESK1.1	1.58063	5.30008	7.58143e-11	3.26027e-09
MAML1	1.57962	5.94239	2.21862e-11	1.15534e-09
NP_001120422.1	1.5777	2.96294	0.00180702	0.00788379
ANKS1B.1	1.57763	3.18689	0.00190074	0.00821873
SAT1	1.57589	7.19513	2.61827e-05	0.000220523
C14ORF43	1.57167	6.98186	1.85683e-09	5.62406e-08
PSMD3	1.56789	7.22022	7.44858e-14	7.56872e-12
UPRT	1.56676	4.91668	4.5227e-11	2.07978e-09
MED4	1.56576	6.6869	7.94467e-15	9.3554e-13
WWP1	1.56434	8.16751	4.39443e-14	4.65292e-12
KHDRBS2	1.56341	3.30802	5.55758e-06	5.99021e-05
ITGA2	1.55926	2.23295	0.0107595	0.0333997
NSMCE4A	1.55825	5.64479	1.38115e-09	4.33977e-08
NOP58	1.5524	5.7027	1.2176e-13	1.12026e-11
THUMPD1	1.55138	5.54915	5.48443e-10	1.90369e-08
KIF23	1.55095	1.37251	0.0106557	0.0331594
ZZZ3	1.5419	5.8511	3.06693e-12	2.00225e-10
F1NZV6	1.5414	6.91184	1.82734e-12	1.25133e-10
C1ORF95	1.54106	2.12604	0.00539805	0.0192624
SP4	1.54002	3.68457	1.13599e-05	0.000110274
CSRNP3	1.5396	5.93075	1.00404e-05	9.86806e-05
TCAP	1.53828	11.9587	0.0158247	0.0455232
DYRK1B	1.53143	7.0878	3.68268e-12	2.30855e-10
LHX2	1.53095	2.97639	0.000423126	0.00235173
CST6	1.52686	1.77862	0.00147716	0.00663066
KIFC1	1.52673	1.82863	8.46313e-05	0.000600763
C1ORF159	1.52554	5.45974	1.18271e-07	2.06401e-06
UBN2	1.52368	6.34153	1.21806e-13	1.12026e-11
C5ORF30	1.52281	6.39286	6.26701e-06	6.66929e-05
HIVEP2	1.52114	7.00028	4.05431e-10	1.44715e-08
FANCM	1.51775	4.48638	0.000422437	0.00234894
TFAP4	1.51651	3.44019	9.73076e-08	1.75154e-06
MYBL1	1.51485	1.76875	0.000789433	0.00395544
CEBPD	1.51272	4.22862	0.00261735	0.0106796
CPOX	1.51125	5.65204	4.26244e-09	1.13545e-07
KBTBD8	1.51043	4.58507	8.08514e-09	2.0133e-07
NLE1	1.50923	3.38399	2.61185e-06	3.0699e-05
ARTN	1.50743	2.32807	0.0012049	0.00561662
FLRT1	1.50707	3.57946	7.24788e-06	7.57241e-05
PDE7A	1.50544	4.52102	2.45242e-06	2.91239e-05
IGF2BP3	1.49898	3.76973	5.90372e-05	0.000441465
KANSL1.1	1.49859	5.83991	6.94231e-15	8.25218e-13
ZNF609	1.49607	6.71417	5.81746e-11	2.59334e-09
MAP3K4	1.4945	6.67468	9.17906e-08	1.66892e-06
SLC39A4	1.49151	1.67244	1.71786e-05	0.000154718
BAX	1.49049	5.12018	5.40857e-08	1.07489e-06
KCNG3	1.48622	4.332	0.00476945	0.0173813
ROR1	1.48573	4.12452	7.71545e-05	0.000557423
KIAA1524	1.48289	2.9548	1.02764e-05	0.000100687
GATAD2B	1.48179	3.48077	3.28278e-05	0.000266726
CDK2	1.47676	3.53968	5.84989e-06	6.27307e-05
C2ORF29	1.47335	5.56593	1.91723e-13	1.66601e-11
STK4	1.47231	2.62447	4.94526e-05	0.000379526
PTCHD1	1.47056	3.08637	0.00724914	0.0244943
C19ORF21	1.46803	4.32997	0.00030342	0.00177077
AMMECR1L	1.46643	5.20639	2.84749e-09	8.06255e-08
DYRK2	1.46636	4.11072	8.22697e-09	2.04457e-07
RASGRP3	1.46458	5.84143	1.83878e-07	3.07685e-06
LSM11	1.46348	4.35682	1.7461e-06	2.18914e-05
DNMBP	1.46199	4.97799	1.10915e-12	7.89564e-11
PTAR1	1.45927	3.87191	6.44556e-08	1.24561e-06
ZGC.153654.2	1.45849	5.5623	0.000372897	0.0021079
SLC22A4	1.45672	2.87222	0.00152107	0.00679385
F1NEV4	1.45644	5.58499	2.52457e-08	5.5034e-07
FBXO41	1.45332	1.34857	0.000780439	0.00392243
MGN	1.45306	5.77202	4.06256e-14	4.33798e-12
UBE2O	1.45228	7.93214	1.98388e-13	1.71212e-11
TOX4	1.45211	4.64562	2.7493e-11	1.37318e-09
IRS2	1.45059	4.61209	0.000874065	0.00431215
PRKAR2A	1.4504	7.12905	4.19994e-10	1.49489e-08
CYR61	1.45017	3.11019	0.0109069	0.0337574
HELZ	1.44897	4.13698	4.75523e-09	1.24565e-07
SAP30	1.44269	5.37449	4.35823e-09	1.15486e-07
TRIM47	1.43996	7.42082	8.91713e-09	2.19445e-07
WU.FB08E07	1.43852	4.66761	0.00101969	0.00487965
WDR62	1.43681	4.23406	2.74638e-07	4.35673e-06
ANKRD5	1.43436	1.87315	0.00305321	0.0121396
HOOK1	1.4327	5.35522	3.34873e-05	0.000271344
ZNF777	1.43138	3.6737	3.00446e-07	4.70849e-06
SCD	1.43001	8.80423	0.00391109	0.0148478
SOBP	1.42983	2.15604	0.00028174	0.00165962
PTP4A2	1.42914	9.35688	1.01877e-08	2.46118e-07
TTC39A	1.42717	2.58911	0.00108127	0.00511602
DBF4	1.42675	3.88682	0.000141103	0.00092594
TMEM163	1.42646	4.15017	1.4973e-06	1.9251e-05
GCA	1.42526	7.34297	8.96908e-17	1.54809e-14
EML4	1.42504	5.38374	1.17893e-08	2.78174e-07
CENPH	1.4217	2.26537	0.00808731	0.0266754
FBXL15	1.42117	4.54994	3.88891e-08	8.0839e-07
GNAI1	1.42069	6.25516	1.91625e-05	0.000169914
ARRDC4	1.41923	5.28364	3.89874e-06	4.36659e-05
LCOR	1.41798	4.97849	1.12281e-09	3.58724e-08
ACTR8	1.41658	5.8564	1.32977e-10	5.30223e-09
KCTD17	1.41452	2.69141	7.09094e-05	0.000518548
KIAA0090	1.41333	6.42616	7.69889e-08	1.435e-06
TXLNG	1.41299	2.93865	1.71341e-06	2.15459e-05
COX17	1.41272	4.62665	7.52717e-08	1.41134e-06
NAB2	1.41267	3.84253	8.17922e-05	0.000584354
RERE	1.41217	7.68155	1.61706e-11	8.69309e-10
FOXRED2	1.41093	4.21115	1.079e-06	1.44632e-05
ICAM5	1.40961	5.78356	0.00147875	0.0066354
ZC3H12B	1.40936	5.06083	8.5759e-08	1.57059e-06
SCN4A	1.40435	7.39871	0.00353638	0.0137314
NUP62CL	1.40401	5.59595	1.83738e-08	4.12674e-07
PTBP1	1.40262	4.67695	2.7507e-07	4.35673e-06
ZNF469	1.40232	2.77379	0.000651936	0.00337485
SLC3A2	1.39915	6.39282	0.0084787	0.0276837
TUBA3D	1.3989	1.65112	0.00267505	0.01086
F1NFI8	1.39476	6.23959	3.91223e-12	2.4403e-10
LSM14B	1.39404	7.58705	1.8606e-13	1.62803e-11
DSN1	1.39403	2.12533	0.010737	0.0333465
CDK9	1.39374	4.30965	3.47159e-08	7.31472e-07
NEDD9	1.39374	3.51577	2.08635e-05	0.000182087
UBXN2A	1.39179	6.74491	4.53299e-09	1.19239e-07
NRL	1.3909	1.15734	0.0083396	0.0273216
KAT6A	1.38989	5.87608	1.98032e-08	4.4163e-07
AUP1	1.38911	6.13247	7.12858e-10	2.38249e-08
TMEM57	1.38878	5.56365	1.75698e-13	1.54811e-11
ATHL1	1.3885	2.57341	0.000120671	0.000813076
CELSR3	1.38736	3.47987	0.00348447	0.0135656
ZMYND19	1.38476	3.16554	2.27194e-07	3.7033e-06
BTBD7	1.38275	5.29448	2.22435e-10	8.49299e-09
ZC3H13	1.38034	8.08534	1.02078e-13	9.74381e-12
UBFD1	1.37882	6.56745	2.03056e-12	1.36818e-10
SERTAD4	1.37859	1.58688	0.00476724	0.0173806
AIMP2	1.37751	5.47858	2.33555e-11	1.20114e-09
DNAJA3	1.37644	7.27241	7.5586e-08	1.4133e-06
PPP1R15A	1.37551	5.31878	0.000164831	0.0010564
SLC39A13	1.37529	7.32436	1.09515e-09	3.52913e-08
GABRB1	1.37496	0.714542	0.00103854	0.00495289
ZNF276	1.37495	5.03918	2.10263e-09	6.23367e-08
LRRC43	1.37365	2.56468	0.0104392	0.0326307
PSMD9	1.37085	5.16685	1.14378e-05	0.000110859
FAM171B	1.36982	5.35347	0.00339133	0.0132704
RUNX1T1	1.36801	4.62333	1.99253e-06	2.44698e-05
NR6A1	1.36689	1.70817	0.00111584	0.005252
PEAR1	1.36624	4.01686	2.39614e-07	3.87566e-06
PER1	1.36581	6.96536	0.00763987	0.0255
E1BY77	1.36403	8.86575	4.87562e-09	1.26927e-07
PHLDA3	1.36286	4.79804	0.00047108	0.00257064
BRD2	1.36134	6.67394	9.4159e-13	6.85783e-11
ZMPSTE24	1.36106	5.66214	0.00267535	0.01086
RPS6KB1	1.36032	6.159	2.04857e-10	7.84559e-09
PSKH1	1.36011	2.22495	0.000115165	0.000781411
LRFN3	1.35811	2.98193	0.000117913	0.000796623
CRY2	1.35803	5.76909	9.73203e-05	0.000675982
LAMP5	1.35744	2.3934	0.00678553	0.0232268
POLR3E	1.355	4.78923	9.53007e-11	3.963e-09
IRS4	1.35379	6.26898	0.000242782	0.00146717
BMP7	1.35335	2.39646	0.0114349	0.0350644
RASL11B	1.35154	3.76665	0.00908229	0.0291501
TMEM41B	1.3507	6.06657	5.08526e-09	1.3184e-07
LCAT	1.35065	3.14927	0.00154391	0.00688126
GPR27	1.35033	1.67898	0.00158791	0.0070375
SAMD1	1.35028	4.48199	3.67203e-06	4.16076e-05
BRD4	1.34912	6.41165	1.95969e-09	5.89311e-08
TRIM62	1.34638	7.1235	0.0018381	0.00798625
RSL1D1	1.34581	3.75373	2.74481e-05	0.000229189
TUBA4A	1.34576	9.2063	3.95144e-11	1.86472e-09
POLR2A	1.34543	6.58501	1.65567e-09	5.13827e-08
KIAA0753	1.34478	5.62373	3.18875e-07	4.9445e-06
TEKT4.1	1.34384	2.71205	0.0041783	0.0156522
PRPF3	1.34031	6.37508	5.59579e-11	2.52713e-09
CMTM4	1.33819	2.03	0.00180478	0.00787675
ISG20L2	1.33418	3.30319	2.78104e-05	0.000231754
AGGF1	1.334	6.15401	5.1036e-13	4.01909e-11
ATF2	1.33282	5.32068	4.74912e-08	9.55892e-07
RGS5	1.33122	4.8315	0.00182241	0.00793723
NEURL1B	1.32964	5.63149	0.000932844	0.00454694
TBC1D10A	1.32914	4.41561	2.50394e-06	2.95963e-05
SLC35D1	1.32868	5.71868	3.46536e-06	3.95862e-05
GRK7	1.32701	1.97053	0.00972366	0.0307943
SNX7	1.32682	2.90393	0.000287133	0.00168823
RNF130	1.32608	4.87449	2.40603e-11	1.22242e-09
FAM168B	1.32559	8.73529	3.41012e-12	2.18109e-10
POLQ	1.32534	4.50958	0.000537906	0.00288286
HMOX1	1.3239	2.24803	0.0105239	0.0328383
URB2	1.32308	4.28641	9.24407e-07	1.26604e-05
AFF2	1.31997	2.30126	0.000498067	0.0026992
INO80C	1.31973	5.21452	1.78356e-05	0.000159044
USP43	1.31716	5.8997	0.00820866	0.0269839
NOP2	1.31607	4.51995	4.79326e-08	9.60464e-07
IFITM3	1.31594	3.19574	0.00120821	0.00562789
CPSF7	1.31588	6.93507	1.52853e-13	1.36592e-11
FYTTD1	1.31515	6.50343	2.12129e-13	1.81825e-11
RC3H2	1.31514	5.50794	1.47465e-05	0.000135923
Q5ZKB3	1.31499	3.42157	0.000128214	0.000854762
FAM96A	1.31414	6.25167	2.60763e-10	9.72074e-09
PCBD2	1.31389	3.47155	2.26287e-05	0.000195022
WU.FA07B03	1.31127	5.84938	9.56459e-07	1.30145e-05
EPS8L2	1.30795	5.18019	0.000718862	0.00365228
ZDHHC5	1.30759	5.57775	1.30524e-14	1.4554e-12
FAM8A1	1.30626	7.4663	1.01727e-10	4.20248e-09
SI.DKEY.236E20.7	1.30588	3.44785	0.00982029	0.0310151
SLC25A22.1	1.30539	2.57457	0.00291949	0.0116854
F1NG36	1.30514	5.54786	1.75915e-10	6.82011e-09
NFKBIE	1.30486	4.36862	1.29359e-06	1.69254e-05
SETBP1	1.30368	3.51974	1.31942e-05	0.000124158
FARP2	1.3032	5.79107	5.77784e-10	1.98367e-08
LIFR	1.30168	8.17335	3.0985e-06	3.56866e-05
HS6ST3	1.29937	2.24143	0.00061657	0.00321955
NKAPL	1.29821	6.88919	5.74412e-14	6.03132e-12
RRH	1.29731	3.3332	0.0177341	0.049855
ZBTB44	1.297	8.10096	8.30027e-06	8.46144e-05
RAI14	1.29379	6.03205	3.51846e-05	0.000284183
GFRA3	1.29299	4.36234	0.00352651	0.0136973
AKAP13.1	1.28974	5.24177	1.35217e-06	1.76188e-05
CNNM4	1.28923	3.8292	0.000162104	0.00104316
HEY1	1.28844	4.44686	0.000839588	0.00416653
LOX	1.2876	4.18083	0.00906112	0.0291028
CUL5	1.28509	7.72897	2.2681e-12	1.50411e-10
HER6	1.28462	3.63371	0.00400549	0.0151224
CDC73.1	1.28434	4.58402	3.65806e-07	5.53985e-06
PAK7	1.28378	5.05613	0.0075924	0.0253751
ASPSCR1	1.28304	5.57071	6.00733e-09	1.53534e-07
REV3L	1.28301	7.09226	1.71901e-08	3.92383e-07
ITPKC	1.2827	3.27415	2.40893e-05	0.000205597
C9ORF85	1.2824	4.03929	0.000865955	0.00428052
RNF2	1.28221	6.41044	5.21807e-11	2.36502e-09
ATAD2B	1.28126	7.10917	1.56845e-08	3.59971e-07
EIF4ENIF1	1.28114	5.94366	3.10241e-12	2.01497e-10
KALRN.3	1.27823	0.745096	0.00476507	0.0173806
ARHGAP20.1	1.27757	5.08731	0.000154176	0.000998895
C20ORF20	1.27688	6.11891	9.01937e-11	3.80081e-09
TSPAN13	1.27558	4.89173	0.000533916	0.00286514
SCAF8	1.27494	6.54717	4.2877e-09	1.13977e-07
CHSY3	1.27471	2.25587	0.00445035	0.01647
PBX4	1.27442	6.19334	1.75149e-11	9.31171e-10
SMO	1.27419	2.54744	0.00071149	0.00362652
RBM33	1.27313	5.25647	1.08393e-07	1.91545e-06
RASSF1	1.2714	2.77887	2.28747e-05	0.000197007
KCNE4	1.26847	3.9276	0.0135833	0.0403369
ADRM1	1.26837	7.46678	4.06806e-11	1.90548e-09
TPST2	1.26743	5.36352	1.55848e-06	1.99156e-05
PUS1	1.26712	3.97566	2.56931e-05	0.000217271
KIAA1383	1.26576	3.04488	0.00125804	0.00582613
F1NHV2	1.26407	7.12698	3.38703e-08	7.16049e-07
FBXL14.1	1.26386	3.15004	8.44321e-06	8.56558e-05
RLF	1.26258	5.74889	1.66489e-07	2.81957e-06
TMEM131	1.26117	7.01326	2.22225e-11	1.15534e-09
STAG1	1.26104	6.29251	6.8764e-10	2.31665e-08
USP11	1.25978	5.02288	1.87062e-07	3.1177e-06
MBNL2	1.2567	5.87013	5.52759e-08	1.09509e-06
IQCC	1.25571	3.30364	0.0012237	0.00568639
TUBGCP5	1.25515	5.39459	2.86155e-09	8.0842e-08
UBE2J2	1.25284	5.91689	6.3929e-08	1.23924e-06
NUP160	1.25233	4.82717	6.6963e-06	7.06645e-05
TOMM22	1.25221	6.31905	7.45875e-10	2.48625e-08
ZNFX1	1.25114	4.20327	0.0175832	0.0495746
VAV3	1.24848	3.64338	0.00914214	0.0292903
THOC3	1.24761	4.2266	3.61857e-08	7.57374e-07
DCAF10	1.24692	3.76465	1.63122e-06	2.06982e-05
TP53	1.24409	5.42554	3.99748e-05	0.00031778
TMEM151B.1	1.24327	4.14313	2.11536e-05	0.000183944
CIC.1	1.24249	5.86583	2.52753e-09	7.32112e-08
MKRN2	1.24223	6.88015	1.81788e-10	7.00469e-09
ANKH	1.24007	6.89562	0.000246223	0.00148224
CAMK1D	1.24	2.85933	0.00181882	0.00792431
PRDX1.1	1.23865	6.05775	0.000559678	0.0029755
UBE2E2	1.23835	4.02093	1.08457e-07	1.91545e-06
MOGS	1.23484	4.96435	3.05036e-09	8.48446e-08
BRF1	1.23419	3.87647	1.11347e-06	1.48462e-05
CELF1	1.23397	8.19061	6.34242e-12	3.84204e-10
Pvit_10201	1.23262	0.625271	0.00533809	0.0190754
LONRF3	1.23137	5.72875	0.00474191	0.0173283
MGA	1.23008	4.05386	3.60053e-06	4.08709e-05
ZBTB1	1.2291	4.54915	8.7129e-07	1.1985e-05
DNAJB2.4	1.22858	7.76682	2.9506e-12	1.93633e-10
GCLM	1.22756	6.11578	1.38121e-07	2.36991e-06
PVRL3	1.22679	4.38943	0.000319256	0.00185033
ANKRD11	1.22672	7.45388	1.15064e-08	2.72521e-07
EIF4B	1.22662	9.877	7.27871e-08	1.37088e-06
ZFAND2B.1	1.22647	2.70444	9.63267e-05	0.000669821
ACTG2	1.22603	6.5141	0.00414943	0.0155603
UTP15	1.22528	5.41897	4.36971e-09	1.15486e-07
BRPF1	1.2252	4.80993	3.98358e-08	8.21492e-07
PSMA6	1.22509	6.76594	4.15267e-09	1.11327e-07
SLC8A3.1	1.22482	3.51656	8.29588e-05	0.000590692
ZNF367	1.223	3.09735	0.00201457	0.00862507
C7ORF46	1.22267	3.28378	3.85854e-05	0.000308097
SLC24A6	1.22222	2.63184	0.01526	0.0442829
Q5ZLF7	1.22176	8.79348	1.28598e-13	1.17415e-11
ATAD5	1.22082	4.79141	2.8968e-07	4.55676e-06
RPUSD2	1.2193	4.31832	1.70382e-07	2.87776e-06
CDK13	1.21893	6.19178	2.59143e-10	9.68901e-09
ETV3	1.21853	2.70546	7.51096e-05	0.000544836
PNPLA2	1.21846	8.69596	0.00274705	0.0111117
TLK1	1.21765	7.14139	1.60412e-09	4.99059e-08
USP36	1.21714	6.21451	1.8198e-09	5.53851e-08
ARID3B	1.21634	2.9395	0.000123916	0.000829179
ZNF628	1.21617	3.67801	1.19364e-05	0.000114458
GET4	1.2134	7.46642	6.00922e-11	2.654e-09
NTD5	1.21232	1.60293	0.0144441	0.0424002
HECA	1.21107	5.77889	3.87874e-06	4.3558e-05
SHARPIN	1.21014	5.76331	1.00537e-09	3.26485e-08
SGTB	1.20882	6.50883	1.95037e-05	0.000172212
ZNF48	1.20872	4.62673	2.65517e-05	0.000223183
FRS2	1.20839	2.77209	0.000485048	0.00263772
DOCK3.1	1.20741	2.06179	0.011061	0.0341422
PRR14	1.20485	5.34298	6.38435e-10	2.16759e-08
CLPX	1.20483	7.32753	6.29993e-13	4.80505e-11
BZRAP1	1.20422	2.39192	0.00367529	0.0141573
ZBED1.2	1.20357	3.16454	0.000190078	0.00119546
PRDX1	1.2034	3.77683	0.00101683	0.00486782
CDK17	1.20124	6.8232	9.97315e-06	9.8162e-05
STXBP6	1.20019	2.95009	0.000401334	0.00224448
Q5ZJ38	1.19974	7.11762	1.28047e-10	5.1297e-09
ARHGAP35	1.19824	5.0134	0.000595141	0.00313756
NFYB	1.19756	5.50885	2.82408e-11	1.39543e-09
Q5ZM06	1.1975	2.63062	9.73073e-05	0.000675982
FUT11	1.19708	5.08288	3.83869e-07	5.79252e-06
USE1	1.19695	4.66983	9.3827e-07	1.28085e-05
RIPK4	1.19655	1.5095	0.00430292	0.0160263
ZNF180.1	1.19644	1.93165	0.00198607	0.00852624
FBXO45	1.19632	6.2292	5.77375e-09	1.47864e-07
NRG3	1.1962	3.21697	6.85788e-05	0.000503258
YTHDF3	1.19587	6.98911	6.01967e-10	2.0555e-08
DDX18	1.19475	5.80164	2.32835e-08	5.09327e-07
TMEM104	1.19454	2.66745	0.000202701	0.00126625
SASS6	1.19345	3.55473	6.483e-05	0.000479377
FBXO33	1.19309	7.16909	5.63479e-08	1.10935e-06
LOC421845	1.19308	4.91262	8.29782e-05	0.000590692
NPLOC4	1.19259	7.10632	7.30244e-09	1.84022e-07
SLC35B4	1.19209	3.44932	0.000473387	0.00257988
SRRM2	1.19201	8.30687	1.98524e-09	5.92749e-08
CCNL2	1.19191	7.63437	3.05655e-06	3.53326e-05
TRAFD1	1.18941	5.02413	0.000306593	0.00178433
NCLN	1.1893	5.14611	5.29984e-08	1.05494e-06
ORMDL2	1.18856	5.3581	3.63008e-11	1.73254e-09
UBAC1	1.18801	5.84358	3.98903e-06	4.45189e-05
HNRNPAB	1.18646	8.72105	7.05644e-13	5.26101e-11
RAB40B	1.18569	5.78397	0.00236975	0.00988704
GTF3C2	1.18531	5.14937	2.19308e-07	3.59335e-06
JAG2	1.18468	5.3682	0.001136	0.00533293
ARID5B	1.18441	4.18116	0.011926	0.0362265
EIF4E3	1.18292	7.34032	4.16363e-11	1.94303e-09
DHX33	1.18086	2.88789	0.000360366	0.00205458
PM20D2.1	1.18064	8.17257	4.24288e-06	4.69361e-05
OSBPL7	1.18026	5.44854	1.5558e-05	0.000141846
SIX1.1	1.18024	5.05616	0.0156259	0.0450902
IGLON5	1.17728	1.11533	0.0118055	0.0359298
SLC35E4	1.17726	4.18262	0.0099185	0.0312667
TGFB3	1.17522	5.05475	0.0032657	0.0128627
XB.GENE.5854345	1.17459	6.57837	9.80765e-11	4.06501e-09
BCAR3	1.17455	3.79494	0.000862595	0.00426893
ZNF148	1.17389	4.35791	1.20782e-05	0.000115467
TAPT1	1.17381	6.41327	6.99702e-08	1.32575e-06
MAML2	1.17372	2.47358	0.0108996	0.0337433
KIAA0226	1.17369	6.52339	1.35649e-07	2.33494e-06
ZNF281	1.17331	2.77888	6.65765e-05	0.000490564
PTPN23	1.17268	5.89185	4.27668e-08	8.76199e-07
DHX16	1.17108	4.9377	2.36962e-10	8.99315e-09
SGMS1	1.17102	6.34013	4.29122e-11	1.98785e-09
KBTBD11	1.1694	2.64476	0.00274539	0.0111085
P2RY2	1.16856	4.08314	0.00604437	0.0211318
ASAP1	1.16844	4.83359	6.6683e-05	0.000491061
LOC417450	1.16809	3.85185	1.86147e-05	0.000165446
DDX23	1.1669	7.05113	6.9658e-09	1.76243e-07
RNF144A	1.16648	6.8781	4.20697e-07	6.25093e-06
MST1R	1.16609	2.39601	0.00224438	0.00946111
GTF2H1	1.16482	6.08559	4.799e-05	0.00037165
ARID1B	1.16375	6.31692	9.61473e-05	0.000668943
TSC22D1.1	1.16341	6.33268	2.0505e-06	2.50594e-05
F1NCR4	1.16294	9.29681	0.000203654	0.00127158
GBRB3	1.16231	3.97765	0.00164995	0.00727155
B4GALT7	1.16224	3.11413	0.000224279	0.00137715
TTC39C	1.1617	5.41336	9.27002e-05	0.000647857
LIN9	1.16098	3.75237	3.09256e-05	0.000254374
GBF1	1.15916	6.86975	4.91177e-10	1.74333e-08
C11ORF30	1.15853	5.79025	1.19597e-07	2.08138e-06
ATG14	1.15806	5.29468	1.16436e-05	0.000112437
TXNL1	1.15797	7.4876	1.31879e-05	0.000124158
MAL2	1.15661	1.93453	0.0175413	0.0494785
HAT1	1.15644	5.93544	4.7947e-08	9.60464e-07
PHF12	1.15606	5.4386	7.96089e-10	2.63274e-08
HYLS1	1.15443	3.91368	0.000244766	0.00147704
PDLI4	1.1542	6.3263	0.00465809	0.0170815
ZNF687	1.15385	3.64545	1.22849e-05	0.000116911
CNST	1.15083	4.51803	0.00817737	0.026895
F1NP57	1.15045	7.99334	4.68189e-08	9.48422e-07
PHF3	1.14859	5.86813	2.27818e-09	6.69117e-08
RCAN1	1.14832	6.7733	0.000338686	0.00194505
AEBP2	1.14796	7.37023	0.000135958	0.000897364
GORAB	1.14793	4.06071	3.48445e-07	5.31326e-06
SLC10A3	1.14737	3.41912	0.000240932	0.00145949
SLC44A1	1.14712	4.36914	8.67831e-07	1.19635e-05
ATP11C	1.14706	3.6687	0.000847858	0.00420426
CEP85L	1.14631	7.23656	0.00144206	0.00650552
ORMDL1	1.14572	6.27727	6.88015e-08	1.30927e-06
Q5ZL27	1.14356	7.25699	3.91631e-10	1.40586e-08
SLC39A7	1.14318	4.20394	8.18778e-06	8.3603e-05
DCAF5	1.14316	5.91884	3.93562e-05	0.000313655
GTF2E1	1.14225	4.9896	1.75831e-08	3.97038e-07
NFX1	1.14206	3.85875	0.000234185	0.0014241
FOXO4	1.14104	7.46595	1.43303e-05	0.000132962
ZNRF2	1.14103	2.22958	0.000333352	0.00191879
PSMD5	1.13896	5.24049	1.81246e-09	5.52953e-08
LRRFIP2	1.13735	8.18559	2.36323e-05	0.000202742
TMPRSS9	1.13686	3.00388	0.000944468	0.00458763
SNX31	1.13524	2.31444	0.0028825	0.011563
DCUN1D5	1.13477	7.5653	1.66543e-10	6.51689e-09
IL1R1	1.13448	3.19715	0.00241369	0.0100404
TCF7	1.13428	2.74959	0.00576448	0.0203514
FBL	1.13405	4.2432	7.78727e-06	8.02286e-05
Q9PWP7	1.13389	7.20605	1.53348e-06	1.9656e-05
ARID3A	1.13381	3.95325	4.93518e-05	0.000379167
JOSD2	1.13359	5.75581	0.000157582	0.00101874
WASF1	1.13273	4.49876	0.00326258	0.0128544
ATG4A	1.13239	6.71184	4.54638e-08	9.23941e-07
Q5ZL58	1.13215	5.56588	2.80937e-09	7.97253e-08
NUP93	1.13041	5.39355	0.000231674	0.00141224
PHF20	1.12989	7.28242	1.51683e-07	2.58971e-06
NAA25	1.12959	5.69197	1.84038e-09	5.58766e-08
CU571336.1	1.12953	4.8346	0.00028331	0.00166731
MAMLD1	1.1287	5.8977	0.000226784	0.00138915
NUB1	1.12794	5.8677	7.9169e-09	1.98316e-07
ZNF830	1.12733	6.07643	3.11364e-09	8.62239e-08
TGIF1	1.12712	3.06416	0.00228701	0.00960224
PQLC3	1.12667	4.43912	5.62703e-05	0.000424046
FAM193B	1.12563	3.73044	4.06172e-05	0.000321872
PRICKLE2	1.12332	3.72013	0.0146969	0.0429754
PELO	1.12329	5.80647	5.57562e-08	1.10114e-06
DERL2	1.12241	5.4479	3.58485e-06	4.07428e-05
SHOC2	1.12237	6.30098	1.01625e-07	1.81886e-06
KHDRBS3	1.12163	3.27535	0.0170449	0.0482882
RANBP17	1.12101	3.29409	5.47135e-06	5.90431e-05
ZNF436	1.12081	1.76907	0.00476153	0.0173748
EIF5A2	1.12071	6.21022	2.74435e-08	5.90081e-07
METAP1	1.12049	6.33123	3.45558e-09	9.50662e-08
NOP56	1.12047	5.74978	2.95943e-09	8.2864e-08
MED26	1.12045	3.06317	8.08365e-05	0.000579045
DUSP8	1.11937	4.11187	0.00945087	0.0300634
DDX28	1.1193	4.18586	1.65048e-05	0.00014972
GADD45B	1.11928	4.83089	0.001152	0.00539597
TUSC2	1.119	2.90507	0.000269966	0.00159923
CNOT1	1.11896	7.77275	5.22449e-09	1.34895e-07
CORO6	1.11872	8.77869	2.99683e-05	0.000247932
HINT3	1.11744	4.55398	0.00767081	0.0255761
NRBF2	1.11741	4.89452	8.56518e-06	8.66838e-05
F1NP51	1.11681	5.5891	3.27779e-05	0.000266625
PDXP	1.11677	5.09826	1.694e-06	2.13657e-05
GTF2B	1.115	6.39688	1.17854e-06	1.55657e-05
RGS6	1.11475	3.91311	0.00713827	0.024204
CDC14A	1.11391	5.14153	1.06187e-05	0.000103637
VPS13D	1.11241	2.62233	0.00469583	0.0171848
TTF2	1.111	3.23047	0.00621224	0.021581
SMCR7	1.11054	5.99914	8.17091e-05	0.000584299
DEDD	1.11038	3.39648	2.45839e-05	0.000208872
FAM159A	1.11031	1.11076	0.01598	0.0459279
PRDM11	1.10909	5.07699	2.07666e-06	2.533e-05
ADCY3..1.OF.2.	1.10902	6.12142	0.000165325	0.00105902
NUS1	1.10866	6.29049	3.19169e-10	1.17246e-08
RELA	1.10803	4.16332	0.00197354	0.0084811
FAM19A5.1	1.10782	1.70233	0.0118272	0.035977
TRIM67	1.1071	1.28356	0.00701249	0.023861
PSMD11	1.10624	7.30517	4.08881e-09	1.09848e-07
ORC1	1.10403	2.44829	0.00216786	0.00917226
RHOBTB2	1.10399	5.45352	0.0109555	0.0338665
PDIA5	1.10379	2.90237	0.00883267	0.0285729
F1NE88	1.10346	6.36415	6.87123e-08	1.30927e-06
PSMG1	1.10288	4.42655	0.000101999	0.00070421
ATXN7	1.10229	5.52267	1.12919e-07	1.98332e-06
SLC30A7	1.09985	3.4332	0.000898856	0.00441715
PRKRIR	1.09962	3.12472	0.000902195	0.00442838
NUP153	1.09936	7.20784	7.02944e-10	2.35561e-08
MTMR3	1.09822	7.10514	2.41422e-07	3.8999e-06
FAM175A	1.09784	5.11573	2.99514e-05	0.000247932
SCIN	1.09733	2.23314	0.0100208	0.031526
ABCD2	1.09682	4.48979	0.000395623	0.00221866
MAPK9	1.09599	4.77579	0.000362983	0.00206296
KCNH5	1.09513	2.53878	0.0150261	0.0437553
KDM6A	1.09447	6.49969	1.99254e-06	2.44698e-05
PPARA	1.09416	4.5837	3.09429e-06	3.56707e-05
C10ORF88	1.0936	4.13346	0.000653569	0.00338053
METAP2	1.09335	7.60435	2.566e-09	7.40196e-08
ZNF821	1.09209	4.79879	5.53339e-07	8.01387e-06
PTPLB	1.09132	5.32821	3.46476e-05	0.000280025
COG2	1.09092	6.09737	1.5014e-06	1.92841e-05
TFRC	1.08953	7.93114	0.00212734	0.00903116
C7ORF60	1.08942	6.17117	9.25357e-09	2.26398e-07
ETAA1	1.08728	2.22155	0.00694136	0.0236445
PHF1	1.08699	5.73508	1.75492e-05	0.000157605
TRIM13	1.08663	5.29209	2.4125e-06	2.87311e-05
NR2C2	1.08642	3.02784	0.000370165	0.00209528
THAP4	1.08607	5.56172	1.0401e-07	1.85102e-06
ZC3H12C	1.0854	3.04814	0.000416011	0.00231628
GTPBP4	1.08533	7.90135	2.25386e-06	2.72279e-05
SYNM	1.08429	6.90473	0.00668386	0.0229411
SEPN1	1.08364	4.66661	0.00046824	0.00255847
GMEB2	1.08334	5.59973	6.84364e-07	9.69964e-06
CCNY	1.08109	4.66312	3.14403e-05	0.000257741
UBE2Z	1.08075	6.33784	1.74778e-08	3.95369e-07
PGAM2	1.08024	10.6132	0.00871338	0.0282814
PSMC2	1.08014	6.9249	2.50599e-09	7.27545e-08
MANBA	1.07971	6.27674	1.53672e-05	0.000140303
IQSEC2	1.07892	4.5752	0.00024792	0.00148823
WWC3	1.07883	6.38258	8.41929e-09	2.08415e-07
MTMR4	1.0787	6.12117	2.54608e-06	3.00661e-05
SEC16A	1.07861	6.0963	7.36981e-07	1.03638e-05
TPRN.1	1.07816	3.86421	7.27465e-05	0.000530699
LARS2	1.07754	2.98492	0.000211564	0.00131315
PHF16	1.07654	5.61711	1.74285e-06	2.18725e-05
FOXK1	1.07644	6.01965	8.23655e-07	1.1441e-05
RMND5A	1.07635	5.12398	1.84548e-06	2.29049e-05
NCBP1	1.07635	6.45576	3.44017e-08	7.26067e-07
MAN2B1	1.07601	5.47925	2.49403e-06	2.95232e-05
FAM160B2	1.0754	4.56268	7.67416e-07	1.07319e-05
TRNT1	1.07536	5.41395	9.75613e-07	1.32038e-05
FAM179B	1.07528	7.06936	1.01963e-08	2.46118e-07
GABRA4	1.07487	4.56035	0.00815657	0.0268547
FAM136A	1.07432	4.94004	1.37802e-05	0.000128997
JAKMIP2	1.0742	4.31362	0.00132666	0.00607408
RP3.402G11.5.1.1	1.07109	5.85336	1.89655e-07	3.15257e-06
TFPI2.1	1.07107	5.22891	0.014811	0.0432288
CDC2L1	1.07043	5.18051	0.00058527	0.0030907
ARSG	1.07002	5.24388	0.000116385	0.000787571
RASSF5	1.06936	6.0921	0.0016349	0.00722545
KCMF1	1.06876	7.5972	3.464e-10	1.26146e-08
ARRDC1	1.06865	2.16872	0.00481232	0.0175044
MED15	1.06862	5.75112	2.11812e-08	4.66605e-07
VCL	1.06858	7.77543	0.000151857	0.000985779
HECTD1	1.06525	9.01497	1.51236e-08	3.47733e-07
HS2ST	1.06506	4.51466	2.44138e-05	0.000207847
SRA1	1.06426	5.11825	4.32943e-08	8.84131e-07
ANKRD57	1.06389	1.527	0.00659363	0.0226499
DIAPH3	1.06371	4.48832	4.22312e-05	0.000332571
Q5ZI44	1.06324	6.13368	7.56094e-05	0.000547668
CHPF2	1.06236	4.80936	1.11489e-06	1.48495e-05
KIAA1432	1.06216	6.02692	4.22525e-08	8.67832e-07
MARH5	1.06209	6.91769	5.1503e-09	1.33252e-07
ACAP3	1.06209	3.82611	0.000260006	0.00155191
KANSL3	1.06135	6.6179	2.71138e-08	5.83989e-07
CEP250	1.05984	6.30844	0.001814	0.00790606
DACT1	1.05957	2.21405	0.00869252	0.028228
ZDHHC18	1.0593	4.4128	0.000136468	0.000899787
MLXIP	1.05898	7.06436	6.9518e-05	0.000509296
SNRPD1	1.05826	4.58046	2.73856e-05	0.00022897
KCTD15	1.05816	3.96541	0.00176129	0.0077003
NCOA1	1.05809	5.55361	0.000239867	0.00145374
MREG.1	1.05795	3.96527	0.00875105	0.0283672
TEAD3	1.0579	7.00483	1.23572e-06	1.62357e-05
SAMD4A	1.05763	7.68846	8.25071e-05	0.000588336
EPHA6.1	1.05555	1.32542	0.0176803	0.0497511
ZSWIM1	1.0554	4.6238	2.2844e-06	2.74914e-05
PTPRJ	1.0544	1.52063	0.00577673	0.0203827
GRB10	1.05431	5.97425	0.000222648	0.00136914
PRR12	1.05303	5.18827	0.000108185	0.000740432
KLHDC3	1.05285	6.93475	1.29935e-05	0.000122635
SLC35E3	1.05238	5.22473	2.28925e-06	2.75234e-05
ABCE1	1.05208	6.77564	6.59996e-07	9.39655e-06
GLTSCR2	1.05104	6.71034	0.000560476	0.00297724
PKD2	1.04642	5.29451	1.50134e-05	0.000137979
MAPRE1	1.04628	7.22898	2.59689e-09	7.4705e-08
WTIP	1.04603	3.99499	0.000167275	0.0010688
Q5ZKB0	1.04589	7.45535	2.02707e-08	4.49667e-07
ZNF160.3	1.04554	3.54593	0.00011616	0.000786468
L3MBTL3	1.04544	3.02296	0.015313	0.0443957
STRAP	1.0446	7.35201	9.65608e-09	2.35788e-07
BRIX1	1.04445	4.74846	8.6548e-06	8.73102e-05
MGEA5	1.04426	7.51638	3.95309e-08	8.16541e-07
PRKAG1	1.04369	6.36063	2.70297e-05	0.000227049
WIPI2	1.04312	6.5506	3.89393e-09	1.05513e-07
LZTS2	1.04212	6.2234	2.08912e-05	0.000182165
FAM116A	1.04209	5.98075	5.93787e-06	6.3566e-05
SLAIN1	1.04191	4.45251	0.000403034	0.00225199
FAM117A	1.04018	5.97838	3.91312e-05	0.000312059
D2HGDH.1	1.03986	4.59912	2.38208e-05	0.00020386
ZNF516	1.03825	2.75333	0.0093304	0.0297678
ENTPD7	1.03815	4.43034	0.000648516	0.00336129
PURA	1.0379	4.68473	3.50102e-06	3.99212e-05
KIAA1919	1.03645	5.53185	5.59573e-06	6.02488e-05
NUP98	1.03623	6.79202	8.93649e-06	8.97925e-05
PHOSPHO2	1.03429	4.45219	2.12352e-05	0.000184273
E1BZA2	1.03401	6.78972	4.75514e-06	5.20093e-05
MBD2	1.03322	4.14188	0.000606558	0.00318443
TIMM8A	1.03291	2.9204	0.0100977	0.0317443
DLC1.1	1.03259	4.85633	0.000122657	0.000822936
KLHL21	1.0315	6.99413	0.000321192	0.0018607
Q5ZK16	1.03134	6.46032	1.11529e-07	1.96266e-06
ZC3H18	1.03041	5.53056	7.98539e-08	1.47747e-06
FAM189B	1.03004	2.34448	0.00576462	0.0203514
C22ORF28	1.02842	6.75845	7.93778e-06	8.15786e-05
SOCS4	1.02726	5.17756	0.000379463	0.00214117
GTF2IRD1	1.02723	4.74281	0.000220374	0.00136047
FAM131B	1.02672	2.29458	0.0110432	0.0341039
CWF19L1	1.02621	4.92845	3.58602e-06	4.07428e-05
Q5F3B0	1.02371	1.83083	0.000930205	0.00453759
PPCS	1.02366	4.24253	1.0415e-05	0.000101886
RAPGEF1	1.02349	6.52308	2.48068e-06	2.94318e-05
DGCR2	1.02331	4.4681	0.000651744	0.00337485
KLHL7	1.02251	5.50252	3.76192e-05	0.000300953
SNRPN	1.02248	4.92151	3.19387e-07	4.9445e-06
VDR	1.02211	6.28099	0.000942835	0.00458323
SNAPC1	1.02189	3.78535	0.0012728	0.00587878
SRCAP	1.02161	6.57008	4.79906e-06	5.23534e-05
E2F5	1.02133	3.45889	0.00110681	0.00521924
PSMD6	1.021	6.69991	9.54857e-08	1.72614e-06
F1NCS8	1.02071	6.77066	7.73778e-06	7.99148e-05
LOC378902	1.01988	3.10995	0.00355406	0.0137792
TIPARP	1.01967	5.76218	0.00168237	0.00739117
Q5ZLP4	1.0189	6.68123	4.74225e-07	6.93182e-06
GOLPH3	1.01869	5.13467	4.18606e-06	4.64708e-05
MRPL28	1.01869	4.4971	9.41366e-05	0.000656403
PPIG	1.01841	7.04966	5.19016e-10	1.81707e-08
DOLPP1	1.01746	3.20678	0.00255606	0.0104982
TUBA1C	1.01682	4.38695	0.0114423	0.0350786
POLE	1.01661	2.57107	0.0107654	0.0334016
WEE1	1.01599	4.65336	0.01166	0.0355901
TINAGL1	1.0158	5.11366	0.0057371	0.0202998
GIT1	1.01572	5.6362	1.77784e-05	0.000158984
PPFIA1	1.01451	6.16374	3.07609e-07	4.80878e-06
DHX29	1.01413	5.39493	3.8447e-06	4.32143e-05
ZFR	1.01348	7.2937	4.3696e-08	8.90889e-07
OSBP2	1.0124	5.50822	0.000285523	0.00167955
SPATS2	1.0109	4.01832	0.00168801	0.00740819
TSPO	1.0107	6.53872	0.00234648	0.00980617
SMYD5	1.01047	4.88995	0.00323369	0.0127566
SAMD4B	1.01046	4.17399	0.000460735	0.00252732
TMEM198A	1.0091	4.29881	0.0133823	0.0398621
ZXDC	1.00863	6.38821	8.32558e-06	8.48038e-05
PTPMT1	1.00844	6.16689	1.08676e-06	1.45212e-05
ATP6V0A2	1.00836	5.57817	7.23461e-08	1.36461e-06
LIMK2	1.00827	3.30823	0.00141331	0.00641027
NYAP1	1.00807	5.09623	0.00307429	0.012208
ZNF143	1.00799	5.40958	8.18388e-06	8.3603e-05
PPAN	1.00793	4.77001	0.000488729	0.00265431
FAM49B	1.00671	5.58595	2.027e-05	0.00017798
INO80B	1.00563	6.04561	1.6601e-06	2.10436e-05
FBXL7	1.00549	3.22809	0.00253112	0.010412
FAM135A	1.00456	5.90434	2.099e-05	0.000182774
FAM76A	1.00362	4.64955	4.76799e-06	5.21047e-05
CSNK1G3	1.00316	4.43297	8.36028e-06	8.49512e-05
TMEM181	1.00246	3.71921	0.0026503	0.0107861
NSMCE2	1.00243	2.87791	0.000533609	0.00286471
LACTB	1.00152	5.37991	9.58307e-06	9.5151e-05
ZBTB9	1.00088	2.18872	0.000471481	0.00257172
TRIM7.5	0.999391	3.93246	0.0122233	0.0369603
HMGB1	0.99852	8.03517	2.40538e-06	2.86734e-05
ABCB10	0.996454	4.67943	1.77534e-05	0.000158984
LRRC4	0.995726	3.38234	0.00304794	0.0121263
SPTBN4	0.994544	4.11404	0.000442481	0.00243674
SHB	0.99448	3.04117	0.0054236	0.0193426
SMG8	0.994321	4.76219	2.58159e-06	3.04e-05
HAUS8	0.993122	3.45115	0.0169631	0.0481276
WIPF2	0.992814	6.57867	1.72404e-08	3.92819e-07
PSMA5	0.991943	6.65647	5.10286e-06	5.55233e-05
SWSAP1	0.990744	3.36255	0.000400279	0.00224057
SF3B14	0.990665	6.2944	4.36118e-05	0.000341098
TXNRD1	0.990367	2.49016	0.00104703	0.00498209
NCOR2	0.990207	7.69749	0.00393662	0.0149312
PQLC1	0.990121	3.96612	0.00405091	0.0152819
CASKIN2	0.988717	6.1537	0.000839546	0.00416653
TMEM62	0.988663	4.19266	0.000134873	0.000891136
ZCCHC14	0.988075	6.02058	7.08577e-06	7.44006e-05
DENND2D	0.987546	3.88675	0.0139641	0.0412346
TMEM11	0.98625	5.56075	5.6826e-05	0.000426449
BRD1	0.985595	6.72857	1.56191e-06	1.99393e-05
ZDHHC1	0.982966	3.57462	0.00433542	0.0161092
ACTL6A	0.982736	4.4054	4.32423e-05	0.000339472
GADD45G	0.981952	5.31625	0.00411743	0.0154649
NUP214	0.980635	4.98317	8.00845e-05	0.000575574
GPR75	0.978721	3.18836	0.0105581	0.0328979
PM20D2	0.978678	5.61255	0.00744681	0.0250079
SBNO1	0.978567	6.14055	9.96597e-07	1.34589e-05
SPCS1	0.978154	5.35841	0.000135885	0.000897355
BAP1	0.978047	6.66756	9.11895e-07	1.25041e-05
DOCK3	0.977757	4.79485	0.00928186	0.029638
TXNDC9	0.976278	7.46389	1.22089e-06	1.60744e-05
AGO4	0.976192	6.34905	2.32658e-06	2.78924e-05
KRAS.2	0.976072	2.8438	0.00426823	0.0159347
Q5F3X1	0.975401	5.01319	4.93405e-05	0.000379167
SMCR8	0.975243	5.57236	0.000186106	0.00117423
EIF3G	0.975181	7.17944	2.60974e-07	4.17293e-06
TADA2B	0.975022	4.40928	1.47114e-05	0.000135698
RAB40C	0.974869	5.47887	0.00226167	0.0095117
SGPL1	0.973377	5.71407	0.000102462	0.000706635
STAM	0.973241	5.81252	1.71193e-06	2.15459e-05
PSMB1	0.97316	6.80339	5.66803e-07	8.19004e-06
PHTF2	0.972799	5.29943	0.000613424	0.00320711
FAM136A.1	0.971648	4.79114	0.000334524	0.00192466
CDKN2AIP	0.971465	5.53215	7.22261e-06	7.55228e-05
PHF21A	0.971426	4.76374	2.77538e-05	0.000231588
NUP85	0.971365	4.365	8.41247e-05	0.000597841
IP6K1	0.969979	6.59965	3.14964e-05	0.000258033
NXF1	0.969699	7.25126	1.32604e-05	0.000124595
RTDR1	0.968274	2.98873	0.00982144	0.0310151
OSBPL9	0.967472	7.17878	0.00011398	0.000774201
DYRK1A	0.967385	7.09958	1.87877e-07	3.12714e-06
CCDC6	0.967262	6.96213	2.98003e-05	0.000246867
TIAM1	0.967244	5.14965	0.00206755	0.00881593
PLXNB2	0.967217	5.64389	4.22385e-06	4.6849e-05
ZNF414	0.966493	4.16869	8.02149e-05	0.000575574
AKAP12	0.966493	5.12158	0.00849908	0.0277144
URM1	0.965645	2.70855	0.00105835	0.00502267
TANC2.1	0.964832	6.69875	3.5878e-05	0.000288905
SPSB3	0.962926	5.69278	5.10394e-07	7.4175e-06
FOXJ2	0.962922	7.18057	7.2297e-08	1.36461e-06
PKD1	0.962795	6.50955	4.04083e-05	0.00032062
AKAP17A	0.961989	4.08749	0.000188624	0.00118774
ZGC.153654.3	0.96179	5.42947	0.000739538	0.00373624
MYO10.2	0.961384	6.81373	0.00592002	0.020772
LGALSL	0.960786	5.26124	5.30378e-06	5.74614e-05
SPEN	0.960312	8.03904	2.6394e-05	0.000222154
SP2	0.959536	4.8453	0.00105221	0.00500109
PPM1D	0.959239	4.91067	1.67431e-05	0.000151228
FAM190A	0.958988	2.74442	0.0105468	0.0328854
SLX4	0.95742	5.91221	2.38151e-06	2.84158e-05
MTDH	0.957286	7.72651	1.48334e-06	1.9091e-05
PTBP3	0.956833	5.69311	0.00011533	0.000782108
NUFIP2	0.956006	3.08421	0.00144752	0.00652548
ZFAND3	0.954873	4.66052	6.86208e-06	7.21722e-05
GEMIN4	0.953874	3.60762	0.00453424	0.0167247
PELP1	0.953387	5.10671	9.77756e-05	0.000678399
RNF146	0.95167	6.6173	3.18398e-07	4.9445e-06
CCNT1	0.951457	6.83585	0.000304308	0.00177513
ZNF250.3	0.951396	2.52688	0.00299992	0.0119655
KIAA1147	0.951395	3.11375	0.000857927	0.0042475
C20ORF11	0.950999	6.75432	2.06412e-07	3.39909e-06
YIPF4	0.950125	7.76979	1.31924e-08	3.06686e-07
VPS4A	0.949479	6.32563	4.53992e-07	6.66701e-06
C12ORF34	0.948524	2.64725	0.0134429	0.039986
F1NT40	0.947927	8.06388	4.053e-07	6.06506e-06
UBE4A	0.947725	6.42268	2.18376e-05	0.00018872
PREB	0.947231	5.17261	2.45028e-06	2.91239e-05
EAF1	0.946832	4.30235	7.4981e-05	0.000544531
KCNQ1	0.946756	2.86096	0.00965487	0.0306041
WBSCR17	0.946628	2.83871	0.0124589	0.0375645
RNF139	0.945859	6.99723	5.0458e-05	0.00038555
MINA	0.945643	4.90159	0.00069212	0.0035466
GOLT1B	0.944795	5.35479	4.60912e-06	5.06563e-05
EXOSC10	0.944705	6.07948	7.7688e-05	0.000560314
CTDNEP1	0.944513	4.84607	1.76579e-05	0.000158468
EXOSC9	0.944014	4.11969	0.00134108	0.00612897
DAPL1	0.942993	5.41174	0.00158354	0.00702308
AARS2	0.942647	4.57953	0.000916486	0.0044863
RNF185	0.941571	5.19769	1.01231e-05	9.94163e-05
RAB23	0.940906	3.12973	0.00679095	0.023239
CLCC1	0.940301	3.11126	0.00373887	0.0143365
RBM8A	0.939258	5.81562	3.68997e-06	4.17358e-05
GSK3A	0.938251	5.30649	2.41298e-05	0.000205708
HSF2	0.93801	6.04906	0.000505248	0.0027299
TMEM169	0.937936	2.90054	0.0150839	0.0438931
PSMF1	0.937711	5.73584	2.72707e-05	0.000228466
BPTF	0.937393	5.86026	9.59113e-06	9.5156e-05
HNRNPUL1	0.936467	6.63168	3.88677e-06	4.35705e-05
GPAA1	0.935444	5.73158	3.72653e-06	4.20737e-05
CHPFA	0.935066	3.62295	0.00371916	0.014274
SLC16A3	0.934945	8.71239	0.000109104	0.000745503
GPATCH4	0.933957	3.0822	0.0072598	0.0245172
STARD3NL	0.933459	6.87733	8.34901e-06	8.49052e-05
OTU6B	0.932749	6.6631	7.1982e-06	7.533e-05
COQ10B	0.932315	8.11379	4.53336e-05	0.000353249
MLLT1	0.931475	5.6885	0.000434217	0.00239962
SIN3A	0.931186	5.31812	4.48108e-05	0.000349824
RNF34	0.93068	5.43867	9.90017e-06	9.7531e-05
MLEC	0.93064	5.42092	7.66721e-06	7.93159e-05
WWC2	0.930139	4.21342	0.000161467	0.00104066
ABCB8	0.930136	5.27001	0.000137648	0.000907097
MKL1	0.929738	6.4612	0.000906126	0.00444595
C18ORF25	0.929702	6.46139	8.51641e-06	8.63288e-05
NP_001072171.1	0.927192	2.64232	0.000804406	0.00401566
STRN4	0.924982	4.4937	0.000779604	0.0039198
GADD45A	0.924596	6.13686	0.0102922	0.0322671
PALLD	0.923869	7.82268	0.000638302	0.00331649
GNL3	0.923347	6.23487	2.36779e-06	2.82788e-05
RSBN1L	0.923333	5.75696	0.000560457	0.00297724
RPA3	0.922453	4.3305	0.00135976	0.00620259
ZBTB4	0.922368	5.4109	0.00242012	0.0100572
ST3GAL3	0.922065	2.20268	0.0156764	0.0451789
RNF115	0.922043	5.51442	0.00233852	0.00977615
MARK4	0.92199	4.77618	2.36073e-05	0.000202742
ALMS1	0.920054	4.29887	0.00779064	0.0259071
GNG12	0.91964	1.98457	0.00842322	0.0275526
GRN	0.919018	5.99076	2.20578e-05	0.000190362
METTL11A	0.918165	5.32168	0.000974642	0.00469797
CSRNP1	0.91788	4.88966	0.0150355	0.0437725
ANKRD52	0.917845	6.61566	1.09116e-06	1.45642e-05
ENG	0.917786	7.65032	0.00229443	0.00962698
BRP44L	0.917126	5.87297	1.26322e-06	1.65626e-05
CEP112	0.916973	1.81641	0.00371403	0.0142586
MED12	0.916506	5.67756	0.000103413	0.000711982
FIP1L1.1	0.916021	4.19651	5.46028e-05	0.000413707
C2ORF81	0.915458	2.6168	0.0167704	0.0477098
PAPD4	0.915455	5.76809	8.69721e-05	0.000615992
SUZ12	0.915131	6.28272	1.21723e-05	0.00011619
UBE2Q1	0.915098	5.47189	3.13021e-07	4.88732e-06
LOC418785	0.914989	4.0943	0.00574687	0.0203172
NFKBIZ	0.914907	4.70834	0.00335588	0.013144
PABPC4	0.914551	8.96213	5.87515e-05	0.00043959
SLC8A1.1	0.914223	5.06891	0.0164976	0.0470125
CAMSAP1	0.913856	6.36551	0.000265079	0.0015747
RRP15	0.913372	4.18076	0.000633411	0.0032943
EGLN1	0.912975	7.47104	7.13865e-07	1.00724e-05
PUM1	0.911891	7.14346	4.4719e-07	6.59016e-06
MTA3	0.911805	4.46498	2.58652e-05	0.000218579
RAP2C	0.911617	4.95195	1.12582e-05	0.000109371
TRPS1	0.911174	2.70667	0.00638232	0.0220868
PSMA4	0.910293	6.45	2.01227e-06	2.464e-05
CSNK1E	0.91004	6.36462	0.000582668	0.00308083
UBR4	0.909529	7.44042	4.153e-05	0.00032828
H2B5.5	0.909035	3.33645	0.00652353	0.0224589
VPS13D.1	0.908786	6.45617	5.2913e-05	0.000402114
BTBD10	0.907941	6.90535	5.04841e-06	5.49784e-05
TMEM68	0.907438	4.90479	0.0114084	0.0350002
DIABLO	0.907305	4.75668	4.59549e-05	0.000357648
PSMD1	0.906183	7.20023	0.000503971	0.00272765
SOCS5	0.906153	5.53063	5.97122e-05	0.000445853
GNAS	0.905946	2.93019	0.00127941	0.00589847
PSMA3	0.905733	7.40549	9.68769e-06	9.60385e-05
PSMB4	0.905081	7.17693	0.000567554	0.00300849
NP_001120164.1	0.904716	2.44061	0.0015789	0.00700497
USP39	0.904585	5.7402	1.83796e-05	0.000163547
TMEM150A.1	0.904258	4.36237	0.0049369	0.0178698
ZNF259	0.903899	4.43344	6.77339e-05	0.000497927
CSK22	0.902574	5.78615	3.07171e-06	3.54753e-05
C12ORF10	0.902408	5.02192	0.000111226	0.000757542
GNA12	0.899557	3.48557	0.000817981	0.00407696
SART1	0.899462	6.5986	3.21924e-05	0.00026271
NPAS2	0.899048	4.18233	0.00909396	0.0291711
CSAD	0.898744	4.01984	0.000736714	0.00372496
KIF7	0.897948	4.01239	0.000544815	0.0029137
TMEM138	0.897289	4.31808	0.0016555	0.00729348
AFF1	0.897173	7.16025	0.0014202	0.00643225
ELL2	0.89714	6.10391	0.000608072	0.00318972
RRM1	0.896307	4.07551	0.00515219	0.0185109
GEMIN8	0.896306	2.84916	0.0103176	0.0323308
C7ORF26	0.896253	3.37439	0.000873133	0.00430924
GORASP2	0.896182	7.36872	4.37959e-06	4.82789e-05
RELL1	0.895724	4.01624	0.0172182	0.048709
CCNYL1	0.895323	5.7532	1.95529e-07	3.24593e-06
STAM2	0.894556	7.30845	2.72709e-05	0.000228466
WSCD2	0.892644	4.38559	0.010915	0.0337582
CNO	0.89228	5.14861	8.58855e-05	0.000608638
KHDRBS1	0.891929	7.47547	2.31605e-06	2.78191e-05
EIF6	0.891925	6.27786	5.10792e-06	5.55305e-05
ZMIZ2	0.891828	6.84343	0.000316734	0.00183741
FAM155B	0.890775	4.98432	0.00186859	0.00809082
MRPL47	0.890565	5.55162	0.00156724	0.00696796
HECW2	0.89047	4.36947	0.0114803	0.0351523
ZSCAN30	0.889916	3.16385	0.00376339	0.0144042
DLC1	0.889772	5.57543	0.00340462	0.0133142
CRK	0.889586	5.98423	1.84694e-06	2.29049e-05
TMCO3	0.889008	5.06876	4.62478e-05	0.00035904
MB21D2	0.88871	3.77119	0.00853762	0.0277969
CP080	0.888677	6.16278	1.19282e-05	0.000114458
C1QTNF2	0.887703	3.41804	0.0156367	0.0451033
GNAQ	0.887611	6.7856	2.08432e-06	2.53989e-05
TNKS2	0.887118	6.97411	7.49577e-06	7.79263e-05
UBAP2	0.886681	6.57643	7.76797e-05	0.000560314
GAS2L1	0.886654	3.18595	0.00612341	0.0213245
ZFX	0.886459	5.03823	4.00465e-05	0.00031815
ANKLE2	0.885949	6.56437	0.00129177	0.0059381
CHEK2	0.885818	3.37946	0.00237688	0.00991108
RSG1	0.885755	2.64334	0.00306986	0.0121943
KPNA1	0.885533	7.9159	6.12944e-06	6.545e-05
SMPD3	0.88517	4.02487	0.00983584	0.0310494
PRAGMIN.1	0.884455	3.51942	0.00890908	0.0287022
EPC2	0.884026	5.97953	6.15894e-06	6.57092e-05
BRI3	0.883834	3.73309	0.000184164	0.00116489
RAB32	0.882982	6.03837	0.0011716	0.0054817
NLK1	0.8828	5.09423	0.00203616	0.00869939
NUAK1	0.8826	6.7487	0.0139862	0.0412805
HMGB2	0.882499	8.0082	1.78145e-05	0.000159044
EHD4	0.882159	6.35356	3.74157e-05	0.000299706
PCGF2	0.881716	4.64278	0.00506597	0.0182375
ZRANB1	0.881496	7.42499	4.15741e-05	0.000328423
AFF4	0.880728	7.60153	1.8146e-06	2.25705e-05
IPO5.2	0.88065	6.65352	5.95665e-06	6.37129e-05
RP11.744I24.1.1	0.880593	3.32572	0.00503895	0.0181662
TAOK2	0.877503	4.64779	0.000997412	0.00479306
MARS2	0.877203	2.96881	0.0113182	0.0347829
SCAMP2	0.875511	3.91968	0.000298114	0.00174547
CCDC84	0.875085	4.38385	0.00142667	0.00645459
PSMD13	0.874882	6.88941	6.45447e-07	9.22067e-06
CHD8	0.873523	5.33127	0.00318173	0.012595
WDR43	0.872863	6.2671	1.86193e-05	0.000165446
DDX56	0.872306	6.60022	9.87645e-06	9.75215e-05
CRKL	0.872166	7.80873	2.12034e-05	0.00018425
ZNF420.21	0.87138	2.18111	0.00735795	0.0247689
TBK1	0.870963	6.11824	1.76991e-05	0.000158612
RBM27	0.870059	5.82943	0.000100632	0.000696304
GABPA	0.869787	5.95391	1.94082e-05	0.00017161
MAP2K7	0.86952	7.00412	1.10736e-05	0.000107743
NAA16	0.869396	6.9317	5.49868e-05	0.000416366
TMEM56.1	0.868592	5.26971	0.00100602	0.00482705
SERINC5	0.868174	6.05812	0.000633498	0.0032943
CRAMP1L	0.868031	6.04979	2.744e-05	0.000229189
NLK	0.866878	6.00384	0.000253818	0.00151857
NKRF	0.866786	4.71449	0.000193412	0.00121303
MAP3K2	0.866183	5.95811	1.86263e-06	2.30541e-05
TOP3B	0.866173	6.25359	1.69111e-06	2.13607e-05
SOX7	0.866164	4.65253	0.00105903	0.005024
RBM26	0.865645	6.32142	7.28697e-06	7.60065e-05
RRP1B	0.865611	3.88536	0.00423151	0.0158258
EIF4H	0.864817	6.77537	0.000147484	0.000961853
EPT1	0.864088	4.90706	0.00591418	0.0207573
ZNF511	0.863611	4.25741	0.00202034	0.00864388
MEF2A	0.863325	5.83466	0.000369268	0.00209114
MEX3C	0.863169	3.86361	0.00144812	0.00652584
ARHGAP12	0.862559	4.27427	0.00484325	0.0175915
AC013461.1.1	0.862003	9.43002	0.000667854	0.00344593
FBXO34	0.860125	5.61643	0.00102806	0.00491038
PSPC1	0.860031	5.80206	2.04409e-05	0.000179106
ATAD2.1	0.859827	3.28057	0.0132849	0.0396657
ALYREF	0.858803	6.55723	1.01456e-06	1.36867e-05
SYT14	0.858786	3.1706	0.0136082	0.0403634
ATP7A	0.858452	5.42792	0.00262366	0.0106984
NFKB1	0.858381	4.11694	0.0112659	0.034639
TSPAN6	0.858169	6.37182	6.27651e-05	0.000465201
E1BSC6	0.856926	5.51995	0.000431099	0.00238867
NCOA5	0.855018	6.53372	2.22403e-06	2.69191e-05
UTP18	0.854557	5.1007	5.19571e-05	0.000396043
STK38L	0.854455	5.37843	0.000893416	0.00439385
SEC24B	0.853929	6.27964	1.94186e-06	2.39173e-05
Q5ZLM7	0.853451	6.33263	2.54024e-05	0.000214957
FAM114A2	0.851443	6.68805	1.64065e-05	0.000149042
MOB2	0.850036	6.2907	2.85212e-06	3.32133e-05
C19ORF47	0.849921	6.71839	0.000955868	0.00463348
GPC4	0.849628	6.53478	0.00669107	0.0229533
SLC46A1	0.8496	5.14404	0.0137817	0.0407909
WWTR1	0.849199	3.6533	0.0132179	0.0394939
CEP120	0.849029	3.33318	0.00609119	0.0212601
ZC3H4	0.848953	5.62188	1.18011e-05	0.000113507
RCAN3	0.848928	6.44826	0.00428697	0.0159809
SEC22A	0.848601	4.74616	0.000104035	0.000714747
PSMB2	0.84822	5.34129	3.10044e-05	0.000254665
USP21.1	0.847721	3.87471	0.00163584	0.00722708
PTDSS1	0.847199	6.76188	4.87345e-05	0.000375799
SUMO1	0.846414	6.66954	2.20119e-06	2.67196e-05
PSMD12	0.845059	7.27713	1.73756e-05	0.000156157
BCL10	0.843997	4.96788	0.0011032	0.00520414
VPS36	0.842492	6.28871	2.67406e-07	4.25418e-06
PEX5	0.842476	5.95044	0.000440634	0.00242976
DPY19L4	0.841764	1.69928	0.01586	0.0456143
TANC1	0.841668	6.56601	0.0107104	0.0332934
QRICH1	0.841339	7.5087	2.08678e-05	0.000182087
SALL2.1	0.841262	4.59009	0.00608955	0.0212601
ZBTB5	0.841118	4.57537	7.74057e-05	0.000558918
SLC37A1	0.840535	3.67744	0.00127547	0.00588465
MTM1	0.84031	6.24529	3.55677e-05	0.000286726
DGCR8	0.839705	6.20189	9.66271e-07	1.31196e-05
KCTD12B	0.839244	4.31284	0.00147168	0.00661312
RHOA	0.838931	7.17678	1.16631e-05	0.000112437
KANSL1L	0.838777	5.00555	0.00270526	0.0109602
TXNDC15	0.838211	5.56108	0.000142421	0.000932692
DNAL1	0.838211	5.48237	0.00431017	0.0160438
KBTBD2	0.837562	5.98828	4.06506e-05	0.000321934
DHX38	0.837037	6.14111	1.73003e-05	0.000155703
FAM126A	0.836975	4.90673	0.00468587	0.0171584
MAN2A2	0.836789	7.04278	0.000343295	0.00196614
CBL	0.836585	5.34437	7.83281e-05	0.000563962
SMG5	0.836064	7.37711	0.0001912	0.00120155
ZC3H12A	0.835929	2.48218	0.0128919	0.0386849
FNDC3A	0.83581	5.69797	0.000463059	0.00253566
SSU72	0.83559	6.41955	0.000538375	0.00288415
SRP14	0.835391	4.9391	0.000338579	0.00194505
GMPS	0.834423	5.98178	8.86767e-05	0.000625322
ANO5	0.833946	4.20691	0.000362017	0.00206119
SLC6A6	0.833556	9.20825	0.00575604	0.0203382
MDM2	0.833145	5.74619	0.000125398	0.000838205
ATRN	0.833022	4.8049	0.00483267	0.0175698
MBNL3	0.832516	7.08489	0.000939716	0.00456983
TM6SF2	0.832314	2.51153	0.0145269	0.0425771
RNF20	0.832276	5.91296	1.73516e-05	0.000156053
SLC41A3	0.83205	6.48421	0.00212347	0.0090208
TGOLN2	0.831762	6.52409	2.3663e-06	2.82788e-05
RAB3IP	0.831111	5.37897	0.00069424	0.00355442
DHX37	0.831055	4.64341	0.000550401	0.00293858
UBE2K	0.831044	7.56131	1.66448e-06	2.10778e-05
HNRNPC	0.831043	7.08761	7.27816e-05	0.000530699
SMG1	0.830525	7.0153	8.9959e-06	9.02455e-05
ZGC.162724	0.83048	3.39443	0.00225203	0.00948697
RAB12	0.830448	7.69808	3.21269e-05	0.000262346
TRABD	0.830236	4.99083	6.82675e-05	0.000501265
FBXW11	0.830183	6.34865	4.98244e-05	0.00038117
EDNRB	0.830048	4.85958	0.0101607	0.0319184
TTL	0.829576	3.04319	0.00275472	0.0111248
TMEM208	0.829389	3.86961	0.00152603	0.00681359
NCOA6	0.829348	6.05582	4.97177e-05	0.000380585
ASXL1	0.826561	6.83997	0.000900413	0.00442169
PROSC	0.826466	6.93351	7.78831e-07	1.08674e-05
PPP1R12C	0.825175	7.09899	0.000317341	0.00184008
GINS2	0.824871	4.03564	0.00340581	0.0133147
SPNS1	0.824869	5.31487	9.80402e-05	0.00067986
FAM160B1	0.822687	7.36291	6.1789e-05	0.000459046
ARHGEF18	0.822621	7.14378	0.0017274	0.00757053
WDR45L	0.822436	5.14572	1.02948e-05	0.000100788
KIAA0825	0.821958	3.70347	0.00426284	0.0159193
GYLTL1B	0.821846	6.68258	0.00933498	0.0297678
RIOK2	0.821545	5.3035	0.000141243	0.00092594
GPR56	0.821385	4.4769	0.0104608	0.032688
RSC1A1	0.821093	6.0365	6.2326e-05	0.00046249
RNF170	0.820468	5.61383	0.00261551	0.0106755
NR3C1	0.819026	7.63621	3.73287e-05	0.0002992
IRF9	0.818555	3.39423	0.00652523	0.0224589
FASTK	0.818126	5.84656	0.000208112	0.00129492
ZYG11B.1	0.817583	6.44629	2.03352e-05	0.000178304
RUNDC1	0.817394	4.90031	0.00116756	0.00546683
PUS7	0.817101	4.96174	0.000660816	0.00341661
PATL1	0.816868	6.42809	1.18143e-05	0.000113547
MAP3K3	0.815335	5.408	2.44838e-05	0.000208161
GXYLT1	0.814755	4.78695	0.00693194	0.0236188
METRNL.1	0.813951	6.15432	0.000451491	0.00248094
NXN	0.81394	6.38523	0.00088216	0.00434188
NOL9	0.813863	4.46377	0.00896943	0.0288671
XB.GENE.5840789	0.81331	3.487	0.00618871	0.0215289
MAPK8	0.813261	6.55727	6.4115e-05	0.000474368
HCFC1	0.812723	6.44059	5.04947e-05	0.000385596
TXLNA	0.812115	5.20068	0.000519183	0.00279799
PKN2	0.812044	6.4246	5.64007e-05	0.000424268
TSN	0.811457	5.2158	0.000488154	0.00265232
SMAD1	0.811278	5.29419	0.00175121	0.00766217
MCTS1	0.811267	6.16445	2.83847e-05	0.000235915
MED8	0.810244	4.53552	0.000110257	0.000752568
SSR3	0.809836	5.88426	0.000424563	0.00235765
TRIM8	0.809098	7.67584	0.00196963	0.00846718
ZNF585A.2	0.808873	4.91064	1.78337e-05	0.000159044
PAPD7	0.808835	6.103	1.18669e-05	0.000113966
EIF1B	0.808792	6.84945	3.30195e-05	0.00026779
RALGAPA1	0.807628	6.17307	0.00016127	0.00103992
SLC45A4	0.807032	7.11025	0.000383498	0.00216103
UBE2QL1	0.806764	3.91409	0.0092285	0.029505
C15ORF24	0.806542	7.2757	0.000661792	0.00342025
HN1L	0.806204	6.42309	0.000553777	0.00295285
YIPF5	0.805625	5.64868	0.0136701	0.0405086
TAMM41	0.805422	3.64324	0.0037253	0.0142932
COMMD10	0.805399	3.73609	0.0149297	0.0435046
GLE1	0.805166	3.85759	0.00275278	0.0111246
SLC43A1	0.804659	5.1362	0.0151854	0.0441172
YTHDF2	0.804482	4.77516	0.00069759	0.00356867
KDSR	0.803948	6.02519	0.00504527	0.0181795
KLF12	0.803597	2.53375	0.0120254	0.0364843
TRIM32	0.803429	4.03577	0.00341049	0.0133247
BTF3L4	0.80304	8.46592	1.69191e-06	2.13607e-05
ETNK1	0.80241	9.33797	0.0159982	0.0459653
VAMP7	0.80215	6.34464	0.0002206	0.00136119
PI4K2A	0.801058	4.76375	0.000125703	0.000839797
RANBP10	0.800207	5.87682	1.52818e-05	0.000139833
RSF1	0.799653	4.31866	0.0114009	0.0349857
RNF145	0.799589	5.61497	0.000522602	0.00281161
POLR2D	0.799563	4.12313	0.00147355	0.00661914
MPHOSPH8	0.799489	6.6774	0.000793004	0.0039666
SF3B3	0.799363	6.21202	0.00024845	0.0014907
JAK1	0.799243	7.00634	0.000249097	0.00149387
PKIA	0.798677	5.46615	0.00192323	0.00830262
JPH1	0.798628	5.98096	0.014732	0.0430582
HMBS	0.798517	5.6338	0.000621958	0.00324365
PNO1	0.798335	6.23181	0.000562002	0.00298282
AKT2	0.796974	5.39148	0.00330202	0.0129733
TMED1	0.79665	5.60047	0.000113109	0.000769117
WDR33.1	0.796467	6.96213	0.000177301	0.00112714
FAM160A2	0.796105	4.8618	0.000448073	0.0024643
Q5F338.1	0.795268	4.45845	0.00697556	0.0237546
TOMM70A	0.794783	7.34551	0.00108353	0.00512479
SMG9	0.794236	4.86556	0.00027668	0.00163593
MIPEP	0.79353	5.05682	0.00451944	0.0166847
PPP1R13B	0.792681	8.88311	3.72855e-05	0.0002992
C14ORF166	0.792668	7.59094	0.00101135	0.00484616
PDCD5	0.792665	3.83264	0.000909981	0.00445965
TBC1D4	0.7917	6.66471	0.000584204	0.00308636
RASA2	0.791185	5.94436	0.00762927	0.0254713
FER	0.791181	3.05511	0.00406619	0.0153258
SENP1	0.790089	4.34257	0.000596319	0.00314115
BX005012.1	0.789803	3.40331	0.00641294	0.0221657
ARHGAP32	0.789438	5.32078	0.0177136	0.0498148
ASH1L	0.78932	7.39757	0.000140218	0.0009221
BUD13	0.789249	4.74957	0.00100084	0.00480585
Q5ZIY8	0.789123	7.44459	0.00504553	0.0181795
NARFL	0.788318	5.00148	0.00645934	0.0222797
NOL8	0.787457	5.07993	0.00283476	0.0113969
Pvit_09964	0.787347	4.64004	0.00244673	0.0101252
NIPBL	0.787292	6.60722	2.87017e-05	0.000238393
NEURL4	0.787258	5.15745	0.000228877	0.00139722
MLLT3	0.786879	4.13125	0.00508043	0.0182843
RPL35A	0.786825	8.13449	8.13877e-05	0.000582331
GAA	0.786165	4.00488	0.00924672	0.0295557
NFRKB	0.785188	5.35836	0.00319986	0.0126548
CCNK	0.78492	5.84608	3.93778e-06	4.4064e-05
ADX	0.784557	4.51648	0.000782966	0.00393269
SUPT6H	0.784111	7.17798	4.92824e-05	0.000379095
UTP11L	0.782823	5.33592	0.000222443	0.00136908
AK3	0.781973	6.86625	0.00231479	0.00969151
TWISTNB	0.781871	4.33793	0.0025272	0.0104027
MCCC2	0.781683	5.80748	0.00140476	0.00637605
C2CD2	0.781289	6.20702	0.000295705	0.00173297
CRTC1	0.780803	7.06698	4.60735e-05	0.000357907
TMF1	0.780641	6.19998	1.4648e-05	0.00013551
TMED9	0.778843	6.90186	1.66046e-05	0.000150409
FKBP10	0.778714	5.2902	0.0120418	0.0365168
SLC35A1	0.778646	4.54745	0.000379437	0.00214117
GATAD1	0.778189	6.38296	0.000296657	0.00173774
LARP1B	0.778164	5.9674	0.00106231	0.00503769
BAG5	0.777806	6.2766	0.00276401	0.0111552
DTX2.1	0.777503	4.42469	0.000364535	0.00206991
RAB22A	0.776354	6.08063	0.00078779	0.00394992
ARHGAP26	0.776269	5.20304	0.0032679	0.0128674
DCAF15	0.774966	4.94697	0.000614078	0.00320787
SLC23A2	0.773446	6.11381	0.000879838	0.00433384
WAC	0.773098	7.38325	5.71451e-06	6.13312e-05
ROCK2	0.772964	8.30544	0.00380153	0.0145193
C1ORF50	0.772319	4.21225	0.00335914	0.0131526
CPSF3L	0.771784	5.08332	0.00010779	0.000738126
PTPN4	0.771511	4.06762	0.00933452	0.0297678
NPEPPS	0.770749	7.71678	2.53288e-05	0.000214478
RABEP1	0.770642	6.6279	0.00071055	0.0036232
LSM12	0.770561	6.63346	1.68974e-05	0.000152294
JMJD5	0.770347	4.93108	0.00183686	0.00798625
F1NKN0	0.770126	7.07609	1.53518e-05	0.00014027
TRIM39.22	0.768996	3.17705	0.0038508	0.0146675
SFXN3	0.76819	6.39666	0.000399098	0.00223495
ZNF292	0.767304	5.77121	1.52664e-05	0.000139794
RUNDC3B	0.767171	4.87585	0.0103453	0.0324015
WDFY2	0.764684	4.7639	0.00609499	0.0212655
UXS1	0.764415	5.32951	6.25307e-05	0.000463735
NQO1	0.763337	7.00194	0.00136335	0.00621274
RPS16	0.763111	8.47886	0.00020922	0.00130117
FBXL18	0.762068	2.83041	0.0116706	0.0356051
LMO4	0.761885	5.6331	0.00441399	0.0163577
UBE4B	0.761312	6.45569	3.17658e-05	0.000259902
TCOF1	0.760838	5.47876	0.000368775	0.00208928
SIN3B	0.760688	6.24389	6.61903e-05	0.000488289
NAPEPLD	0.760556	6.83337	0.00200105	0.00857883
WBP1	0.759894	5.88627	6.12184e-05	0.000455612
KHSRP	0.759767	6.80883	6.35451e-06	6.7567e-05
CNPPD1	0.759433	6.07039	0.00111236	0.0052415
EIF1AY	0.758732	8.29841	0.000185815	0.00117357
KIAA0319L	0.758646	5.61773	0.000206474	0.001286
BOP1	0.757988	5.13233	0.000708355	0.00361494
TPRA1	0.757807	6.13907	0.00263107	0.0107182
IK	0.757536	7.0213	2.42681e-05	0.000206747
ZNF197.3	0.757489	3.12313	0.00328485	0.012922
SLC7A6OS	0.757209	4.70331	0.000457786	0.00251224
ST6GALNAC4	0.756472	4.37649	0.0121239	0.0367347
Q5F3L5	0.756186	6.93272	0.000133754	0.000885855
HIRA	0.755585	3.2617	0.00878797	0.0284649
MTA2	0.755448	5.70972	0.000134531	0.000889814
KIAA0494	0.75532	4.71419	0.00289453	0.0116039
ZFAND5	0.754808	9.29206	0.000391515	0.00220031
CNOT6L	0.753867	6.24187	0.000251592	0.00150668
TBRG4	0.753679	5.86199	0.00152017	0.00679385
MARCH6	0.753292	7.37769	2.64747e-05	0.000222684
MINOS1	0.753241	7.17726	0.00258404	0.0105814
KIAA0355	0.753051	5.4279	0.00382292	0.0145877
DAZAP2	0.752861	4.66294	0.00159927	0.00708288
ZNF639	0.752432	4.82871	0.00770797	0.025666
PIGY	0.752387	7.27159	0.000557799	0.00296887
PLEKHH2	0.751007	4.66572	0.0142255	0.0418885
GGNBP2	0.750621	5.48562	0.000718186	0.00365032
KLHL15	0.750503	4.22372	0.00154456	0.00688171
EIF2C3	0.750445	6.04732	8.81326e-05	0.000623159
NFATC3	0.750429	4.38948	0.0176298	0.0496614
DDX39A	0.749734	4.97422	0.000686012	0.00352662
LRRC16A	0.748865	5.63298	0.00400583	0.0151224
E1C006	0.748139	5.91657	0.000111301	0.000757641
GLS	0.747868	7.57628	0.000722812	0.00366792
RSPRY1	0.747525	4.80166	0.00245577	0.0101485
SIK2	0.747134	6.76363	0.0013504	0.00616265
SAV1	0.746346	4.61498	0.00254845	0.0104731
IQGAP1	0.746255	6.20048	0.00089162	0.00438673
VPS37A	0.746088	5.9953	8.3377e-05	0.000592861
SPPL3	0.745868	5.92492	5.36203e-05	0.000406997
GNA11	0.745739	6.04283	4.44463e-06	4.89103e-05
NAE1	0.745695	6.03172	0.000128027	0.000854024
NUP133	0.745311	5.50229	0.00532768	0.019049
DENND1B	0.745218	5.74792	0.0012288	0.00570482
BCORL1	0.744858	4.81238	0.0022688	0.00953848
ABLIM2	0.744163	7.27832	0.00579405	0.020421
TMTC1	0.744102	5.41967	0.0121778	0.036867
COPB1	0.74126	6.86051	9.22435e-06	9.20973e-05
NSMAF	0.741073	5.8777	0.00628146	0.0217974
KIAA0020	0.740866	5.09712	0.00250753	0.0103285
HIRIP3	0.740729	3.84626	0.00463791	0.0170323
ANKRD17	0.740587	7.37763	0.000691185	0.00354474
PAOX	0.739728	4.7677	0.00886484	0.0286402
ARI1_XENTR	0.739136	7.728	0.000101947	0.00070421
LETMD1	0.738409	5.80709	0.000715274	0.00364287
HMP19	0.738116	4.85824	0.0131248	0.0392435
SLC25A17	0.738074	4.40101	0.00137311	0.00624713
ASNA1	0.737256	6.53454	1.23217e-05	0.000117172
PTTG1IP.2	0.736436	7.68301	0.00125696	0.0058248
PAQR7	0.735613	4.57564	0.00847574	0.0276813
QDPR	0.734881	6.97085	0.000409399	0.00228249
RBM14	0.734729	4.01963	0.0135968	0.040358
RNF38	0.733391	6.73827	0.000675736	0.00348272
SLC35B2	0.733079	3.65755	0.0135524	0.0402735
LDB1	0.731808	6.2029	0.00079216	0.00396395
GAK	0.731712	6.3317	0.00300203	0.0119701
AKAP10	0.731641	5.66289	0.000242635	0.00146699
TYW5	0.731286	4.59085	0.00122006	0.00567568
TNRC6B	0.731181	7.58133	0.000103516	0.000711982
Q3HLQ7	0.73108	6.9263	0.0127582	0.0383628
HEATR6	0.730347	3.50918	0.00894873	0.0288079
CSNK1D	0.729377	5.42515	0.000479601	0.00261261
AK2	0.728996	6.10301	0.00030044	0.00175745
OSBP	0.728673	6.96552	3.28434e-05	0.000266726
CBFA2T2	0.728588	5.68178	0.00229882	0.00963898
USP30	0.727687	3.74386	0.00950285	0.0301982
RNF166..1.OF.2.	0.72752	4.00545	0.00856046	0.0278497
SIRT7	0.726895	4.07033	0.0169764	0.0481545
SYAP1	0.726564	7.07004	0.000146958	0.000958918
ZGPAT	0.726445	4.47693	0.0015399	0.00686581
GRAMD2	0.726243	2.49144	0.0170218	0.0482509
NDUFAF4	0.725617	5.68687	0.000927785	0.00453028
C12ORF66	0.725533	3.46521	0.00886416	0.0286402
MAPK1IP1L	0.725277	6.76238	1.26147e-05	0.000119539
NAT10	0.724676	5.05411	0.0146912	0.0429687
ZNF398.2	0.724466	4.11597	0.00398914	0.0150759
GGA1	0.724424	6.01741	4.96172e-05	0.000380504
ATM	0.724367	4.56581	0.0144464	0.0424002
KEAP1	0.723488	6.49639	0.000481707	0.00262295
GIGYF1	0.722854	4.74906	0.000746494	0.00376987
CAMLG	0.722722	5.52939	0.000221563	0.00136513
CHD9	0.722654	6.53417	0.000433175	0.00239597
DENND4A	0.722595	4.6717	0.00599401	0.0209849
PRRC2C	0.722305	7.27319	3.24313e-05	0.000264317
WHAMM	0.7221	7.25144	0.000907757	0.00445048
Q5ZLS5	0.721513	4.99747	0.00807326	0.0266361
SELS	0.721228	4.08543	0.0080236	0.0265424
FAM219A	0.72068	6.85382	0.00243716	0.0100985
Q98SU9	0.720105	5.48173	4.96978e-05	0.000380585
KIF13A.1	0.718422	6.68255	0.000527885	0.00283761
AMBRA1	0.71731	4.8199	0.00321645	0.0127005
GALNT11	0.717215	5.87927	0.000216497	0.00133915
F1N909	0.716247	7.46041	0.000245699	0.00148125
FLNB	0.715866	6.55622	0.00407471	0.0153495
ATXN2	0.715811	6.51739	0.000680796	0.00350553
ZSWIM3	0.715691	4.61103	0.00229686	0.00963396
PSMC4	0.71517	6.63242	0.000329161	0.00190162
EIF2S1	0.714164	6.27042	0.000278081	0.00164113
CLN6	0.714004	4.9739	0.000513394	0.00277154
COMMD2	0.713908	5.7325	0.00261438	0.0106744
NFX1.1	0.71366	6.11366	0.00370589	0.0142447
Q5ZMA7	0.713484	7.50347	3.03189e-05	0.000249849
HIP1	0.71229	5.32497	0.00242377	0.0100691
Q5ZM58	0.711599	6.40501	0.00634468	0.0219805
SLC25A14	0.711407	4.07347	0.0127131	0.0382576
TAF9B	0.710902	3.73943	0.00692088	0.0235939
CHRAC1	0.71049	4.09964	0.00645219	0.0222672
C15ORF29	0.709883	4.9417	0.00220044	0.00930077
ARPC2	0.709453	7.27701	0.000133792	0.000885855
ATF4	0.709413	7.77253	0.00758233	0.0253482
TMPO	0.709411	6.96689	0.00561361	0.0199244
EIF2S2	0.709253	7.42468	0.000264564	0.00157315
ANAPC7	0.708912	5.72037	0.000269658	0.00159891
HDAC4	0.706092	4.72094	0.00411554	0.0154649
EPC1	0.705432	6.28203	4.35651e-05	0.000340944
TFG	0.704335	6.99453	0.000351159	0.00200662
SNX3	0.704157	4.73001	0.000241725	0.00146295
BRAP	0.704127	4.43675	0.00111486	0.00524932
FLJ11011L	0.704037	5.73069	5.67331e-05	0.000426005
CNNM1	0.703451	4.17573	0.00829168	0.0271942
RNMTL1	0.702384	4.48097	0.0108237	0.0335414
TMEM30AA	0.701976	7.8447	0.00365457	0.0141034
F1NQV5	0.701661	6.34363	0.00519531	0.0186445
CSTF1	0.701439	4.11249	0.00907708	0.0291466
RBFOX2	0.700867	5.89084	0.0129063	0.0387096
GRAMD4	0.700687	7.16218	0.000139616	0.0009191
PHC3	0.698756	6.14955	0.000280569	0.00165504
DVL3	0.698369	4.99382	0.00854291	0.0278061
TMOD1	0.697524	8.47086	0.0120332	0.0364992
UTP14A	0.697379	4.68836	0.0104173	0.0325783
EHHADH	0.696713	4.805	0.00802404	0.0265424
SSH2	0.696583	7.51821	0.00683237	0.0233553
LSG1	0.696524	4.83099	0.000453183	0.00248806
TCF20	0.696021	4.96039	0.00311759	0.0123628
ASXL2	0.695879	4.33535	0.00483878	0.0175803
SRI	0.695852	6.65956	0.000920759	0.00450121
TRIB2	0.695373	3.90898	0.0134167	0.0399258
ZNF467	0.6953	5.78224	0.000366423	0.00207689
XPA.1	0.694956	4.29403	0.00466514	0.0170924
OLA1	0.694125	7.42368	0.00315331	0.0124942
ETS2	0.694114	5.55899	0.0174554	0.0492802
PAIP2B	0.693968	6.6697	0.00241705	0.0100511
C9ORF41	0.693902	4.59579	0.000864772	0.00427803
ZNF318	0.693896	5.42359	0.000970254	0.00468365
RFXAP	0.69169	3.78187	0.00633391	0.0219492
PHF13	0.69166	5.34779	0.0035079	0.0136376
C16ORF57	0.691004	3.45704	0.0133719	0.0398595
NPAS4	0.690871	3.00262	0.0170465	0.0482882
SAAL1	0.690414	5.28513	0.000381096	0.00214942
SNW1	0.689871	6.77804	0.000163043	0.00104726
WHSC1L1	0.689854	6.78497	4.72658e-05	0.000366267
AP1AR	0.689558	5.46874	0.0161104	0.0462079
TAF7	0.689412	7.04528	0.000123742	0.000828891
RNGTT	0.689341	4.1652	0.00206854	0.00881719
MTMR1	0.689312	7.53945	0.00414632	0.0155533
ARL9	0.688722	5.29649	0.000735505	0.00372333
KIF5B	0.68817	8.23527	0.000302443	0.00176594
MAPKAP1	0.687971	4.65159	0.00228455	0.00959509
SMG6	0.687765	5.06404	0.0018909	0.00817896
SEMA4B	0.687408	5.41188	0.00343214	0.0133968
FAM20B	0.686635	5.98053	0.000291108	0.00170682
MAP2K2	0.68624	7.26474	0.00199892	0.00857263
TNKS1BP1	0.685987	6.76307	0.000849084	0.00420868
FCHSD2	0.685624	6.05804	0.00848087	0.0276837
C7ORF70	0.685285	4.65099	0.00699849	0.0238263
SENP5	0.685068	5.5496	0.000148937	0.000969822
LRCH4	0.684476	4.82229	0.00536519	0.019156
NAA15	0.684107	7.16996	8.98702e-05	0.000631195
PSMC1	0.684033	6.27365	0.00794427	0.0263554
PEAK1.1	0.682525	6.94413	0.00136713	0.0062277
APPL1	0.682486	7.22493	0.000261596	0.00155992
RPE	0.682245	5.29901	0.00193246	0.00833298
PAPD5	0.682212	5.16376	0.000772381	0.00388813
ANXA7	0.68207	7.87412	0.00445081	0.01647
ILF2	0.680272	5.26961	0.00936917	0.0298562
PARD3	0.679285	4.23128	0.0176865	0.0497543
EDF1	0.677364	7.40648	0.00771202	0.025666
VPS18	0.677156	5.86731	0.000461352	0.00252961
MSL2	0.676572	4.78843	0.00216019	0.00914597
RHOT2	0.676555	4.72576	0.00408689	0.0153815
ZNF208	0.675549	5.08978	0.00790706	0.0262527
GRPEL1	0.674373	5.18965	0.0031603	0.012518
ATG12	0.673133	3.67464	0.00524566	0.0188038
CRTC2	0.672024	4.84837	0.00086574	0.00428052
ZZEF1	0.671881	6.81386	0.00113167	0.00531855
PCNP	0.671647	7.1573	0.0017463	0.00764805
GGA3	0.671333	5.57573	0.00063862	0.00331649
PYGL	0.67096	5.2471	0.00943562	0.0300376
ABI2	0.670775	7.09488	0.00921067	0.0294629
C1ORF52	0.670596	6.62778	0.00022135	0.00136448
E1BRL4	0.6705	5.66436	0.00122027	0.00567568
BOD1	0.670104	5.51203	0.000707523	0.00361215
SNRPD2	0.670006	5.15031	0.00246602	0.0101875
STK19	0.667923	4.81343	0.00521287	0.0186969
SMEK2	0.667344	6.68415	0.00222094	0.0093717
PDCD7	0.667069	5.37724	0.00243593	0.0100985
SNIP1	0.667066	3.93982	0.00411014	0.0154544
ZBED4.26	0.665527	6.16934	0.000470705	0.00256971
ING3	0.665232	5.12905	0.000391765	0.00220073
DGKD	0.665154	7.12084	0.0136484	0.0404635
TRPM7	0.664912	5.95974	0.000535764	0.00287383
RNF121	0.66482	4.70941	0.00854484	0.0278061
GPR155	0.664608	7.44774	0.00228891	0.009607
WIPI1	0.663936	6.18071	0.0016241	0.00718502
GIGYF2	0.663744	5.80073	0.000245327	0.00147972
STIM2	0.66371	5.26548	0.0133463	0.0398132
SLC35A2	0.663568	5.10971	0.00813903	0.0268193
SLAIN2	0.662929	6.55839	0.00248823	0.0102624
POLE3	0.662566	3.09561	0.0145202	0.0425673
HM13	0.662555	5.41366	0.00164082	0.00724544
BTBD1	0.661947	7.0818	9.58044e-05	0.000666926
TOB1	0.661633	7.29421	0.00988773	0.0311931
PPIB	0.661522	5.70035	0.0114888	0.0351676
DENND5B	0.661152	7.98117	0.0121756	0.036867
SYPL1	0.659951	7.05325	0.00466354	0.0170915
TBP	0.65959	4.67941	0.00321325	0.0126943
RTF1	0.658866	7.09322	0.000667056	0.00344322
SPCS3	0.658231	4.8057	0.0024706	0.0102031
FBXL3	0.65784	6.1538	0.00109274	0.00516061
UBE2R2	0.657831	8.4655	0.000528989	0.00284233
STRN3	0.657577	7.64285	0.000985918	0.00474376
STOML2	0.657534	6.08049	0.0104628	0.032688
Q5F473	0.657434	6.66507	0.00032477	0.0018797
RNF10	0.657009	8.75188	0.000384175	0.00216388
C14ORF129	0.656741	5.57211	0.0062751	0.0217813
LRP12	0.656737	4.90738	0.000800035	0.00399542
DCP1A	0.656488	4.98463	0.00266741	0.0108417
TRIM44	0.656066	3.13516	0.016511	0.0470356
ARMC5	0.655582	4.53613	0.00152707	0.00681523
SMEK1	0.65549	6.36116	0.000429823	0.0023837
C6ORF62	0.654455	8.31088	0.000162601	0.00104529
ERO1LB	0.654415	5.39486	0.000447039	0.00245969
KANSL1	0.652684	5.99269	0.00900561	0.028954
USP15	0.651832	5.56591	0.00128117	0.00590268
Q5F3U4	0.651563	5.87369	8.24446e-05	0.000588223
PSME3.1	0.651229	6.4351	0.000246411	0.00148224
UBOX5	0.650696	3.75667	0.0146686	0.0429224
TULP4	0.65017	4.346	0.00648934	0.0223648
MTMR10	0.649956	4.53249	0.00998961	0.0314437
HNRNPL	0.649808	7.88735	0.000437501	0.00241353
RPN1	0.648785	6.89365	0.00360848	0.0139683
TMEM170B	0.648503	4.49964	0.0098649	0.0311289
CDV3	0.648122	7.92016	0.000605174	0.00317981
ARID2	0.647981	5.43769	0.000246452	0.00148224
MLL	0.647293	6.4253	0.00735441	0.0247637
TBC1D9B	0.646852	7.3086	0.000464042	0.00253993
RABGGTB	0.646801	6.95706	0.0022135	0.00934938
EIF2B5	0.646697	5.82616	0.00306395	0.0121746
IPO5.1	0.646492	3.85142	0.0119134	0.036197
UBE2F	0.645825	4.4615	0.00745827	0.0250331
ACAD10	0.645804	4.92519	0.00782865	0.0260267
PRDM2	0.644769	5.93116	0.0102268	0.0321102
C16ORF42	0.644434	6.36062	0.000169109	0.00107997
PSMD7	0.644131	8.14949	0.00286812	0.0115127
GCN1L1	0.64386	7.2086	0.0161695	0.0463457
SERINC2	0.643815	4.70076	0.00899185	0.0289171
ABHD13	0.643684	4.96183	0.00683638	0.0233627
HNRPLL	0.643658	6.67797	0.00279227	0.0112433
ATP11A	0.643169	4.86957	0.00672556	0.0230591
PA2G4	0.642688	7.00193	0.000543062	0.00290555
FKBP7	0.641964	4.64861	0.00806589	0.0266325
SOS2	0.641519	5.38221	0.0059598	0.0209058
ERI1	0.641478	4.26407	0.00498143	0.0180052
TM2D2	0.638953	4.4885	0.00445554	0.0164826
UBTD1	0.638438	4.65952	0.00294587	0.0117723
MCU	0.638129	5.61718	0.00147165	0.00661312
GNS	0.637164	7.28177	0.00228054	0.00958145
FNDC3B	0.636891	3.87303	0.0154264	0.0446526
STT3A	0.63604	5.97681	0.000608825	0.00319234
CA144	0.635999	5.92179	0.000970557	0.00468365
PRKAR1A	0.635419	7.61664	0.00113967	0.00534483
PRPF38A	0.635007	4.83302	0.00162461	0.00718502
C19ORF6	0.634959	5.78112	0.00214802	0.00910974
FBXO42	0.633882	6.53352	0.00459523	0.01691
GTF2E2	0.633156	5.24803	0.00106828	0.00506216
CASP2	0.633127	5.14468	0.00294535	0.0117723
RFA1	0.633057	6.02029	0.00287872	0.0115515
TICAM2	0.632988	7.30425	0.000210977	0.00131035
TRMT5	0.632679	4.45818	0.0117802	0.0358614
SCAF11	0.631889	6.86845	0.000733731	0.00371584
Q5ZKC5	0.631159	5.01598	0.00385245	0.0146693
SBNO2	0.630639	5.10568	0.00294815	0.0117776
ACSL3	0.629799	5.97931	0.00635358	0.0219992
UHRF1BP1	0.629662	6.53559	0.00790986	0.0262551
EEF1B2	0.629651	8.21035	0.00387015	0.014719
NUP88	0.628405	4.89969	0.00134781	0.00615305
RBBP6	0.627942	7.67947	0.00144141	0.00650552
MMGT1	0.627924	6.43505	0.00464773	0.0170534
UBA6	0.627013	5.67302	0.00662281	0.0227439
LPGAT1	0.626653	6.76774	0.00757828	0.0253482
CCDC28A	0.626545	4.15635	0.00556933	0.0197902
METTL9	0.625805	4.89519	0.000793715	0.00396858
DGCR14	0.625512	4.42246	0.00736945	0.024801
ZCCHC6	0.625486	7.39491	0.000418941	0.00233156
SLC35B1	0.625281	4.90059	0.00394594	0.014962
ANKHD1.EIF4EBP3	0.625066	7.51201	0.00114073	0.00534716
GZF1	0.624617	6.03807	0.00061972	0.00323466
AANAT	0.624275	4.39206	0.0154541	0.0447225
VCP	0.624008	7.7065	0.00368458	0.0141844
SREBF2	0.623924	7.04755	0.00167889	0.00737845
SRP72	0.622989	6.72967	0.00432366	0.0160797
SEH1L	0.621047	6.03074	0.000786019	0.00394575
HIRA.1	0.620906	5.58437	0.000952865	0.00462307
METTL16	0.620881	5.30002	0.00100452	0.00482171
AHCTF1	0.620781	6.65121	0.00375663	0.0143871
MLL2	0.620393	5.66503	0.0151059	0.0439367
NHP2	0.618717	4.98258	0.00903811	0.0290437
C19ORF24	0.618655	3.39604	0.00850915	0.0277329
TDP2	0.618225	4.61909	0.00877362	0.028433
MRPL35	0.618163	4.99009	0.00487709	0.017694
BAK1	0.617339	5.73422	0.00677598	0.023201
ASF1A	0.616997	3.50699	0.0153031	0.0443773
MTERFD1	0.616843	5.38728	0.00192344	0.00830262
TMEM9	0.614937	6.12421	0.00589876	0.0207245
USP14	0.614686	6.29308	0.00146587	0.00659641
IPO7	0.613117	7.15114	0.00259666	0.0106193
SMCR7L	0.612185	6.00743	0.00717871	0.0243249
SMYD2	0.612087	7.51317	0.00503107	0.0181533
UVRAG	0.611626	6.06868	0.00113058	0.0053154
BYSL	0.611525	4.99371	0.00940565	0.0299573
PCNX	0.611167	6.86398	0.00183771	0.00798625
GRPEL2	0.610098	4.4052	0.00619488	0.0215375
NAP1L4	0.60968	7.0959	0.00252837	0.0104041
TNRC6A	0.608819	6.64058	0.00432765	0.0160898
UBE2J1	0.60755	5.47393	0.0135391	0.0402435
FAF2	0.607481	4.79998	0.00248489	0.010252
MEGF8	0.607389	5.80292	0.00209656	0.00892453
SENP8	0.607363	4.11015	0.00427061	0.0159359
CCDC43	0.606097	5.82291	0.00105422	0.00500685
ZNF280D.1	0.605348	6.62146	0.00884296	0.0285989
ARFGEF1	0.604904	6.24857	0.000610091	0.00319675
NUDT21	0.604811	5.54566	0.00142993	0.00646702
ACIN1	0.604521	7.41571	0.000927988	0.00453028
DEGS1	0.602497	6.44391	0.00107574	0.00509368
EMP3	0.602255	4.71746	0.00913527	0.0292812
ILF3	0.6018	8.36074	0.00141771	0.00642328
IL4R	0.601181	5.09826	0.0166192	0.0473119
IL6ST.1	0.600808	6.56692	0.00647037	0.0223116
NPC2	0.600511	4.95537	0.0128051	0.038461
Q5ZLE7	0.60014	6.07396	0.00361844	0.0140026
LARP4	0.599972	7.77316	0.00723934	0.0244743
DUS1L	0.599716	6.31217	0.000915196	0.00448172
ZNF131	0.59929	6.03434	0.00869467	0.028228
RPL18A	0.598682	8.6147	0.00598244	0.0209618
SCO1	0.598045	5.49807	0.0126191	0.037993
ZNF384	0.59771	5.36816	0.00641397	0.0221657
LCLAT1	0.596809	4.53279	0.00802592	0.0265424
EIF3L	0.596527	7.86286	0.00655756	0.0225383
MALSU1	0.596227	5.96038	0.00275023	0.011121
GPBP1	0.59585	6.10605	0.000349945	0.00200059
NR1H3	0.595763	4.75971	0.0164261	0.0468785
ZNF318.1	0.595605	7.51418	0.00192543	0.00830835
RPF1	0.595328	4.73869	0.0028166	0.0113348
CDC42BPB	0.595041	7.31948	0.00200815	0.00860051
SF3A3	0.594397	6.0069	0.00272921	0.0110466
TAF3	0.594165	5.8424	0.000948052	0.00460326
EIF3C	0.592964	7.48703	0.00161383	0.00714235
PFDN2	0.592931	5.78404	0.00674188	0.0231087
STARD7	0.591536	6.46349	0.00707742	0.024043
VRK3	0.591479	5.62288	0.00475613	0.0173634
SIRT1	0.590957	6.35801	0.00756596	0.0253204
B3GALNT2	0.590711	5.44802	0.00417097	0.0156365
HERPUD2	0.590559	7.03147	0.00120755	0.00562688
LONRF2	0.590011	5.67532	0.00647632	0.022326
RBM7	0.589395	5.47471	0.00279299	0.0112433
MRPL37	0.589051	7.09155	0.00586065	0.0206211
STUB1	0.588761	7.74173	0.00597771	0.0209511
STAMBP	0.588404	4.92964	0.00428498	0.0159783
LATS1	0.587648	6.11758	0.0057513	0.0203272
TUBGCP4	0.587376	5.58096	0.00684123	0.023373
ARID4A	0.586845	6.0356	0.0104261	0.0325977
GPN1	0.586645	5.7661	0.00129837	0.00595974
RFC1	0.586166	6.061	0.00546262	0.0194707
RXRB	0.586098	6.71189	0.00992972	0.031289
AARS	-0.585699	6.75705	0.00386214	0.0146929
CACYBP	-0.588831	6.81688	0.00748677	0.0251154
MFSD1	-0.589764	5.78167	0.00465033	0.017058
LZTFL1	-0.590313	4.74314	0.0137847	0.0407909
FKBP4	-0.591009	7.1161	0.00392465	0.0148903
SEC23B	-0.591733	5.03634	0.00972708	0.0307943
CIB1	-0.59221	5.26054	0.0091243	0.0292535
TMBIM1	-0.592978	5.66729	0.0147429	0.0430582
PRPSAP1	-0.593637	6.88426	0.00690431	0.0235566
DCAF11	-0.59439	7.23571	0.00367192	0.0141487
ZGC.112496	-0.595605	5.21719	0.00776229	0.0258265
C18ORF21	-0.596017	5.47745	0.0049599	0.0179376
RMND1	-0.596156	5.3782	0.00889912	0.0286848
ZGC.158659	-0.596213	4.91371	0.0163008	0.0466288
NEF1	-0.598422	4.98212	0.0147105	0.0430051
RBBP5	-0.598895	5.45437	0.0148329	0.0432725
PTPRD	-0.598896	6.50696	0.00601018	0.0210244
PPP2R1A	-0.600826	7.98723	0.00753178	0.0252462
LENG8	-0.600982	6.42931	0.0171979	0.0486624
SEC62	-0.60178	6.45828	0.000868149	0.00428799
KIAA1549	-0.603827	5.43099	0.0117102	0.0356741
SSR4	-0.605063	6.80019	0.00589684	0.0207245
SCAMP3	-0.606425	5.40935	0.0116701	0.0356051
CEP350.1	-0.60713	7.07125	0.00714869	0.0242328
LRPPRC	-0.607251	8.01894	0.00350509	0.0136337
SLC44A2	-0.607555	5.62227	0.00796598	0.0263893
FBXO7	-0.608967	5.16541	0.00676741	0.0231836
RBM5	-0.611427	9.05195	0.00339318	0.0132736
ATP5E	-0.612362	7.03599	0.0071946	0.0243557
EXOC3	-0.612955	5.32477	0.00234968	0.00981632
SLC25A19	-0.614375	5.53858	0.0084907	0.0277014
MORC3	-0.614726	4.87173	0.00425957	0.0159118
NDUFS2	-0.615235	8.10205	0.0175874	0.0495753
COX15	-0.615468	6.57264	0.000956343	0.00463348
ORC4	-0.615486	4.77326	0.00599989	0.0209996
GNAI2	-0.615926	6.59309	0.00702028	0.0238746
LNPEP	-0.615999	7.20256	0.00290651	0.0116387
SNF8	-0.616113	4.39435	0.0174801	0.0493389
BOD1L.1	-0.617593	5.62149	0.00421574	0.0157762
UQCRB	-0.618104	8.05125	0.0090588	0.0291027
TUBGCP6	-0.618195	5.18851	0.0035122	0.0136501
MCMBP	-0.620765	5.11429	0.00239273	0.0099631
PIGT	-0.623978	5.34222	0.0110798	0.0341917
MOSPD2	-0.62403	5.36999	0.00733887	0.0247245
THUMPD3	-0.625412	4.73792	0.00619677	0.0215375
IDH2	-0.625565	10.2069	0.0139252	0.0411487
MINPP1	-0.626399	5.78485	0.00583041	0.0205262
RAB5B	-0.62734	6.89927	0.00771012	0.025666
MYLIP	-0.627628	6.66918	0.0120967	0.0366655
MRPL51	-0.628268	6.59956	0.00182511	0.00794621
CYC1	-0.629692	7.86177	0.00489645	0.0177489
CHD4	-0.630146	7.07391	0.00144181	0.00650552
RCOR3	-0.630583	6.23615	0.000636482	0.00330845
GPATCH8	-0.630812	7.33574	0.000934671	0.00454962
ABTB1	-0.631311	7.72781	0.00504906	0.018187
RAB6B	-0.631795	6.38374	0.00411588	0.0154649
ARHGEF7	-0.631951	5.94037	0.0115963	0.0354299
PACS2.1	-0.632583	6.56967	0.00690797	0.0235627
TEX10	-0.634168	4.81625	0.00343713	0.0134094
ENPP5	-0.634861	5.39057	0.00991618	0.0312667
MBTPS1	-0.635677	5.12843	0.00887743	0.028664
SNRK	-0.636213	5.50687	0.00462325	0.0170081
ZFP161	-0.636494	4.21102	0.0151054	0.0439367
LUC7L3	-0.639072	7.91284	0.00130366	0.00598183
CFL1	-0.639569	7.62411	0.000831355	0.00413218
DNAJC16	-0.641193	4.64317	0.0170864	0.0483685
NTPCR	-0.64178	4.97388	0.0113633	0.0348958
NDUFS5	-0.643191	6.75973	0.00364272	0.0140706
SDHB	-0.644888	8.5911	0.00526449	0.0188605
AC027323.1	-0.644888	4.90943	0.00700267	0.023834
AMACR	-0.64525	5.37437	0.0083928	0.0274602
SLC25A6	-0.645293	6.86017	0.000986293	0.00474376
FAM3A	-0.645442	4.99807	0.00327453	0.0128895
FYCO1	-0.646664	7.22296	0.00244085	0.0101067
ANP32E	-0.646804	7.76407	0.00284454	0.011429
ANKIB1	-0.647386	5.99969	0.0142714	0.0420043
TTYH1	-0.648396	6.57892	0.0152249	0.0441911
HGSNAT	-0.648859	4.78195	0.00306258	0.012173
F1NEE7	-0.649804	6.06389	0.016898	0.0479645
YPEL4	-0.650876	6.47893	0.01551	0.0448637
WDR37	-0.651154	6.39502	0.00103926	0.00495289
LIAS	-0.651845	5.45212	0.0107948	0.0334763
MCCC1	-0.652326	5.93535	0.00638237	0.0220868
GOT2	-0.653671	9.55782	0.00411785	0.0154649
TCP11L1	-0.6543	5.18745	0.00254406	0.0104618
POPD1	-0.655025	8.79075	0.0155869	0.0450138
NARS	-0.655048	4.56485	0.013389	0.0398728
KPNB1	-0.65515	6.12683	0.000624237	0.00325308
ZNF236	-0.655376	4.38633	0.00815528	0.0268547
CCDC125	-0.655963	4.70428	0.00878437	0.0284605
DGKE	-0.656021	5.32306	0.0147426	0.0430582
NDUFB2	-0.656179	7.0893	0.004585	0.0168773
ARHGDIB	-0.657241	4.97136	0.00887901	0.028664
PTCD3	-0.657944	5.9002	0.00619718	0.0215375
NAPB	-0.658467	7.1739	0.0160408	0.0460395
RNF141	-0.659393	7.25059	0.00105059	0.00499527
COMMD6	-0.660127	4.28937	0.0152235	0.0441911
NDUFA13	-0.660619	6.91362	0.00366128	0.0141141
Pvit_18497	-0.661001	5.48408	0.00199086	0.00854098
FBXL20	-0.662066	5.35115	0.00303608	0.0120944
CLK1	-0.662547	8.19317	0.00185324	0.00804093
LEPROTL1	-0.663096	6.15293	0.000950332	0.00461255
KDM5A	-0.663713	5.10917	0.00974363	0.0308312
CYFIP1	-0.664511	6.17591	0.00639318	0.022112
ATP6V1D	-0.666002	6.35277	0.00164665	0.00726376
KLHL8	-0.666347	5.09817	0.0112182	0.0345261
SBF2	-0.666957	5.53443	0.00334972	0.0131239
DNAJC21	-0.667377	5.11531	0.00962377	0.0305286
SMCHD1.1	-0.668523	5.42373	0.0119755	0.036353
STX12	-0.669851	6.2645	0.00168309	0.00739177
ANKRD44	-0.670459	6.04089	0.00898464	0.0289013
ARPC5L	-0.672711	5.07401	0.0168638	0.0479106
MBD6	-0.673723	4.22776	0.00890896	0.0287022
PGD	-0.676282	5.23953	0.00397129	0.015031
GBA2	-0.677553	5.17361	0.00195397	0.00840848
ANXA6	-0.677925	7.91303	0.00910498	0.029199
CLASRP	-0.678452	6.03622	0.00082959	0.00412503
ELOVL1	-0.679569	5.50914	0.00492899	0.0178515
HARS	-0.679642	4.76609	0.00809888	0.0266996
PDIA3	-0.680036	6.72625	0.00184255	0.00800004
NCKIPSD	-0.680811	5.27821	0.00245194	0.0101426
SLC25A12	-0.681162	8.61369	0.00640935	0.0221619
YWHAG	-0.681847	6.78265	0.0155678	0.0449688
MIEN1	-0.682124	5.32756	0.00449419	0.0166012
PEA15	-0.68528	4.62318	0.01276	0.0383628
SEPHS1	-0.685834	4.25557	0.0169823	0.0481604
SSRP1	-0.68595	5.56312	0.000330025	0.00190328
C16ORF88	-0.686085	4.87501	0.0075814	0.0253482
NUP188	-0.686629	4.20062	0.0162181	0.0464638
SF3B4	-0.686887	4.079	0.00231848	0.00970046
ATP8B2	-0.687687	4.67819	0.00456881	0.0168275
KIF2A	-0.687762	5.19913	0.0139349	0.0411675
CDK19	-0.688755	5.18071	0.00796127	0.0263893
NOM1	-0.689824	4.90156	0.00230014	0.0096413
NDUFA5	-0.690816	6.79428	0.0093367	0.0297678
HPS5	-0.690879	6.22013	0.00609694	0.0212655
TRAPPC2	-0.690972	4.19341	0.0170573	0.0483078
ATP5SL	-0.691799	3.84273	0.0146523	0.0428846
ZSCAN20.1	-0.691888	4.82461	0.00475702	0.0173634
GNPDA2	-0.694088	4.67323	0.00570512	0.0202036
WDR70	-0.695088	3.96144	0.00769728	0.0256397
COPG2	-0.695465	5.01413	0.0043679	0.016206
EXD3	-0.695626	3.59718	0.0163914	0.0468007
IKBKG	-0.696785	4.87119	0.0059682	0.0209256
TBCD	-0.697247	6.17501	0.000736064	0.00372426
PODXL	-0.69768	6.06903	0.00742662	0.0249601
C12ORF5	-0.698845	5.54324	0.016489	0.0470049
DNAJC3	-0.699537	5.00205	0.00996524	0.0313748
BTAF1	-0.699766	5.68089	0.00735014	0.0247559
H3F3C	-0.699936	7.32117	0.00137133	0.00624233
DTNBP1	-0.699992	5.81531	0.00955479	0.0303327
SMARCE1	-0.700339	6.83957	0.00060512	0.00317981
ATOX1	-0.700568	3.52351	0.0113277	0.0348035
ZNF470.2	-0.701648	2.96138	0.0175114	0.0494053
DNAJC17	-0.702411	4.67484	0.00438506	0.0162601
CSRP2BP	-0.703383	6.24856	0.00152748	0.00681523
LAMP2	-0.703705	6.6564	0.0128488	0.0385647
DPH2	-0.703826	4.10534	0.0156024	0.0450482
Q5ZL83	-0.705262	7.96859	0.00221801	0.00936247
AGBL5	-0.705524	4.48832	0.00168743	0.00740819
GAB1	-0.705535	6.02973	0.00464	0.017035
MAP4K4	-0.706138	6.46776	0.000265614	0.00157642
RSRC1	-0.70616	4.05817	0.0163581	0.0467163
IGHMBP2	-0.706415	3.74445	0.0164767	0.0469805
ATP2B3.1	-0.706461	5.45359	0.0088821	0.028664
MRPL4	-0.707369	4.83193	0.00556463	0.019784
PLSCR4.1	-0.707697	5.23978	0.0127317	0.0383047
LRRC42	-0.707723	4.07782	0.0164065	0.0468331
DCTN5	-0.709666	4.8751	0.00277741	0.0111985
ELOVL5	-0.709758	5.55219	0.00823233	0.0270194
FKBP9	-0.70999	6.1038	0.00880186	0.0284888
DGAT1	-0.710657	4.06347	0.0149813	0.0436449
NENF	-0.71181	3.99931	0.0156952	0.0452229
ITGB1	-0.712003	7.90154	0.000920962	0.00450121
PRRC1	-0.712262	5.09754	0.00296661	0.0118401
DOPEY1.1	-0.713119	4.90036	0.0115237	0.0352571
ALDH18A1	-0.713185	4.09896	0.0168582	0.047908
ZFC3H1	-0.713427	7.01559	0.00164552	0.0072622
PRDM15	-0.713692	3.81737	0.00705608	0.0239834
SEMA6C	-0.713774	4.95132	0.00721638	0.0244163
Pvit_04711	-0.715319	6.10537	0.00186507	0.00807833
BCKDHA	-0.715482	7.20325	0.00581906	0.0204919
PEX7	-0.716542	3.08348	0.0168755	0.0479331
CNOT8	-0.717476	5.42029	0.000500163	0.00270823
CCDC25	-0.718605	5.32659	0.00244691	0.0101252
UGP2	-0.719102	8.54771	0.00829206	0.0271942
TBC1D19	-0.719752	4.60265	0.006198	0.0215375
RABEP2	-0.719944	4.05891	0.014288	0.0420334
CCDC82	-0.72049	5.50848	0.0152709	0.0443042
DRAM2	-0.720526	4.23533	0.00599206	0.0209849
BACE1	-0.722297	4.47271	0.0103407	0.0323951
YBEY	-0.722725	4.4522	0.00140988	0.00639703
UCHL3	-0.723461	4.96916	0.00853173	0.0277849
FAM63B	-0.724899	5.68999	0.000281537	0.0016592
ARHGEF11	-0.72706	5.74405	0.00206999	0.0088204
PRKAB1	-0.727095	4.82079	0.0113856	0.0349473
ASB3	-0.727863	3.82326	0.0172875	0.048872
C3ORF78	-0.72797	4.64775	0.0133469	0.0398132
SECISBP2	-0.728871	6.55395	0.00165666	0.00729604
PXDN	-0.729089	5.27671	0.0104998	0.0327875
MRPS7	-0.729632	5.83178	0.000387054	0.00217815
SCOC	-0.730585	4.23863	0.00194877	0.00838897
DNHD1	-0.730865	4.30642	0.00711094	0.0241243
CCND3	-0.731388	4.0587	0.0133551	0.0398282
UCK1	-0.73161	4.13034	0.00926765	0.0296076
TBC1D10B	-0.732	4.90636	0.000933547	0.00454861
CHCHD10	-0.732484	7.56964	0.00120994	0.00563385
YLPM1	-0.73542	6.4355	0.000109356	0.000746819
Q5ZKJ2	-0.736259	6.97968	0.00139587	0.00633802
ZMYM1.1	-0.736796	5.37979	0.00259965	0.010628
PCMD1	-0.73743	6.73382	0.00370353	0.01424
CRELD2	-0.738256	4.01237	0.00805215	0.0266012
ZNF208.88	-0.738477	4.52253	0.00644584	0.0222514
C5ORF24	-0.738754	5.56323	0.000165812	0.00106106
GALNT7	-0.739174	5.85121	0.00203583	0.00869939
C9ORF72	-0.740034	6.06686	0.00282725	0.011374
NTAN1	-0.74155	5.32792	0.0129248	0.0387222
LPHN2	-0.741868	6.08816	0.00652634	0.0224589
FRYL	-0.742631	6.66743	0.00193352	0.0083347
TEAD1	-0.742838	6.54984	0.0095424	0.030301
PPWD1	-0.743744	4.20405	0.00263101	0.0107182
DCHS1	-0.743946	4.38128	0.00975235	0.030851
ZNF208.16	-0.744107	2.98516	0.0116175	0.0354774
ETFA	-0.745204	6.32543	0.000923766	0.00451317
TMEM241	-0.746367	4.58605	0.00114406	0.00536079
EFR3B	-0.748205	5.85432	0.0109948	0.0339712
SASH1	-0.748577	6.1021	0.00889612	0.0286848
RFNG	-0.749495	5.51949	0.010884	0.0337032
NPRL2	-0.749747	3.29333	0.00880122	0.0284888
CARS	-0.749819	5.26798	0.00395197	0.0149786
CCDC107	-0.750819	3.69501	0.0137989	0.0408232
Pvit_18142	-0.751376	4.60901	0.0131687	0.0393653
LRRC49	-0.751385	4.60852	0.017417	0.0491941
TNIK	-0.751926	5.5256	0.0101826	0.0319793
CHMP1B	-0.752339	4.97948	0.00230136	0.00964323
PITPNB.1	-0.752669	4.90078	0.000121792	0.000818442
FAM32A	-0.752869	5.48301	0.00128355	0.00590675
RNF149	-0.752951	3.67069	0.013076	0.0391162
TIMMDC1	-0.754626	5.90506	0.00187916	0.00813197
MAT2B	-0.754645	5.80639	0.000673381	0.00347302
GBAS	-0.75524	9.04686	0.000158823	0.00102624
[truncated: 2,265 more rows]

## Sheet: Heart HvPA
Differential gene expression of hibernation vs. post-arousal in heart.
Gene	logFC	logCPM	PValue	FDR
PDIA2	8.90366	0.845762	2.66391e-21	3.81424e-19
PRSS55.2	7.48391	3.21081	3.27826e-26	1.087e-23
NP_001164984.2.1	7.02761	3.1829	1.19737e-11	2.87918e-10
KIAA1841	6.81231	2.56904	1.03075e-42	2.59749e-39
PPP1R27	6.72223	7.12615	3.11821e-27	1.2674e-24
STEAP4	6.68018	4.67881	2.37112e-09	3.55705e-08
Pvit_04899	6.6206	0.751704	5.05993e-27	1.99235e-24
AQP3	6.26534	1.2254	3.35808e-13	1.11055e-11
OLFM4	6.02007	1.31811	1.25849e-06	9.80125e-06
MATN3	5.99585	0.93867	3.02866e-07	2.7653e-06
CSF3	5.45729	0.907872	8.21013e-12	2.02442e-10
A2M	5.27497	2.57035	1.25942e-09	1.99106e-08
F1NGY8	5.21868	1.223	3.12704e-17	2.29074e-15
C9ORF172	5.15948	3.05988	2.06548e-22	3.71787e-20
C1GALT1A	5.11886	2.93542	6.7106e-19	6.30997e-17
DNAH8	5.10443	0.149251	1.09991e-06	8.72173e-06
WFIKKN1	4.8933	1.2681	2.58219e-12	7.08837e-11
MTNR1AL	4.8869	1.68454	1.29343e-06	1.00229e-05
UPK1A	4.86687	0.450581	5.32558e-11	1.13733e-09
HTR3A	4.82736	3.14199	0.00225532	0.00713637
TGIF2	4.81954	5.94443	2.95157e-41	5.31282e-38
LRP8	4.79683	2.15466	5.32873e-13	1.69551e-11
TTC39A	4.78769	2.58911	2.53309e-24	6.02207e-22
FITM1	4.75364	4.6744	2.3352e-53	2.94235e-49
MAPK13	4.69976	3.78119	3.63488e-09	5.22229e-08
C19ORF67	4.64979	1.60155	5.25747e-17	3.63979e-15
BEST2	4.6452	0.736592	1.82479e-12	5.16683e-11
FLRT1	4.64306	3.57946	2.66657e-30	1.9764e-27
S100A9.1	4.6398	3.59048	5.01389e-17	3.50972e-15
DDN	4.49707	1.28222	2.4775e-06	1.79204e-05
CHI3L2	4.47488	1.73674	1.34527e-11	3.18019e-10
UNC5C	4.40727	2.33982	3.62636e-17	2.62599e-15
CPNE9	4.36845	2.74826	3.12615e-13	1.03657e-11
ACSL6	4.33653	6.70441	2.64606e-24	6.17413e-22
COL19A1	4.31786	3.32711	1.42778e-05	8.51397e-05
IMPG2	4.30457	0.776485	2.75689e-06	1.97144e-05
CELF5	4.28601	2.77435	1.80425e-15	9.16676e-14
RAP1GAP	4.27859	5.69043	9.52931e-22	1.48234e-19
C8ORF45	4.24057	1.85554	2.43447e-07	2.27723e-06
RRH	4.22463	3.3332	2.76381e-13	9.31123e-12
ARC	4.22068	4.04497	2.14345e-05	0.00012182
FAM19A2	4.19364	2.09928	2.73038e-07	2.52961e-06
APOA1	4.1657	3.28453	2.02289e-06	1.4923e-05
HGF	4.16339	2.66034	5.03073e-10	8.87777e-09
SYNRG	4.12865	2.63806	3.99887e-10	7.22895e-09
REV3L.1	4.04576	4.21929	1.95661e-21	2.83372e-19
TEKT4.1	4.037	2.71205	1.95385e-16	1.18849e-14
WASF3	3.97527	4.41179	1.10574e-16	7.10832e-15
NP_001120422.1	3.95726	2.96294	3.11159e-14	1.2688e-12
FP016235.1	3.95273	3.94187	3.55183e-17	2.58688e-15
M126	3.91653	3.98005	9.02644e-20	9.73216e-18
RASGEF1A	3.87874	7.36358	1.16607e-08	1.46925e-07
LRRC4	3.86764	3.38234	2.49347e-15	1.23207e-13
PENK	3.85159	4.68983	0.000148972	0.000666329
REM2	3.85106	2.53026	8.56126e-13	2.58686e-11
TTLL2	3.80837	2.26589	0.00018953	0.00082234
MAB21L1	3.79827	1.66785	0.0205211	0.0463794
FUT9	3.79407	1.02709	0.0117093	0.0289119
Pvit_10116	3.74977	1.58228	1.00037e-16	6.49726e-15
SLC35E4	3.74336	4.18262	3.07392e-15	1.47268e-13
RNF11	3.73956	4.72857	7.08462e-43	2.23165e-39
GAL3ST1	3.7323	1.79442	1.67023e-07	1.61759e-06
TECTA	3.7306	2.34035	5.69058e-15	2.61684e-13
CRTAM	3.70362	2.24489	7.085e-12	1.76774e-10
ACSL4	3.70037	7.38295	3.44838e-16	2.00229e-14
RPE65	3.67089	4.5932	1.16714e-06	9.174e-06
GUCA1B	3.66929	2.84644	6.90531e-06	4.46877e-05
OBSCN	3.65636	1.76173	1.8102e-06	1.351e-05
Pvit_09802	3.62317	1.41633	8.3716e-05	0.000405389
NANOG	3.58273	0.474766	1.07726e-06	8.58592e-06
PODXL2	3.57794	4.4033	1.31999e-13	4.86311e-12
SHROOM3	3.55157	5.74938	7.61478e-17	5.13081e-15
NUAK2	3.54071	3.89985	1.86885e-08	2.26419e-07
SLC13A5	3.53682	1.41007	0.00195195	0.00630308
CNIH2	3.51048	2.92582	5.18163e-08	5.70206e-07
LGI1	3.48786	4.66889	3.88948e-16	2.20754e-14
C1ORF159	3.47978	5.45974	1.23004e-32	9.68659e-30
SRR	3.47816	3.78557	4.78385e-05	0.000247441
FKBP5	3.47746	8.39966	6.08059e-17	4.16388e-15
NFIL3.2	3.47593	4.35616	7.14185e-09	9.47516e-08
SNAP25.1	3.45815	2.85016	5.86563e-10	1.01242e-08
CYR61	3.44775	3.11019	3.14547e-07	2.85952e-06
SLC6A17	3.43269	6.70106	1.66374e-11	3.86774e-10
FANCE	3.43015	2.87596	1.42131e-16	8.95427e-15
CTNNA2.1	3.41548	2.90753	2.0534e-06	1.51303e-05
RPS6KA4	3.40916	1.94431	2.07951e-14	8.73393e-13
Pvit_02724	3.38801	0.584367	0.000109259	0.000509688
CEBPB	3.37868	3.6705	2.07646e-10	3.94622e-09
FLVCR1	3.36953	5.39781	4.93929e-38	5.65773e-35
PODN	3.36648	3.63574	5.14422e-12	1.3255e-10
RABP1	3.36479	0.659402	0.00820544	0.0213348
WU.FC01D11	3.35025	1.56459	0.0002229	0.000951079
ANKRD1	3.33572	6.67629	1.51668e-05	8.99727e-05
NOV	3.3324	5.7473	0.00117572	0.00407852
F1NHY9	3.31556	2.59571	0.000684313	0.00254346
CCNL1	3.30013	8.39376	1.95632e-49	8.21655e-46
CNTF	3.29861	1.61657	5.3671e-09	7.31087e-08
PRDM6	3.29021	1.25752	0.000292437	0.00120771
WNT8B	3.24029	2.29404	0.0102486	0.0257595
TUBA1C.1	3.23323	3.30479	0.000251795	0.00105825
PLCH2	3.22811	3.7982	7.22285e-06	4.65038e-05
FABP6	3.17908	2.62086	6.24439e-09	8.4059e-08
SLC47A1	3.17545	2.58099	2.54871e-09	3.79148e-08
TRIM62	3.17221	7.1235	4.50673e-13	1.46352e-11
RAD51	3.16498	3.71157	1.51943e-26	5.63082e-24
ZNF862.2	3.15616	4.90116	1.96196e-16	1.18849e-14
VAMP2	3.10905	1.26338	0.00113868	0.00396774
YPEL1	3.1076	4.6163	8.57397e-34	7.71658e-31
CEBPD	3.09874	4.22862	8.38097e-10	1.39131e-08
CTNNA2	3.09065	4.46707	3.89003e-08	4.39591e-07
PIM1	3.08823	5.06199	1.81087e-08	2.20454e-07
IGSF9B	3.08069	1.87521	0.00011255	0.000522909
LTC4S.2	3.04301	1.99471	8.06752e-07	6.67438e-06
ACRBP	3.03595	1.28699	1.09062e-08	1.38861e-07
SPRED3	3.02322	3.61585	4.48212e-12	1.16683e-10
CDKN1A	3.01888	8.45306	4.6558e-22	7.71883e-20
LRRC73	3.01805	4.64683	1.89966e-10	3.63213e-09
C15ORF42	3.00946	2.57522	4.74941e-09	6.58334e-08
PRDX1.1	3.00803	6.05775	9.5194e-17	6.24711e-15
NKX6.2	3.00388	3.11655	1.33985e-05	8.03528e-05
Q5F338.1	2.99319	4.45845	5.87535e-24	1.25474e-21
NPAS3.1	2.97123	3.94975	2.99017e-06	2.11664e-05
STAC3	2.97085	4.77514	7.15124e-10	1.21273e-08
GPR75	2.95308	3.18836	2.52092e-13	8.60802e-12
INO80D	2.92438	4.5854	3.18823e-25	9.34226e-23
SLC25A35	2.91095	0.60684	8.79605e-07	7.18598e-06
LCAT	2.90655	3.14927	1.89901e-11	4.34257e-10
PTGES	2.90313	2.2177	3.30467e-09	4.7971e-08
PRDX1	2.89461	3.77683	5.87679e-15	2.69264e-13
TPH2	2.89057	2.4149	0.00266024	0.00821344
RIMS4	2.88768	5.91588	3.49796e-11	7.6651e-10
NYAP1	2.88001	5.09623	7.52877e-17	5.10014e-15
VSTM2L	2.8669	2.92469	0.000111814	0.000520066
MAP3K9	2.86233	4.57575	9.13356e-05	0.000437079
CPNE6	2.85885	3.57009	0.00108955	0.00381874
FSD1	2.85879	2.9908	1.9058e-06	1.41419e-05
CXCL10	2.84763	3.73653	0.000169951	0.000747687
C20ORF111.1	2.84485	4.70908	1.50043e-19	1.57545e-17
ZCCHC24	2.84105	3.19658	3.71305e-17	2.6734e-15
HEY1	2.8369	4.44686	5.74753e-13	1.81957e-11
KLRF1.1	2.83218	2.10284	1.29194e-07	1.2848e-06
CLDN20	2.79848	0.836365	0.000184287	0.000801526
RERGL	2.79286	2.72259	0.000696286	0.00258339
Q9I9H0	2.79219	5.0572	1.27947e-05	7.72464e-05
SYT2	2.77825	6.39197	8.88885e-07	7.24916e-06
NFKBIZ	2.77401	4.70834	1.92974e-19	1.97681e-17
CCNT2	2.76916	5.86225	1.7151e-42	3.60171e-39
CREB5	2.76579	3.80324	4.23196e-14	1.69818e-12
DLG4	2.75636	5.94699	1.42034e-13	5.17233e-12
F1NA47	2.74737	2.60117	1.53502e-07	1.497e-06
ACTB.1	2.7452	10.1869	2.16436e-13	7.49202e-12
SLC6A13	2.73728	3.14826	0.000661874	0.00247319
SEZ6	2.73293	5.04142	0.000602437	0.00227539
NCS1	2.72382	4.33741	9.75068e-19	9.03372e-17
C11ORF41	2.71948	5.34039	1.38962e-06	1.06986e-05
NR1D4A	2.71367	4.03077	1.27472e-05	7.69967e-05
CCDC136	2.71128	4.35289	2.91513e-08	3.38844e-07
ATP6V0A4	2.70469	0.891437	0.00177802	0.00582959
HMP19	2.68361	4.85824	8.11878e-10	1.35672e-08
NDST4	2.67231	2.64835	0.000255043	0.00107118
ELOVL6	2.66973	4.17285	8.53971e-08	8.88525e-07
WDR62	2.66349	4.23406	3.39023e-21	4.49652e-19
ZWINT	2.65836	1.84802	1.40212e-09	2.18647e-08
ZMYND10	2.65462	2.15903	1.65354e-08	2.02671e-07
COMMD10	2.65209	3.73609	8.99621e-16	4.8235e-14
FAM46B	2.64772	4.98535	5.82962e-14	2.28826e-12
BAX	2.63857	5.12018	7.33799e-22	1.18537e-19
SCD5	2.63647	6.95102	9.86828e-07	7.93493e-06
NFIL3.6	2.63516	6.88091	1.31749e-07	1.30609e-06
CR352328.3	2.62475	2.30146	9.73017e-08	9.92714e-07
GPR176	2.61347	2.04181	6.02961e-05	0.000304136
COL7A1	2.60795	3.96541	1.08596e-08	1.38528e-07
B3GALT5	2.59442	4.43024	0.000388782	0.00155513
HSP30D	2.59215	6.91838	0.0036547	0.0107541
C15ORF27	2.59098	3.53418	2.16659e-06	1.589e-05
MYH3	2.59074	9.99383	2.4403e-05	0.000136113
IFITM10	2.58402	1.74115	2.85648e-09	4.21942e-08
Pvit_11421	2.58294	3.10364	7.15836e-09	9.48426e-08
KRAS.2	2.58247	2.8438	1.92301e-13	6.76812e-12
SYNGR4	2.57741	0.701344	2.97534e-06	2.10732e-05
GRIP2	2.56965	5.23828	3.21915e-08	3.70422e-07
TMEM41B	2.55337	6.06657	2.95755e-28	1.4906e-25
SAT1	2.55295	7.19513	1.08591e-11	2.63631e-10
MBNL2	2.55147	5.87013	5.22321e-28	2.43864e-25
SPTBN4	2.53743	4.11404	1.06619e-06	8.51329e-06
SLC43A1	2.53249	5.1362	4.0822e-15	1.92643e-13
MMP24	2.53235	3.697	1.5737e-06	1.19594e-05
FBXL7	2.52792	3.22809	4.60202e-14	1.82919e-12
GBRB3	2.52549	3.97765	9.08878e-08	9.37141e-07
PHLDA3	2.52029	4.79804	1.25324e-10	2.51046e-09
ANGPTL4	2.51468	4.28876	0.0166281	0.038842
SCD	2.5142	8.80423	4.6154e-07	4.04128e-06
NUP160	2.4994	4.82717	2.67995e-19	2.67995e-17
TPD52L1	2.49669	2.34405	1.63628e-07	1.58715e-06
SALL2	2.49217	3.16916	1.30067e-11	3.09217e-10
LRFN3	2.48811	2.98193	0.000165183	0.000728493
SLC38A2	2.48711	8.03273	6.60201e-09	8.8401e-08
SYN2	2.48256	6.50633	6.0516e-05	0.000304757
CYBA	2.48135	4.096	3.21167e-09	4.67288e-08
ATHL1	2.47837	2.57341	1.37789e-12	3.98718e-11
SLC12A8	2.47384	1.69557	6.02614e-05	0.000304083
TRIP12	2.47052	8.82613	1.15553e-29	7.27983e-27
F5	2.46607	2.81872	2.53432e-05	0.000140796
ARG2	2.46406	3.77996	0.00320368	0.0096225
Pvit_10735	2.46376	2.95944	4.71502e-13	1.51554e-11
GABRP..1.OF.2.	2.45672	1.9495	2.13587e-05	0.000121608
VIL1	2.45375	3.08366	2.32981e-10	4.37491e-09
GPR85	2.44843	3.74817	2.65205e-10	4.92859e-09
LIN9	2.44804	3.75237	2.30644e-18	2.02128e-16
PDGFRL.2	2.43942	1.02747	0.000598552	0.00226208
THUMPD1	2.43618	5.54915	1.9178e-22	3.50207e-20
FAM132B	2.42686	2.60827	0.00337862	0.0100616
C1ORF51	2.42392	4.38421	8.19074e-05	0.000398314
Q9W6I3	2.41914	3.52376	4.00681e-05	0.00021168
PHLDB1	2.41268	6.19381	9.50151e-16	5.05144e-14
PCNXL2	2.41009	4.07498	2.61759e-10	4.87893e-09
SEPT3	2.40416	5.68946	2.47566e-07	2.31061e-06
INCENP	2.40215	2.86032	1.18523e-09	1.88559e-08
BCL9L	2.40203	5.23482	1.41028e-12	4.04773e-11
PPAPDC1B	2.40181	4.10226	5.49838e-08	6.01345e-07
PCDH8	2.39818	1.82216	0.000116554	0.000537744
CCKBR..1.OF.2.	2.3966	3.15751	0.0133542	0.0322713
ANKLE2	2.389	6.56437	2.31003e-18	2.02128e-16
TMPRSS9	2.3843	3.00388	3.44634e-12	9.14187e-11
B3GAT3	2.37916	3.5074	1.48091e-15	7.67877e-14
SCG5	2.36981	6.27934	7.56061e-07	6.32561e-06
PPCS	2.36577	4.24253	4.13938e-24	9.1502e-22
Pvit_14808	2.35304	3.8268	1.72845e-21	2.53238e-19
TMEM184B	2.35002	7.15909	1.44044e-15	7.49983e-14
CP	2.34311	5.00066	0.000427494	0.00169119
RNF111	2.34093	5.46708	6.87196e-29	3.93576e-26
GBF1	2.33777	6.86975	2.35862e-36	2.28605e-33
SI.DKEY.205H13.1	2.33728	9.92909	0.000953916	0.00339242
EPHA4	2.33723	5.84644	2.13476e-11	4.83777e-10
CNN1	2.33641	8.73665	0.00420932	0.0121312
TIGD3	2.32997	2.13831	8.41196e-05	0.000407031
AEBP2	2.3283	7.37023	8.22207e-15	3.66071e-13
CNTN2	2.32612	4.94997	0.00477055	0.0135016
RAB33A	2.32375	2.14985	6.85132e-08	7.28495e-07
PDE7A	2.31421	4.52102	5.81931e-13	1.83308e-11
SHISA6	2.30653	1.34208	6.16073e-06	4.04719e-05
Q9IA70	2.30372	6.29768	2.43831e-09	3.63582e-08
CPAMD8	2.30246	3.90374	6.0901e-11	1.276e-09
POC1B	2.29854	3.71482	5.06336e-06	3.40077e-05
RIPK4	2.29054	1.5095	1.76898e-06	1.32359e-05
C17ORF39	2.28358	4.39449	2.29092e-22	4.06559e-20
NACA.1	2.28264	5.56016	2.7325e-07	2.52972e-06
SFXN3	2.28123	6.39666	2.49573e-26	8.61657e-24
SPAG17	2.28008	2.73158	0.0001425	0.000640561
INPP5A	2.27944	5.69454	2.07352e-11	4.71594e-10
DENND3	2.2761	4.21386	4.92691e-08	5.45031e-07
ATF2	2.27274	5.32068	1.73163e-20	2.11831e-18
ELAC2	2.27254	6.41714	2.43113e-28	1.27634e-25
TP53	2.27206	5.42554	3.85528e-14	1.55694e-12
C20ORF111	2.27022	5.38989	1.38262e-16	8.75427e-15
MFHAS1	2.26876	3.27677	1.03247e-14	4.5328e-13
MIA	2.26679	1.69234	4.91789e-05	0.000253645
KBTBD8	2.25502	4.58507	8.33683e-18	6.64835e-16
KLHL1	2.25436	2.8818	4.8594e-06	3.28243e-05
FAM199X	2.2487	6.35041	7.16375e-21	9.02633e-19
F1NZV6	2.24671	6.91184	9.93086e-25	2.60685e-22
SPP1	2.24144	4.45436	0.000740167	0.00272216
ZNF180.1	2.24051	1.93165	1.10121e-08	1.39883e-07
SLCO4A1	2.23778	1.50673	0.0109129	0.0272336
GOLPH3	2.23546	5.13467	4.93515e-24	1.07212e-21
PCDHGC5	2.2337	3.90651	3.57159e-05	0.000191579
GOLGA7B	2.23211	5.30838	4.09475e-08	4.59838e-07
SLC19A3	2.22992	1.11418	0.0219088	0.049102
PPP1R16B	2.21863	3.38401	5.6099e-08	6.11989e-07
SLAIN1	2.21854	4.45251	4.31625e-07	3.79782e-06
HIPK3	2.21794	8.50052	1.6494e-29	9.89638e-27
MAML1	2.21496	5.94239	5.83926e-21	7.43179e-19
RGS5	2.21315	4.8315	2.45006e-07	2.28842e-06
ZNF143	2.21148	5.40958	5.51967e-23	1.05376e-20
SGOL1.1	2.20835	3.32471	1.56722e-08	1.93408e-07
Pvit_14854	2.20767	0.954649	0.000934056	0.00333025
HK2.1	2.19991	2.158	0.00227297	0.0071832
GAB2	2.19897	3.90378	8.68395e-10	1.43217e-08
CAPSLA	2.19703	2.56188	0.000107726	0.000503842
LHFPL5	2.19485	0.920829	0.00435064	0.012478
RLIM	2.18892	6.2201	1.11241e-38	1.40163e-35
ITGAD	2.18843	3.62445	5.86065e-05	0.000297519
ZNF219	2.18428	5.45024	2.462e-20	2.92653e-18
LSM11	2.18315	4.35682	3.20079e-12	8.58083e-11
RUNX1T1	2.18049	4.62333	3.88843e-14	1.56531e-12
C9ORF85	2.1781	4.03929	1.47014e-08	1.81962e-07
SEPN1	2.1734	4.66661	1.8374e-12	5.19085e-11
TUBA8	2.17144	4.64941	0.00171866	0.00567929
DLX5	2.17094	1.07482	0.0149776	0.0355411
CTDSPL2	2.17073	6.62895	6.99084e-25	1.87414e-22
ZBTB16	2.16244	6.93115	8.7226e-07	7.15061e-06
TPBGL	2.16219	1.80714	2.73977e-07	2.53459e-06
LRRTM2	2.16182	4.55457	0.0144282	0.0344245
CHGB	2.16016	6.75875	0.000718167	0.0026552
LOC419429	2.16009	3.8128	2.12225e-11	4.81808e-10
TUBA4A	2.15626	9.2063	2.53026e-26	8.61657e-24
SYT16	2.15622	2.62708	0.00322378	0.00967366
NBL1	2.15531	2.81823	0.00118851	0.00411296
ZNRF2	2.15465	2.22958	1.51402e-11	3.55245e-10
PHF1	2.15358	5.73508	1.31976e-17	1.02648e-15
CELF6	2.14872	2.81852	0.0125905	0.0307087
POU6F1	2.14701	4.08589	7.20656e-13	2.23102e-11
TMEM151B.1	2.14623	4.14313	0.00237574	0.00745563
RGR	2.14332	1.43	0.0196692	0.044832
GNAI1	2.13674	6.25516	1.27557e-10	2.54534e-09
ZP3.3	2.13555	1.25902	7.1691e-05	0.000352716
ASL	2.12956	3.46261	0.00365142	0.0107495
CCNL2	2.12883	7.63437	5.48575e-17	3.77708e-15
FAM178B	2.12782	1.33925	6.64206e-05	0.00033066
SYT4	2.12729	6.6301	5.26181e-10	9.22097e-09
TESK1.1	2.12667	5.30008	1.43337e-18	1.27548e-16
PTCHD4	2.12656	1.25107	0.000770728	0.00281565
IRS2	2.1194	4.61209	1.72067e-06	1.29204e-05
UTP14A	2.11686	4.68836	4.52321e-15	2.11083e-13
USP11	2.11637	5.02288	1.42934e-18	1.27548e-16
MARCH11	2.11429	2.13261	0.00695377	0.0185906
CHKA	2.10872	6.85725	2.18394e-10	4.12559e-09
LRRC43	2.10727	2.56468	0.000103146	0.000485483
INCA1	2.10663	1.60488	0.000230073	0.000978375
RTDR1	2.10649	2.98873	0.000756632	0.00277271
HN1	2.10373	6.11591	1.29289e-27	5.43013e-25
ABHD6	2.10333	4.30007	1.13122e-06	8.92512e-06
PTX3	2.10312	3.71018	0.00226129	0.00715346
TAF9B	2.10251	3.73943	4.99945e-16	2.79969e-14
FBXO45	2.09811	6.2292	1.74977e-24	4.23982e-22
YTHDF3	2.09449	6.98911	1.26312e-27	5.43013e-25
ZNF830	2.0899	6.07643	2.30486e-28	1.26266e-25
WNT4	2.08398	2.2426	0.00152876	0.00513116
PPIG	2.08183	7.04966	1.45863e-37	1.53156e-34
SRP9	2.08113	5.21162	4.16008e-15	1.95586e-13
TGM3	2.07846	1.70986	0.000173377	0.000760873
KIF7	2.07658	4.01239	7.47116e-16	4.02293e-14
QRICH2	2.07649	1.7198	0.000320157	0.00131016
PTPRCAP	2.07645	1.15269	6.08611e-05	0.000306372
TNNI1	2.07611	9.96647	0.00217032	0.0069178
FBXO33	2.07291	7.16909	3.29291e-21	4.42389e-19
SLC36A1	2.07127	2.47486	2.32717e-05	0.000130612
DDX23	2.06896	7.05113	5.67814e-25	1.62601e-22
GNA12	2.06681	3.48557	1.67444e-14	7.12768e-13
ZZZ3	2.06018	5.8511	1.22626e-20	1.51479e-18
DLK2	2.05838	2.32864	0.00957641	0.0243272
LRR1	2.05503	1.58981	1.8126e-07	1.74475e-06
TFPI2.1	2.05343	5.22891	2.83941e-06	2.02338e-05
CSNK1G3	2.04843	4.43297	2.21932e-19	2.25511e-17
SLC24A6	2.0477	2.63184	5.16694e-05	0.000265295
MYL6B	2.04665	7.84376	0.00289243	0.0088201
PCYT2	2.04473	8.05252	2.78248e-15	1.35721e-13
PRKRIP1.1	2.04462	5.56785	1.63298e-24	4.03443e-22
FANCM	2.03639	4.48638	2.40233e-06	1.74363e-05
SHB	2.03633	3.04117	1.6181e-08	1.98714e-07
KIAA0090	2.03529	6.42616	8.75509e-15	3.87067e-13
GRB14	2.03454	1.69734	0.00117211	0.00406961
TIPARP	2.03441	5.76218	2.9196e-10	5.39399e-09
C7ORF53	2.0336	2.59901	0.0068484	0.0183478
IFRD1	2.03195	8.62086	3.39222e-10	6.2125e-09
CCDC99	2.02481	4.24775	1.61642e-06	1.2225e-05
SYNPR	2.02388	6.29229	0.000113628	0.000527371
PRPF3	2.02365	6.37508	3.39689e-23	6.90335e-21
MST1R	2.01673	2.39601	7.7812e-08	8.17708e-07
POLR2A	2.01559	6.58501	1.51894e-19	1.5817e-17
KIAA1524	2.0154	2.9548	1.25362e-09	1.98438e-08
RNF216	2.01402	5.63897	1.88501e-19	1.94681e-17
TLR7	2.01247	2.67296	1.92597e-05	0.000111114
WWP1	2.01145	8.16751	2.50206e-22	4.31862e-20
DACH1	2.00604	4.35102	1.05709e-06	8.44596e-06
OTUD7B	2.00267	4.75191	4.57742e-12	1.18674e-10
TMEM68	2.00258	4.90479	3.32679e-08	3.82111e-07
LZTS2	1.99822	6.2234	1.49308e-16	9.31327e-15
ITGAX	1.99721	2.67803	2.33556e-05	0.000130907
Pvit_09587	1.99697	10.2359	2.39371e-07	2.24243e-06
EYA1	1.99694	4.5491	9.9603e-06	6.14291e-05
GAL3ST1.1	1.99651	1.52849	4.60416e-06	3.12398e-05
GAD2	1.99504	7.31671	9.91157e-06	6.11585e-05
MTCP1	1.99451	2.57136	1.68534e-06	1.26702e-05
DAPL1	1.99196	5.41174	1.56291e-11	3.66035e-10
HER6	1.98745	3.63371	5.25379e-06	3.51368e-05
TECRL	1.9825	6.76188	0.00254348	0.0078955
RFK	1.98093	5.43261	3.05694e-08	3.53371e-07
LYVE1	1.98	4.41798	0.00049846	0.00192597
C1ORF93	1.97372	4.09825	4.51447e-07	3.96669e-06
MAP3K4	1.97215	6.67468	1.73898e-12	4.93494e-11
SCAF4	1.97045	6.00764	1.3438e-24	3.45548e-22
GSTT1.2	1.97029	1.98178	1.08008e-07	1.09309e-06
DYRK1A	1.96947	7.09958	8.38971e-27	3.20334e-24
FAM219A	1.96754	6.85382	8.12459e-17	5.4452e-15
CEP250	1.96534	6.30844	6.35133e-09	8.54074e-08
CBLB	1.95626	6.35152	8.54549e-13	2.58686e-11
STK39	1.95561	5.6935	1.1812e-10	2.3775e-09
ARID5B	1.9543	4.18116	3.85263e-05	0.000204392
SRD5A2	1.95335	0.970018	0.000434394	0.00171525
FAM76B	1.95193	6.03677	1.25603e-11	3.00303e-10
KIF1A	1.95174	8.25589	3.7063e-09	5.29471e-08
XB.GENE.5909728	1.94911	0.626578	0.00880639	0.022645
ENPP6	1.94828	2.59994	0.0024254	0.00758283
CMTM4	1.94804	2.03	7.53516e-06	4.82272e-05
FCHO1	1.94642	4.30415	4.23034e-10	7.59291e-09
PM20D2	1.94536	5.61255	1.06421e-07	1.0779e-06
ARID5A	1.94469	3.31421	1.2163e-05	7.37152e-05
PALM2	1.94408	4.49331	2.0718e-08	2.49566e-07
GCA	1.94249	7.34297	7.31973e-30	4.85414e-27
STAM	1.93927	5.81252	1.20387e-21	1.8058e-19
DNAJC25	1.93891	5.24498	2.98997e-16	1.76045e-14
GJD4	1.93524	1.31115	0.000112073	0.000521078
GTF3C2	1.93414	5.14937	1.97436e-17	1.48077e-15
DPP10	1.93337	0.818479	0.00273045	0.00839728
HAT1	1.93043	5.93544	5.41382e-20	6.20128e-18
MOB3B	1.92992	1.81833	5.19788e-06	3.4792e-05
GCGR.1	1.92975	4.85914	0.000115162	0.00053347
CD40	1.92894	3.49858	4.99078e-12	1.2886e-10
PGR	1.92838	4.99077	0.000694888	0.00257897
IL1R1	1.92647	3.19715	1.91152e-07	1.82744e-06
STK19	1.92647	4.81343	4.33433e-16	2.44899e-14
ING5	1.92472	6.95831	7.30761e-15	3.30021e-13
TXNRD1	1.92094	2.49016	1.95908e-10	3.7344e-09
HIF3A	1.92044	6.01925	2.88169e-12	7.79171e-11
CLGN	1.92036	4.98321	6.97649e-06	4.5102e-05
LRRC7	1.91878	5.06973	5.82601e-05	0.000296118
UPP1	1.9175	1.60355	2.0548e-05	0.00011763
STK4	1.9162	2.62447	2.21532e-07	2.0893e-06
GTF2H1	1.91606	6.08559	1.91805e-11	4.37025e-10
LMOD3	1.91582	7.54345	0.00781687	0.020459
C3ORF70	1.91005	5.10047	2.70827e-11	6.03969e-10
SIX1.1	1.9091	5.05616	5.85107e-06	3.86797e-05
ASXL3	1.90782	2.06883	0.000127217	0.000579305
CNTNAP1	1.90229	6.16555	0.00119328	0.00412604
SLC35B4	1.90003	3.44932	3.47646e-08	3.9749e-07
SMCR7	1.89769	5.99914	1.32968e-11	3.15405e-10
ARFGAP1	1.89701	6.09596	1.34184e-15	7.01543e-14
SLC39A4	1.8966	1.67244	5.6054e-06	3.71336e-05
SRRM2	1.89261	8.30687	1.05662e-21	1.60403e-19
MRC1.2	1.8923	1.49655	0.0115414	0.0285645
ZGC.101664	1.89223	2.48346	6.134e-07	5.23634e-06
MLYCD	1.89016	7.544	7.14235e-07	6.01964e-06
FIP1L1.1	1.8898	4.19651	5.79955e-16	3.17714e-14
ZNF131	1.88908	6.03434	4.96758e-17	3.49673e-15
EFNB1	1.8885	3.30657	1.63087e-09	2.5161e-08
C1ORF216	1.88701	1.99326	9.28269e-05	0.000443205
WTIP	1.88689	3.99499	8.01305e-12	1.97969e-10
SLC5A3	1.88274	5.2852	8.73089e-18	6.91882e-16
B3GAT2	1.88168	2.75544	0.00546184	0.0151751
DYNC1I1	1.8782	4.93473	7.35138e-10	1.24499e-08
AARS2	1.87809	4.57953	2.85803e-11	6.34e-10
KCNC1B	1.87527	3.52649	4.84668e-05	0.000250564
NLE1	1.87409	3.38399	6.78622e-09	9.04966e-08
PTPN3	1.87346	2.15394	0.000147393	0.000660437
HMOX1	1.87051	2.24803	0.000237706	0.00100709
GOLT1B	1.8693	5.35479	7.72423e-20	8.61285e-18
RSBN1L	1.86836	5.75696	2.02034e-12	5.69493e-11
SLC1A5	1.86531	5.35857	0.000109212	0.000509656
ATF3	1.86411	4.36212	0.00864746	0.0223138
PGF	1.86399	3.47382	2.51555e-08	2.97614e-07
MED4	1.86293	6.6869	1.9498e-20	2.33976e-18
CU856539.4	1.86291	2.54601	0.000139421	0.000628069
CPSF7	1.86202	6.93507	1.11974e-25	3.35922e-23
AADACL4.3	1.85977	3.21945	0.00193139	0.00624309
PHF20	1.85744	7.28242	4.19092e-18	3.56795e-16
TAPT1	1.85695	6.41327	1.19341e-17	9.33969e-16
SRA1	1.85563	5.11825	1.66185e-21	2.46344e-19
COL27A1	1.85409	3.3646	1.4104e-07	1.3938e-06
FBP1	1.85157	3.11412	5.50236e-06	3.6547e-05
BANP	1.84793	3.59947	2.42222e-08	2.87382e-07
STEAP2	1.84771	4.31859	5.54984e-06	3.68236e-05
SLC3A2	1.84157	6.39282	0.000547393	0.00209131
TRPM3	1.8408	4.85182	0.0122688	0.0300343
CDC73	1.83902	6.76723	4.82807e-10	8.55608e-09
KIAA1244	1.83437	6.73181	2.66037e-06	1.90675e-05
DIAPH3.1	1.83365	1.98321	7.4392e-05	0.000365577
SPIRE1.1	1.8278	4.76983	8.44131e-09	1.0999e-07
IPO7	1.82777	7.15114	7.53985e-20	8.48233e-18
BAZ1B	1.82694	7.48092	3.23515e-19	3.1846e-17
FOS	1.82591	4.175	0.0001325	0.000599029
NWD1	1.82505	2.19256	3.07065e-06	2.16995e-05
CDC2L1	1.82418	5.18051	3.87733e-09	5.5146e-08
GRK7	1.82039	1.97053	0.000395629	0.00158051
RNF38	1.81821	6.73827	1.52379e-17	1.17072e-15
FURIN	1.81244	5.55722	4.78806e-17	3.3893e-15
COG2	1.81035	6.09737	9.9505e-16	5.26791e-14
EPC1	1.80871	6.28203	2.28535e-26	8.22725e-24
PARP8	1.80755	4.28921	1.13156e-07	1.14152e-06
STXBP6	1.80651	2.95009	1.71067e-07	1.65168e-06
FOSL2	1.80382	5.65267	3.12557e-06	2.20752e-05
SH3BP1	1.80341	2.67515	7.33801e-06	4.71489e-05
EIF4ENIF1	1.79908	5.94366	1.15082e-22	2.16422e-20
CPNE1	1.79714	7.04241	4.2168e-10	7.57942e-09
METTL21D	1.79703	4.8076	1.24956e-12	3.6615e-11
SRF	1.79679	4.89248	6.28331e-10	1.07714e-08
Pvit_03929	1.79673	3.54324	2.88962e-06	2.05469e-05
CCNT1	1.79509	6.83585	6.55814e-12	1.65397e-10
EGLN2	1.79377	5.23104	2.23786e-08	2.67271e-07
RNF19B	1.79219	6.44078	1.77675e-13	6.27087e-12
PTAR1	1.79208	3.87191	1.83757e-11	4.21738e-10
CCNB1IP1	1.79105	1.24143	0.00856324	0.0221236
GPR27	1.78995	1.67898	7.85255e-05	0.000383943
SNTG1	1.78891	2.61258	0.00100299	0.00354593
RP4.788L13.1.1	1.78887	6.2336	0.000324615	0.00132539
RIOK3	1.78702	6.59464	1.49278e-14	6.41946e-13
BX005012.1	1.786	3.40331	8.77564e-10	1.4454e-08
PHEX	1.78359	3.34828	0.000207809	0.000893648
ZNF281	1.78282	2.77888	4.85071e-09	6.70164e-08
USP36	1.77707	6.21451	1.43745e-18	1.27548e-16
ERV3.1.4	1.77684	2.36373	0.000220257	0.000940759
PQLC1	1.77408	3.96612	3.03603e-07	2.76951e-06
CCDC132	1.77213	5.6015	8.37968e-24	1.75973e-21
MPHOSPH8	1.77136	6.6774	5.97421e-14	2.33773e-12
NUP62CL	1.77123	5.59595	1.16821e-12	3.44717e-11
SCGN	1.76887	2.00715	0.00958868	0.0243389
SOCS4	1.76882	5.17756	7.68107e-10	1.29387e-08
TMEM131	1.76827	7.01326	5.08039e-21	6.53193e-19
PDLIM3	1.76607	10.0596	8.07216e-05	0.000393155
NAPB	1.76536	7.1739	3.54167e-12	9.37501e-11
ZBED1.5	1.7619	2.91735	8.07726e-06	5.12197e-05
SI.DKEY.91I10.2	1.76186	3.34147	0.000327852	0.00133687
TFR2	1.75958	3.40176	0.000192646	0.000834426
NDE1	1.75953	4.35212	9.1758e-06	5.74913e-05
NLK1	1.7579	5.09423	6.93144e-10	1.17862e-08
LOC418785	1.75775	4.0943	1.09922e-07	1.11068e-06
NXF1	1.75476	7.25126	1.96688e-15	9.91305e-14
RYBP	1.75328	2.45916	7.85381e-07	6.53619e-06
MAP6D1	1.75226	4.37566	0.0006111	0.00230259
FER1L4	1.75076	3.05091	0.0179371	0.0414236
NR0B1	1.7506	3.52749	1.32932e-05	7.98353e-05
CACNA1I	1.74973	4.74289	0.0021792	0.00693566
CDK13	1.74969	6.19178	9.03701e-20	9.73216e-18
MED15	1.74926	5.75112	2.85049e-20	3.34974e-18
AMZ1	1.74894	3.05236	0.000173431	0.000760873
MMP9.2	1.74733	2.45988	0.00259529	0.00803457
ZC3H12A	1.74532	2.48218	1.5691e-07	1.52473e-06
TDH	1.74522	3.14755	0.00209698	0.00670725
PTN1	1.74075	6.78539	8.52514e-10	1.40782e-08
PARP4	1.74033	5.8655	5.14985e-07	4.48123e-06
CDC42EP3	1.74021	6.85365	1.47868e-10	2.90661e-09
TAGLN3	1.73841	4.98074	0.0012903	0.00442508
LIN7B	1.73552	5.38841	3.45262e-13	1.13882e-11
DBF4B	1.73401	2.22071	0.00805955	0.0210205
CHSY3	1.73214	2.25587	0.000164882	0.000727419
HSF1	1.73156	5.39593	3.30037e-21	4.42389e-19
ZNF598	1.73114	4.76398	2.13572e-14	8.94022e-13
BPTF	1.73064	5.86026	2.31381e-16	1.38171e-14
C2ORF29	1.72966	5.56593	6.82421e-18	5.54742e-16
BID	1.7265	4.67449	1.14322e-07	1.15237e-06
HOOK1	1.72613	5.35522	6.17158e-07	5.26129e-06
KCNH2	1.72574	5.33512	1.91011e-07	1.82744e-06
TIAM1	1.72472	5.14965	5.49208e-08	6.01218e-07
TBC1D10A	1.72297	4.41561	8.90221e-10	1.45782e-08
SLC17A6	1.7211	6.54847	0.00134243	0.0045703
ARID1B	1.71797	6.31692	7.56997e-09	9.93558e-08
SCAF8	1.71772	6.54717	2.36753e-15	1.17746e-13
HMGB1	1.71725	8.03517	3.04764e-16	1.78606e-14
KLF6	1.71602	4.84383	8.8463e-07	7.21913e-06
NCLN	1.71601	5.14611	3.82231e-15	1.81057e-13
TBC1D22A	1.71018	5.19877	5.25627e-09	7.1754e-08
NOP58	1.70952	5.7027	3.29069e-16	1.91957e-14
SOCS6	1.70904	6.10584	3.73232e-16	2.13963e-14
TMEM200A	1.70603	2.8736	0.00406543	0.0117955
TPST2	1.70083	5.36352	1.08927e-10	2.20303e-09
ATXN7L1	1.70071	5.43853	1.45579e-14	6.30344e-13
NUP153	1.69794	7.20784	1.05284e-21	1.60403e-19
TMEM52	1.6979	3.5893	0.00367204	0.0107976
MYC	1.69759	5.33345	0.000166095	0.000732261
F1NP51	1.69618	5.5891	2.36126e-10	4.42078e-09
CTU1	1.69562	3.72931	0.000104854	0.000492234
DDX26B	1.69412	5.55845	2.72285e-16	1.6183e-14
KIAA0020	1.69106	5.09712	2.85581e-12	7.73833e-11
NAA25	1.68799	5.69197	2.27586e-19	2.29407e-17
KHSRP	1.68682	6.80883	4.11425e-24	9.1502e-22
SYK	1.68596	2.24335	0.00128936	0.00442307
ETAA1	1.6856	2.22155	4.5111e-05	0.000234585
PSMD5	1.68518	5.24049	5.57413e-19	5.32076e-17
TGIF1	1.68383	3.06416	2.27887e-06	1.66527e-05
CYP4B1.2	1.68291	2.60223	6.76192e-06	4.3895e-05
FBRSL1	1.68276	5.87509	2.68865e-13	9.10671e-12
CHD2	1.68271	7.16324	4.36625e-11	9.4365e-10
MYH10	1.68136	8.16983	0.000481832	0.00186803
TANC1	1.68008	6.56601	2.88492e-07	2.65329e-06
PRR14	1.67855	5.34298	5.97072e-18	4.98219e-16
CXG1	1.67499	3.04043	4.64377e-08	5.15975e-07
HEATR6	1.6739	3.50918	2.87107e-09	4.2316e-08
FMNL1	1.67002	3.76268	2.93027e-07	2.68715e-06
OGFRL1	1.66846	4.85406	0.00015818	0.00070203
HELZ	1.66439	4.13698	1.7538e-11	4.05466e-10
C7ORF60	1.66361	6.17117	1.42668e-18	1.27548e-16
CHPT1	1.66331	5.96268	5.64833e-16	3.11916e-14
EML5	1.66313	5.71711	1.83807e-10	3.53584e-09
DCAF5	1.66301	5.91884	1.96597e-09	2.99531e-08
ZNF628	1.66275	3.67801	3.1894e-09	4.65121e-08
HGD	1.66232	1.41649	0.000275142	0.00114453
CYTSA	1.66115	7.14695	1.19265e-06	9.33957e-06
CBX2	1.66105	2.84314	0.0118464	0.0291988
TMEM163	1.65975	4.15017	2.12231e-08	2.54815e-07
KANSL2	1.65799	6.65162	3.84696e-19	3.7575e-17
LIN54	1.65738	6.36253	5.40206e-10	9.41438e-09
JTB	1.6532	3.79136	1.30427e-09	2.05422e-08
CIC.1	1.65055	5.86583	2.78983e-15	1.35721e-13
PSPC1	1.64879	5.80206	2.06442e-16	1.23865e-14
SEMA6D	1.64763	6.91416	6.04339e-05	0.000304587
B4GALT3.1	1.64615	3.52545	1.85486e-07	1.7827e-06
MAPK8	1.64613	6.55727	3.7028e-16	2.13963e-14
DOK4	1.64574	3.02491	0.00567493	0.0156979
DERL2	1.64227	5.4479	9.45512e-12	2.31779e-10
TMEM150A.1	1.6404	4.36237	2.98964e-07	2.73364e-06
SSH3	1.64033	6.38441	1.05764e-05	6.49747e-05
PBX4	1.63902	6.19334	5.68098e-18	4.77202e-16
PVRL3	1.63803	4.38943	1.60851e-06	1.21725e-05
YIPF4	1.63704	7.76979	5.41113e-23	1.04893e-20
KCNQ1	1.63497	2.86096	1.46406e-06	1.12141e-05
NCOR2	1.63474	7.69749	1.75467e-06	1.31365e-05
CNBP	1.63386	10.0797	1.93296e-16	1.18229e-14
ZCRB1	1.63306	5.8033	2.48317e-14	1.02387e-12
CCDC12	1.63283	4.8079	5.17929e-09	7.08568e-08
IPO11	1.62776	3.90757	2.02388e-08	2.44261e-07
SNED1	1.62657	3.7409	5.90153e-05	0.000298752
RNF2	1.62389	6.41044	9.29475e-17	6.13161e-15
KCTD17	1.6213	2.69141	1.72497e-05	0.000100661
PLEKHD1	1.62081	3.97796	0.000354796	0.00143375
RNF20	1.61772	5.91296	4.71931e-17	3.35951e-15
PAPLN	1.61698	2.97196	0.000202916	0.000873504
ARHGAP26	1.61644	5.20304	5.44971e-10	9.47122e-09
TXNDC9	1.61628	7.46389	5.66894e-16	3.11916e-14
C11ORF30	1.61563	5.79025	1.28348e-13	4.74247e-12
TROAP	1.61549	2.58378	0.000225663	0.000961568
SLC35A2	1.61543	5.10971	7.73926e-11	1.59599e-09
GNA13	1.6148	3.28531	0.000212792	0.000912897
RUFY2	1.61439	6.03409	1.47784e-13	5.33546e-12
GATAD1	1.61205	6.38296	2.91626e-14	1.19301e-12
PHC2	1.61204	4.22799	5.95347e-08	6.44447e-07
TUSC2	1.60955	2.90507	2.29931e-07	2.16527e-06
FAM65B	1.60922	4.49751	0.000399965	0.00159682
LRAT	1.60858	1.33101	0.00244822	0.00764121
CPE	1.60699	7.79416	0.00392249	0.011438
ARRDC4	1.60557	5.28364	1.77282e-07	1.70907e-06
PAK1	1.60461	4.64073	0.00181135	0.00591576
KAT6A	1.60427	5.87608	1.03349e-10	2.10031e-09
BAX.1	1.60375	4.1218	2.11299e-08	2.54042e-07
KIAA0494	1.60209	4.71419	2.23309e-10	4.21211e-09
CHIC2	1.60131	2.47361	3.93218e-06	2.70888e-05
GCNT2.1	1.60125	3.50222	0.00066604	0.00248581
VASH2	1.601	3.76958	0.00753531	0.0198547
ELOVL7	1.59925	4.97194	6.71887e-06	4.3638e-05
DGKG	1.59871	2.48006	0.00039801	0.00158952
Pvit_08953	1.59852	3.54844	0.0147149	0.0350486
NT5DC2	1.59764	7.15045	1.01247e-06	8.12555e-06
Pvit_15250	1.59577	2.82096	0.00175444	0.00576879
APOA1.1	1.59559	2.83016	0.00275339	0.00845753
C1QL2	1.59508	2.33734	0.0123348	0.0301677
ZDHHC5	1.59408	5.57775	8.65593e-21	1.07985e-18
HSPA4L	1.59291	7.14927	3.04037e-12	8.20315e-11
DSE	1.59226	3.46467	9.5124e-06	5.92175e-05
Q5ZKB3	1.5904	3.42157	4.0756e-06	2.79153e-05
TCAP	1.58943	11.9587	0.0103773	0.026057
Q90998	1.5877	2.31255	0.00787964	0.0206025
Q5ZLM7	1.58694	6.33263	2.6756e-15	1.31177e-13
MAP3K8	1.58668	2.61197	1.65897e-06	1.25243e-05
CLIP2	1.58622	2.74912	0.00217717	0.00693261
SCN8A	1.58619	5.27134	0.00611283	0.0166822
PNPLA2	1.58503	8.69596	9.39222e-05	0.000447756
SYPL2	1.58334	7.48432	0.000190101	0.000824534
ARHGAP20.1	1.58266	5.08731	1.251e-06	9.75779e-06
LOC426890	1.5826	2.31902	1.11576e-06	8.83074e-06
SLC35D1	1.5803	5.71868	3.26272e-08	3.75094e-07
CRK	1.58007	5.98423	1.56172e-17	1.19258e-15
ADAMTS1	1.57945	4.31974	0.0032487	0.00973682
GAS7	1.57855	6.05477	4.97211e-06	3.34505e-05
PLEKHO1	1.57854	6.75505	5.50128e-07	4.74118e-06
Q5ZJ38	1.5779	7.11762	2.41923e-17	1.78259e-15
MREG.1	1.57643	3.96527	0.000105951	0.000496645
GNL3	1.57633	6.23487	4.93233e-16	2.77444e-14
NUS1	1.57573	6.29049	4.04331e-19	3.9189e-17
TMTC2	1.57545	3.42055	1.93537e-05	0.000111503
EPS8L2	1.57513	5.18019	4.39688e-05	0.000229307
MTDH	1.57422	7.72651	1.60181e-15	8.26412e-14
RDH10.1	1.57393	3.7717	9.71887e-06	6.01758e-05
WWTR1	1.57144	3.6533	1.78949e-06	1.33734e-05
MAN2B1	1.57091	5.47925	4.50404e-12	1.17012e-10
LSM14B	1.5707	7.58705	1.13085e-16	7.23285e-15
ADAMTS3	1.57048	2.97847	0.0133102	0.0322145
UBE2O	1.56906	7.93214	2.08076e-15	1.04453e-13
AVID	1.56655	5.51986	0.0134359	0.0324315
DHX37	1.56655	4.64341	5.33783e-11	1.13801e-09
OTUD1	1.56633	5.92101	0.00113786	0.00396599
SASS6	1.56586	3.55473	1.5695e-07	1.52473e-06
Q5ZMM9	1.56574	3.58893	1.32022e-06	1.02054e-05
RABGGTB	1.56362	6.95706	6.26353e-14	2.44336e-12
AP1S2	1.56355	5.76821	9.74094e-13	2.91534e-11
ZFR2	1.56347	4.97294	9.12799e-12	2.24619e-10
ISG20L2	1.56323	3.30319	1.04357e-06	8.35387e-06
FBXL15	1.56275	4.54994	1.97633e-09	3.00746e-08
KDM6A	1.56218	6.49969	9.67768e-12	2.36315e-10
INO80C	1.56172	5.21452	3.35867e-07	3.0228e-06
ALKBH5	1.56125	6.84527	6.22241e-10	1.06815e-08
F1NEV4	1.55794	5.58499	3.52727e-09	5.0909e-08
SAMD8	1.55374	6.53886	7.42757e-11	1.53485e-09
ZNF341	1.55242	4.5883	3.90019e-09	5.53405e-08
TRIM71	1.55195	2.84761	8.64169e-05	0.000415751
DOK1	1.55117	2.60532	0.000366616	0.00147395
BCORL1	1.5506	4.81238	1.92821e-10	3.68112e-09
MLL	1.55046	6.4253	9.33747e-11	1.90684e-09
NUP133	1.55035	5.50229	5.09874e-09	6.98306e-08
URB2	1.55032	4.28641	9.27947e-09	1.19919e-07
TRIM13	1.55005	5.29209	1.39257e-11	3.27358e-10
S1PR1	1.54981	6.50189	3.99764e-06	2.74647e-05
EPHA6.1	1.54934	1.32542	0.008022	0.02094
RAB3B	1.54872	2.37047	0.00915529	0.0233989
P2RY2	1.54829	4.08314	0.000531262	0.00203586
SHD	1.54723	2.9804	0.000121877	0.000558621
NCK2	1.54663	5.24928	3.62974e-08	4.13514e-07
USE1	1.54646	4.66983	2.12218e-10	4.01942e-09
GUCY1A2	1.54571	1.67976	0.00416832	0.012035
LCLAT1	1.54522	4.53279	5.63745e-12	1.43209e-10
PRDM16	1.5437	1.92512	0.0170861	0.0397352
C20ORF72	1.54324	2.90291	7.76047e-05	0.000379588
UBE2M	1.5407	6.8379	2.64772e-15	1.30317e-13
LONRF3	1.53981	5.72875	0.000410725	0.00163563
PSMD3	1.53949	7.22022	2.34044e-13	8.04937e-12
SH3BP4	1.5393	6.76185	6.75019e-08	7.18955e-07
SMURF1	1.53911	7.05554	8.48739e-10	1.40678e-08
C18ORF1	1.53869	7.20224	4.0603e-08	4.56376e-07
ORMDL1	1.53554	6.27727	4.53074e-13	1.46754e-11
TTC39B	1.53368	5.58667	5.00407e-08	5.53081e-07
GNPNAT1	1.53348	4.29854	9.01741e-05	0.000432341
DSTYK	1.53347	5.74965	1.59883e-13	5.72308e-12
LOC100134291	1.53333	7.0532	1.91209e-07	1.82744e-06
FBXL17	1.53206	4.82196	5.17214e-12	1.32989e-10
ZNF276	1.53133	5.03918	2.81108e-11	6.24685e-10
DTX2.1	1.53132	4.42469	1.72061e-12	4.89383e-11
FAM116A	1.53124	5.98075	2.17854e-11	4.91927e-10
NCF1	1.5311	2.99499	0.000829707	0.0030119
MYH9	1.53028	7.73485	8.33002e-07	6.869e-06
GPR56	1.52948	4.4769	1.73233e-06	1.29847e-05
WIPF2	1.52867	6.57867	3.14875e-18	2.71742e-16
MSI2	1.52754	5.63715	2.79524e-08	3.26111e-07
MTA1	1.52689	5.01059	1.64979e-14	7.04655e-13
DGKD	1.52644	7.12084	1.05402e-08	1.34828e-07
DCUN1D5	1.52618	7.5653	6.61092e-18	5.44429e-16
APLP1	1.52437	7.18646	6.40844e-09	8.60836e-08
DHX30	1.52396	5.94225	2.66327e-11	5.94986e-10
TMEM56.1	1.52321	5.26971	1.12744e-08	1.42914e-07
RANBP17	1.52253	3.29409	1.02193e-09	1.63821e-08
NRF1	1.52201	2.7595	6.45845e-06	4.2164e-05
ZGC.64042	1.52126	1.86614	0.014983	0.0355411
NTRK1	1.52039	4.81791	7.25665e-12	1.80343e-10
LURAP1	1.51892	1.37211	0.00233175	0.00733585
SLX4	1.51742	5.91221	5.70682e-14	2.2541e-12
BTBD7	1.51699	5.29448	3.06012e-12	8.22121e-11
REV3L	1.51601	7.09226	2.49139e-11	5.58567e-10
MMD	1.51442	6.09574	1.4081e-08	1.7497e-07
SNAPC4	1.51426	3.24463	5.38518e-07	4.65386e-06
PER1	1.51287	6.96536	0.00313152	0.00944404
WDR96	1.51255	4.08421	0.00269844	0.00831304
CLPTM1	1.5099	5.5236	2.53045e-09	3.76875e-08
SNAPC1	1.50905	3.78535	2.08461e-06	1.53424e-05
MAPK9	1.50638	4.77579	1.03178e-06	8.26475e-06
TTC39C	1.505	5.41336	4.72293e-07	4.12397e-06
PLEKHA5	1.50486	6.52367	1.29994e-08	1.62332e-07
SAMD4A	1.50472	7.68846	1.81796e-08	2.20924e-07
MIB1	1.50454	5.63559	5.70097e-11	1.20524e-09
UPRT	1.50422	4.91668	4.41725e-10	7.89466e-09
PTPN23	1.50383	5.89185	2.06502e-12	5.79492e-11
C20ORF20	1.50338	6.11891	2.38617e-14	9.92267e-13
ZC3H18	1.50327	5.53056	4.81684e-15	2.23133e-13
MYO10.2	1.50216	6.81373	1.54334e-05	9.14962e-05
CDC42BPA	1.50191	6.00953	3.81463e-09	5.43714e-08
EXOSC2	1.50093	4.07204	1.61424e-08	1.98433e-07
EPB41L4B	1.49873	3.77639	0.000500227	0.00193102
TMX4	1.49603	6.06239	3.8316e-07	3.41913e-06
C6ORF168	1.49589	2.7904	0.0059442	0.0163032
PLCH1	1.49564	3.38559	0.00155382	0.00520141
SPIRE2	1.49475	5.54077	0.000413821	0.0016464
ZNF879	1.49448	4.15455	1.51996e-08	1.87944e-07
Pvit_10597	1.49416	1.72817	0.00869558	0.0224104
NT5DC1	1.49389	4.54395	7.74578e-06	4.92913e-05
SNX31	1.49312	2.31444	0.000559494	0.00213173
TMTC1	1.493	5.41967	4.28572e-07	3.77359e-06
RALGAPA1	1.49267	6.17307	2.26722e-12	6.34821e-11
TNFRSF14..7.OF.12.	1.49224	2.42563	0.00710549	0.018936
PMFBP1	1.49206	2.54112	3.31835e-05	0.00017937
DUSP11.1	1.49067	4.76341	3.44222e-08	3.9429e-07
CEP152	1.48891	3.62319	6.25519e-06	4.09857e-05
PSKH1	1.48835	2.22495	3.77176e-05	0.000201291
DMXL2	1.48484	6.26238	5.71773e-08	6.21064e-07
FAM113A.1	1.47845	3.79491	0.0215289	0.0483708
DAB2	1.47803	4.40644	0.000246899	0.00104045
IL4R	1.47748	5.09826	1.3333e-09	2.09471e-08
BRD9	1.47734	5.72263	8.80956e-13	2.65551e-11
AATK	1.47724	7.9544	0.00541107	0.0150466
MBD2	1.47678	4.14188	8.01097e-07	6.64504e-06
EIF5A2	1.47671	6.21022	2.90178e-13	9.69826e-12
PROSC	1.47539	6.93351	5.67978e-19	5.38084e-17
AKAP12	1.47397	5.12158	5.50611e-05	0.000281334
HNRPLL	1.47124	6.67797	4.97133e-12	1.28622e-10
CEND1	1.471	7.23335	2.62155e-06	1.88093e-05
GEMIN4	1.46821	3.60762	1.43396e-05	8.54271e-05
Q401B9	1.46816	6.42505	5.04792e-16	2.81433e-14
ZNF853	1.46762	3.72936	1.95035e-09	2.97512e-08
NANOS1	1.46648	2.79894	0.000514104	0.00197853
NOTCH3	1.46572	6.1884	5.09976e-10	8.9604e-09
C14ORF129	1.46405	5.57211	1.00003e-09	1.60514e-08
NT5DC2.1	1.46336	5.29491	0.00197624	0.00636681
KDM6B	1.46306	6.93828	1.04445e-06	8.35557e-06
GALNT10	1.46303	3.03917	6.87027e-05	0.000340407
TMCC3	1.46261	5.45752	1.82359e-05	0.00010574
ROR1	1.4622	4.12452	0.0001664	0.000733347
FAM76A	1.46204	4.64955	2.30892e-11	5.19506e-10
ATG14	1.46171	5.29468	3.07407e-08	3.55025e-07
CTGF	1.46123	6.30408	0.00284777	0.00870497
ABCF2	1.46037	6.55692	8.15224e-15	3.64249e-13
TAF3	1.46029	5.8424	1.85464e-16	1.14551e-14
SLC44A1	1.45924	4.36914	5.74814e-10	9.9487e-09
SLC1A6	1.45847	6.22091	2.36283e-05	0.00013216
FAM179B	1.45759	7.06936	6.5911e-15	2.99812e-13
ITGA5	1.45723	5.26454	4.80164e-06	3.24575e-05
RNF150	1.4563	3.82071	2.92048e-07	2.68208e-06
LAMA5	1.45591	5.80141	5.41367e-07	4.67528e-06
BRIX1	1.45528	4.74846	4.14359e-10	7.47984e-09
BAHD1	1.45428	5.22959	2.50099e-10	4.66851e-09
TAF2	1.45331	4.55197	2.0931e-08	2.51892e-07
STAG1	1.45293	6.29251	1.19071e-12	3.50536e-11
CDS1	1.45266	5.57745	3.23864e-05	0.000175438
ST6GAL1	1.45208	4.39775	8.52655e-05	0.000411627
FAM96A	1.45186	6.25167	2.72472e-12	7.44718e-11
HLX	1.45154	2.16829	0.00347242	0.0103044
ASXL2	1.45134	4.33535	3.25066e-09	4.72415e-08
RPS6KB1	1.45128	6.159	1.30028e-11	3.09217e-10
JARID2	1.45127	7.39869	4.06166e-06	2.78438e-05
AHCYL1	1.45091	7.21085	2.14755e-08	2.57216e-07
CTNS	1.45074	3.34451	1.67141e-06	1.2573e-05
ICMT	1.44967	5.76043	1.19224e-08	1.49922e-07
RRP15	1.44874	4.18076	5.67738e-08	6.17746e-07
ODC1	1.4476	7.58573	5.27032e-08	5.78954e-07
NRIP1	1.44705	4.71102	7.97941e-06	5.06502e-05
GLS	1.44644	7.57628	4.25842e-11	9.21926e-10
FAM19A5.1	1.44384	1.70233	0.0020816	0.00666535
DNAJC6	1.44328	6.43067	1.76755e-05	0.000102822
ATAD2B	1.44312	7.10917	1.86174e-10	3.57046e-09
ETS2	1.44234	5.55899	6.44122e-07	5.4616e-06
MLL4	1.44158	6.01745	2.47708e-14	1.02387e-12
OSBP2	1.44144	5.50822	2.74272e-07	2.53546e-06
F1P4Y5	1.4389	3.23989	0.000145864	0.000654284
TOX4	1.43772	4.64562	5.78115e-11	1.22014e-09
TDG	1.43689	6.02134	5.0965e-10	8.9604e-09
ATP6V0A2	1.43616	5.57817	1.63384e-14	7.00216e-13
SLCO1B3	1.43538	2.158	0.001555	0.00520398
Pvit_06551	1.43534	5.21492	2.61097e-05	0.000144607
ST6GALNAC5	1.43485	4.52893	0.000921282	0.0032959
PATL1	1.43479	6.42809	7.92564e-15	3.55384e-13
CAB39	1.43378	8.15646	8.51676e-15	3.77856e-13
HEATR1	1.43286	4.7853	0.0011433	0.00398274
SI.DKEY.21O19.6	1.4328	5.05861	7.5523e-06	4.8267e-05
SLC30A7	1.43277	3.4332	1.75804e-05	0.000102363
FAM8A1	1.4314	7.4663	1.37969e-12	3.98718e-11
PLXDC1	1.43124	3.27034	0.00328339	0.00982546
RAP1A	1.43056	7.33242	6.19063e-13	1.94035e-11
XB.GENE.5818700	1.43039	2.94186	0.00538532	0.014989
SEMA4B	1.4299	5.41188	6.62363e-10	1.1324e-08
PCDH1	1.42952	4.12579	0.000143492	0.000644562
SETD1A	1.42935	5.37007	2.68073e-12	7.34287e-11
VSTM4	1.42897	5.16596	2.54099e-08	3.00343e-07
CSNK1E	1.42852	6.36462	5.75701e-08	6.24792e-07
NAT10	1.42792	5.05411	1.34491e-06	1.03898e-05
ORMDL2	1.42583	5.3581	2.9262e-15	1.41265e-13
GADD45B	1.42345	4.83089	3.19843e-05	0.000173484
HNRNPAB	1.42135	8.72105	6.70464e-18	5.48561e-16
PSMD14	1.42134	5.76117	9.61352e-14	3.62666e-12
MLLT4	1.4209	6.80807	5.57882e-12	1.42294e-10
CERS1	1.41974	6.12821	0.000162668	0.000719922
CLCN5	1.41935	5.96486	3.90277e-10	7.06536e-09
WDR33.1	1.41553	6.96213	1.81997e-11	4.19226e-10
VAV3	1.41553	3.64338	0.00352461	0.0104298
EFHA2	1.41487	7.37823	5.38862e-11	1.1469e-09
TMEM57	1.41412	5.56365	8.5972e-14	3.28257e-12
UBN2	1.41357	6.34153	7.48694e-12	1.857e-10
F1NQQ8	1.41203	2.67808	0.0139886	0.0335214
AMMECR1L	1.41201	5.20639	1.26144e-08	1.57837e-07
PTPRZ1	1.41043	6.63193	0.000867096	0.00312691
TRAFD1	1.40974	5.02413	1.69669e-05	9.92494e-05
WSCD2	1.40825	4.38559	0.0185521	0.0426484
SGMS1	1.40793	6.34013	1.80402e-15	9.16676e-14
C7ORF46	1.40755	3.28378	3.14491e-06	2.21994e-05
MIS18BP1	1.40725	2.51274	0.000201869	0.000869885
SMARCD2	1.40613	5.00638	3.68294e-06	2.55113e-05
ILF3	1.40577	8.36074	4.36314e-14	1.74526e-12
EIF4E3	1.40558	7.34032	2.95065e-15	1.41901e-13
FASN	1.4044	6.96468	2.10835e-05	0.000120313
TXLNG	1.40368	2.93865	2.72754e-06	1.95378e-05
HEATR2	1.40361	4.61778	1.32546e-05	7.96794e-05
ATAD5	1.40342	4.79141	4.81021e-09	6.66029e-08
C3ORF18	1.40331	4.42301	0.000340794	0.00138471
GORAB	1.40326	4.06071	4.99848e-10	8.83321e-09
DCAF10	1.40278	3.76465	9.06778e-08	9.35741e-07
CDC42SE2	1.40257	2.54896	0.000250987	0.00105626
THOC3	1.40253	4.2266	6.21378e-10	1.06813e-08
KLHL15	1.40242	4.22372	2.87144e-09	4.2316e-08
CRIM1	1.40236	5.60602	1.91629e-06	1.42114e-05
WDR75	1.40203	4.97387	1.04055e-10	2.11127e-09
F1NQV5	1.40168	6.34363	1.7821e-08	2.17371e-07
TLK1	1.40017	7.14139	4.0441e-12	1.06379e-10
PLA2G7	1.40016	3.82502	0.00967792	0.0245356
ZBED1	1.39939	1.97435	0.00540412	0.0150347
ZNF268.3	1.3973	1.09326	0.00111101	0.00388961
KPNA1	1.39644	7.9159	7.07748e-13	2.19646e-11
PPARGC1A	1.39568	6.92607	0.000317866	0.0013012
SDC1	1.39382	4.92093	0.000182032	0.00079199
IRAK2	1.39365	3.10629	0.00412555	0.0119334
UTP18	1.39363	5.1007	3.30668e-11	7.28394e-10
CRAMP1L	1.39325	6.04979	1.36273e-11	3.21543e-10
UBE4A	1.39324	6.42268	3.73869e-10	6.80745e-09
FRS2	1.39081	2.77209	7.86249e-05	0.000384013
KIAA1147	1.39056	3.11375	3.66373e-06	2.54006e-05
PAOX	1.39025	4.7677	8.06448e-07	6.67438e-06
BRD2	1.38777	6.67394	3.80676e-13	1.24585e-11
ZNF208.3	1.38708	2.92626	0.00183875	0.00599479
ZNF462	1.38482	4.72583	9.63376e-06	5.97663e-05
EP400	1.38421	5.40855	4.05357e-06	2.78035e-05
IRS4	1.38369	6.26898	0.000190302	0.000825124
TBP	1.38341	4.67941	4.48669e-10	8.00741e-09
CIDEA	1.38223	1.90067	3.81987e-05	0.000203253
TXNIP	1.38194	9.13622	0.00014863	0.00066527
SCARF2	1.3816	4.20799	1.5455e-05	9.15528e-05
KDSR	1.38144	6.02519	1.51754e-06	1.15814e-05
ZXDC	1.37956	6.38821	9.33419e-10	1.51756e-08
SPSB3	1.37899	5.69278	5.81468e-13	1.83308e-11
ARL10	1.37871	3.50847	0.00607111	0.0165935
E1BZA2	1.37803	6.78972	9.00828e-10	1.46836e-08
FUT11	1.37794	5.08288	4.84064e-09	6.69507e-08
CAMSAP1	1.37783	6.36551	3.57868e-08	4.08419e-07
C10ORF88	1.37723	4.13346	1.83539e-05	0.000106375
NPR2	1.37696	5.72156	0.000241338	0.00102008
MEX3C	1.37664	3.86361	3.9939e-07	3.54638e-06
LPCAT4	1.3765	4.69361	4.19055e-05	0.000219821
ATP1A2.1	1.37611	9.01999	8.10078e-05	0.000394397
MLLT10	1.37583	6.07167	1.3884e-12	4.00318e-11
AFF2.1	1.3756	0.716247	0.0213333	0.0479656
SBNO2	1.3754	5.10568	5.17774e-11	1.10952e-09
UBA6	1.37464	5.67302	2.01922e-09	3.06193e-08
KCTD15	1.37296	3.96541	5.92729e-05	0.000299694
C7ORF70	1.37063	4.65099	6.72403e-08	7.17381e-07
FAM160B2	1.37032	4.56268	3.21648e-10	5.89922e-09
B4GALT6	1.37012	3.44079	0.000941363	0.00335345
LOC378902	1.36874	3.10995	8.0689e-05	0.000393148
ZBTB44	1.36823	8.10096	2.57353e-06	1.8528e-05
AUP1	1.36815	6.13247	1.2657e-09	1.99847e-08
MGN	1.3665	5.77202	9.87962e-13	2.94984e-11
FAM175A	1.36628	5.11573	1.89612e-07	1.8182e-06
SYT12	1.36483	3.34811	0.0198596	0.0451844
SMAD6	1.36431	5.35111	8.40307e-06	5.3072e-05
TOM1L1	1.36334	3.46336	9.1208e-05	0.000436634
CREBBP	1.36295	1.84545	0.00106539	0.00374342
C14ORF43	1.36265	6.98186	1.98448e-07	1.88287e-06
VPS18	1.36247	5.86731	1.39632e-12	4.01682e-11
ZNF414	1.3623	4.16869	2.35353e-08	2.80288e-07
PM20D2.1	1.36162	8.17257	1.20249e-07	1.20536e-06
Q5ZI70	1.36131	3.5409	0.000379167	0.00152005
C12ORF53	1.3608	5.38444	0.00897844	0.023017
EPS15L1	1.35898	5.13846	1.49683e-09	2.33127e-08
TOX	1.35841	4.87527	0.00148165	0.00498632
LATS1	1.35839	6.11758	1.0543e-10	2.13572e-09
PUM1	1.35698	7.14346	4.44811e-14	1.77361e-12
KLF11	1.35531	3.83057	0.0033786	0.0100616
ZNF609	1.35391	6.71417	3.46732e-09	5.01587e-08
UNC13D	1.35374	1.57036	0.00596643	0.0163499
PISD	1.34895	9.95133	0.0133207	0.0322275
PGRMC1	1.34784	6.9658	2.64713e-09	3.93323e-08
UXS1	1.34768	5.32951	1.14533e-12	3.39556e-11
HNRNPUL1	1.34752	6.63168	2.49947e-11	5.59384e-10
STIM2	1.34713	5.26548	5.54487e-07	4.77549e-06
HDAC11	1.34652	5.05135	1.64141e-07	1.5909e-06
FAM73A	1.34537	5.05175	1.60447e-05	9.46457e-05
FAM13C	1.34534	4.96587	0.000116289	0.00053711
ABLIM2	1.34516	7.27832	5.59578e-07	4.81275e-06
SENP1	1.34513	4.34257	5.00535e-09	6.89261e-08
GTF2IRD1	1.34485	4.74281	1.38997e-06	1.06986e-05
SQSTM1	1.34399	8.67912	5.76875e-07	4.94464e-06
ZDHHC17	1.34197	6.2966	2.61325e-13	8.87519e-12
CYR61.1	1.34195	5.17379	0.0044477	0.0127106
Pvit_18961	1.34036	2.48323	0.00196561	0.00633742
FAM169A	1.34014	5.35228	0.0160806	0.0377943
STK38L	1.34002	5.37843	1.49248e-07	1.46117e-06
NFKB1	1.33898	4.11694	7.12888e-05	0.000351012
PHTF1	1.33882	5.62649	0.00065461	0.0024475
ZRANB1	1.33818	7.42499	3.88214e-10	7.03812e-09
CHSY1	1.33785	3.12311	8.90579e-05	0.000427478
FBXO6	1.33782	4.46918	1.95095e-05	0.000112246
FLJ11011L	1.33741	5.73069	1.48248e-14	6.39699e-13
ACTN1	1.33619	5.55885	3.96502e-05	0.000209649
UBE2J2	1.33579	5.91689	8.66172e-09	1.12629e-07
TP53INP1	1.33496	6.86733	1.66848e-06	1.25653e-05
RRM2B	1.33496	4.79249	3.62223e-07	3.24379e-06
AFF4	1.3327	7.60153	3.70902e-13	1.21702e-11
MYO1E	1.33179	4.58568	0.00017941	0.000782202
PBRM1	1.33147	5.70416	2.15598e-09	3.26114e-08
ENPP2	1.33146	6.34832	0.00645586	0.0174558
HNRNPC	1.33015	7.08761	1.57189e-10	3.06112e-09
METTL11A	1.33012	5.32168	8.2436e-07	6.80664e-06
CCNE1	1.32999	4.33742	0.000113787	0.000527682
NFXL1	1.32943	4.20051	4.99688e-06	3.35969e-05
SMC6	1.32791	5.63423	6.80912e-09	9.06923e-08
CITE3	1.32679	5.41344	1.0959e-06	8.70302e-06
LIN7A	1.32653	6.03485	0.00278723	0.00854687
RASA4	1.32548	4.3404	0.00688222	0.0184267
MARCH6	1.32536	7.37769	9.57744e-14	3.6239e-12
ARHGAP11A	1.32524	2.53434	0.000382354	0.00153185
HSPB8	1.3242	6.53916	7.91432e-05	0.000386214
F1NHV2	1.32377	7.12698	7.51024e-09	9.87778e-08
PEX5	1.32365	5.95044	2.96789e-08	3.44341e-07
PIK3AP1	1.32216	3.37384	0.0057386	0.0158324
ZNF318.1	1.32202	7.51418	3.36386e-12	8.96081e-11
BRD4	1.32198	6.41165	4.58581e-09	6.4059e-08
PIM2	1.32117	2.11112	0.0050136	0.0140976
TUT1	1.32105	3.84835	3.30845e-05	0.000178912
ETNK1	1.32014	9.33797	6.8185e-05	0.000338241
PPM1D	1.31946	4.91067	3.38265e-09	4.89902e-08
LGALSL	1.31932	5.26124	5.106e-10	8.9604e-09
PAPD4	1.3191	5.76809	1.36766e-08	1.7045e-07
FBXL14.1	1.31743	3.15004	7.64691e-06	4.87607e-05
CLCN7.1	1.3169	2.04628	0.00540072	0.0150285
PPM1M	1.31636	3.97649	9.33875e-05	0.000445544
LPCAT1	1.31596	1.41377	0.00312042	0.0094205
IFNGR1	1.31547	6.22158	5.34271e-12	1.36548e-10
MYO5A	1.31482	6.63777	5.63691e-09	7.64533e-08
CARD9	1.3135	3.44802	1.1212e-06	8.86826e-06
VAC14	1.31294	3.73515	8.77169e-07	7.17218e-06
SRPK2	1.31244	6.35252	2.38332e-12	6.62909e-11
MPHOSPH6	1.31143	4.87613	0.000863596	0.00311786
SAMD1	1.31096	4.48199	9.12752e-06	5.72173e-05
TENC1	1.31014	5.5216	1.29481e-05	7.8135e-05
TBKBP1	1.30917	3.11061	0.00016088	0.000712507
EIF2C3	1.30834	6.04732	6.83439e-12	1.712e-10
SPAG9	1.30786	7.76708	1.08019e-13	4.0628e-12
ANKH	1.30776	6.89562	0.000110354	0.000513843
PSME4	1.30765	7.15794	2.87373e-06	2.0457e-05
C11ORF31	1.30745	2.52654	0.00021015	0.000902791
POLR3B	1.30508	4.42734	2.48011e-06	1.79204e-05
CSRP1	1.30485	6.76724	3.26534e-06	2.29723e-05
UBXN2A	1.30444	6.74491	3.95874e-08	4.45756e-07
NUPL2	1.30399	4.65595	3.14127e-10	5.77811e-09
SPAST	1.30353	5.05049	8.90888e-10	1.45782e-08
SYT11	1.30331	7.04172	1.58045e-06	1.1994e-05
ATP11C	1.30288	3.6687	0.000158764	0.000704378
COBL	1.30231	6.46223	7.49608e-07	6.27579e-06
GSK3A	1.30199	5.30649	4.88203e-09	6.73752e-08
WIPI2	1.30189	6.5506	2.06962e-13	7.20364e-12
ZC3H12C	1.30146	3.04814	2.85472e-05	0.000156729
NSMAF	1.30145	5.8777	1.39817e-06	1.07551e-05
ZNF148	1.30106	4.35791	1.66383e-06	1.25384e-05
RPF1	1.30101	4.73869	3.54947e-11	7.76447e-10
F1NT40	1.3009	8.06388	2.74739e-12	7.49288e-11
DOCK11	1.30085	5.79104	1.18859e-05	7.22793e-05
STRN4	1.30009	4.4937	2.57481e-06	1.8528e-05
SLC39A7	1.29974	4.20394	5.71941e-07	4.90903e-06
KIAA0182	1.29914	6.18162	1.0221e-08	1.31413e-07
STK40	1.29891	4.17234	1.84601e-06	1.37632e-05
CYP51A1	1.29842	5.37427	5.78401e-05	0.000294221
ABCE1	1.29832	6.77564	7.65624e-10	1.29141e-08
UBA3	1.29818	5.70629	7.66443e-07	6.39972e-06
APBA2	1.29798	6.1214	0.0118688	0.0292483
PLIN3.2	1.29786	5.10169	0.00306323	0.00925802
CSK22	1.29633	5.78615	1.83639e-11	4.21738e-10
COQ10B.1	1.29624	1.62641	0.010082	0.0254067
NUP107	1.29589	4.84034	1.73995e-06	1.30341e-05
CDC73.1	1.29581	4.58402	3.29014e-07	2.97387e-06
ENTPD7	1.2955	4.43034	2.10365e-05	0.0001201
AP3B2	1.29448	6.03344	7.77927e-10	1.30866e-08
SPPL2B	1.29444	4.04945	4.14547e-05	0.00021791
RNF170	1.29373	5.61383	1.98451e-06	1.4657e-05
SNRPD1	1.29369	4.58046	2.56529e-07	2.38543e-06
B3GALNT2	1.29365	5.44802	2.39085e-10	4.46954e-09
LRP11	1.29362	5.64457	2.79289e-06	1.99492e-05
WAC	1.29284	7.38325	2.03612e-14	8.58031e-13
KIF13A.1	1.29283	6.68255	2.97487e-10	5.48003e-09
CDC14A	1.29256	5.14153	2.892e-07	2.65786e-06
FLNA	1.29255	8.16116	2.19704e-05	0.000124448
DHX33	1.29194	2.88789	0.000154232	0.000686598
KIAA0232	1.29148	8.3102	7.54623e-13	2.32475e-11
RASA2	1.29108	5.94436	1.23379e-05	7.47393e-05
TRIM27.4	1.29034	3.34894	3.66628e-05	0.000196158
ATAD2.1	1.28873	3.28057	0.000164073	0.000724866
PLEC	1.28805	10.1741	3.3906e-07	3.04718e-06
TMEM39B	1.28801	4.67335	7.9061e-08	8.28071e-07
POLD3	1.28759	4.33055	7.54655e-06	4.8267e-05
TRAPPC8	1.2872	5.96958	3.63625e-11	7.91309e-10
LCOR	1.28691	4.97849	4.30905e-08	4.81757e-07
SLC37A1	1.28675	3.67744	1.12403e-06	8.87968e-06
SEH1L	1.28593	6.03074	2.53463e-12	6.98827e-11
WDR59	1.28528	5.21447	6.42768e-09	8.625e-08
SP3	1.28506	6.1434	9.08103e-13	2.72431e-11
TSPAN15	1.28475	4.25371	0.00449881	0.0128392
FAM168B	1.28452	8.73529	1.70583e-11	3.95101e-10
WDR43	1.28449	6.2671	2.33915e-10	4.3859e-09
RFC5	1.2835	4.12547	8.1586e-06	5.17094e-05
FAM59A	1.28313	3.94878	4.66178e-06	3.15709e-05
U2AF1	1.28293	6.45344	2.48653e-14	1.02387e-12
TAF6	1.28271	4.49659	3.16338e-08	3.64535e-07
IDI1	1.28264	6.34296	5.39397e-10	9.41438e-09
SEC16A	1.28214	6.0963	3.7983e-09	5.41999e-08
SMYD5	1.28076	4.88995	0.000185554	0.000806754
RFA1	1.2798	6.02029	1.12921e-09	1.80102e-08
TAF1D	1.27922	2.32723	0.00191701	0.00621321
RBM7	1.27742	5.47471	5.53191e-11	1.17146e-09
TMED9	1.2769	6.90186	1.14952e-12	3.4e-11
CDK17	1.27659	6.8232	2.96247e-06	2.09939e-05
PKN2	1.27598	6.4246	1.49949e-10	2.93834e-09
SGMS2	1.27494	4.76869	0.00086459	0.00311876
F1NG36	1.27434	5.54786	7.49651e-10	1.26787e-08
GTF2B	1.27387	6.39688	2.97759e-08	3.45149e-07
PCBD2	1.27368	3.47155	4.06025e-05	0.000214234
WU.FA07B03	1.27136	5.84938	2.29143e-06	1.66987e-05
SPPL3	1.27124	5.92492	5.61743e-12	1.42989e-10
WAPAL	1.27115	6.90534	2.73265e-09	4.05076e-08
Q5ZKM6	1.26917	7.25349	4.89305e-09	6.74534e-08
ZP3.5	1.26886	2.03967	0.0164229	0.0384695
RFXAP	1.26818	3.78187	5.45743e-07	4.70983e-06
PICALM	1.26788	7.45015	3.09133e-08	3.56692e-07
NAE1	1.26779	6.03172	5.82659e-11	1.22768e-09
PLXNB2	1.26752	5.64389	1.61729e-09	2.50342e-08
FBXW7	1.26566	3.9566	1.18586e-06	9.29798e-06
MIDN	1.26526	5.05266	2.61644e-07	2.42941e-06
DOT1L	1.26452	4.85735	0.00171011	0.00565844
TSPAN5	1.26424	5.32657	6.19848e-07	5.27709e-06
WHSC1L1	1.26393	6.78497	6.46681e-14	2.51487e-12
PPAN	1.26388	4.77001	1.1946e-05	7.26096e-05
CRTC2	1.2634	4.84837	2.83319e-10	5.24974e-09
POLR3E	1.26324	4.78923	2.2175e-09	3.34216e-08
RAB33B	1.26296	5.40957	5.26972e-06	3.51967e-05
FAM134C	1.26265	7.30712	5.45749e-11	1.15765e-09
C16ORF52	1.26237	5.50116	1.86041e-11	4.26203e-10
DUSP26	1.2622	6.80055	0.00681382	0.0182668
HIPK1	1.26201	7.25433	1.10962e-10	2.24058e-09
TFG	1.26168	6.99453	1.19461e-10	2.40065e-09
STOX1	1.26013	3.25144	0.00606441	0.016586
IP6K1	1.26013	6.59965	6.22095e-08	6.69948e-07
PCDHGC3	1.25934	4.9547	0.000442807	0.00174355
ASPSCR1	1.25848	5.57071	1.08623e-08	1.38528e-07
TRIO.1	1.25821	6.77605	3.93402e-09	5.57578e-08
CDH13	1.25772	6.46147	0.00636953	0.0172668
Q5F3T2	1.25748	6.47192	0.000130831	0.000592975
FAM57A	1.25583	1.87884	0.00448468	0.0128076
NAAA	1.25563	4.44953	5.30849e-07	4.59704e-06
NUP214	1.25275	4.98317	4.59336e-07	4.02758e-06
CIC	1.25179	2.60006	0.000461011	0.00180172
XB.GENE.5817456	1.25065	1.95344	0.0207953	0.0468984
MFSD7	1.25039	3.70138	0.00220727	0.00701075
SPC24	1.2502	2.29711	0.0116303	0.0287506
KLHL36	1.25003	2.31333	0.00232172	0.00730976
DACT1	1.24994	2.21405	0.00420274	0.0121177
TNFAIP3	1.24954	3.45633	0.000187667	0.000814817
ALG8	1.24947	4.66925	5.91234e-05	0.000299058
MOB4	1.24865	7.79341	2.12726e-13	7.38388e-12
GCN1L1	1.24853	7.2086	2.62286e-06	1.88093e-05
B4GALT7	1.24728	3.11413	8.55311e-05	0.000412435
PRRC2C	1.24615	7.27319	5.25538e-13	1.6764e-11
Pvit_04711	1.24549	6.10537	0.0205836	0.0464997
GMPS	1.2446	5.98178	4.42133e-09	6.19675e-08
SI.DKEY.34E4.1	1.24423	4.6816	0.00386038	0.0112751
SNAP25	1.24366	9.14479	0.0167259	0.0390344
ACER2	1.24343	5.13011	7.35024e-06	4.72034e-05
TBK1	1.24334	6.11824	7.62863e-10	1.28848e-08
CWF19L1	1.24333	4.92845	1.8916e-08	2.28955e-07
PTPRO	1.24323	3.11704	0.00160469	0.00534755
INPPL1	1.24269	4.34753	1.89517e-05	0.000109537
RASSF5	1.24114	6.0921	0.000250538	0.00105472
PSMA5	1.24084	6.65647	1.03078e-08	1.32213e-07
TLCD2	1.24081	4.15422	5.14613e-06	3.45084e-05
RNF115	1.23988	5.51442	4.14052e-05	0.000217831
STYX	1.23962	5.50612	2.54871e-08	3.00973e-07
SP2	1.23959	4.8453	2.34238e-05	0.000131232
SLC39A10	1.23958	5.21843	1.47234e-07	1.44412e-06
MARK1	1.23855	6.48499	6.7957e-10	1.15711e-08
HBEGF	1.2383	5.46813	7.95399e-05	0.000388
WWC3	1.23771	6.38258	3.5896e-11	7.82508e-10
RAB5B	1.23674	6.89927	1.97624e-08	2.38969e-07
PSME3.1	1.23616	6.4351	2.47039e-12	6.84108e-11
ZBTB1	1.23526	4.54915	1.09617e-06	8.70302e-06
ZGC.110329	1.23422	4.52565	0.00013113	0.000594118
ZNFX1	1.23277	4.20327	0.019315	0.0441126
CCNYL1	1.23276	5.7532	5.94582e-13	1.86826e-11
ACER3	1.23067	1.94331	0.00191745	0.00621321
CTCF	1.2302	5.83616	8.48904e-13	2.5774e-11
MLLT1	1.23017	5.6885	3.25641e-06	2.2935e-05
STOM	1.22952	6.18088	0.000213033	0.000913011
PDGFRB	1.22947	5.22663	2.59167e-05	0.000143792
HECTD1	1.22905	9.01497	5.93788e-11	1.24696e-09
TMEM2	1.2283	5.2022	0.000132365	0.000598634
BAG5	1.22823	6.2766	2.09387e-06	1.54015e-05
SEC24B	1.22729	6.27964	6.58335e-12	1.65569e-10
PHF16	1.22708	5.61711	5.26616e-08	5.78954e-07
SMO	1.22586	2.54744	0.00124762	0.00429625
RBPMS	1.22478	2.16504	0.0102432	0.0257562
DYM	1.22471	5.12126	2.23676e-05	0.000126325
HYLS1	1.22406	3.91368	0.000104931	0.000492413
MAU2	1.22379	6.50272	1.59962e-11	3.73244e-10
CDC42BPB	1.22378	7.31948	1.33306e-10	2.64512e-09
RANBP2	1.22323	7.33359	4.11883e-09	5.80506e-08
NKRF	1.22257	4.71449	1.46798e-07	1.44392e-06
ATXN1L	1.22228	3.33914	3.50313e-05	0.000188469
SI.CH211.288D18.1	1.22165	4.52414	2.75378e-05	0.000151651
SLC35C1	1.22127	4.7049	5.86286e-07	5.01848e-06
PIK3CB	1.22057	5.59811	6.85212e-06	4.4389e-05
DNMT3A	1.21965	6.10009	5.75919e-05	0.000293195
SNX21	1.21959	4.89641	0.000113636	0.000527371
ALG9	1.21839	5.48709	9.41452e-10	1.52307e-08
ATP7A	1.21778	5.42792	1.86464e-05	0.000107872
KANSL3	1.21707	6.6179	1.71277e-10	3.32525e-09
SDF2L1	1.21702	3.35816	0.00170495	0.00564583
UBR2	1.21686	7.08893	2.90277e-11	6.41665e-10
ZNF665	1.21678	1.76207	0.000279799	0.0011616
CNNM1	1.21651	4.17573	9.26867e-06	5.79867e-05
MAFG	1.2162	5.72437	1.00718e-06	8.08828e-06
BRD3	1.21601	5.05534	2.57005e-08	3.02926e-07
VPS11	1.2159	6.22253	4.58549e-11	9.89336e-10
CCDC59	1.21442	4.83138	1.25157e-07	1.24662e-06
C19ORF47	1.21416	6.71839	2.07796e-06	1.53024e-05
ANXA11	1.21393	6.60414	0.00118255	0.00409909
OSBPL9	1.21364	7.17878	1.22784e-06	9.60319e-06
BX539340.1.1	1.21303	5.14725	0.00481196	0.0135974
TRA2B	1.21299	7.57005	2.75203e-11	6.12643e-10
XB.GENE.5924311	1.21254	2.14189	0.00569429	0.0157411
RELA	1.21199	4.16332	0.000709471	0.00262767
SV2A	1.21136	6.65934	0.00541199	0.0150466
SREBF2	1.21048	7.04755	9.46461e-10	1.52694e-08
NUCKS1	1.2099	8.82914	5.77945e-10	9.98918e-09
TNPO1	1.20972	7.18746	1.28562e-10	2.55905e-09
FOXJ2	1.20936	7.18057	1.10393e-11	2.67491e-10
NKAPL	1.20921	6.88919	3.05611e-12	8.22121e-11
Q5ZL27	1.20899	7.25699	3.57639e-11	7.8098e-10
Q5ZM58	1.20844	6.40501	3.41274e-06	2.38892e-05
NARG2	1.20843	4.23565	6.80396e-05	0.000337652
FCHO2	1.20797	6.36203	2.60731e-07	2.42273e-06
NR6A1	1.20662	1.70817	0.0041517	0.011998
RBM33	1.20655	5.25647	5.70965e-07	4.90734e-06
LMBR1L	1.20654	5.43573	0.00327224	0.00979806
NCBP1	1.20609	6.45576	6.38489e-10	1.09307e-08
MYSM1	1.20546	4.97514	0.00013126	0.000594264
KCMF1	1.20515	7.5972	1.30265e-12	3.79062e-11
UBASH3B	1.20482	4.42089	3.97934e-06	2.73688e-05
DNAJB14	1.20377	6.1552	3.39646e-11	7.45565e-10
EBPL	1.20184	4.40385	3.33045e-06	2.33651e-05
ZC3H12B	1.20126	5.06083	7.12764e-06	4.59848e-05
TMEM62	1.20015	4.19266	4.8835e-06	3.29569e-05
ACTL6A	1.19925	4.4054	5.19824e-07	4.51483e-06
TSC22D1.1	1.19913	6.33268	1.029e-06	8.25294e-06
DCTPP1	1.19896	2.50278	0.0180744	0.0416796
GXYLT1	1.19889	4.78695	6.9255e-05	0.000342739
CEL	1.19851	4.11626	0.000963541	0.00342182
TFRC	1.19844	7.93114	0.000715823	0.00264868
MYOT	1.19757	9.30374	0.00795701	0.0207919
AFF3	1.19751	2.95362	0.0105758	0.0264816
GATAD2B	1.19695	3.48077	0.000957552	0.00340343
PLEKHG2	1.19662	2.5274	0.00261199	0.00808209
RTTN	1.1962	2.73855	0.00514977	0.014445
GLIS2	1.19576	2.45786	0.000386463	0.00154684
ARHGAP10	1.19565	4.09481	1.94484e-05	0.000111946
GRWD1	1.19534	3.82519	0.000115356	0.000534176
SMARCC1	1.19435	5.28739	1.15313e-06	9.07524e-06
CRKL	1.1941	7.80873	4.74211e-09	6.58047e-08
ARFGEF2	1.19394	5.87549	1.13107e-09	1.8017e-08
RC3H2	1.19344	5.50794	9.50477e-05	0.000451925
DLC1.1	1.19304	4.85633	7.18246e-06	4.62674e-05
VDR	1.19291	6.28099	8.29174e-05	0.00040214
OAF	1.19262	3.30136	0.000690117	0.00256353
HAUS2	1.19149	4.51525	2.06738e-05	0.000118201
KCNE4	1.19137	3.9276	0.0199545	0.0453593
TMEM132E	1.19117	2.84139	0.00702035	0.0187408
MTERFD1	1.19113	5.38728	1.37563e-09	2.15049e-08
FCHSD2	1.19039	6.05804	4.39436e-06	2.99291e-05
PCNX	1.18997	6.86398	9.73762e-10	1.56898e-08
MEGF9	1.18992	4.77403	0.00207631	0.00665011
ODZ1	1.18846	4.98827	0.000921907	0.003297
RASSF7	1.1884	3.57714	0.00610146	0.0166656
NFYB	1.18541	5.50885	6.2165e-11	1.29897e-09
TMCO3	1.18524	5.06876	6.20134e-08	6.68408e-07
NQO1	1.18478	7.00194	5.7177e-07	4.90903e-06
SLC4A4	1.18422	6.87152	0.00371819	0.0109143
HGS	1.18383	6.24218	9.13092e-07	7.42735e-06
PPP1R13L	1.18312	4.05978	0.000981517	0.00347489
KSR1	1.183	5.49245	2.47719e-05	0.000138006
SMCR8	1.18257	5.57236	5.75852e-06	3.80878e-05
EDC4	1.1823	5.79587	6.07114e-09	8.19897e-08
MTA2	1.18198	5.70972	2.01443e-09	3.06174e-08
OSBPL1A	1.18161	6.37688	6.50738e-06	4.23956e-05
SNX5	1.18118	5.07011	1.02504e-07	1.04073e-06
PTTG1IP.2	1.18079	7.68301	1.9652e-07	1.87161e-06
IGF2BP3	1.18063	3.76973	0.00143222	0.00484457
ZZEF1	1.17935	6.81386	9.2785e-09	1.19919e-07
ZMYND19	1.17876	3.16554	1.68826e-05	9.88478e-05
ZNF678	1.17863	2.47983	0.0030547	0.00923445
KHDRBS1	1.17748	7.47547	3.79998e-10	6.90905e-09
LANCL3	1.17736	4.14017	0.00356007	0.0105199
FAM91A1	1.17698	5.92913	3.11481e-09	4.55297e-08
NEO1	1.17692	6.45833	3.7962e-05	0.000202336
INA	1.17691	5.76683	0.018238	0.0420185
DDX18	1.17608	5.80164	3.90144e-08	4.40486e-07
SRPK1	1.1759	6.55342	2.83923e-10	5.2532e-09
NUP98	1.17526	6.79202	4.53401e-07	3.98108e-06
ARNTL2	1.17506	4.2882	0.00806639	0.0210297
CNST	1.17441	4.51803	0.0076391	0.0200819
REV1	1.17424	6.18046	7.57606e-06	4.83578e-05
SP4	1.17405	3.68457	0.000942958	0.00335724
DDX39A	1.17264	4.97422	9.28791e-08	9.5377e-07
KIT	1.17261	2.92187	0.00921157	0.0235189
DPY19L3	1.17258	1.70684	0.0218967	0.0490835
LRRC16A	1.17239	5.63298	6.2442e-06	4.09349e-05
PSMD11	1.1722	7.30517	4.66125e-10	8.30718e-09
DENND4A	1.17211	4.6717	9.53947e-06	5.93274e-05
GEMIN2	1.17127	5.49284	1.42027e-07	1.40136e-06
Q5ZIY8	1.17123	7.44459	2.80489e-05	0.000154154
USP15	1.17087	5.56591	6.71978e-09	8.97871e-08
USP39	1.17047	5.7402	2.75282e-08	3.21758e-07
CDKN2AIP	1.17041	5.53215	6.07715e-08	6.56708e-07
NFKBIE	1.17027	4.36862	1.48074e-05	8.80266e-05
ZNRF3	1.17007	3.65708	0.000727173	0.00268455
SOCS5	1.16961	5.53063	2.32153e-07	2.18293e-06
EHD1	1.16951	4.70943	5.69099e-05	0.000290075
RNF146	1.16943	6.6173	3.83196e-10	6.95717e-09
PCSK1NL	1.16941	6.32649	0.00200582	0.00644564
ESYT1	1.16773	4.66702	0.000146467	0.000656754
POM121	1.16759	4.16653	7.77146e-07	6.47193e-06
MED8	1.16709	4.53552	2.39848e-08	2.84834e-07
PPP2R5A	1.16636	6.17185	2.39581e-09	3.58518e-08
ZYG11B.1	1.16402	6.44629	1.22651e-09	1.94635e-08
STAG2	1.16316	4.62885	0.00197202	0.00635485
LMBRD2	1.16252	6.74176	1.14934e-08	1.45178e-07
HNRNPA1	1.1608	9.12337	4.16869e-08	4.67724e-07
TRPM7	1.15949	5.95974	1.20746e-09	1.91854e-08
CCDC84	1.1593	4.38385	2.38031e-05	0.000133061
EPC2	1.15852	5.97953	3.16333e-09	4.61853e-08
PDCD7	1.15851	5.37724	9.85439e-08	1.00376e-06
FASTK	1.1585	5.84656	1.15215e-07	1.15951e-06
CHEK2	1.15823	3.37946	7.86313e-05	0.000384013
PELP1	1.15738	5.10671	2.28007e-06	1.66527e-05
PKP4	1.15715	6.90583	7.49126e-05	0.000367848
ASAP3.1	1.15666	2.37985	0.00154764	0.00518486
SI.CH211.74M13.1	1.15665	2.77384	0.00320883	0.00963288
Q5ZLF7	1.1566	8.79348	2.42758e-12	6.73734e-11
FDFT1	1.15637	5.31535	4.2134e-06	2.879e-05
SPATS2	1.15623	4.01832	0.000345811	0.00140194
RBMS1	1.1551	6.67653	3.03951e-05	0.00016572
TUBB2B.1	1.15487	4.96517	2.79508e-05	0.000153724
BAP1	1.15475	6.66756	6.69917e-09	8.96067e-08
GK5	1.15474	6.22073	1.0177e-05	6.26431e-05
RPP30	1.15372	3.61404	0.00497105	0.0139936
PPP1R1A	1.15359	7.45958	0.00453908	0.0129336
CASKIN2	1.15193	6.1537	9.49209e-05	0.000451663
ASXL1	1.15114	6.83997	3.36517e-06	2.3575e-05
USP14	1.15096	6.29308	2.2083e-09	3.33628e-08
AFF1	1.15027	7.16025	4.03305e-05	0.000212978
ABCA5.1	1.14911	7.19211	2.24277e-05	0.000126608
ELAVL3	1.14727	7.64851	0.0145073	0.0345804
TAF7	1.14632	7.04528	1.27671e-10	2.54534e-09
ZMIZ2	1.14614	6.84343	3.50821e-06	2.44488e-05
IQCC	1.1457	3.30364	0.00338143	0.0100676
COG1	1.1451	5.25208	4.75731e-10	8.45446e-09
MED6	1.14469	5.30066	3.19569e-07	2.89966e-06
TRIM39.17	1.14425	2.9311	0.00138514	0.00470041
SLC16A3	1.14421	8.71239	1.93574e-06	1.43304e-05
CHST10	1.14359	5.47316	6.26483e-06	4.10275e-05
FBL	1.1421	4.2432	6.71202e-06	4.3616e-05
TUBGCP5	1.14196	5.39459	8.13793e-08	8.49527e-07
SI.DKEYP.72H1.1	1.14177	7.02724	0.00155655	0.00520778
F1NE88	1.14083	6.36415	2.59119e-08	3.0513e-07
PDE4A	1.13925	5.80545	3.74697e-06	2.58979e-05
TMCC1.2	1.13923	5.09507	0.000216206	0.000925025
CAD	1.13865	5.59135	9.67308e-06	5.99512e-05
CREBBP.1	1.13861	7.06746	4.68232e-07	4.09135e-06
RTF1	1.13833	7.09322	3.20838e-09	4.67288e-08
RERE	1.13826	7.68155	6.45751e-08	6.91876e-07
ZNF436	1.1382	1.76907	0.00423397	0.0121938
ZC3H4	1.13776	5.62188	3.89969e-09	5.53405e-08
ZNF398	1.13776	3.77558	0.00063995	0.00239787
SOBP	1.13742	2.15604	0.00573739	0.0158324
YIPF5	1.13676	5.64868	0.000494718	0.00191327
PHF3	1.13642	5.86813	4.29869e-09	6.05178e-08
FAM134A	1.13616	5.70349	4.03529e-08	4.5397e-07
ST3GAL3	1.13585	2.20268	0.00396056	0.0115329
PRPF8	1.13488	7.04153	3.54411e-08	4.04857e-07
CRTC1	1.13426	7.06698	3.08526e-09	4.51502e-08
CDK2	1.13281	3.53968	0.000442223	0.0017418
MAP4K5	1.13187	5.76369	5.35479e-09	7.30199e-08
EEFSEC	1.13149	4.1444	8.90349e-07	7.25171e-06
P2RX4	1.13118	3.27956	0.00392641	0.0114467
SAMD4B	1.1307	4.17399	9.6569e-05	0.000457776
RAB22A	1.13022	6.08063	9.5686e-07	7.7384e-06
SSB	1.12995	5.97735	9.72856e-07	7.84762e-06
DDHD2	1.1297	6.00909	1.19045e-06	9.32819e-06
TSN	1.1297	5.2158	1.17397e-06	9.21622e-06
CXCR4	1.12923	2.14328	0.00288754	0.00880945
Q5ZKS5	1.12912	6.2751	2.1399e-05	0.000121709
MXRA7	1.12866	6.93512	0.00544487	0.0151313
PTPDC1	1.12855	5.2927	0.00126885	0.00436104
AKAP13.1	1.12798	5.24177	2.01001e-05	0.00011518
TMEM48	1.12753	3.19067	0.00172361	0.00569117
EPT1	1.12724	4.90706	0.000366001	0.00147195
ZC3H7A	1.12711	5.3516	4.1863e-08	4.69283e-07
TWISTNB	1.12641	4.33793	1.15634e-05	7.05562e-05
PWP2	1.12591	4.38358	1.48008e-06	1.1323e-05
NECAP1	1.12544	6.4966	1.60489e-09	2.48728e-08
SMAD3	1.12503	4.59263	0.000413456	0.00164547
DOCK10	1.12488	5.67369	0.0018074	0.00590746
MAP2K7	1.12477	7.00412	1.20337e-08	1.51171e-07
EYA4	1.12437	5.74786	0.0130745	0.0317232
BCL6	1.12413	2.69207	0.00153565	0.00514605
PTPMT1	1.12391	6.16689	5.1723e-08	5.69677e-07
VCP	1.12316	7.7065	1.38779e-07	1.37362e-06
RBM8A	1.12252	5.81562	2.93657e-08	3.41021e-07
PCDHGC4	1.12097	3.99127	0.000581762	0.00220457
GPR155	1.12095	7.44774	2.19169e-07	2.06856e-06
EIF1AD	1.12095	2.53182	0.00049488	0.00191331
KPNA6	1.12085	6.7002	9.41093e-08	9.63263e-07
PURA	1.11881	4.68473	8.36526e-07	6.89355e-06
EML4	1.1173	5.38374	9.53236e-06	5.93125e-05
SENP3	1.11692	4.44429	6.74622e-08	7.18955e-07
NUDT4	1.11664	7.01279	2.31469e-05	0.000130027
WEE1	1.11631	4.65336	0.00575639	0.015871
ETV3	1.11614	2.70546	0.000351175	0.00142185
C3ORF17	1.11463	3.45211	0.000921165	0.0032959
MAP3K2	1.11426	5.95811	8.52256e-10	1.40782e-08
USP53	1.11416	5.47705	0.000361892	0.00145775
MBNL3	1.11394	7.08489	8.75805e-06	5.50656e-05
MLXIP	1.11297	7.06436	2.92618e-05	0.000160373
UBAC1	1.11085	5.84358	1.36533e-05	8.16756e-05
C17ORF56	1.11037	3.22144	0.000444591	0.00174839
CPNE2	1.1103	3.30103	0.0139779	0.0335023
TJP2	1.11024	6.01977	7.55417e-06	4.8267e-05
PAQR7	1.10907	4.57564	6.86514e-05	0.000340286
EPB49	1.10881	4.84537	0.00111677	0.00390654
G6PD	1.10853	4.52226	5.22216e-05	0.000267803
SLC30A4	1.1084	5.08389	0.000141067	0.000635028
FAM160A1	1.10809	3.26459	0.00278366	0.00854009
NOP2	1.10732	4.51995	5.50109e-06	3.6547e-05
PRPF4B	1.10699	7.41893	1.85699e-08	2.25198e-07
KLHL18	1.10688	2.65532	0.00174894	0.00575521
RAB40C	1.10674	5.47887	0.000526857	0.00202205
STAM2	1.10648	7.30845	1.9806e-07	1.88202e-06
RRP1B	1.10643	3.88536	0.00028603	0.00118513
AGO4	1.10634	6.34905	9.15296e-08	9.42216e-07
RP11.566K11.2.1	1.10597	6.37438	0.00211437	0.00675338
TMEM171	1.10521	4.60039	0.00129458	0.00443614
FAM49B	1.10502	5.58595	3.84286e-06	2.6517e-05
RPS6KA3	1.105	6.63312	3.19653e-07	2.89966e-06
TMEM33	1.10488	5.89498	1.8312e-10	3.53338e-09
Pvit_04019	1.10457	5.35922	3.95376e-08	4.45593e-07
CERS5	1.10408	5.29544	4.37717e-05	0.000228469
GPRC5B	1.10375	4.93142	0.0222246	0.0497123
ARHGEF40	1.10361	3.98414	0.00688441	0.0184286
TRIM8	1.10231	7.67584	2.30274e-05	0.000129414
GNAL	1.10219	5.95782	2.32103e-05	0.000130325
Q5ZK16	1.10215	6.46032	1.41783e-08	1.76007e-07
NEIL1	1.10189	2.08387	0.0139699	0.0334895
SBF1	1.10051	6.35587	2.09551e-07	1.98224e-06
R3HDM1	1.10002	7.25353	0.000159726	0.00070817
HCFC1	1.09936	6.44059	3.80356e-08	4.30591e-07
RNF31.1	1.09912	2.61523	0.00156774	0.00524244
Pvit_17021	1.09903	3.8381	0.000279022	0.00115876
NRBF2	1.09873	4.89452	1.48989e-05	8.85084e-05
ACTG1.2	1.09869	6.71875	3.40089e-07	3.05426e-06
TBX5	1.09821	6.3647	0.000258494	0.00108351
PHF13	1.09733	5.34779	3.32574e-06	2.33451e-05
ANKHD1.EIF4EBP3	1.09631	7.51201	8.96262e-09	1.16302e-07
RBM14	1.0959	4.01963	0.000224312	0.000956457
GNA11	1.09243	6.04283	1.7713e-11	4.08762e-10
NUP93	1.09196	5.39355	0.000416822	0.00165573
NR2F6	1.091	4.59897	1.14167e-06	9.00189e-06
F1NCR4	1.09041	9.29681	0.000499645	0.00192937
EAF1	1.09003	4.30235	5.34197e-06	3.55943e-05
ATP8A1	1.08987	6.8797	8.25752e-05	0.000401098
ICAM5	1.08964	5.78356	0.0137366	0.0330181
RAPGEF1	1.08957	6.52308	5.56271e-07	4.78758e-06
AMBRA1	1.08933	4.8199	8.02141e-06	5.08911e-05
TUBGCP4	1.08933	5.58096	4.74364e-07	4.13919e-06
FAM171A2	1.08886	5.40499	1.525e-06	1.16243e-05
RPUSD2	1.08794	4.31832	3.49056e-06	2.43528e-05
CCDC6	1.08793	6.96213	2.5494e-06	1.83662e-05
SESN2	1.08787	7.47137	0.000314787	0.00128944
BRD1	1.08774	6.72857	1.14845e-07	1.15671e-06
TACSTD1	1.0873	2.15083	0.0184039	0.0423387
RCAN3	1.0872	6.44826	0.000245889	0.00103688
RHPN1	1.08715	4.48838	0.00312303	0.00942494
XPC	1.08647	4.93745	0.000701456	0.00260181
DENND4B	1.08576	4.40554	0.00175077	0.00575971
SPECC1	1.08521	6.87296	0.00990068	0.0250198
FAM208A	1.08516	6.51954	7.48094e-08	7.88785e-07
RLF	1.0851	5.74889	7.75205e-06	4.93063e-05
SEMA4D	1.085	4.94102	0.0151797	0.0359181
ORC1	1.08447	2.44829	0.0028377	0.00868051
MLLT3	1.08399	4.13125	0.000118574	0.000545598
FRMD6	1.08394	3.21047	0.00555023	0.0153902
ZNF197.3	1.08369	3.12313	3.88716e-05	0.000206013
ARHGEF3	1.08326	3.03451	0.00187871	0.00611356
STK11	1.08158	6.24968	0.000116431	0.000537569
TSPO	1.08137	6.53872	0.00107355	0.00376684
EIF4H	1.08136	6.77537	1.98899e-06	1.46815e-05
PIAS3	1.0807	4.65797	0.000153916	0.000685766
SNRNP200	1.08047	6.69258	1.31954e-07	1.30709e-06
RAB23	1.07996	3.12973	0.00230139	0.00726027
BCAP31	1.07926	6.67654	2.17017e-06	1.5907e-05
ARHGAP12	1.07871	4.27427	0.000521393	0.00200414
NFIB	1.07868	4.15801	0.000456619	0.00178677
PDE12	1.07815	4.33918	1.57745e-05	9.31826e-05
SSR3	1.07782	5.88426	2.4651e-06	1.7861e-05
B4GALNT1	1.07762	4.06814	0.0099053	0.0250264
SCIN	1.07707	2.23314	0.0134988	0.032535
ALMS1	1.077	4.29887	0.00202961	0.00651211
POLR3G	1.07583	2.437	0.0020594	0.00660098
ARID3B	1.07473	2.9395	0.000709814	0.00262817
PKD2	1.07467	5.29451	8.51129e-06	5.36748e-05
ACOT9	1.07408	6.13662	7.14633e-05	0.000351733
PRKCZ	1.07343	6.16418	2.63689e-08	3.10222e-07
PRELID1	1.07313	5.95227	2.50848e-07	2.33433e-06
BRD8	1.07244	5.68558	1.98374e-07	1.88287e-06
TSHZ1	1.07227	2.99955	0.00185972	0.00605489
GTF3C5	1.07226	4.18719	0.000225519	0.000961278
SIN3B	1.07164	6.24389	1.79977e-08	2.19314e-07
RBM6	1.07154	6.11847	4.15542e-07	3.66911e-06
CPSF3L	1.07124	5.08332	7.03809e-08	7.47723e-07
SNRPA1	1.07014	5.21062	0.000167655	0.000738362
SYTL1	1.07014	1.95005	0.00726848	0.0192888
KIF5C	1.07014	7.17224	0.0077118	0.0202351
TMEM135	1.07011	4.95569	8.79997e-07	7.18598e-06
C15ORF29	1.07006	4.9417	3.90921e-06	2.69453e-05
ADAMTS20	1.06981	5.14427	7.67024e-05	0.000375758
SMARCAD1	1.0697	4.85057	2.18925e-06	1.60282e-05
FBXL18	1.06937	2.83041	0.000754967	0.0027677
HSPH1	1.068	5.67813	0.00388651	0.0113462
RBM18	1.06792	4.22896	3.60184e-06	2.50321e-05
GNB4	1.06788	7.45154	4.70104e-08	5.21418e-07
CASP7	1.0676	4.35184	0.000927431	0.00331342
L3MBTL3	1.06743	3.02296	0.014979	0.0355411
NEDD4	1.06648	4.56329	0.00325641	0.0097553
ACSL3	1.06614	5.97931	3.81527e-06	2.6341e-05
TMEM185A	1.06604	5.45135	2.14462e-05	0.000121832
CAV2	1.0656	5.88137	0.000430254	0.00170104
PSMC4	1.06463	6.63242	7.54754e-08	7.95131e-07
AC093510.2	1.06411	2.49082	0.00459789	0.0130775
ZNF160.3	1.06405	3.54593	0.000109464	0.000510452
GTF2E1	1.06389	4.9896	1.95217e-07	1.86076e-06
ATXN7	1.06374	5.52267	3.29832e-07	2.97913e-06
H2AFY	1.0635	6.08177	0.000170046	0.000747844
AKAP17A	1.06319	4.08749	4.19343e-05	0.00021988
CYBRD1	1.06306	6.54139	5.17629e-06	3.46921e-05
CBPC1	1.06296	6.66984	1.56761e-05	9.27056e-05
NAA15	1.06168	7.16996	8.97605e-10	1.4669e-08
RNF219	1.06122	4.13441	0.000889883	0.00319901
PPP1R12C	1.061	7.09899	3.5122e-06	2.44631e-05
Q5ZKB0	1.06099	7.45535	1.25981e-08	1.5779e-07
DR1	1.06088	5.83545	1.67832e-07	1.62418e-06
OSBPL7	1.06043	5.44854	0.000114742	0.000531721
TNKS	1.06041	6.62747	2.74344e-06	1.96293e-05
SOX13	1.06014	3.85153	0.0061826	0.0168507
PSMD12	1.05922	7.27713	6.53724e-08	6.99824e-07
ARHGEF5	1.0585	3.2924	0.00134712	0.00458378
CCDC34	1.05772	3.47436	0.00819261	0.0213186
ETV5	1.05751	3.52012	0.0112752	0.0280157
HECA	1.05743	5.77889	6.13085e-05	0.000308255
SHARPIN	1.05713	5.76331	1.09376e-07	1.10605e-06
EIF4G3	1.05675	8.37036	9.05457e-08	9.35144e-07
CDC42EP1	1.05633	2.81453	0.0180017	0.041549
PRKRIR	1.05496	3.12472	0.00163737	0.00544636
DET1	1.05446	3.93001	2.33466e-05	0.000130907
C2ORF68	1.05419	2.41819	0.000418875	0.00166178
THOC1	1.05376	5.45975	4.44534e-08	4.95237e-07
KIAA2013	1.05362	5.57639	1.30531e-07	1.29707e-06
AVPI1	1.05302	3.85889	0.00744665	0.0196704
NOVA1	1.05237	3.61084	0.00797521	0.0208351
MRPL47	1.0509	5.55162	0.000181098	0.000788471
PSMC2	1.04955	6.9249	7.32951e-09	9.68049e-08
STRN3	1.04913	7.64285	1.22191e-07	1.22191e-06
SCAPER.1	1.04889	4.31143	1.71412e-05	0.000100176
SIPA1L3	1.04883	5.48132	1.52396e-06	1.16234e-05
CYBB	1.04877	2.13722	0.00800573	0.0209018
ANKRD11	1.04712	7.45388	1.26687e-06	9.84738e-06
FOXP2	1.04705	3.32188	0.00602234	0.0164781
DHX38	1.0467	6.14111	7.79073e-08	8.17928e-07
AGGF1	1.04563	6.15401	2.02905e-08	2.44651e-07
MMP15	1.04549	6.4504	0.000833367	0.00302171
C10ORF26	1.04513	6.60351	1.33943e-05	8.03528e-05
INTS4	1.0451	4.04538	0.000109623	0.000511009
PSMB2	1.04509	5.34129	2.48557e-07	2.31643e-06
NSMCE4A	1.04428	5.64479	5.49893e-05	0.000281195
BRPF1	1.04376	4.80993	3.58385e-06	2.49208e-05
MOGS	1.04354	4.96435	7.71461e-07	6.43736e-06
KIAA0247	1.0432	7.25717	1.31913e-05	7.93537e-05
Q5F3X1	1.04291	5.01319	1.57153e-05	9.28762e-05
EIF1AY	1.04267	8.29841	2.49492e-07	2.32343e-06
RSPRY1	1.04257	4.80166	2.2902e-05	0.000128824
DEDD	1.04198	3.39648	9.05371e-05	0.000433917
MINK1	1.04117	6.14993	3.26329e-05	0.000176545
SI.CH211.269E2.1	1.04103	4.40742	0.00234259	0.00736261
RPUSD3	1.04054	3.3504	0.00091965	0.00329193
STIL	1.03991	3.45101	4.73204e-05	0.000245264
FNIP1	1.03969	6.13617	0.00697351	0.0186315
ARFGEF1	1.03949	6.24857	4.05821e-09	5.73888e-08
CHD8	1.03914	5.33127	0.000467319	0.00182129
Q9PWP7	1.03856	7.20605	1.06842e-05	6.55893e-05
Q5ZMH3	1.03815	7.46673	2.15756e-06	1.58422e-05
ARNTL	1.03806	4.76739	0.0126151	0.0307627
SRCAP	1.03683	6.57008	3.62853e-06	2.52037e-05
Q5ZL80	1.03673	7.25114	5.57799e-08	6.09036e-07
TMX1	1.03651	5.21617	2.54243e-06	1.83264e-05
ARHGEF17	1.03649	5.36012	0.00486224	0.013721
ARL9	1.03615	5.29649	2.80083e-07	2.58295e-06
CU571336.1	1.03467	4.8346	0.000932198	0.00332507
PPARA	1.03456	4.5837	9.46454e-06	5.9007e-05
SAR1B	1.03418	9.084	3.51308e-05	0.000188843
POLR1D.1	1.03418	7.95162	3.68896e-09	5.27593e-08
TMF1	1.03416	6.19998	1.03147e-08	1.32213e-07
JAK1	1.03392	7.00634	1.96476e-06	1.45196e-05
OSBPL2	1.03245	6.55113	1.07733e-06	8.58592e-06
FAM136A	1.0323	4.94004	2.74254e-05	0.000151163
TNPO2	1.03105	6.57959	2.87784e-08	3.34817e-07
SART1	1.03035	6.5986	1.87994e-06	1.39763e-05
ZNF821	1.03032	4.79879	2.89402e-06	2.05666e-05
CARM1	1.03027	4.64701	0.00444115	0.0126976
LGALS8	1.03006	6.4204	1.05651e-06	8.44596e-06
ELF1	1.02952	4.31366	0.00164701	0.00547555
FBN2.1	1.0295	2.55593	0.0104626	0.0262554
MED12	1.02949	5.67756	1.30038e-05	7.83588e-05
NUAK1	1.02871	6.7487	0.00411284	0.0119103
TES	1.02858	3.09434	0.0195562	0.0445907
CELF1	1.02788	8.19061	1.13021e-08	1.42979e-07
PELO	1.02741	5.80647	7.94039e-07	6.59456e-06
ARID4A	1.02651	6.0356	6.82699e-06	4.42718e-05
POMP	1.02497	7.50762	2.13813e-05	0.000121682
EIF2AK4	1.02486	4.9318	1.98002e-05	0.000113608
IRF2	1.02482	3.06419	0.00241149	0.00754901
SMEK2	1.02463	6.68415	2.38033e-06	1.72865e-05
TNKS2	1.0241	6.97411	2.35164e-07	2.2063e-06
KIAA0825	1.02361	3.70347	0.000451906	0.00177328
RMND5B	1.02351	4.22505	0.0108387	0.0270646
ORAI2	1.02302	4.10359	0.00649686	0.0175516
TRABD	1.02284	4.99083	9.53495e-07	7.71615e-06
TMEM38A	1.02275	9.28195	0.00322539	0.00967616
F1NP57	1.02206	7.99334	1.31249e-06	1.01574e-05
GRP78	1.02203	7.07904	0.00351612	0.010412
GPN1	1.02133	5.7661	1.65791e-08	2.0301e-07
ZCCHC2	1.02107	5.1149	7.34646e-07	6.16281e-06
ARHGAP33	1.0206	4.31882	0.0211775	0.0476663
KDM1A	1.01976	6.67536	2.67427e-08	3.13449e-07
ZNF585A.2	1.01885	4.91064	6.80166e-08	7.23825e-07
KEAP1	1.01821	6.49639	7.405e-07	6.20365e-06
LSM12	1.01707	6.63346	1.22303e-08	1.53488e-07
ALYREF	1.017	6.55723	6.01209e-09	8.12793e-08
ZNF384	1.0165	5.36816	3.22442e-06	2.27225e-05
PLEKHN1	1.01598	4.29772	0.0136294	0.0327918
EPB41L2	1.01504	6.05056	0.000155185	0.00069044
SFT2D2	1.015	4.15923	0.000374327	0.00150208
ATF1	1.01439	5.18935	0.00209191	0.00669496
LRRN3	1.01427	4.04155	0.00979734	0.0248034
KIAA0753	1.01416	5.62373	0.000121793	0.000558439
SNW1	1.01384	6.77804	2.57007e-08	3.02926e-07
IRS1	1.01343	6.25538	0.000128283	0.000583525
HS2ST	1.01321	4.51466	6.5535e-05	0.000327156
PLCB1	1.01309	5.93602	0.000662257	0.00247389
RAP2C	1.01289	4.95195	1.18204e-06	9.27382e-06
ZDHHC18	1.01255	4.4128	0.000293225	0.00121016
VPS4A	1.01246	6.32563	7.91986e-08	8.28823e-07
TAOK2	1.01234	4.64779	0.000161186	0.000713614
KIAA0100	1.01226	5.78881	9.99016e-06	6.15832e-05
GIT1	1.01209	5.6362	2.18971e-05	0.000124169
MTM1	1.01168	6.24529	6.25704e-07	5.31975e-06
ZNF157	1.01138	3.03177	0.000371408	0.00149179
COMMD2	1.01111	5.7325	1.79751e-05	0.000104475
Q5UKY7	1.01105	3.6588	0.00426218	0.0122667
FBXW12	1.01011	5.95357	1.11236e-05	6.81039e-05
ZEB2	1.0101	6.74249	1.24093e-05	7.50992e-05
SNX3	1.00993	4.73001	1.47277e-07	1.44412e-06
DCP1A	1.00991	4.98463	3.72067e-06	2.57302e-05
C20ORF11	1.00978	6.75432	3.68307e-08	4.19211e-07
ZGC.112980	1.00963	2.11582	0.0129285	0.0314249
ADRM1	1.00962	7.46678	1.70582e-07	1.64826e-06
ADAM15	1.00908	4.36518	0.000205344	0.000883349
BOP1	1.00902	5.13233	6.83174e-06	4.42798e-05
SALL2.1	1.00881	4.59009	0.00100937	0.00356449
CISD2	1.00872	3.35001	3.88808e-05	0.000206013
CA144	1.00791	5.92179	1.40293e-07	1.38751e-06
NFX1	1.00785	3.85875	0.00173227	0.00570927
QRICH1	1.00742	7.5087	3.28863e-07	2.97387e-06
ARHGAP18	1.00634	5.29359	0.00771115	0.0202351
USP30	1.00632	3.74386	0.000362377	0.00145924
F2R.1	1.00561	2.56198	0.010012	0.0252604
TBC1D1	1.00395	6.37385	0.0055398	0.0153646
FLT4	1.00391	3.46207	0.00777153	0.0203663
MTF2	1.00335	5.89246	0.0030406	0.00920067
BTBD10	1.00312	6.90535	4.64751e-07	4.06375e-06
ACAD9	1.00291	5.073	0.000174694	0.000765615
ARPP19	1.00244	7.21008	3.60215e-09	5.18118e-08
INO80B	1.00231	6.04561	1.87561e-06	1.39591e-05
LUZP1	1.00198	4.08615	0.0170372	0.0396361
SLC35B1	1.00184	4.90059	4.26093e-06	2.90518e-05
PPPDE1	1.00182	5.60417	0.000157636	0.000700517
ARHGEF26	1.00181	4.68177	0.0140218	0.0335883
PCSK5	1.00158	3.31617	0.017178	0.0398984
HIVEP2	1.0012	7.00028	4.5969e-05	0.000238751
STX1B	1.00072	6.91133	0.0127093	0.0309743
F1ND59	1.00029	3.95163	0.00387103	0.0113036
ASAP1	0.999784	4.83359	0.00075299	0.00276367
LRRC8D	0.999722	3.62948	0.00172479	0.00569355
RNF41	0.999348	6.03715	0.000454245	0.0017808
GORASP2	0.999304	7.36872	2.9481e-07	2.69957e-06
EXOSC9	0.998717	4.11969	0.000754228	0.00276667
PPM1H	0.998659	5.7582	0.000103748	0.000487642
DGCR8	0.998548	6.20189	5.50049e-09	7.46833e-08
CD99L2	0.998364	7.44022	4.73101e-05	0.000245264
DONSON	0.998039	3.26451	0.00746124	0.0197048
POLR1A	0.997764	3.89128	0.00436311	0.0125029
SRC	0.997328	5.01301	0.000435459	0.00171892
VPS37A	0.997291	5.9953	1.44571e-07	1.42423e-06
Q5ZMA7	0.996836	7.50347	4.62504e-09	6.44641e-08
FARP2	0.996342	5.79107	2.3455e-06	1.70631e-05
RSL1D1	0.995773	3.75373	0.00211445	0.00675338
TMEM110.MUSTN1	0.995636	8.89407	0.0091719	0.0234319
CCNK	0.995536	5.84608	5.047e-09	6.92726e-08
FAM135A	0.995047	5.90434	2.63272e-05	0.000145429
DCAF15	0.995027	4.94697	1.19657e-05	7.26944e-05
IQGAP1	0.994851	6.20048	8.87922e-06	5.5744e-05
ATF4	0.994596	7.77253	0.000170196	0.000748245
RNF130	0.994421	4.87449	8.13098e-07	6.71806e-06
MARH5	0.993809	6.91769	4.90365e-08	5.42935e-07
CLEC16A	0.993691	3.16667	0.00763814	0.0200819
ZNF160.24	0.99363	2.46789	0.00201637	0.00647459
TSC22D2	0.99238	5.10758	0.000358473	0.00144629
FHL3	0.992256	5.54324	0.016308	0.0382504
PRKAG1	0.991848	6.36063	6.7561e-05	0.000335806
RIF1	0.99183	5.52792	2.48007e-06	1.79204e-05
TP53BP2	0.991756	5.51506	0.000104066	0.000488903
GRAMD2	0.991376	2.49144	0.00130971	0.00447704
ANAPC4	0.991362	4.62788	0.00173132	0.00570766
RP11.407N17.3.1	0.99062	5.83048	4.87306e-05	0.000251538
ZNHIT3	0.989812	4.69389	0.0047075	0.0133591
PSMD6	0.989805	6.69991	2.44899e-07	2.28842e-06
NCOA2	0.98958	7.57947	5.6926e-08	6.18868e-07
DCK	0.989555	4.1164	0.00381595	0.0111634
SMEK1	0.987767	6.36116	9.27338e-08	9.53056e-07
CUL5	0.987412	7.72897	8.03547e-08	8.39526e-07
SYBU	0.986975	7.10133	0.000454141	0.0017808
IPO5.2	0.985541	6.65352	4.14778e-07	3.66494e-06
SIRT7	0.985294	4.07033	0.00129428	0.00443614
PITPNM3	0.985273	3.86616	0.0217698	0.0488338
CDK9	0.985073	4.30965	0.000120505	0.00055334
TBL3	0.984243	4.14285	0.00030026	0.00123581
TEKT2	0.984035	2.69545	0.0177756	0.041126
B3GALT2	0.98285	6.22865	0.0119917	0.029482
ATP13A2	0.982702	5.15194	3.02296e-05	0.00016496
F1NFI8	0.982464	6.23959	1.23161e-06	9.62674e-06
HSPA8	0.982417	7.95529	0.00101867	0.00359227
VPS4B	0.982134	6.60176	2.65481e-08	3.11458e-07
PYROXD1	0.98201	4.13704	0.000462894	0.00180684
DGCR2	0.981437	4.4681	0.00129414	0.00443614
DDHD1	0.981358	4.7445	2.60685e-05	0.000144476
MAPK6	0.981003	8.76929	7.16959e-07	6.03856e-06
KDM4B	0.980981	5.45312	3.57653e-06	2.48837e-05
ZGC.153654.3	0.980838	5.42947	0.000444591	0.00174839
CDC5L	0.980551	6.27632	7.43765e-08	7.84878e-07
HIRA.1	0.980432	5.58437	1.88381e-07	1.80777e-06
TRIM7.13	0.980381	2.86655	0.0162328	0.0381024
SMC1A	0.980333	6.34867	2.99663e-08	3.46717e-07
TGOLN2	0.980225	6.52409	2.87292e-08	3.34555e-07
RAB11FIP1	0.979895	4.8048	0.000304493	0.00125134
CR1L	0.979448	5.52751	6.09372e-05	0.000306633
SI.DKEY.32E6.3	0.979395	2.26948	0.0072072	0.0191503
KRIT1	0.979273	5.31076	0.000550462	0.00210113
TRIM47	0.979181	7.42082	9.4789e-05	0.000451206
RBPMS2	0.978788	8.64741	0.00173095	0.00570766
ZNF238	0.978622	6.39019	0.00589645	0.0161969
ARNT2	0.978235	5.61949	0.00234111	0.00735978
SIVA1	0.976271	3.42816	0.000261769	0.00109505
Q5ZI44	0.97618	6.13368	0.000287389	0.0011892
ZNF318	0.975754	5.42359	3.32477e-06	2.33451e-05
CAND1	0.97552	6.53911	1.40753e-08	1.7497e-07
AGPAT9	0.974967	5.2533	6.87846e-06	4.45368e-05
HYOU1	0.973576	5.88427	3.83435e-05	0.00020368
Q5ZHZ5	0.972355	4.91989	0.0092022	0.0234997
LRIG3	0.972094	2.61131	0.00867385	0.0223681
RUNDC1	0.971625	4.90031	0.000126167	0.000575563
MAP4K2	0.971596	5.80268	0.000627983	0.00235774
TRMT6	0.970881	3.78724	0.000186253	0.000809239
SUPT5H	0.970134	6.88579	1.20444e-07	1.2055e-06
THOC5	0.970107	5.50607	1.88011e-05	0.000108717
FAM40A	0.969916	6.3098	1.72918e-06	1.29689e-05
SH2D5	0.969879	5.22307	0.012469	0.0304476
EGLN1	0.968028	7.47104	1.4742e-07	1.44439e-06
ZBTB17	0.967606	5.47145	0.000469489	0.00182861
RSF1	0.967374	4.31866	0.00232286	0.00731152
FAM84A	0.967179	3.94997	0.0153566	0.0362891
ZNF280D.1	0.966893	6.62146	2.64393e-05	0.000145984
RAC1	0.96655	7.69962	1.39934e-06	1.07575e-05
SMG6	0.966072	5.06404	1.20818e-05	7.33289e-05
Q9YHW6	0.96597	5.63053	0.00633813	0.0171965
SLC25A14	0.965627	4.07347	0.000832282	0.00302032
KANSL1.1	0.965233	5.83991	7.309e-07	6.13547e-06
NTRK2	0.964739	6.96864	0.0101373	0.0255307
AP1AR	0.964632	5.46874	0.000780795	0.00284747
GOLGA7	0.964337	5.70302	1.23404e-07	1.23209e-06
WWP2	0.963793	4.68469	4.88747e-06	3.29569e-05
ZBED4.26	0.963447	6.16934	3.84266e-07	3.42415e-06
DNAAF1	0.961967	2.74858	0.0103295	0.0259473
RAB3GAP1	0.961464	6.93492	2.12346e-08	2.54815e-07
Pvit_18500	0.960604	5.89309	1.25147e-06	9.75779e-06
TRIB1	0.959856	4.46884	0.00635657	0.0172391
ACTR8	0.959759	5.8564	1.54382e-05	9.14962e-05
GCLC	0.95912	6.10166	2.12898e-05	0.000121326
UBAC2	0.959007	4.04278	0.000116507	0.000537724
METTL9	0.958028	4.89519	3.17661e-07	2.88575e-06
STRAP	0.957977	7.35201	1.51319e-07	1.47685e-06
ZHX2	0.957591	3.28307	0.00525197	0.0147023
LHFP	0.957558	3.89605	0.0177678	0.0411156
EXOSC10	0.957417	6.07948	5.91087e-05	0.000299058
PRR7	0.957173	3.43635	0.0220813	0.0494597
PPFIA1	0.956671	6.16374	1.48871e-06	1.13821e-05
KBTBD3	0.956276	3.36484	0.0013855	0.00470041
SCAMP5	0.956027	6.07254	0.000128396	0.000583827
C1D	0.955454	3.49924	0.000176224	0.000771121
ZBTB9	0.954786	2.18872	0.00122982	0.00424423
TIMM8A	0.954683	2.9204	0.0169458	0.0394597
F1NTJ1	0.954668	7.22925	0.00399827	0.0116266
BCR	0.953851	6.92435	0.000192125	0.000832455
ZNF48	0.953357	4.62673	0.00102466	0.00361039
DPH1	0.952961	3.31961	0.0041102	0.0119081
CAMK2D	0.951958	7.69451	0.0104986	0.0263302
KIAA1009	0.951321	4.27859	0.00591077	0.0162221
MAP3K3	0.950831	5.408	8.4682e-07	6.96926e-06
TMEM104	0.949851	2.66745	0.00402673	0.0116959
WDR44	0.948481	5.08551	0.000484883	0.00187812
MTMR10	0.948432	4.53249	0.00021294	0.000913011
SEPT8	0.947931	6.57654	2.80537e-05	0.000154154
Sep.11	0.947625	3.90979	0.0102421	0.0257562
ANKRD46	0.946549	5.88078	5.02754e-05	0.000258665
KLF10	0.946125	6.79318	0.00487384	0.0137506
PRKAA2	0.946116	5.42952	0.00158183	0.00528255
SORBS1	0.946042	9.78389	0.000464197	0.00181024
TMEM30AA	0.94584	7.8447	8.48838e-05	0.000410098
CBX4	0.945747	4.85552	0.000911539	0.0032694
DGKZ	0.944895	6.72861	0.00210246	0.00672189
EDNRB	0.944793	4.85958	0.00339165	0.0100885
FNBP1L	0.944723	5.54278	0.000451357	0.00177168
XBP1	0.944571	3.33795	0.015904	0.0374142
WDHD1	0.944494	4.66243	0.000507131	0.00195588
AIMP2	0.9443	5.47858	6.13276e-06	4.03724e-05
AGPAT2	0.9442	3.37186	0.00767962	0.0201751
ACTG1	0.943819	10.4206	1.64836e-05	9.68718e-05
TXNL1	0.943816	7.4876	0.000401598	0.00160182
CNOT6L	0.942907	6.24187	4.42396e-06	3.00982e-05
TRIM24	0.94283	5.73381	0.000240982	0.00101892
DHDDS	0.942682	5.0434	0.000186047	0.00080862
XYLT2	0.942444	4.97837	0.000976326	0.00346332
FKBP10	0.940991	5.2902	0.00218963	0.0069635
IKZF4	0.94098	4.44167	2.42171e-05	0.000135195
MFSD12	0.940762	3.47737	0.0024212	0.00757375
FYTTD1	0.940586	6.50343	1.94427e-07	1.8559e-06
P4HA2	0.94006	4.76471	0.00254795	0.00790547
C5ORF51	0.939931	3.10709	0.00304192	0.00920244
WBP2NL	0.939177	6.07545	4.04155e-06	2.77361e-05
CEP120	0.938882	3.33318	0.00281838	0.00863818
PCDH9.1	0.938397	5.12667	0.00406001	0.0117844
EMD	0.937155	5.5075	0.000300321	0.00123581
PPP1R15A	0.937117	5.31878	0.0105587	0.0264545
MPPE1	0.936975	5.06552	4.94283e-05	0.000254827
VPS13D.1	0.936668	6.45617	3.12165e-05	0.000169904
ADPRH	0.936504	4.94395	0.000963052	0.00342105
C16ORF57	0.935531	3.45704	0.000748377	0.00274834
SYAP1	0.935456	7.07004	9.49559e-07	7.69054e-06
C2ORF44	0.934875	3.94838	0.0171785	0.0398984
MAN1A2	0.934736	5.50448	1.16353e-05	7.09234e-05
KIF15	0.934532	3.31494	0.00140524	0.00476095
KIAA1715	0.934082	5.89946	1.44664e-06	1.10941e-05
COPB1	0.934016	6.86051	2.24497e-08	2.67865e-07
NOL8	0.933099	5.07993	0.000422705	0.00167434
SCF	0.9312	3.93666	0.000761535	0.00278772
FBXW8	0.931018	3.50173	0.00405773	0.0117832
DDX28	0.930081	4.18586	0.000345144	0.00140013
BCAR3	0.929541	3.79494	0.00978219	0.024773
STRADA	0.929049	6.34026	9.39464e-08	9.62378e-07
RAD18	0.92895	2.43021	0.00389644	0.0113725
MYO18A	0.92865	8.41209	6.63176e-05	0.000330408
FHOD1	0.92841	7.08823	0.00168321	0.00558262
ANKRD12	0.927513	5.52908	3.44069e-05	0.000185506
RAF1	0.926896	7.76578	5.872e-07	5.02289e-06
SDC4	0.926558	7.01896	0.000757859	0.00277507
E4F1	0.926103	4.49177	0.00047116	0.00183286
AAK1	0.924694	5.79737	2.99322e-06	2.1176e-05
DNAJA3	0.924665	7.27241	0.000324794	0.00132569
METTL16	0.9244	5.30002	8.03075e-07	6.65707e-06
SACM1L	0.924236	5.76846	9.83125e-06	6.07522e-05
LRCH4	0.923927	4.82229	0.000164161	0.000725
ECHDC3	0.92288	4.24934	0.00888735	0.0228206
SUFU	0.922698	3.42458	0.000748767	0.00274897
SUB1	0.922181	7.1835	9.80655e-07	7.89537e-06
NUP88	0.921635	4.89969	2.48041e-06	1.79204e-05
YKT6	0.921477	6.69632	6.24076e-06	4.09336e-05
DNAJB5	0.921473	7.08845	0.00063057	0.00236605
Q5ZLE7	0.921366	6.07396	7.43543e-06	4.77018e-05
SELS	0.921337	4.08543	0.000799355	0.00290843
INTS8	0.921269	4.77664	0.000286438	0.00118619
MAP1S	0.920308	5.55922	2.11377e-05	0.000120551
PARD3	0.920072	4.23128	0.00134835	0.0045855
RAC3	0.920007	4.46664	0.000222548	0.000949902
PREB	0.919996	5.17261	5.26064e-06	3.51639e-05
FOXP1	0.919694	5.33274	0.00694328	0.0185704
Pvit_08614	0.918778	6.8802	5.89002e-05	0.000298519
TMEM39A	0.917747	4.9229	0.000562913	0.00214216
RNF168	0.917585	5.96082	0.000141824	0.000637979
UBR4	0.917523	7.44042	3.63319e-05	0.0001945
MID1	0.917191	4.4802	0.00132837	0.00453344
C16ORF7	0.917088	3.27439	0.00241111	0.00754901
C19ORF6	0.916826	5.78112	9.00933e-06	5.65045e-05
KIAA0355	0.916577	5.4279	0.000420339	0.00166707
AQR	0.916537	6.37007	2.22905e-07	2.10067e-06
CPNE3	0.915266	5.47623	2.22539e-05	0.00012574
F1NWA8	0.914808	5.22285	3.15475e-05	0.000171409
DERL1	0.912709	6.55903	5.28996e-06	3.53038e-05
NFRKB	0.912618	5.35836	0.000623035	0.00234335
XPR1	0.912318	6.77891	8.36934e-06	5.28855e-05
TAOK3	0.910666	5.20545	6.81657e-07	5.75277e-06
VAMP4	0.909232	5.78134	9.68238e-06	5.99793e-05
RGMB	0.909041	5.5315	0.000442143	0.0017418
IFFO1	0.907905	6.40313	0.000690406	0.00256384
PDXP	0.907892	5.09826	0.000134186	0.000605351
TMC7	0.907429	3.22215	0.00858043	0.0221635
CREB3L3L	0.907177	6.06757	0.000529714	0.00203054
WDR26	0.907167	7.44761	6.19604e-06	4.06827e-05
HMGB2	0.906982	8.0082	1.00259e-05	6.17735e-05
F1P2T2	0.905494	6.16211	0.00405963	0.0117844
LETM1	0.904613	6.7719	8.88866e-06	5.57755e-05
NPAS2	0.903796	4.18233	0.00922165	0.0235399
TRIM33	0.903435	6.24535	6.13073e-08	6.61929e-07
SAP30	0.903364	5.37449	0.000270698	0.00112828
NPEPPS	0.902591	7.71678	7.91298e-07	6.57675e-06
CD276	0.90256	3.98661	0.000940998	0.0033531
POLE2	0.902547	2.33915	0.00996478	0.0251565
AGFG2	0.90254	6.31604	1.27507e-06	9.90502e-06
ITPR1	0.902446	5.54233	0.0176993	0.0409796
ITGA7	0.902205	7.70598	0.000861515	0.00311123
CNOT1	0.902035	7.77275	2.81734e-06	2.00897e-05
PAXIP1	0.900758	5.04486	6.09846e-05	0.000306749
GMEB2	0.900723	5.59973	3.9443e-05	0.000208822
CHMP2B	0.900308	5.74078	1.65427e-05	9.71737e-05
CRY1	0.900284	6.77462	2.25923e-05	0.000127366
MAP1LC3A	0.899351	5.91072	0.00191462	0.00620906
FILIP1	0.898642	7.94601	0.000574027	0.00217788
MEIS2	0.898243	3.90809	0.0108199	0.0270337
PRKCD	0.898157	3.9161	0.0187858	0.0431385
Q5F3R8	0.897957	7.52176	9.21826e-05	0.000440463
SMCHD1	0.897209	3.07575	0.00804145	0.020982
JMY	0.895661	6.82645	9.40989e-05	0.000448259
SGCE	0.895604	4.46019	0.00835486	0.0216741
UBE2Q1	0.895454	5.47189	6.5419e-07	5.53951e-06
SF3B3	0.894776	6.21202	4.10791e-05	0.000216386
ARHGAP6	0.894277	4.45841	0.0110658	0.0275693
NUDT5	0.893598	3.83006	0.000553149	0.00210947
EIF4A3	0.893486	6.8808	4.92531e-06	3.31866e-05
MTHFR	0.893463	4.69159	0.000874354	0.00315037
SMAP2	0.893246	5.19915	0.000244959	0.001034
STARD13	0.891853	4.97805	0.00616765	0.0168136
WU.FB82G02	0.891771	6.94992	3.22194e-05	0.000174683
TFAP4	0.890641	3.44019	0.00217698	0.00693261
SNRPN	0.890588	4.92151	8.67524e-06	5.45914e-05
CTSL1A.1	0.889647	7.00841	0.00316507	0.00952505
KIAA1530	0.889583	6.08656	4.12965e-05	0.000217441
RBM27	0.889538	5.82943	7.178e-05	0.000352878
SDC2	0.889328	6.55669	0.000208783	0.000897531
PHKA1	0.888796	9.15248	0.00302936	0.00917326
ZNF480	0.888521	3.86192	0.000443029	0.00174388
SRPX	0.888411	3.29862	0.00294843	0.00897347
ENOPH1	0.888387	3.92583	0.000746777	0.00274326
ZNF259	0.887827	4.43344	9.61957e-05	0.000456179
RIOK2	0.887218	5.3035	3.97766e-05	0.000210229
SETD2	0.887199	6.21602	1.26115e-05	7.62869e-05
RPA3	0.886967	4.3305	0.00214686	0.00684994
IFT140	0.886933	3.55811	0.0075962	0.0199858
GADD45A	0.886692	6.13686	0.0133344	0.032242
CHKB	0.886413	3.76009	0.00245554	0.00766215
TICAM2	0.886033	7.30425	1.95232e-07	1.86076e-06
USP1	0.885788	5.37986	0.00222028	0.00704496
RRP12	0.885262	4.58218	0.00120676	0.00417038
PRKAR1A	0.884465	7.61664	5.43109e-06	3.61499e-05
TOR2A	0.884358	2.84115	0.0141402	0.0338269
ATRN	0.883777	4.8049	0.00303345	0.00918345
ADNP	0.883336	6.39604	1.60038e-06	1.21182e-05
MGAT5	0.883329	6.01831	7.60431e-05	0.000373109
SOX7	0.883164	4.65253	0.00080441	0.00292513
TMEM175	0.882336	4.9746	0.00447412	0.0127832
CCNY	0.882002	4.66312	0.000864264	0.00311858
AGPAT3	0.881885	6.07007	0.000424729	0.0016813
SMAD1	0.881734	5.29419	0.000677843	0.00252314
LOC417450	0.881629	3.85185	0.00145012	0.00489541
HNRNPH1	0.881533	9.16999	1.47149e-07	1.44412e-06
ZNF398.2	0.88106	4.11597	0.000498779	0.00192662
PTDSS2	0.880906	6.47863	0.000296717	0.00122298
RP11.744I24.1.1	0.880454	3.32572	0.00584614	0.0160833
APPL1	0.879649	7.22493	2.44974e-06	1.77612e-05
RPN1	0.879569	6.89365	7.59443e-05	0.000372769
RAB11FIP5	0.878979	5.61819	0.0027325	0.00840153
CHORDC1	0.878877	5.0641	0.000549748	0.00209904
PLEKHA1	0.878812	5.87214	0.000648129	0.00242615
BUD13	0.878571	4.74957	0.000256846	0.00107757
SF3B14	0.878233	6.2944	0.000307994	0.0012649
CDC25A	0.877532	3.40178	0.00396724	0.0115471
ALKBH6	0.8765	7.06259	0.000927495	0.00331342
SMC3	0.876289	6.92859	7.30974e-06	4.70152e-05
MTMR8	0.875869	4.72153	0.00485789	0.0137118
DENND5A	0.875644	7.07083	1.30127e-05	7.83748e-05
[truncated: 3,342 more rows]

## Sheet: Skeletal Muscle HvPA
Differential gene expression of hibernation vs. post-arousal in skeletal muscle.
Gene	logFC	logCPM	PValue	FDR
SLC13A4	7.68833	3.64865	6.96658e-08	5.30386e-07
NFIL3.2	6.79264	4.35616	5.99799e-24	3.83628e-22
PISD	6.76874	9.95133	1.99135e-27	1.83146e-25
CHAC1	6.71279	6.77975	9.06593e-24	5.68312e-22
KCNJ13	6.56899	1.73102	8.62245e-06	4.49309e-05
KIAA1841	6.46252	2.56904	1.23213e-29	1.55249e-27
ENKUR.1	6.44081	2.36415	6.62398e-06	3.50534e-05
CNDP1	6.18744	5.20698	1.39097e-08	1.21038e-07
PRSS55.2	6.02739	3.21081	1.6523e-18	6.03447e-17
RAD51	5.69768	3.71157	5.07498e-62	1.06575e-58
CDKN1A	5.65811	8.45306	6.65156e-63	1.67619e-59
SLC13A5	5.35048	1.41007	1.44058e-05	7.16028e-05
CRTAM	5.19801	2.24489	4.22575e-16	1.11157e-14
GLDC	5.11058	6.27247	1.05556e-10	1.30906e-09
STEAP4	5.09332	4.67881	1.74148e-06	1.03162e-05
MATN3	5.0109	0.93867	1.15389e-05	5.84599e-05
FLRT1	4.96591	3.57946	2.42991e-22	1.31403e-20
PDIA2	4.86458	0.845762	1.04415e-09	1.09819e-08
NR1D4A	4.8644	4.03077	4.4155e-13	7.66327e-12
UCP3	4.78952	5.59691	1.66452e-12	2.69576e-11
NOV	4.78032	5.7473	2.44708e-05	0.00011548
UPK1A	4.76587	0.450581	0.000196669	0.000748649
DSN1	4.75273	2.12533	2.04832e-15	4.88804e-14
DIAPH3.1	4.73307	1.98321	1.51593e-20	6.9457e-19
CEBPB	4.67022	3.6705	5.46963e-18	1.85761e-16
SAT1	4.6539	7.19513	5.00186e-32	7.24408e-30
GATA4	4.6494	1.7498	1.2786e-05	6.4108e-05
NR4A2	4.64821	1.45605	4.00623e-12	6.15591e-11
Pvit_04899	4.62535	0.751704	2.97916e-08	2.4296e-07
POLQ	4.5898	4.50958	5.02753e-29	5.75921e-27
LRRC43	4.5528	2.56468	1.40955e-15	3.46205e-14
UCP2	4.54734	5.39416	6.78225e-07	4.32471e-06
INCENP	4.5209	2.86032	2.18339e-26	1.77489e-24
DBF4B	4.51427	2.22071	2.59534e-11	3.50496e-10
IFITM10	4.49892	1.74115	1.61742e-21	8.1193e-20
WDR62	4.4475	4.23406	5.68081e-47	3.76728e-44
FKBP5	4.38877	8.39966	7.73689e-25	5.41583e-23
SCD	4.35877	8.80423	5.22877e-17	1.58371e-15
SLC39A5	4.32901	1.57049	0.000796338	0.00262323
ETNK1	4.28615	9.33797	1.75852e-35	3.93393e-33
TP53INP1	4.28584	6.86733	8.91092e-50	7.01735e-47
NUAK2	4.26512	3.89985	3.77717e-11	5.01499e-10
TPBGL	4.2467	1.80714	2.69462e-16	7.38093e-15
TIPARP	4.2353	5.76218	8.40554e-37	2.20645e-34
FASN	4.21507	6.96468	5.37546e-35	1.12885e-32
NELF	4.20859	6.72556	4.98417e-18	1.71119e-16
NDNF	4.19355	3.9078	1.57739e-13	2.89726e-12
HSPA4L	4.19041	7.14927	2.78618e-70	1.1702e-66
KCNH4	4.18733	2.49958	8.13465e-08	6.1192e-07
RNF111	4.16911	5.46708	2.70804e-83	3.41213e-79
BX539340.1.1	4.13851	5.14725	1.94493e-20	8.84697e-19
BEST2	4.12518	0.736592	4.9024e-08	3.81298e-07
Pvit_10116	4.06056	1.58228	1.04336e-15	2.59809e-14
SLC6A17	4.04325	6.70106	3.59479e-16	9.61663e-15
FAM49A	3.989	4.04162	0.0115037	0.0272969
HSPA8	3.96549	7.95529	2.94368e-38	9.04644e-36
BAZ1B	3.95561	7.48092	2.75357e-79	1.73475e-75
PIM1	3.90596	5.06199	3.20962e-12	5.00511e-11
ATAD2.1	3.90269	3.28057	1.97329e-27	1.82819e-25
OLFM4	3.88093	1.31811	0.000973246	0.00314031
Pvit_04379	3.8783	3.28279	3.81368e-15	8.75272e-14
SYT12	3.84899	3.34811	5.91916e-09	5.47588e-08
S100A9.1	3.82589	3.59048	1.06988e-11	1.52322e-10
LRRTM4	3.82256	3.10271	0.0119771	0.028303
PFKFB3	3.79417	7.18033	4.45235e-16	1.16389e-14
NP_001164984.2.1	3.74631	3.1829	0.000238846	0.000890111
SLC26A1	3.72888	3.31315	0.000400889	0.00142368
FBXL14.1	3.72134	3.15004	1.63403e-35	3.74341e-33
GLRA3	3.70848	1.26369	0.00231924	0.00676133
IGLON5	3.70054	1.11533	0.000597846	0.00202878
RNF11	3.67739	4.72857	9.55291e-41	4.01222e-38
SLC35E4	3.67095	4.18262	5.54826e-15	1.24392e-13
SH3BP1	3.65204	2.67515	7.11835e-17	2.12036e-15
FBXO33	3.62584	7.16909	6.40655e-59	8.96917e-56
ZBTB16	3.61275	6.93115	9.18891e-16	2.3249e-14
NT5DC2	3.59318	7.15045	5.98638e-27	5.06231e-25
M126	3.57288	3.98005	1.04158e-15	2.59809e-14
OTUD7B	3.56902	4.75191	1.52651e-33	2.5992e-31
AQP3	3.56775	1.2254	7.50988e-05	0.000314785
CBX4	3.56576	4.85552	1.02723e-34	2.05447e-32
FP016235.1	3.55677	3.94187	5.61659e-10	6.15383e-09
REV3L.1	3.54989	4.21929	4.20076e-17	1.2973e-15
F1NGY8	3.54776	1.223	1.40116e-08	1.2184e-07
PRELID1	3.5448	5.95227	4.23073e-64	1.33268e-60
ZC3H12B	3.54265	5.06083	1.5132e-38	4.88881e-36
PLIN3.2	3.52972	5.10169	3.24829e-15	7.5098e-14
CEBPD	3.50952	4.22862	5.65928e-12	8.39893e-11
PPM1M	3.50591	3.97649	1.83375e-24	1.22901e-22
ZWINT	3.49508	1.84802	1.64735e-11	2.29101e-10
IRS4	3.48785	6.26898	1.63519e-20	7.46499e-19
TPH2	3.48697	2.4149	0.0002865	0.00105214
CCNL1	3.48603	8.39376	1.82131e-54	1.91237e-51
RASGEF1A	3.46976	7.36358	2.48006e-07	1.70851e-06
XB.GENE.5909728	3.45371	0.626578	0.000219716	0.00082664
RAP1GAP	3.44829	5.69043	9.39208e-15	2.04035e-13
NP_001120422.1	3.44418	2.96294	1.40338e-10	1.70352e-09
CELF5	3.41859	2.77435	3.53925e-07	2.36953e-06
FOSL2	3.41182	5.65267	5.95296e-18	2.01092e-16
CADPS	3.40423	4.83297	0.000871027	0.00284472
NFIL3	3.39489	6.24347	4.7154e-17	1.44209e-15
YPEL4	3.38913	6.47893	5.6038e-41	2.43476e-38
ZGC.101664	3.37042	2.48346	8.00442e-20	3.35069e-18
YPEL1	3.36227	4.6163	1.31856e-37	3.53487e-35
HMGB2	3.33586	8.0082	1.00984e-58	1.2724e-55
C15ORF42	3.32951	2.57522	4.77722e-10	5.29868e-09
RFK	3.32814	5.43261	4.82555e-20	2.07515e-18
GPR156	3.31763	2.46847	0.00194815	0.00580025
RLF	3.30311	5.74889	9.1247e-42	4.25819e-39
FAM177B	3.29541	1.50689	1.84085e-06	1.08691e-05
TECTA	3.27295	2.34035	5.82961e-11	7.52593e-10
THAP1	3.26393	3.21419	1.53347e-14	3.22029e-13
CDKN2AIP	3.25925	5.53215	2.8908e-51	2.60172e-48
SI.DKEY.205H13.1	3.25663	9.92909	5.98887e-06	3.20016e-05
ARHGAP11A	3.25336	2.53434	8.41665e-17	2.45766e-15
WFIKKN1	3.25064	1.2681	1.90343e-05	9.19953e-05
TRIM62	3.23584	7.1235	1.42668e-13	2.63194e-12
SLC7A11.1	3.23015	1.35364	7.84266e-05	0.00032721
HMOX1	3.22438	2.24803	1.42231e-09	1.46894e-08
STK35	3.22145	2.34467	3.39916e-17	1.06277e-15
C19ORF67	3.20739	1.60155	1.73161e-08	1.4782e-07
TGIF1	3.19533	3.06416	1.28686e-18	4.78302e-17
C1GALT1A	3.19094	2.93542	1.46287e-08	1.26768e-07
NFIL3.6	3.18334	6.88091	2.59598e-10	3.02026e-09
PIM2	3.16094	2.11112	4.14349e-10	4.63247e-09
STK4	3.15829	2.62447	3.55563e-16	9.53212e-15
NRBF2	3.15247	4.89452	9.10586e-36	2.1247e-33
SYNGR4	3.14888	0.701344	3.94726e-07	2.6218e-06
ITIH4	3.12835	5.87262	9.81304e-05	0.000400922
LIN9	3.12738	3.75237	6.38947e-28	6.33916e-26
LOC421845	3.12313	4.91262	1.84435e-24	1.22957e-22
SI.CH211.236L14.4	3.10219	2.41937	0.0211146	0.0462845
FSD1	3.08022	2.9908	2.54658e-05	0.000119817
CCNL2	3.07627	7.63437	4.86107e-33	7.56166e-31
EGR1	3.07115	4.39517	2.93383e-05	0.000135358
LTC4S.2	3.06967	1.99471	9.32382e-07	5.80435e-06
STIM2	3.06559	5.26548	5.91811e-29	6.65787e-27
HN1	3.05572	6.11591	2.59113e-55	2.96803e-52
CDH8	3.04556	3.78683	0.000266936	0.000985464
PCYT2	3.04032	8.05252	2.71367e-31	3.71655e-29
LRRC4	3.02037	3.38234	5.60659e-11	7.26033e-10
CNIH2	3.01389	2.92582	0.00103764	0.00332341
Pvit_02724	3.00806	0.584367	0.00422839	0.0114158
SEPP1B	3.00327	7.05085	6.49138e-05	0.000276416
FOXO1	2.99954	5.20744	9.48624e-28	8.98697e-26
EPC2	2.99841	5.97953	7.17543e-53	6.95465e-50
DGCR14	2.9977	4.42246	3.55019e-38	1.06506e-35
NSMAF	2.98874	5.8777	4.33847e-28	4.51774e-26
IRX5	2.985	3.61634	3.37071e-06	1.89942e-05
POLR2A	2.96887	6.58501	7.22487e-40	2.67745e-37
CPNE6	2.96775	3.57009	0.0197902	0.043762
Pvit_10735	2.96373	2.95944	1.53109e-16	4.28704e-15
GADD45B	2.94092	4.83089	4.22098e-17	1.30035e-15
GPR75	2.93983	3.18836	9.68794e-13	1.61466e-11
OGFRL1	2.93343	4.85406	5.05905e-11	6.58513e-10
TACSTD1	2.92544	2.15083	4.88344e-08	3.80293e-07
ATP6V1G2	2.92224	5.12043	0.0018068	0.00543291
SLC6A1	2.91832	7.61596	0.000461347	0.00161561
C9ORF172	2.91532	3.05988	3.50097e-07	2.34765e-06
SPRED3	2.90876	3.61585	1.10613e-05	5.62211e-05
GLS	2.90596	7.57628	1.16742e-39	4.20271e-37
AKAP10	2.90022	5.66289	5.61841e-48	3.93288e-45
MAMLD1	2.89257	5.8977	4.87443e-21	2.35317e-19
ZNF367	2.88711	3.09735	1.27925e-12	2.10151e-11
KIAA1524	2.88482	2.9548	2.94893e-16	8.02516e-15
KLF13	2.87784	2.21688	5.32447e-10	5.86949e-09
PHF20	2.87404	7.28242	1.93786e-40	7.63031e-38
RSBN1L	2.86915	5.75696	1.13407e-26	9.5262e-25
TEKT4.1	2.86805	2.71205	3.28819e-09	3.18946e-08
FAM168B	2.86137	8.73529	1.35164e-50	1.13537e-47
HOOK1	2.85762	5.35522	4.73062e-16	1.22907e-14
GRB7	2.85431	6.14193	1.74237e-11	2.40986e-10
F1NQQ8	2.85409	2.67808	7.72702e-05	0.000323027
ENDOD1	2.84871	4.53055	3.1041e-17	9.75352e-16
RIPK4	2.8474	1.5095	6.39134e-05	0.000272524
SOX9	2.8466	4.97429	5.55295e-10	6.0947e-09
SAMD14	2.84651	4.13075	1.43372e-05	7.12897e-05
SMURF1	2.8456	7.05554	1.48091e-29	1.82935e-27
SCAF8	2.84332	6.54717	5.48059e-39	1.91821e-36
SULF1	2.83935	3.3085	1.45425e-11	2.03143e-10
RYBP	2.8337	2.45916	2.98763e-14	5.96579e-13
TUFT1	2.82704	4.5642	4.11248e-10	4.60189e-09
Q5ZLN9	2.82058	5.0093	1.07034e-40	4.35042e-38
ANKRD57	2.81551	1.527	1.10412e-10	1.36258e-09
MXD1	2.8097	5.80338	1.37439e-49	1.01866e-46
MFHAS1	2.80855	3.27677	3.0491e-18	1.07315e-16
ANKRD32	2.80238	4.95495	7.61608e-19	2.90796e-17
LRR1	2.8009	1.58981	6.57997e-11	8.45134e-10
RLIM	2.80021	6.2201	2.8297e-61	5.09345e-58
NCOR2	2.79929	7.69749	3.97368e-16	1.04965e-14
RB1CC1	2.798	6.57249	4.12397e-42	1.99854e-39
PTTG1IP.2	2.79731	7.68301	9.95856e-35	2.02384e-32
LHX2	2.79645	2.97639	0.000737221	0.00244834
DOCK3.1	2.79557	2.06179	3.57187e-05	0.0001616
RP2	2.78837	3.76159	1.10724e-18	4.15214e-17
DBC1	2.78836	4.963	4.76377e-07	3.11649e-06
Q5ZKR8	2.78534	3.65771	3.33825e-09	3.23203e-08
GTF2B	2.78502	6.39688	7.14812e-34	1.28666e-31
PICALM	2.78277	7.45015	8.56334e-34	1.49858e-31
MSANTD2	2.77724	3.46955	3.28132e-27	2.91159e-25
HYLS1	2.76694	3.91368	4.66375e-18	1.60555e-16
NRF1	2.76536	2.7595	3.38282e-16	9.12709e-15
SGOL2.1	2.7652	2.14808	4.76343e-11	6.22606e-10
KIAA1244	2.76396	6.73181	2.68168e-12	4.21837e-11
MPP6	2.76251	6.28294	6.17968e-19	2.3739e-17
FOXO4	2.75909	7.46595	7.73708e-26	5.94435e-24
RBP4	2.75378	4.51398	0.0174565	0.0393262
GSTT1.2	2.75208	1.98178	9.0969e-13	1.52219e-11
PDXP	2.75206	5.09826	1.21849e-28	1.34675e-26
F1NHV2	2.75027	7.12698	2.89591e-33	4.73876e-31
AMZ1	2.74926	3.05236	4.32833e-06	2.37841e-05
YIPF4	2.73355	7.76979	1.44363e-60	2.27372e-57
EFHA2	2.73249	7.37823	2.58805e-36	6.394e-34
CDK13	2.73066	6.19178	3.88713e-45	2.12947e-42
AKAP12	2.72945	5.12158	1.17946e-11	1.6698e-10
KIAA0825	2.72597	3.70347	6.25582e-21	2.98573e-19
FNIP1	2.72287	6.13617	1.86227e-12	3.00059e-11
ORC1	2.72037	2.44829	2.70855e-13	4.87539e-12
RPS6KA4	2.71465	1.94431	2.24615e-09	2.24259e-08
TLR7	2.70686	2.67296	3.25884e-08	2.63891e-07
SYNRG	2.70234	2.63806	1.91523e-05	9.25304e-05
PTGES	2.701	2.2177	3.12832e-08	2.53974e-07
SIRT7	2.70004	4.07033	2.14477e-18	7.69917e-17
WU.FC01D11	2.69002	1.56459	0.00319428	0.00891427
SASS6	2.68675	3.55473	2.06815e-18	7.44532e-17
HSPH1	2.68345	5.67813	2.94886e-13	5.27779e-12
MAFG	2.68223	5.72437	2.76659e-27	2.48993e-25
ACPL2	2.68032	4.23843	1.80626e-15	4.36831e-14
TUBA1C.1	2.67946	3.30479	0.00211704	0.00624406
RBM14.1	2.6793	6.50164	6.20647e-20	2.6509e-18
RANBP2	2.67523	7.33359	6.18007e-38	1.76975e-35
WDR33.1	2.67354	6.96213	9.93754e-37	2.55537e-34
KRAS.2	2.67242	2.8438	3.11049e-13	5.52003e-12
REM2	2.66542	2.53026	2.19016e-06	1.27582e-05
ETS2	2.65949	5.55899	6.4653e-20	2.75212e-18
GNAI1	2.65684	6.25516	1.85154e-15	4.46924e-14
TRIM41	2.65628	5.9162	2.41121e-29	2.92128e-27
CDK17	2.65452	6.8232	5.25098e-22	2.77993e-20
CYP51A1	2.65191	5.37427	4.23759e-17	1.30228e-15
PTGS2	2.65115	5.46468	6.32232e-06	3.35699e-05
TAC3	2.63665	2.66185	0.0183751	0.0411311
ANKRD17	2.63285	7.37763	5.78492e-34	1.05638e-31
C11ORF30	2.63274	5.79025	3.99371e-33	6.36972e-31
TWISTNB	2.62827	4.33793	5.84125e-25	4.1818e-23
CDC73	2.62221	6.76723	1.07145e-18	4.02993e-17
SQSTM1	2.6212	8.67912	2.05394e-22	1.13012e-20
AKAP17A	2.62101	4.08749	4.30163e-24	2.77952e-22
DUSP4	2.6197	4.3276	8.42628e-17	2.45766e-15
FUT11	2.60847	5.08288	1.7019e-28	1.83281e-26
DBF4	2.60811	3.88682	5.01646e-12	7.52469e-11
ADAMTS20	2.60457	5.14427	3.36222e-22	1.80272e-20
EIF5A2	2.60121	6.21022	9.394e-38	2.57314e-35
TXNDC9	2.59509	7.46389	1.79983e-38	5.66945e-36
TMEM30AA	2.58591	7.8447	3.85318e-27	3.37153e-25
RASL11B	2.58361	3.76665	4.40346e-06	2.41654e-05
DAPL1	2.58249	5.41174	6.08131e-18	2.04878e-16
NFKBIZ	2.57989	4.70834	1.82167e-16	5.06689e-15
DLX5	2.57864	1.07482	0.0106285	0.0255346
AP3B2	2.5758	6.03344	1.79816e-34	3.48566e-32
CBLB	2.57473	6.35152	7.29246e-21	3.45432e-19
MED26	2.57424	3.06317	2.27742e-19	9.05221e-18
PRRT3	2.5738	5.98776	1.22287e-05	6.1608e-05
C3ORF58	2.5734	4.61953	1.45674e-24	9.86825e-23
CPSF7	2.57233	6.93507	6.48325e-47	4.08444e-44
SYN2	2.57164	6.50633	6.76528e-05	0.000287103
KANSL2	2.57077	6.65162	3.35895e-43	1.69291e-40
AFF1	2.56978	7.16025	4.02187e-20	1.74743e-18
CCNB1	2.56892	2.0197	2.49669e-05	0.000117601
HAT1	2.568	5.93544	7.90796e-34	1.40338e-31
HERPUD1	2.5506	2.79788	3.76104e-09	3.59826e-08
LSM14B	2.54892	7.58705	3.62639e-41	1.63187e-38
OSGIN2	2.54862	4.18945	8.57014e-15	1.88125e-13
EGLN2	2.54307	5.23104	2.08074e-15	4.95603e-14
CPNE9	2.53977	2.74826	4.62265e-05	0.000203442
TP53BP2	2.53883	5.51506	1.52364e-23	9.31934e-22
CHI3L2	2.53842	1.73674	0.000248901	0.000924028
ANKRD12	2.5384	5.52908	5.14948e-30	6.68901e-28
TET3	2.52728	4.64878	9.96316e-22	5.12391e-20
DDHD1	2.52689	4.7445	2.27667e-27	2.0787e-25
FURIN	2.52481	5.55722	9.97013e-32	1.4115e-29
CEP152	2.52225	3.62319	4.04128e-14	7.93149e-13
BAHD1	2.52069	5.22959	2.5276e-27	2.29121e-25
REEP3	2.51716	5.89905	5.61882e-24	3.6121e-22
SPC24	2.51448	2.29711	2.98279e-06	1.69752e-05
STAM2	2.51434	7.30845	1.76686e-32	2.58866e-30
CCNT2	2.51415	5.86225	6.14812e-35	1.26994e-32
SV2A	2.50979	6.65934	6.40492e-08	4.91187e-07
COMMD10	2.50866	3.73609	1.15813e-13	2.15545e-12
CHSY3	2.50624	2.25587	1.25829e-05	6.31717e-05
LRRC1	2.50227	6.33383	4.74471e-22	2.52251e-20
TERF1	2.49945	2.77902	2.65929e-10	3.07969e-09
TPD52L1	2.49688	2.34405	7.31145e-05	0.000307286
TXLNG	2.49388	2.93865	4.41687e-16	1.15702e-14
TOLLIP	2.49379	6.95693	3.3067e-24	2.15878e-22
PHC2	2.49241	4.22799	5.17795e-17	1.5721e-15
CCNT1	2.49085	6.83585	2.23431e-21	1.10836e-19
CYB561	2.49022	3.83146	6.31011e-05	0.000269699
ZNF143	2.48798	5.40958	1.81899e-28	1.94231e-26
PCNA	2.48604	4.48575	2.2538e-25	1.67046e-23
WIPF2	2.4852	6.57867	5.62406e-45	2.95263e-42
PRDX1.1	2.48094	6.05775	5.07535e-12	7.59495e-11
POM121	2.47791	4.16653	2.14273e-25	1.59754e-23
HECA	2.47288	5.77889	4.02667e-21	1.95139e-19
MCL1	2.46518	7.37813	2.38524e-19	9.42131e-18
CDK2AP2	2.46223	4.21699	8.42728e-20	3.50441e-18
MARCH11	2.45924	2.13261	0.00180531	0.00543015
Q5ZLM7	2.45909	6.33263	2.20935e-34	4.21784e-32
SLC16A1	2.45452	3.71055	5.19387e-09	4.86202e-08
MTDH	2.4543	7.72651	1.77964e-35	3.93393e-33
CHIC2	2.4522	2.47361	2.49737e-12	3.95312e-11
Pvit_02785	2.4519	2.44353	9.05601e-05	0.000372436
SNAP25.1	2.44978	2.85016	2.57412e-05	0.000120887
ASAP3.1	2.446	2.37985	2.16937e-11	2.96465e-10
PRDX1	2.44363	3.77683	3.43224e-11	4.58117e-10
SFPQ	2.44129	9.73415	4.40285e-26	3.48905e-24
KLHL7	2.4412	5.50252	1.59264e-22	8.99876e-21
HNRNPUL1	2.43224	6.63168	2.72644e-33	4.52015e-31
CLK3	2.43215	7.77203	8.08277e-28	7.71537e-26
DCHS2	2.43183	2.12773	0.000157901	0.000615389
NUP214	2.4257	4.98317	1.65981e-22	9.25378e-21
PDE12	2.42345	4.33918	1.63464e-22	9.19484e-21
PIP4K2C	2.42023	5.68803	3.20633e-24	2.10416e-22
BAP1	2.41941	6.66756	3.45803e-34	6.50317e-32
WASF3	2.41395	4.41179	2.39586e-07	1.65776e-06
STOX1	2.41269	3.25144	5.2074e-08	4.04022e-07
PLXNA4.1	2.40952	0.580587	0.0103858	0.0250302
FAF2	2.40886	4.79998	2.69016e-33	4.51948e-31
ZBTB17	2.40433	5.47145	1.39151e-18	5.11168e-17
ELOVL7	2.40384	4.97194	4.31554e-11	5.67006e-10
FAM199X	2.40035	6.35041	1.61261e-23	9.81587e-22
SYS1	2.3968	3.76669	1.09346e-17	3.61617e-16
TRIM63.1	2.39549	8.54076	4.71557e-12	7.13279e-11
Q5ZIY8	2.394	7.44459	9.14404e-18	3.03997e-16
TMEM175	2.39289	4.9746	1.28656e-14	2.7199e-13
PLA2G7	2.39019	3.82502	1.15454e-05	5.84696e-05
ATMIN	2.38667	5.20707	1.53711e-19	6.20754e-18
SCAF4	2.38605	6.00764	3.84732e-35	8.21631e-33
F1NEV4	2.38551	5.58499	2.20918e-19	8.80876e-18
PBX4	2.37947	6.19334	4.53909e-36	1.09986e-33
USP1	2.37947	5.37986	9.9625e-17	2.86592e-15
P2RX4	2.37873	3.27956	6.05408e-09	5.5802e-08
KIAA0355	2.37746	5.4279	3.58127e-20	1.57226e-18
Q9I9H0	2.37572	5.0572	0.000365381	0.00131049
TUBB4B	2.37424	6.71894	3.54072e-16	9.51238e-15
FANCE	2.37338	2.87596	1.48621e-08	1.28438e-07
PHLPP1	2.3718	5.72504	4.86922e-28	4.98798e-26
BTBD10	2.36971	6.90535	3.42568e-33	5.53379e-31
GADD45A	2.36931	6.13686	3.33004e-11	4.45893e-10
HSF1	2.36881	5.39593	4.89227e-38	1.43355e-35
RBBP6	2.36331	7.67947	5.63621e-34	1.04436e-31
RASSF7	2.36089	3.57714	4.89828e-08	3.81213e-07
ZNF628	2.35889	3.67801	8.39817e-18	2.80682e-16
CPNE8	2.35488	4.70227	3.60834e-10	4.07759e-09
SLC20A1	2.35346	7.57311	9.35783e-17	2.71054e-15
PTPRCAP	2.34942	1.15269	3.28886e-05	0.000149818
DOT1L	2.34853	4.85735	5.79562e-09	5.36947e-08
COG2	2.3473	6.09737	2.96857e-25	2.17465e-23
CTDSPL2	2.34611	6.62895	1.24005e-28	1.35866e-26
TRIM71	2.34295	2.84761	1.5714e-08	1.34905e-07
LIN54	2.34013	6.36253	1.89385e-18	6.85705e-17
BCL9L	2.3395	5.23482	5.31478e-12	7.92499e-11
CR352328.3	2.33913	2.30146	8.57747e-06	4.47335e-05
BAMBI	2.33767	4.04253	6.25157e-12	9.22363e-11
ZBED4.26	2.33764	6.16934	2.446e-35	5.31373e-33
MAPK13	2.33738	3.78119	0.00195338	0.00581307
CYBRD1	2.33668	6.54139	9.29971e-24	5.80081e-22
PAXIP1	2.33569	5.04486	1.48206e-25	1.1182e-23
KLRF1.1	2.33317	2.10284	3.26908e-05	0.000149025
SLC5A3	2.33285	5.2852	5.30678e-25	3.82088e-23
UBTD1	2.33213	4.65952	7.53476e-28	7.24718e-26
PER1	2.33145	6.96536	5.76751e-06	3.09105e-05
SLC7A1	2.33109	5.99471	8.93999e-17	2.60148e-15
CRIM1	2.33099	5.60602	3.02456e-15	7.01832e-14
GRP78	2.32919	7.07904	2.56649e-11	3.46972e-10
BRD4	2.32789	6.41165	3.55629e-25	2.57524e-23
TMEM150A.1	2.32627	4.36237	8.45781e-13	1.42091e-11
KLF9	2.32522	3.87225	1.01814e-08	9.06608e-08
KIF15	2.32454	3.31494	8.71776e-16	2.21459e-14
FABP6	2.32331	2.62086	2.32214e-05	0.000110162
C1ORF159	2.32302	5.45974	4.35141e-15	9.9146e-14
ERV3.1.4	2.31802	2.36373	5.71726e-06	3.06804e-05
AP1AR	2.31604	5.46874	7.30265e-16	1.87019e-14
NANOG	2.31599	0.474766	0.004876	0.0129397
TRIP12	2.31575	8.82613	2.64605e-26	2.13719e-24
TMEM39A	2.31543	4.9229	2.29312e-18	8.16195e-17
ODC1	2.31343	7.58573	3.36895e-18	1.17913e-16
NACA.1	2.31258	5.56016	1.67184e-05	8.19656e-05
LMBR1L	2.31183	5.43573	1.61938e-08	1.38836e-07
PPIG	2.31102	7.04966	8.71307e-46	4.99021e-43
ACSBG2	2.30781	2.70665	3.10323e-06	1.7605e-05
SLC47A1	2.30478	2.58099	9.85929e-06	5.07049e-05
SENP1	2.30168	4.34257	9.3359e-23	5.42085e-21
KCNK1	2.30152	3.64659	5.75348e-06	3.08484e-05
SDF2L1	2.29949	3.35816	2.66085e-09	2.62748e-08
SCARF2	2.2967	4.20799	9.99015e-13	1.66283e-11
NUP98	2.29572	6.79202	4.50283e-23	2.66365e-21
FRS2	2.29163	2.77209	8.17369e-10	8.75752e-09
TROAP	2.28917	2.58378	8.83005e-07	5.53525e-06
ANKRD13C	2.28846	6.33313	1.55074e-36	3.90787e-34
GNA12	2.28779	3.48557	7.75898e-17	2.29491e-15
MGN	2.2849	5.77202	1.62092e-32	2.40278e-30
GPR85	2.28444	3.74817	9.31508e-08	6.94087e-07
GCNT2.1	2.28413	3.50222	2.87683e-07	1.9636e-06
SGPL1	2.28355	5.71407	9.44427e-20	3.90157e-18
CD58	2.28166	4.67527	2.0937e-09	2.09703e-08
SLC16A14	2.27948	1.35525	1.00347e-05	5.14601e-05
PCDH9.1	2.27902	5.12667	3.69845e-13	6.49937e-12
STIL	2.27729	3.45101	2.21811e-18	7.93981e-17
RPRD2	2.2769	3.63692	2.3934e-14	4.85618e-13
GFRA3	2.27575	4.36234	3.63094e-07	2.42576e-06
REV1	2.27516	6.18046	3.21511e-18	1.12842e-16
COQ10B.1	2.27516	1.62641	0.00016746	0.00064923
GLCCI1	2.27338	5.52794	1.75689e-18	6.37948e-17
EPHA4	2.27293	5.84644	2.09452e-10	2.47107e-09
TIGD3	2.27285	2.13831	0.00184766	0.00553508
SMARCA5	2.27279	4.39332	1.02689e-10	1.27601e-09
EPC1	2.26946	6.28203	2.40434e-40	9.18022e-38
SS18L1	2.26582	3.49295	2.34347e-12	3.72355e-11
DLG4	2.26573	5.94699	6.83709e-10	7.40098e-09
BGLAP.1	2.25971	2.00367	0.00673892	0.0171675
KCNC1B	2.25934	3.52649	1.29376e-06	7.90559e-06
FAM65B	2.25795	4.49751	3.96769e-06	2.20379e-05
MAFK	2.25463	5.85724	2.63423e-17	8.40288e-16
CPAMD8	2.24999	3.90374	3.35195e-10	3.81867e-09
JMY	2.24651	6.82645	5.15526e-23	3.02122e-21
SNX10	2.24518	3.31158	1.95369e-10	2.3245e-09
AHCTF1	2.24472	6.65121	2.6955e-26	2.16327e-24
MAFF	2.24449	4.89302	2.79384e-08	2.29931e-07
ITGAD	2.24418	3.62445	4.0931e-05	0.000182108
SUZ12	2.24308	6.28272	4.81455e-27	4.15503e-25
KLF10	2.24206	6.79318	1.38302e-11	1.93623e-10
ATXN7L1	2.2377	5.43853	9.37189e-24	5.81704e-22
FAM76B	2.23761	6.03677	1.00704e-14	2.16727e-13
C20ORF11	2.22979	6.75432	1.36257e-34	2.68255e-32
ZNF609	2.22844	6.71417	1.84481e-22	1.0195e-20
RNF150	2.22704	3.82071	5.97223e-15	1.33659e-13
CYP2A13.5	2.22607	5.32749	0.00280041	0.00795428
FBXL18	2.22554	2.83041	4.64906e-13	8.04645e-12
GPATCH3	2.22532	2.65416	1.05508e-12	1.7492e-11
AKIRIN2	2.22422	5.62629	7.33972e-32	1.05092e-29
MFSD5	2.22113	4.5819	1.40534e-14	2.96108e-13
RUNX1T1	2.21695	4.62333	1.48271e-13	2.73131e-12
KANSL1.1	2.21683	5.83991	2.10283e-30	2.81869e-28
MYC	2.21585	5.33345	9.04597e-07	5.65654e-06
LZTS2	2.21548	6.2234	7.14693e-20	3.02186e-18
ANKRD11	2.20538	7.45388	8.56526e-25	5.96256e-23
PPARGC1A	2.20429	6.92607	1.30598e-08	1.14035e-07
SLC6A13	2.20035	3.14826	0.0125052	0.029413
MIDN	2.19965	5.05266	5.07535e-19	1.96164e-17
TBC1D10A	2.19905	4.41561	2.98167e-14	5.96335e-13
FAM171B	2.19607	5.35347	1.5492e-05	7.66383e-05
C1H21ORF91	2.19508	4.6587	9.7434e-24	6.01798e-22
KAL1	2.18977	5.32041	8.86362e-06	4.61113e-05
CKAP2	2.18906	3.37124	1.67029e-05	8.19213e-05
RUNDC1	2.18827	4.90031	2.48866e-18	8.80819e-17
PDE7A	2.18734	4.52102	2.04964e-11	2.8163e-10
EIF2AK3	2.18326	4.6416	4.41909e-12	6.72471e-11
RPA3	2.18223	4.3305	2.77162e-14	5.56976e-13
THUMPD1	2.18113	5.54915	2.28669e-18	8.16195e-17
CRK	2.17236	5.98423	2.41674e-31	3.34625e-29
ZMIZ2	2.16718	6.84343	1.31068e-18	4.85721e-17
NR6A1	2.16283	1.70817	1.46528e-06	8.80259e-06
CDKN1C	2.15876	4.77967	1.73425e-13	3.16688e-12
PCSK1	2.15622	4.39156	0.014391	0.0331978
LSM11	2.15603	4.35682	2.63573e-12	4.15606e-11
TMEM56.1	2.15341	5.26971	4.59836e-16	1.19957e-14
CCDC99	2.14966	4.24775	5.41196e-07	3.50595e-06
CERS5	2.14889	5.29544	1.89367e-15	4.55347e-14
NFATC3	2.14835	4.38948	4.69724e-12	7.12217e-11
CDC42SE2	2.14743	2.54896	3.55072e-06	1.99017e-05
C1QTNF2	2.14659	3.41804	5.81747e-09	5.38576e-08
CU571336.1	2.1462	4.8346	4.73599e-12	7.14652e-11
BRD2	2.14577	6.67394	2.46457e-29	2.95749e-27
KLF15.2	2.14481	2.85743	0.00617588	0.0159003
C19ORF40	2.14364	2.91088	6.22349e-06	3.30932e-05
KHSRP	2.14314	6.80883	8.08298e-38	2.26323e-35
DDX23	2.1423	7.05113	1.31708e-26	1.09902e-24
GPR182	2.14047	3.33207	9.66689e-05	0.000395226
USP36	2.14009	6.21451	3.45596e-26	2.75602e-24
ORMDL2	2.13962	5.3581	1.12242e-31	1.57139e-29
BCOR	2.1387	5.7206	3.83301e-16	1.02106e-14
CSNK1D	2.13389	5.42515	1.09161e-24	7.47517e-23
CLPTM1	2.12924	5.5236	4.14409e-17	1.28294e-15
MAP3K5	2.12853	5.76096	2.98905e-17	9.4155e-16
ATHL1	2.12677	2.57341	8.52604e-09	7.65703e-08
ATAD2B	2.12368	7.10917	6.21284e-21	2.97649e-19
PODXL2	2.12363	4.4033	0.000187395	0.000715944
UBE2O	2.1231	7.93214	5.75411e-27	4.89877e-25
PDCD10	2.1227	5.91555	6.57889e-36	1.56404e-33
DCK	2.11928	4.1164	5.7354e-10	6.26765e-09
FCHO2	2.11825	6.36203	1.48746e-19	6.02635e-18
TBKBP1	2.11677	3.11061	2.2794e-08	1.9096e-07
NPAS3.1	2.11452	3.94975	0.0102561	0.0247703
ACSL4	2.10941	7.38295	1.91556e-06	1.12891e-05
TSNARE1	2.10816	3.57807	1.9065e-14	3.93158e-13
SLC1A5	2.10729	5.35857	1.20284e-05	6.06719e-05
MAN1A2	2.10711	5.50448	3.6802e-23	2.19765e-21
OTUD4	2.10594	6.26966	7.27183e-24	4.58125e-22
C15ORF29	2.10481	4.9417	1.23462e-19	5.05072e-18
SFXN1	2.10305	2.40718	1.04517e-05	5.34464e-05
BAZ2A	2.10168	6.83135	8.83813e-30	1.13633e-27
IP6K1	2.10164	6.59965	2.30983e-19	9.15215e-18
FBXL21	2.10081	8.21833	5.68047e-29	6.4481e-27
PHF16	2.09997	5.61711	7.50244e-21	3.52727e-19
ILF3	2.09924	8.36074	1.4269e-29	1.78009e-27
ZNRF2	2.09859	2.22958	1.23487e-10	1.5099e-09
DCAF12	2.09601	5.80803	1.54281e-24	1.03954e-22
Q5ZLE7	2.09031	6.07396	9.55086e-25	6.576e-23
NUP160	2.0879	4.82717	8.27302e-14	1.57225e-12
MNT.1	2.08702	3.46874	2.45128e-07	1.69239e-06
ZHX2	2.08517	3.28307	4.83921e-10	5.358e-09
C3ORF70	2.08388	5.10047	4.46678e-13	7.7416e-12
MPHOSPH9	2.08363	4.9307	5.70512e-13	9.79354e-12
TTC39A	2.08345	2.58911	1.41035e-05	7.01832e-05
LUZP1	2.08343	4.08615	7.555e-07	4.78116e-06
SI.DKEY.21O19.6	2.08306	5.05861	3.07861e-10	3.53213e-09
F1NTJ1	2.08096	7.22925	2.8193e-10	3.24709e-09
CCDC59	2.08078	4.83138	8.03281e-20	3.35144e-18
RBM39	2.08051	7.3625	3.02191e-23	1.82182e-21
PCDHGC5	2.07945	3.90651	0.00551656	0.0144059
DOCK3	2.07469	4.79485	9.00239e-07	5.63488e-06
ATAD5	2.07286	4.79141	8.97734e-18	2.99245e-16
C4ORF34	2.07072	7.03864	1.50919e-20	6.94008e-19
MED15	2.0706	5.75112	1.22669e-27	1.14491e-25
SPPL3	2.06476	5.92492	3.64739e-29	4.33558e-27
NCOA5	2.06204	6.53372	1.16354e-30	1.57641e-28
Q5F338.1	2.06153	4.45845	5.0509e-12	7.56734e-11
DENND4A	2.06103	4.6717	1.07336e-13	2.01255e-12
DNAL1	2.05992	5.48237	2.24905e-12	3.59164e-11
ARID5B	2.05666	4.18116	1.48747e-05	7.3846e-05
EDEM1	2.0547	6.46743	1.55416e-26	1.28832e-24
NWD1	2.05272	2.19256	1.0029e-06	6.21572e-06
PTX3	2.05218	3.71018	0.003328	0.00924036
CNNM1	2.05151	4.17573	1.97688e-10	2.34987e-09
ENTPD7	2.05095	4.43034	2.18039e-11	2.97649e-10
FAM179B	2.05052	7.06936	5.49036e-28	5.53429e-26
ING3	2.04905	5.12905	5.84817e-28	5.84817e-26
ASAP1	2.04888	4.83359	7.91411e-12	1.14908e-10
JPH3	2.04558	3.24286	0.000734748	0.00244141
SOCS6	2.04494	6.10584	2.38421e-22	1.29487e-20
SYTL1	2.04471	1.95005	1.97208e-05	9.49128e-05
C2CD3	2.04467	2.18517	3.84207e-07	2.55732e-06
CDYL2	2.04273	3.97883	1.38925e-08	1.20971e-07
CEP135	2.0366	2.10837	4.00729e-05	0.000178606
SP4	2.03592	3.68457	1.12007e-08	9.93167e-08
GP9	2.03523	1.85386	2.01263e-05	9.6717e-05
UBE2J2	2.0326	5.91689	1.32698e-18	4.90322e-17
SREBF2	2.03242	7.04755	7.46785e-25	5.2567e-23
RP11.407N17.3.1	2.03119	5.83048	4.87765e-17	1.4881e-15
TMCC1.2	2.03112	5.09507	2.66583e-11	3.5963e-10
JUNBA	2.02864	2.23022	2.38328e-05	0.000112808
FBXL7	2.02788	3.22809	4.13397e-09	3.92229e-08
C20ORF72	2.0277	2.90291	2.91662e-07	1.98861e-06
ACSL3	2.02502	5.97931	1.73936e-18	6.33407e-17
DNAJB14	2.02358	6.1552	4.84965e-29	5.65792e-27
MLLT10	2.02222	6.07167	2.86412e-25	2.1104e-23
ATG14	2.02192	5.29468	1.29912e-14	2.74186e-13
PPP1R15A	2.02093	5.31878	2.95247e-08	2.41096e-07
CDO1	2.0189	4.89633	3.28545e-08	2.65704e-07
C20ORF111.1	2.01795	4.70908	1.08483e-10	1.34272e-09
TAF1D	2.01624	2.32723	1.09906e-06	6.77169e-06
YTHDC1	2.01497	7.42181	4.52076e-28	4.66898e-26
FAM91A1	2.01474	5.92913	6.19627e-24	3.94308e-22
SMC4	2.01221	6.07569	5.42935e-16	1.40472e-14
DYRK1A	2.00897	7.09958	1.03844e-27	9.76439e-26
DNAI1	2.00847	3.47683	0.011159	0.0266294
ZFAND4	2.00353	3.24276	2.051e-10	2.42654e-09
SGMS2	2.00254	4.76869	2.07903e-07	1.45129e-06
MPHOSPH8	2.0017	6.6774	2.6778e-17	8.52029e-16
WHSC1L1	2.00115	6.78497	1.54367e-32	2.3434e-30
RND1	1.99803	4.73129	2.44567e-07	1.68945e-06
KEAP1	1.99745	6.49639	1.64829e-22	9.2304e-21
DSE	1.99682	3.46467	5.73461e-08	4.43289e-07
NFYB	1.99601	5.50885	6.71674e-28	6.564e-26
TFR2	1.99374	3.40176	4.33314e-05	0.000191772
B2CL1	1.99223	4.6638	2.1376e-10	2.51247e-09
SPTY2D1	1.98864	5.31185	6.41279e-24	4.06036e-22
EIF4ENIF1	1.98786	5.94366	3.48957e-27	3.07472e-25
CDC73.1	1.98706	4.58402	3.52101e-15	8.1254e-14
SMAD6	1.98276	5.35111	1.33251e-10	1.62062e-09
SPTBN2	1.98252	5.04644	2.95439e-06	1.68364e-05
METTL16	1.98157	5.30002	1.862e-26	1.53342e-24
GNAI3	1.98143	6.12702	1.4942e-23	9.18389e-22
CCDC96	1.97955	2.44711	3.39639e-05	0.000154382
GTF2H1	1.97762	6.08559	5.13741e-12	7.67869e-11
COPB1	1.97699	6.86051	5.88576e-33	9.04398e-31
ABCA1.1	1.97615	6.55934	2.75031e-06	1.57661e-05
ETAA1	1.97514	2.22155	2.31298e-06	1.34117e-05
YIPF5	1.97435	5.64868	1.35826e-09	1.40741e-08
PHF17	1.96891	6.20773	3.5023e-16	9.42927e-15
SETD1A	1.9684	5.37007	1.11206e-21	5.67284e-20
KIAA0494	1.96816	4.71419	7.46681e-15	1.65346e-13
KDM4B	1.9637	5.45312	7.38722e-21	3.4861e-19
GNG12	1.96332	1.98457	8.8293e-08	6.61017e-07
UBE2J1	1.96285	5.47393	8.37586e-16	2.13635e-14
OVGP1	1.96207	1.2093	0.00795929	0.0198825
Pvit_17016	1.96127	4.70517	2.8367e-06	1.62225e-05
GTF2E1	1.95981	4.9896	7.05419e-22	3.67284e-20
LONRF3	1.95955	5.72875	8.89967e-06	4.62606e-05
NUDT4	1.95621	7.01279	5.8018e-14	1.12121e-12
F1NZV6	1.95574	6.91184	4.46972e-19	1.73288e-17
SNRPD1	1.9556	4.58046	8.39775e-15	1.84663e-13
Pvit_17033	1.95372	2.38819	0.000299416	0.00109479
FAM188A	1.95339	6.1377	2.39402e-18	8.4971e-17
PPARA	1.95136	4.5837	2.85796e-17	9.02514e-16
THOC3	1.95132	4.2266	1.95787e-17	6.32544e-16
BPTF	1.95088	5.86026	3.31479e-20	1.46036e-18
RBM33	1.94873	5.25647	6.31986e-16	1.62843e-14
BRD1	1.94776	6.72857	1.46566e-21	7.41657e-20
MCM2	1.94672	3.70191	2.01514e-07	1.41217e-06
A2M	1.9462	2.57035	0.0166977	0.0378469
TRPM7	1.94602	5.95974	2.71827e-24	1.80264e-22
LRRC58	1.94466	6.29012	7.21472e-26	5.57702e-24
GLRA2	1.94457	3.43136	0.00596471	0.0154196
SFXN3	1.93989	6.39666	2.87272e-19	1.12063e-17
PHYHD1	1.93964	2.80947	0.000171944	0.000663756
CEBPZ	1.93935	5.40752	2.47352e-19	9.70913e-18
AGAP3	1.9341	6.11182	4.46041e-15	1.01446e-13
PIP5K1B	1.93328	4.03468	3.32844e-10	3.79533e-09
CEP250	1.93199	6.30844	1.21308e-08	1.06663e-07
RNF19B	1.93021	6.44078	1.63542e-15	3.97037e-14
NASP	1.92964	5.3883	7.71036e-09	6.9592e-08
TNKS2	1.92948	6.97411	1.20051e-22	6.87567e-21
ADA	1.92891	5.54856	2.27634e-07	1.58027e-06
MANF	1.92758	6.71444	8.26902e-12	1.19758e-10
PHF1	1.92743	5.73508	2.61866e-14	5.28769e-13
EDA2R	1.92641	2.67055	0.000546938	0.00187624
ADAMTS1	1.92571	4.31974	0.000360289	0.00129334
ZGC.162200	1.92522	5.67706	4.17767e-13	7.29068e-12
TBC1D12	1.92484	6.04479	2.54873e-21	1.25446e-19
RAB33A	1.92446	2.14985	0.000218381	0.000822356
PHLDA1	1.92238	2.40533	8.73791e-06	4.54761e-05
KIAA1704	1.92106	6.08445	1.99e-18	7.18452e-17
FGFR4	1.92072	5.68178	3.09497e-08	2.51591e-07
ZNF414	1.91853	4.16869	2.16046e-15	5.10728e-14
RNMT	1.91535	5.87765	7.71403e-29	8.60148e-27
IL1R1	1.91501	3.19715	5.60743e-07	3.62141e-06
PHLDA2	1.91498	2.50955	2.14945e-08	1.80674e-07
CHSY1	1.91273	3.12311	8.92711e-08	6.6715e-07
TRA2B	1.91234	7.57005	6.40405e-26	5.01187e-24
CRISPLD2	1.91192	3.77354	2.46094e-06	1.42238e-05
STK38L	1.9109	5.37843	6.48205e-14	1.24503e-12
CCDC132	1.90976	5.6015	4.98776e-27	4.27522e-25
SLC30A7	1.9096	3.4332	1.67093e-08	1.43028e-07
C2ORF29	1.90835	5.56593	1.69347e-21	8.46737e-20
PSMD12	1.90824	7.27713	9.80258e-23	5.66571e-21
MYO5C	1.90701	3.25406	0.000384765	0.00137144
CDK5R1	1.90625	4.63969	3.21516e-06	1.82072e-05
ASAP3	1.90559	3.65738	4.41908e-09	4.18021e-08
YES1	1.90208	5.77291	7.05085e-22	3.67284e-20
Pvit_04711	1.89683	6.10537	0.000918959	0.00298144
PPCS	1.89624	4.24253	4.94381e-15	1.11435e-13
KANSL1L	1.89608	5.00555	6.3011e-12	9.27498e-11
RP11.566K11.2.1	1.89604	6.37438	1.1448e-06	7.03632e-06
DR1	1.8952	5.83545	5.09501e-21	2.45027e-19
SPDYA	1.8946	3.0537	1.00229e-05	5.14415e-05
GAL3ST1.1	1.89406	1.52849	3.12761e-05	0.000143197
SAP30	1.89377	5.37449	2.02974e-14	4.16527e-13
BBS5	1.89282	3.82121	4.23084e-05	0.000187838
CCDC6	1.89244	6.96213	1.88571e-16	5.23347e-15
RP11.744I24.1.1	1.8916	3.32572	9.20832e-07	5.7438e-06
SYT4	1.89017	6.6301	0.013901	0.0321794
HTT.1	1.88956	3.98739	1.32558e-11	1.8641e-10
C3ORF19	1.88788	5.35568	2.72455e-15	6.35729e-14
NKAPL	1.88508	6.88919	6.72029e-28	6.564e-26
WAPAL	1.88498	6.90534	8.71025e-19	3.3057e-17
ZNF318	1.87892	5.42359	2.18935e-19	8.7574e-18
RASSF5	1.87693	6.0921	3.59807e-08	2.88395e-07
PLAA	1.87474	4.82204	1.15983e-18	4.33644e-17
ZAR1	1.87415	1.73495	0.0101702	0.0245959
ROR2	1.87162	4.22969	7.81072e-07	4.93556e-06
MANBA	1.87085	6.27674	4.04968e-14	7.9356e-13
MYSM1	1.87084	4.97514	2.84996e-09	2.78801e-08
KLF3	1.87054	5.01847	1.60139e-10	1.92717e-09
DDX3X	1.87017	10.0522	7.96522e-20	3.34539e-18
Q5ZK16	1.8697	6.46032	3.8928e-22	2.07836e-20
BTG1	1.8683	6.27597	2.83875e-12	4.45433e-11
SLC4A1AP	1.86657	5.55831	3.27481e-25	2.38512e-23
NXF1	1.86567	7.25126	3.54021e-17	1.1014e-15
FBP1	1.86522	3.11412	3.68409e-06	2.05852e-05
CCNK	1.86487	5.84608	4.18389e-28	4.39309e-26
ANKHD1.EIF4EBP3	1.86382	7.51201	7.84455e-23	4.57598e-21
ZDHHC5	1.86326	5.57775	7.18517e-28	6.96409e-26
AP2A2	1.86234	7.57302	8.1921e-15	1.80455e-13
CDK2	1.86144	3.53968	9.15348e-09	8.17971e-08
CLN8	1.86077	4.74118	4.07417e-11	5.38663e-10
SEMA4B	1.85928	5.41188	1.36495e-15	3.35905e-14
POLD3	1.85925	4.33055	1.29488e-10	1.5779e-09
LMTK2	1.85918	5.90188	4.8443e-12	7.29249e-11
DCAF10	1.85801	3.76465	8.34985e-13	1.40841e-11
ZNF777	1.85773	3.6737	7.565e-11	9.62818e-10
SHD	1.8573	2.9804	8.58882e-06	4.47742e-05
MTA1	1.85632	5.01059	3.85235e-20	1.67957e-18
SLU7	1.85624	6.57551	1.48109e-10	1.79267e-09
ATXN1L	1.85405	3.33914	5.67563e-10	6.20772e-09
SIVA1	1.8534	3.42816	1.52958e-12	2.4868e-11
MYLIP	1.85337	6.66918	9.87966e-16	2.48967e-14
ZNF148	1.85331	4.35791	7.02294e-12	1.02537e-10
RRH	1.85148	3.3332	0.000992143	0.00319392
PPM1H	1.85095	5.7582	1.24269e-12	2.04947e-11
FMR1	1.84871	6.68683	6.69448e-25	4.73879e-23
AANAT	1.8437	4.39206	9.59464e-13	1.60122e-11
TSC22D3	1.84287	6.36523	9.23734e-15	2.01717e-13
NANOS1	1.84202	2.79894	3.11271e-05	0.000142671
NCOA6	1.84152	6.05582	1.66579e-19	6.70575e-18
ACER3	1.83712	1.94331	1.09634e-05	5.58136e-05
PAPD5	1.83611	5.16376	8.98048e-20	3.72217e-18
RDH10.1	1.83411	3.7717	4.02906e-07	2.67049e-06
Q5ZM58	1.83316	6.40501	2.17465e-12	3.47723e-11
PGAM1	1.83198	7.48857	2.68783e-11	3.61823e-10
ZNF830	1.83174	6.07643	6.15562e-22	3.24522e-20
PTPN2	1.8305	5.31184	1.2566e-14	2.66103e-13
CRY2	1.83023	5.76909	1.59966e-07	1.14003e-06
B3GNT2	1.82765	5.99107	2.50712e-13	4.52574e-12
PM20D2.1	1.82709	8.17257	8.36968e-13	1.40987e-11
PTGDS	1.82679	6.5825	0.00839107	0.020833
CITE3	1.82448	5.41344	2.31761e-11	3.16038e-10
TAF3	1.8238	5.8424	6.05664e-25	4.3115e-23
BUD13	1.8237	4.74957	2.03549e-14	4.17028e-13
PAX3	1.82298	2.81008	0.0057823	0.015019
PIK3CB	1.8215	5.59811	6.67114e-11	8.55101e-10
PPM1D	1.82134	4.91067	4.07364e-16	1.0738e-14
LONRF2	1.82058	5.67532	2.35332e-17	7.545e-16
ZRANB1	1.82035	7.42499	1.25592e-17	4.12262e-16
MSL2	1.82009	4.78843	1.03718e-16	2.97009e-15
ATP1B3	1.81957	7.43902	7.23125e-14	1.38051e-12
EXOSC3	1.81946	3.46787	1.4831e-06	8.89858e-06
SBNO2	1.8188	5.10568	5.25691e-18	1.79504e-16
ZBTB2	1.818	4.21897	1.84218e-10	2.19664e-09
C11ORF31	1.81667	2.52654	4.61352e-07	3.02762e-06
SEC14L1	1.81478	6.42944	3.35311e-13	5.94223e-12
CCNE1	1.81256	4.33742	1.4178e-07	1.02163e-06
AGGF1	1.81217	6.15401	1.48397e-22	8.42251e-21
INO80D	1.81114	4.5854	2.73387e-10	3.15736e-09
DMXL2	1.81045	6.26238	1.78695e-10	2.1362e-09
VCP	1.8101	7.7065	1.37947e-17	4.51464e-16
TPX2	1.80988	3.40413	1.91583e-07	1.34707e-06
GOLPH3	1.80692	5.13467	3.92104e-16	1.03792e-14
YTHDF3	1.80606	6.98911	6.67032e-21	3.17155e-19
PFKL	1.80216	7.03845	1.89228e-15	4.55347e-14
LDB1	1.80153	6.2029	1.17278e-16	3.33567e-15
PRR14	1.79989	5.34298	6.73646e-20	2.85789e-18
ARNTL2	1.79881	4.2882	5.56948e-05	0.000240739
MIB1	1.79641	5.63559	7.95625e-15	1.75567e-13
TMEM138	1.79539	4.31808	5.35796e-10	5.89609e-09
SI.DKEY.172J4.3	1.79485	4.91341	0.00191804	0.00572685
RNF38	1.79331	6.73827	5.99292e-17	1.79788e-15
Q9PRS9	1.78742	5.23316	1.25642e-17	4.12262e-16
MBD2	1.78625	4.14188	1.97931e-09	1.99515e-08
TOR3A	1.78521	3.46876	1.81419e-05	8.82239e-05
CRY1	1.78358	6.77462	2.2802e-17	7.32921e-16
C1ORF51	1.78314	4.38421	0.00362383	0.00992614
GPR137C	1.7821	5.38745	6.02995e-05	0.00025869
EHD4	1.78188	6.35356	1.2426e-16	3.51869e-15
TMEM86A	1.78152	3.44619	0.000118339	0.000474108
H2AFZ	1.78077	4.44411	6.83033e-10	7.40001e-09
TMEM41B	1.78076	6.06657	1.76397e-14	3.65561e-13
TMEM64	1.78017	3.06385	1.50075e-07	1.07501e-06
RIF1	1.77917	5.52792	3.15859e-17	9.90004e-16
RAB11FIP1	1.77882	4.8048	5.61472e-11	7.26339e-10
Q5ZJ38	1.77811	7.11762	1.57252e-21	7.92549e-20
FNDC3A	1.77662	5.69797	9.67789e-14	1.82547e-12
SRRM2	1.77646	8.30687	2.64022e-19	1.03313e-17
PTBP1	1.7763	4.67695	9.64071e-11	1.20389e-09
PLEKHF2	1.77602	5.35077	5.12176e-14	9.92833e-13
WASF2	1.7744	6.00362	5.03732e-18	1.72473e-16
EGLN1	1.76983	7.47104	2.86843e-22	1.54454e-20
POC1B	1.76344	3.71482	0.000422854	0.00149452
EML5	1.7627	5.71711	5.57495e-12	8.28353e-11
TNKS	1.76228	6.62747	5.49176e-15	1.23344e-13
SHB	1.76163	3.04117	5.82897e-06	3.12266e-05
NUP93	1.76161	5.39355	1.21676e-08	1.06905e-07
ZXDC	1.75845	6.38821	4.78703e-15	1.08094e-13
SLC37A2	1.75634	4.50381	0.00143411	0.00442994
WBP2NL	1.75616	6.07545	4.42794e-18	1.53697e-16
Q5ZL80	1.75556	7.25114	2.49851e-20	1.12433e-18
EIF4E	1.75547	7.27451	1.06701e-14	2.27485e-13
TGOLN2	1.75395	6.52409	3.89668e-23	2.31595e-21
EFNB1	1.75376	3.30657	4.00502e-08	3.1838e-07
CNOT1	1.75366	7.77275	3.82861e-20	1.67502e-18
DHX30	1.749	5.94225	2.17826e-14	4.45552e-13
DSTYK	1.74779	5.74965	6.02013e-17	1.80175e-15
GRK6	1.74725	4.84701	4.22976e-12	6.4757e-11
HEATR6	1.74723	3.50918	6.04316e-10	6.57546e-09
UBB	1.74622	8.10809	2.00713e-07	1.40733e-06
PSMD3	1.74604	7.22022	7.74743e-17	2.29491e-15
KIF6	1.74564	1.62876	0.000394206	0.00140192
C18ORF1	1.74315	7.20224	4.84729e-10	5.36224e-09
MLLT3	1.74233	4.13125	7.5929e-10	8.16999e-09
Q5ZMH3	1.74152	7.46673	1.12739e-15	2.79628e-14
MPP3	1.74147	4.12445	0.0067992	0.0173117
PLK3	1.73981	5.61688	0.000461023	0.00161492
USP11	1.73824	5.02288	9.08739e-13	1.52219e-11
ZNF131	1.73792	6.03434	2.01704e-14	4.14596e-13
SLC39A14	1.73504	6.47574	1.00113e-18	3.77671e-17
FMNL1	1.7333	3.76268	1.49602e-06	8.96758e-06
TMEM131	1.73029	7.01326	3.26262e-20	1.44242e-18
NSMCE4A	1.72984	5.64479	2.05636e-11	2.82246e-10
ATXN7	1.72961	5.52267	6.65793e-17	1.98791e-15
RAB40C	1.72815	5.47887	6.72501e-08	5.13546e-07
CST6	1.72653	1.77862	0.00514292	0.013568
FBXO45	1.72505	6.2292	4.694e-17	1.43904e-15
DAZAP2	1.72467	4.66294	5.62913e-13	9.67626e-12
FAM35A	1.72394	4.06984	7.29769e-11	9.3162e-10
FAM101B	1.72327	2.00313	4.51149e-05	0.000198827
DNAH9	1.71942	3.14406	0.000997947	0.00320932
SEH1L	1.71901	6.03074	9.07479e-21	4.21928e-19
Pvit_14808	1.71577	3.8268	8.42371e-12	1.21579e-10
SUB1	1.71461	7.1835	4.78344e-20	2.06409e-18
DBR1	1.71415	3.79093	7.80663e-11	9.91567e-10
ZNF853	1.71111	3.72936	4.93795e-12	7.41575e-11
STAM	1.70842	5.81252	5.57842e-17	1.68557e-15
PDCD6IP	1.70756	7.39715	1.10479e-21	5.65866e-20
MAX	1.70741	6.71651	7.56319e-20	3.18716e-18
FOXO3	1.70474	4.34911	2.47072e-08	2.05757e-07
DOK1	1.70461	2.60532	0.000118892	0.000475868
Q8UWC5	1.70335	8.25477	9.14089e-25	6.32831e-23
SESN2	1.70327	7.47137	1.41754e-08	1.23095e-07
IRS2.1	1.70168	2.49433	5.20705e-05	0.000226237
ANXA11	1.70085	6.60414	5.21032e-06	2.82244e-05
TUBE1	1.69904	3.98639	7.54394e-09	6.82857e-08
L3MBTL3	1.6942	3.02296	0.000348656	0.00125516
WIPI2	1.69353	6.5506	9.44371e-22	4.87667e-20
API5	1.69349	7.00443	1.20465e-20	5.55993e-19
PTPLB	1.69247	5.32821	2.63295e-10	3.05481e-09
EPT1	1.69076	4.90706	9.81143e-08	7.28704e-07
LRRC23	1.69029	1.97193	0.000624984	0.00211518
TMEM57	1.68984	5.56365	5.41438e-19	2.08627e-17
TLK1	1.68979	7.14139	5.93223e-17	1.78392e-15
CTNNAL1	1.68917	7.10942	3.8708e-07	2.57509e-06
ITGAX	1.68912	2.67803	0.00048534	0.00168516
LRRC8D	1.68903	3.62948	5.08786e-07	3.31132e-06
SPEN	1.68772	8.03904	9.80153e-14	1.84603e-12
DEGS1	1.68614	6.44391	2.82113e-20	1.2605e-18
SLC39A9	1.68577	5.5157	9.89921e-15	2.13579e-13
PLEKHH2	1.68495	4.66572	7.03596e-08	5.34699e-07
CPSF3L	1.68486	5.08332	2.08555e-17	6.72071e-16
HUS1	1.68455	4.13171	1.40222e-13	2.59062e-12
ATXN7L2	1.68326	3.33254	5.88336e-08	4.5423e-07
MST1R	1.68275	2.39601	1.45006e-05	7.2017e-05
RASEF	1.68203	3.61	0.00835686	0.0207603
IRAK2	1.68066	3.10629	0.000566828	0.00193603
EIF4A3	1.67983	6.8808	4.17542e-18	1.45735e-16
HELLS	1.67918	2.37467	0.00673379	0.0171614
VMA21	1.67705	5.34299	5.96488e-12	8.83166e-11
STK40	1.67495	4.17234	7.45578e-10	8.03617e-09
CSE1L	1.67255	5.96506	2.3162e-20	1.04979e-18
TFCP2L1	1.67184	1.04459	0.0230438	0.0499112
PELO	1.67093	5.80647	4.34787e-16	1.14132e-14
PTCHD4	1.67034	1.25107	0.00807129	0.0201303
DDX20	1.67013	4.27662	2.32887e-12	3.70502e-11
C14ORF43	1.66878	6.98186	1.76597e-10	2.11513e-09
KDSR	1.66869	6.02519	6.34294e-09	5.82515e-08
ARHGEF40	1.66694	3.98414	5.17114e-05	0.000224832
AFF4	1.66675	7.60153	9.5191e-20	3.91963e-18
HLX	1.66363	2.16829	0.000741292	0.00246056
NEGR1	1.66354	1.41275	0.00333672	0.00926051
CABZ01059095.1	1.66095	1.67607	0.00870811	0.0215141
FAM57A	1.65888	1.87884	0.000331459	0.00119942
CTNS	1.65583	3.34451	7.1913e-08	5.45189e-07
HMMR	1.65475	2.14882	7.13187e-05	0.000300741
B4GALT5	1.65261	4.99036	2.03118e-09	2.04089e-08
C2ORF69	1.65217	3.88998	4.20446e-13	7.30705e-12
SDC1	1.65208	4.92093	1.67782e-05	8.2163e-05
NOL9	1.65111	4.46377	1.26708e-07	9.23377e-07
U2AF1	1.64994	6.45344	1.27881e-22	7.29097e-21
LDLR	1.64846	4.66054	1.491e-05	7.3963e-05
LOC417450	1.64772	3.85185	1.36383e-09	1.41201e-08
TEKT2	1.64742	2.69545	8.07192e-05	0.000335997
RP3.402G11.5.1.1	1.64711	5.85336	6.69535e-16	1.71815e-14
PRKACB	1.64711	7.48205	4.65746e-20	2.01663e-18
YWHAQ	1.64565	8.3169	2.48837e-17	7.95772e-16
Q5ZLS5	1.64538	4.99747	1.00868e-09	1.06443e-08
GCFC1	1.64498	6.67298	9.98773e-20	4.0992e-18
METRNL.1	1.64393	6.15432	1.02765e-12	1.70598e-11
TRAF6	1.6437	4.28479	3.47615e-12	5.38077e-11
PYROXD1	1.64	4.13704	3.30854e-09	3.20674e-08
GEMIN2	1.63981	5.49284	1.67099e-13	3.0647e-12
CXORF56	1.63949	3.57688	4.16183e-08	3.29067e-07
MAML1	1.63786	5.94239	4.44599e-12	6.75748e-11
VPRBP	1.63776	6.01511	4.27244e-14	8.34616e-13
ZNF576	1.6375	3.01384	4.75179e-08	3.71418e-07
CCNG1	1.63682	3.76072	1.46779e-07	1.0538e-06
PGR	1.6343	4.99077	0.00365134	0.00999282
GPR137B	1.63417	4.13823	9.41893e-09	8.40499e-08
BAX	1.6311	5.12018	3.85719e-09	3.67352e-08
DONSON	1.63086	3.26451	3.67084e-05	0.000165247
HMGB1	1.62992	8.03517	9.53816e-15	2.06496e-13
TMEM200A	1.6296	2.8736	0.00558265	0.0145574
DDX26B	1.62853	5.55845	7.29436e-15	1.61811e-13
GCLC	1.62483	6.10166	4.85941e-13	8.38747e-12
FAM160A1	1.62423	3.26459	1.12115e-05	5.69159e-05
C17ORF39	1.62287	4.39449	4.28903e-12	6.55846e-11
VAMP4	1.62281	5.78134	2.20468e-15	5.20206e-14
ZFR	1.62221	7.2937	1.46192e-18	5.35472e-17
RPUSD2	1.61994	4.31832	3.14865e-12	4.91611e-11
F5	1.61985	2.81872	0.009744	0.0237199
KDM5C	1.6187	7.14918	1.67879e-14	3.50211e-13
PPHLN1	1.61798	5.29717	2.28051e-14	4.64959e-13
ARID5A	1.61744	3.31421	0.000295708	0.00108249
TSPO	1.61657	6.53872	9.35812e-07	5.82283e-06
CHKA	1.61644	6.85725	3.95531e-06	2.19933e-05
ZSWIM6	1.61599	5.39552	1.48433e-14	3.12229e-13
LEMD3	1.61569	6.12229	2.84693e-15	6.63056e-14
NOL8	1.61458	5.07993	7.8477e-10	8.42257e-09
LOX	1.61271	4.18083	0.001062	0.00339279
SLC38A4	1.61254	5.48038	0.0220264	0.0479995
GAS7	1.61103	6.05477	4.212e-06	2.32259e-05
AC217778.1	1.61095	4.51097	5.88327e-07	3.79177e-06
WDR76	1.61011	3.00471	2.78804e-05	0.000129438
TRABD	1.60929	4.99083	1.02779e-14	2.19866e-13
STRN4	1.60863	4.4937	4.58892e-09	4.33112e-08
ZFAND2B.1	1.60815	2.70444	4.79899e-07	3.13789e-06
RNF2	1.60811	6.41044	2.47794e-16	6.83196e-15
CIC.1	1.60706	5.86583	2.39916e-14	4.86004e-13
LOC419429	1.60473	3.8128	1.44983e-06	8.72391e-06
DGCR8	1.60434	6.20189	7.99903e-21	3.74676e-19
TF	1.60383	8.41095	0.00316677	0.00885319
CNPPD1	1.60368	6.07039	3.27415e-12	5.09312e-11
TPRA1	1.60367	6.13907	1.51828e-10	1.83417e-09
DACT1	1.60338	2.21405	0.000178113	0.000683381
TMEM184B	1.60331	7.15909	5.83352e-08	4.50659e-07
JTB	1.60187	3.79136	5.40878e-09	5.05194e-08
ABCA5.1	1.60172	7.19211	3.54111e-09	3.41116e-08
EPB41L4B	1.60083	3.77639	0.00130389	0.00407465
ARFGEF2	1.60071	5.87549	3.36283e-16	9.09263e-15
ARNTL	1.59985	4.76739	0.000123176	0.000490836
ACHA9	1.59892	2.84908	0.0127192	0.0298502
C18ORF25	1.59888	6.46139	1.04655e-14	2.23501e-13
PRPF3	1.59887	6.37508	5.32859e-15	1.19893e-13
SCML2	1.59786	4.54496	3.77405e-09	3.60797e-08
ZNF598	1.59739	4.76398	1.50799e-12	2.45486e-11
CHD1	1.59678	5.44978	3.55832e-15	8.19649e-14
LETM1	1.59658	6.7719	2.50747e-15	5.88345e-14
C20ORF111	1.59501	5.38989	6.90709e-09	6.2928e-08
VKORC1L1.2	1.59137	5.27933	4.47401e-15	1.01572e-13
MTA2	1.58931	5.70972	6.61728e-16	1.70159e-14
HSPA14	1.58913	5.83029	2.82268e-17	8.93613e-16
VAMP7	1.58851	6.34464	1.7713e-13	3.22987e-12
STEAP2	1.58769	4.31859	0.000274444	0.001012
ZBED1.4	1.58613	4.36536	8.91249e-08	6.66453e-07
FBXO34	1.58558	5.61643	1.3078e-09	1.35847e-08
RNF166..1.OF.2.	1.5852	4.00545	1.3554e-08	1.18105e-07
RND3	1.58444	5.37911	1.40837e-06	8.51916e-06
CD40	1.58367	3.49858	5.61173e-08	4.34323e-07
MEX3C	1.58289	3.86361	5.43124e-09	5.0654e-08
FARP2	1.58278	5.79107	6.23747e-14	1.20356e-12
TRAFD1	1.58202	5.02413	1.36186e-06	8.2696e-06
CWC25	1.58179	4.84135	2.98224e-07	2.03115e-06
GNL3	1.58116	6.23487	3.90638e-16	1.03622e-14
YTHDF2	1.58081	4.77516	2.3507e-11	3.19512e-10
PEX5	1.57876	5.95044	3.49979e-11	4.66639e-10
KIAA1530	1.57838	6.08656	2.44205e-13	4.4146e-12
GRAMD4	1.57808	7.16218	4.64165e-18	1.60232e-16
CREBBP.1	1.57728	7.06746	2.28272e-12	3.63618e-11
PPIL4	1.57707	5.37887	1.75751e-14	3.6482e-13
MPP5	1.57681	5.24266	2.90835e-16	7.93985e-15
SIA7A	1.57556	1.58567	0.00617867	0.0159042
C17ORF28	1.5732	6.11462	3.7361e-10	4.20687e-09
USP44	1.57275	4.28768	2.25142e-09	2.24607e-08
ARID1A	1.5709	6.47712	4.86656e-20	2.08567e-18
BANP	1.56851	3.59947	2.31221e-06	1.34117e-05
TUBA1C	1.56732	4.38695	0.000130931	0.000518295
SOLH	1.56689	2.17769	2.94272e-05	0.000135718
NR1H3	1.56512	4.75971	2.50029e-10	2.91701e-09
WWC3	1.56507	6.38258	9.64432e-17	2.78712e-15
WDR43	1.56504	6.2671	8.69048e-15	1.90104e-13
C12ORF49	1.56458	6.02312	1.1096e-12	1.83476e-11
CDH12	1.56407	2.45146	0.00585144	0.0151704
VAV3	1.56406	3.64338	0.00236674	0.00687524
ARC	1.5629	4.04497	0.0219649	0.0479009
VPS13D.1	1.56238	6.45617	2.44377e-12	3.87802e-11
TMCC3	1.55796	5.45752	5.25271e-06	2.84418e-05
CLSPN	1.55695	2.36565	0.00101176	0.00324795
SCO1	1.55509	5.49807	5.03305e-11	6.55806e-10
GKAP1	1.5548	5.90628	2.41386e-11	3.27039e-10
MED6	1.55473	5.30066	3.78935e-12	5.84404e-11
ARID4A	1.55465	6.0356	8.36711e-12	1.20901e-10
HNRPLL	1.55255	6.67797	4.01942e-13	7.03398e-12
XB.GENE.5849780	1.55156	5.79145	4.03443e-06	2.23761e-05
SEC63	1.54969	6.80775	4.27294e-18	1.48727e-16
C9ORF82	1.5491	3.16501	1.45478e-06	8.7495e-06
CYBA	1.54884	4.096	0.000290745	0.00106556
C21ORF59	1.54835	4.99297	8.60387e-10	9.1794e-09
SLC35D1	1.54835	5.71868	6.48136e-08	4.96143e-07
ZNF219	1.54713	5.45024	1.99095e-10	2.36437e-09
STK17B	1.54654	5.71212	3.74727e-05	0.000168027
FAM178B	1.54638	1.33925	0.00555899	0.0145017
IRF2BPL	1.54624	4.77415	2.76304e-07	1.89003e-06
ZBED1.2	1.54244	3.16454	2.25465e-06	1.31157e-05
SPHK1	1.54081	2.61701	0.000999664	0.0032132
ZBTB4	1.54068	5.4109	4.56337e-07	2.99783e-06
ZBTB1	1.53824	4.54915	9.54132e-10	1.01026e-08
RBMX	1.53749	7.67313	1.43444e-15	3.51633e-14
ERRFI1	1.53749	2.98628	7.08603e-05	0.000299009
SAP130	1.53681	4.83959	8.42809e-09	7.57446e-08
WDHD1	1.53515	4.66243	2.61113e-08	2.16206e-07
BRI3BP	1.53448	5.21833	1.23292e-07	8.99523e-07
MCRS1	1.53388	5.49991	2.96764e-11	3.99064e-10
CBLL1	1.53158	4.60531	1.4577e-12	2.38223e-11
DNAJC25	1.53101	5.24498	1.13897e-10	1.39874e-09
POLR2H	1.52771	3.13446	5.27509e-08	4.08771e-07
MAN2B1	1.52635	5.47925	2.97227e-11	3.9926e-10
MIER3	1.52591	5.0129	2.54208e-13	4.58228e-12
MOB3B	1.52389	1.81833	0.000183091	0.000700561
NRIP1	1.52144	4.71102	2.6442e-06	1.52202e-05
ISG20L2	1.52047	3.30319	2.83385e-06	1.62155e-05
TMTC1	1.52014	5.41967	8.01886e-07	5.05694e-06
TPST2	1.51799	5.36352	1.34546e-08	1.1732e-07
SLA2	1.51775	1.29015	0.00731184	0.0185073
Pvit_18500	1.51766	5.89309	1.74145e-14	3.62084e-13
FAM116A	1.51559	5.98075	6.18424e-11	7.96743e-10
TSC22D2	1.51497	5.10758	3.7296e-08	2.97801e-07
Q5F3T2	1.51485	6.47192	4.21511e-06	2.32329e-05
WNT5B	1.51466	3.98128	0.00277567	0.00789647
ZFYVE28	1.51455	2.98625	1.1736e-06	7.20985e-06
TTK	1.51401	2.42747	0.00112098	0.00356316
NUPL1	1.51385	6.2373	3.27784e-14	6.52461e-13
KAT6A	1.51328	5.87608	1.15797e-09	1.21183e-08
SAV1	1.51288	4.61498	7.64736e-10	8.21456e-09
HNRNPC	1.51249	7.08761	3.81084e-13	6.67825e-12
C5H14ORF169	1.5114	3.69962	6.14533e-09	5.65191e-08
MLL4	1.50872	6.01745	2.49396e-15	5.86267e-14
ELAC2	1.50865	6.41714	2.7711e-13	4.98086e-12
PSMC2	1.50682	6.9249	7.13849e-17	2.12134e-15
ZNF276	1.5067	5.03918	5.87919e-11	7.58217e-10
GABARAPL1	1.50667	7.36946	1.27727e-11	1.79928e-10
RNF20	1.50655	5.91296	9.49132e-15	2.05836e-13
DPH3	1.50629	3.01017	1.96602e-06	1.15594e-05
PIAS1	1.50566	4.22474	2.47871e-08	2.06287e-07
DYNLT1	1.50305	4.39217	7.48682e-09	6.78757e-08
FGOP2	1.50295	5.47497	4.33193e-09	4.10393e-08
TTLL9	1.50281	1.58323	0.014508	0.0334249
P2RY2	1.50257	4.08314	0.000337876	0.00121914
PRTG	1.50187	2.02369	0.00030357	0.00110837
Q5F3X1	1.50133	5.01319	3.79299e-10	4.25951e-09
HBEGF	1.50097	5.46813	1.33278e-06	8.1283e-06
CSTB	1.49907	5.41066	4.77815e-08	3.73247e-07
CCAR1	1.49809	6.40904	1.01471e-14	2.17732e-13
FEN1	1.49799	4.26638	1.47681e-09	1.52221e-08
Q5ZIW8	1.49764	5.11227	6.26866e-12	9.23803e-11
IMMP1L	1.49713	3.41033	7.2557e-08	5.48751e-07
KDM6B	1.49687	6.93828	6.09289e-07	3.91686e-06
DZIP1	1.49515	4.27757	0.0151865	0.03481
SMC6	1.49465	5.63423	6.82661e-11	8.73252e-10
AEBP2	1.49365	7.37023	6.59524e-07	4.214e-06
ZNF652	1.49359	5.78763	1.34964e-15	3.32787e-14
POU6F1	1.49207	4.08589	6.30925e-07	4.04357e-06
EIF1AY	1.49196	8.29841	1.14266e-13	2.13296e-12
WDR66	1.49164	2.2959	0.00650543	0.0166399
RAB32	1.48982	6.03837	3.59434e-08	2.8828e-07
SP3	1.48965	6.1434	1.42461e-16	4.00672e-15
CREBL2	1.48925	4.92476	1.36152e-12	2.23374e-11
BACH1	1.48909	5.94046	2.88401e-12	4.51972e-11
TRIM24	1.48888	5.73381	6.81948e-09	6.22197e-08
CLINT1	1.4888	6.29613	1.61005e-17	5.2285e-16
HAND2	1.48804	4.99206	0.00591125	0.0153034
NUP133	1.48735	5.50229	2.55128e-08	2.11906e-07
SGTB	1.48687	6.50883	1.654e-07	1.17609e-06
ICMT	1.48551	5.76043	5.46697e-09	5.09496e-08
SPAST	1.48521	5.05049	2.50602e-12	3.96184e-11
PHF13	1.48464	5.34779	2.76893e-10	3.19492e-09
PCNX	1.48416	6.86398	2.28872e-14	4.65878e-13
B4GALT1	1.48386	6.56146	4.66682e-08	3.66139e-07
DCUN1D1	1.48364	5.85836	1.52829e-15	3.71747e-14
URB2	1.48281	4.28641	3.483e-08	2.80534e-07
TRIOBP.1	1.482	4.06181	1.0131e-05	5.18484e-05
FBXL3	1.4815	6.1538	1.22139e-13	2.26984e-12
SRC	1.48106	5.01301	1.34193e-06	8.172e-06
TGFB3	1.48027	5.05475	0.000209238	0.000792186
MAP3K3.1	1.47975	2.96772	6.22019e-05	0.000266127
XAB2	1.47916	5.1047	3.65757e-13	6.4365e-12
RBM6	1.47909	6.11847	2.63877e-12	4.15606e-11
F2R.1	1.47907	2.56198	0.000364871	0.00130905
COMMD2	1.47884	5.7325	2.94544e-10	3.3831e-09
EMD	1.4762	5.5075	1.12655e-08	9.98211e-08
MARCH6	1.47571	7.37769	9.84789e-17	2.83944e-15
TMEM62	1.47551	4.19266	2.51935e-08	2.0953e-07
PRKCZ	1.47534	6.16418	3.43793e-14	6.811e-13
ARI1_XENTR	1.47413	7.728	4.65362e-15	1.0527e-13
CCDC34	1.47411	3.47436	0.000583562	0.00198607
CCDC136	1.47356	4.35289	0.00230979	0.00674002
HNRPDL	1.4735	8.41315	1.01594e-15	2.54997e-14
SLC43A1	1.47338	5.1362	4.56719e-06	2.4966e-05
CDC25A	1.47286	3.40178	1.42082e-06	8.57805e-06
TMF1	1.47252	6.19998	2.51756e-16	6.91095e-15
SSU72	1.47208	6.41955	8.69652e-10	9.26257e-09
HEY1	1.47206	4.44686	0.000151427	0.000592539
SUPV3L1	1.47117	5.24166	4.65176e-14	9.0731e-13
ZNF654	1.4711	5.01626	3.52576e-11	4.69604e-10
ZNFX1	1.47018	4.20327	0.00605653	0.0156345
PHIP	1.46939	6.50474	3.9271e-11	5.2031e-10
PI4K2B	1.46854	5.0928	7.23056e-08	5.47835e-07
PDCD7	1.46788	5.37724	1.19197e-11	1.68561e-10
CHEK2	1.4643	3.37946	1.38378e-06	8.38249e-06
RAI2	1.46355	3.62886	8.53411e-05	0.000353949
IL4R	1.46341	5.09826	2.82984e-09	2.77263e-08
PIK3AP1	1.46279	3.37384	0.00365816	0.0100049
CMTM4	1.46184	2.03	0.00150631	0.0046269
STXBP6	1.46125	2.95009	0.000810108	0.0026672
TAB2	1.46122	6.14108	5.4457e-18	1.85448e-16
F1NG36	1.45912	5.54786	2.27158e-12	3.62303e-11
LGALSL	1.45889	5.26124	7.91588e-12	1.14908e-10
MTF2	1.45721	5.89246	1.68506e-05	8.24855e-05
UBE2Z	1.45626	6.33784	2.65048e-14	5.34337e-13
REPS1	1.4553	6.41101	1.49391e-15	3.64792e-14
SRA1	1.45497	5.11825	1.53864e-13	2.8302e-12
GCA	1.45379	7.34297	2.76369e-17	8.7714e-16
CAB39	1.45067	8.15646	3.97381e-15	9.07065e-14
TMEM55A	1.45059	4.73338	1.9175e-06	1.12953e-05
LRRC16A	1.44853	5.63298	6.47276e-08	4.95786e-07
SIGMAR1	1.44848	2.74017	0.000256671	0.000950352
NARG2	1.44728	4.23565	2.0921e-06	1.22322e-05
DGCR2	1.44671	4.4681	2.36661e-06	1.36911e-05
ARFIP1	1.44219	4.18996	1.57176e-08	1.34905e-07
NT5E	1.44068	3.596	0.000768881	0.00254009
TALDO1	1.44066	6.54019	2.18675e-14	4.46565e-13
MYO5A	1.43944	6.63777	2.64679e-10	3.06803e-09
DCAF15	1.43882	4.94697	4.78151e-10	5.29877e-09
SLC35F3	1.43686	3.54284	0.00977336	0.023773
HER6	1.43667	3.63371	0.00106592	0.00340358
TMEM37	1.43607	2.64546	0.000199001	0.000756383
STMN1	1.43458	8.01817	0.000135742	0.000535991
SI.DKEY.283B15.3	1.4343	3.80314	0.0107055	0.0256932
ING5	1.43291	6.95831	7.69453e-09	6.9499e-08
ZNF281	1.43285	2.77888	1.66895e-05	8.18878e-05
KLF11	1.42997	3.83057	0.00194372	0.00578979
NCS1	1.42957	4.33741	0.000254346	0.000942299
F1NM08	1.42903	8.6043	1.91513e-08	1.62496e-07
PTAR1	1.42872	3.87191	1.36259e-07	9.86706e-07
KHDRBS1	1.42762	7.47547	2.97535e-14	5.96017e-13
Q5F3B0	1.4272	1.83083	2.80066e-05	0.000129975
BMPR1B	1.42682	3.36447	0.0038152	0.0103961
CHP1	1.42517	6.95965	1.5318e-07	1.09476e-06
KLF15	1.42435	4.76357	0.00231224	0.00674561
IST1	1.42309	5.91187	3.4537e-13	6.10332e-12
NOP58	1.42132	5.7027	1.37624e-11	1.92888e-10
PQLC1	1.42124	3.96612	4.00974e-05	0.000178652
GNA13	1.42082	3.28531	0.00116629	0.00369109
UTP15	1.42081	5.41897	8.2676e-12	1.19758e-10
CPD	1.42068	6.69765	1.71635e-11	2.37649e-10
DDX51	1.41991	3.99855	2.47063e-07	1.70481e-06
PLEKHA1	1.41895	5.87214	3.20602e-08	2.59947e-07
HIF3A	1.41812	6.01925	3.16432e-07	2.14473e-06
UBN2	1.41797	6.34153	6.77946e-12	9.92117e-11
BCORL1	1.41767	4.81238	7.89622e-09	7.11677e-08
ARHGAP12	1.41756	4.27427	3.96857e-06	2.20379e-05
RASA2	1.41695	5.94436	1.89193e-06	1.1155e-05
CTNNBIP1	1.41678	3.40997	1.78006e-07	1.25933e-06
ETV5	1.4133	3.52012	0.000634944	0.0021437
WEE1	1.41296	4.65336	0.000485309	0.00168516
PUM1	1.41278	7.14346	3.96052e-15	9.05672e-14
BCAS2	1.4104	5.18596	3.9122e-11	5.18882e-10
ATF2	1.40976	5.32068	1.301e-08	1.13758e-07
CSRNP1	1.40966	4.88966	0.00018289	0.000700003
MIA	1.40942	1.69234	0.0171092	0.0386407
UBA6	1.40931	5.67302	9.16653e-10	9.73027e-09
ZNF862.2	1.40918	4.90116	0.000211473	0.000799927
TBC1D9B	1.40892	7.3086	1.77424e-14	3.67084e-13
RAB11FIP5	1.40883	5.61819	1.41153e-06	8.5342e-06
TRNAU1AP	1.40875	6.40539	4.05078e-11	5.36133e-10
Q5F3L5	1.40842	6.93272	6.31676e-13	1.07556e-11
GUCY1A2	1.40362	1.67976	0.00584748	0.0151633
HMGCR	1.40307	6.24484	8.67034e-11	1.09246e-09
RBBP4	1.40269	6.27166	8.82115e-16	2.23635e-14
ATCAY	1.40245	6.12962	0.0012544	0.00393757
FAM84A	1.40113	3.94997	0.000956958	0.00309013
CAND1	1.39991	6.53911	3.79355e-16	1.01268e-14
NUS1	1.39981	6.29049	2.93149e-15	6.81491e-14
NAPB	1.3994	7.1739	1.1091e-07	8.1628e-07
SMAD1	1.39898	5.29419	5.68444e-08	4.3968e-07
GOLGA7	1.3973	5.70302	3.68065e-14	7.24627e-13
NT5DC2.1	1.39721	5.29491	0.00309369	0.00868162
MMD	1.39688	6.09574	2.30859e-07	1.60001e-06
DPY19L3	1.39668	1.70684	0.0151918	0.0348142
EZR	1.39644	4.72905	4.49029e-06	2.4599e-05
DCAF5	1.3957	5.91884	5.42192e-07	3.5106e-06
TRIB2	1.39489	3.90898	2.63387e-06	1.51676e-05
TOR2A	1.39419	2.84115	0.000136364	0.000538279
VCPIP1	1.39395	5.00532	4.36013e-08	3.43575e-07
WDR26	1.39321	7.44761	2.81206e-12	4.41795e-11
FIP1L1.1	1.39303	4.19651	2.692e-08	2.22275e-07
YY1	1.39275	5.83954	2.22142e-16	6.15161e-15
BCL9	1.39252	4.73309	2.50553e-09	2.4858e-08
CRTC1	1.3917	7.06698	3.05044e-13	5.42875e-12
C1ORF9	1.39133	5.90483	1.39406e-09	1.44095e-08
FCHSD1	1.39124	2.80357	0.000104647	0.000424285
SGOL1.1	1.39033	3.32471	0.0005579	0.00190864
PITPNM3	1.3898	3.86616	0.00363701	0.00996008
PPP1CC	1.38938	6.78096	1.60734e-10	1.93249e-09
TMEM51	1.38892	2.58176	8.95699e-06	4.65202e-05
FAM219A	1.38809	6.85382	5.10767e-09	4.79201e-08
GATAD1	1.38717	6.38296	7.63126e-11	9.70272e-10
MAP3K3	1.38675	5.408	7.47625e-13	1.26614e-11
DYNC1LI1	1.38543	5.78236	1.78292e-13	3.24637e-12
ZC3H13	1.38489	8.08534	9.08194e-14	1.72079e-12
TP53	1.38347	5.42554	5.28752e-06	2.86058e-05
B4GALT7	1.38291	3.11413	1.86344e-05	9.0305e-05
PSKH1	1.37994	2.22495	0.000174433	0.000671304
BCL7A	1.37975	4.84253	3.41897e-08	2.75794e-07
NAAA	1.37942	4.44953	6.24111e-08	4.80085e-07
ZNF292	1.37725	5.77121	1.01608e-14	2.17732e-13
CSNK1G3	1.37704	4.43297	3.46314e-09	3.34116e-08
PLEKHO1	1.37666	6.75505	1.16429e-05	5.8892e-05
SIN3A	1.37597	5.31812	2.05671e-09	2.06162e-08
MARCH7	1.37481	7.58427	3.63768e-11	4.83489e-10
SEC24A	1.37443	6.77693	6.51922e-11	8.38186e-10
PQLC3	1.37358	4.43912	1.66062e-06	9.88369e-06
LOC378902	1.3729	3.10995	0.000104955	0.000425357
AP3S1	1.37191	4.41548	1.60839e-09	1.64361e-08
GNA11	1.3715	6.04283	5.03214e-17	1.53152e-15
IGF2BP2	1.37136	4.47559	0.000485168	0.00168516
CYT	1.37089	7.64766	3.02773e-06	1.72154e-05
WDR75	1.37086	4.97387	2.69964e-10	3.12068e-09
TBX1	1.37035	3.35474	0.0113783	0.0270401
KLHL1	1.37027	2.8818	0.0157135	0.0358938
SREK1	1.36912	6.30747	8.29169e-12	1.19949e-10
GPR27	1.36825	1.67898	0.00393445	0.0106956
AP1G1.1	1.36805	6.01907	1.24271e-16	3.51869e-15
HINT3	1.3679	4.55398	0.0011665	0.00369109
FRS3	1.36649	4.77095	1.59625e-06	9.5321e-06
COL27A1	1.36564	3.3646	0.000189863	0.000724492
PHLDB1	1.36525	6.19381	5.67703e-06	3.05034e-05
CLGN	1.36353	4.98321	0.00168366	0.00510891
SRP9	1.35879	5.21162	4.1834e-07	2.76552e-06
SKI.1	1.35828	2.6595	0.000209087	0.000791853
NUP62CL	1.35796	5.59595	6.05706e-08	4.66497e-07
CSNK1E	1.35776	6.36462	2.61914e-07	1.79843e-06
CCDC130	1.35548	4.25278	2.65772e-06	1.52771e-05
PAPD4	1.35487	5.76809	6.37546e-09	5.8465e-08
ATF1	1.35484	5.18935	3.86842e-05	0.000172967
ZFX	1.35392	5.03823	3.5876e-10	4.06144e-09
TRIM8	1.35301	7.67584	1.9889e-07	1.39611e-06
SLC30A10	1.35257	2.86776	0.00349092	0.00962065
WDR96	1.35014	4.08421	0.0175374	0.0394733
BCR	1.34988	6.92435	1.45568e-07	1.04689e-06
UBQLN1	1.34891	7.87135	1.51589e-11	2.11519e-10
FOXK1	1.34831	6.01965	4.71658e-10	5.23602e-09
WNK1	1.34749	7.93101	2.6088e-09	2.58013e-08
WU.FA07B03	1.3472	5.84938	6.41626e-07	4.1038e-06
PIAS3	1.34696	4.65797	2.87581e-06	1.64258e-05
SLTM	1.34632	6.99792	3.47033e-13	6.1241e-12
UBP37	1.34479	6.1184	1.1021e-11	1.56732e-10
NDNL2	1.34443	3.82724	3.95083e-05	0.000176464
SRF	1.34405	4.89248	4.27586e-06	2.35369e-05
MLEC	1.34404	5.42092	1.23551e-10	1.5099e-09
BRPF1	1.34317	4.80993	2.51598e-09	2.4942e-08
C16ORF45	1.34253	4.74086	0.0212768	0.0465915
NCK2	1.34241	5.24928	1.95938e-06	1.15312e-05
SMAP1	1.34149	6.22658	2.22275e-07	1.54477e-06
PAK1IP1	1.34124	4.73841	1.60488e-09	1.64135e-08
FRG1.1	1.34058	4.93958	5.11404e-08	3.97024e-07
AHR	1.33979	5.74855	1.1814e-08	1.04168e-07
SLC16A9	1.33944	4.02709	0.00139369	0.00432417
BRIX1	1.33786	4.74846	1.14883e-08	1.01439e-07
BAIAP2.1	1.33775	5.4546	0.00107404	0.00342433
KIF7	1.3362	4.01239	4.01029e-07	2.65954e-06
APOA1.1	1.33591	2.83016	0.0129268	0.0302567
FAM49B	1.33535	5.58595	1.89878e-08	1.61326e-07
ZFAND5	1.33382	9.29206	2.50015e-10	2.91701e-09
ENOPH1	1.33347	3.92583	3.70509e-07	2.47137e-06
FBXL17	1.333	4.82196	2.15998e-09	2.16169e-08
LMBRD2	1.33154	6.74176	6.79045e-11	8.69508e-10
MLLT6	1.33132	6.54751	2.94967e-14	5.91812e-13
PURA	1.33086	4.68473	3.96482e-09	3.77316e-08
PDCD11	1.33032	4.51366	5.14456e-05	0.000223884
CHST13	1.33014	2.46356	0.00134843	0.00419976
PHC3	1.33006	6.14955	4.36992e-12	6.67406e-11
OSBPL9	1.32992	7.17878	1.04307e-07	7.69931e-07
ALOXE3.3	1.32944	2.92109	0.0197389	0.0436725
SI.CH211.74M13.1	1.32924	2.77384	0.000858336	0.00281056
SMCHD1.1	1.32828	5.42373	9.89465e-08	7.34232e-07
PLEKHA5	1.32816	6.52367	7.24212e-07	4.59933e-06
TRIM33	1.32789	6.24535	2.03642e-15	4.86887e-14
SLC37A1	1.32774	3.67744	5.86476e-06	3.13917e-05
CIDEA	1.32727	1.90067	0.00022643	0.000849365
PPP4R2	1.32711	6.32581	1.80277e-12	2.90844e-11
SLC24A6	1.3268	2.63184	0.010937	0.026174
HERPUD2	1.32666	7.03147	1.72015e-13	3.14571e-12
PILRA	1.3259	1.36802	0.00419295	0.0113372
FAM98B	1.32476	4.32658	7.10996e-06	3.74208e-05
SSR3	1.32472	5.88426	6.84769e-09	6.24319e-08
SHOC2	1.32454	6.30098	4.08997e-10	4.58077e-09
JAK1	1.32448	7.00634	9.83471e-10	1.03957e-08
STX5	1.32414	3.14588	2.14788e-06	1.25293e-05
TNPO1	1.32401	7.18746	1.99785e-12	3.20675e-11
FAM211A	1.32342	5.36366	3.48131e-07	2.33695e-06
Q5ZMA7	1.32205	7.50347	6.97191e-15	1.5548e-13
LCAT	1.32095	3.14927	0.00253494	0.00730063
CPOX	1.32017	5.65204	3.31086e-07	2.23204e-06
PSMA3	1.31919	7.40549	9.62236e-11	1.2028e-09
MKNK2	1.31886	8.68921	0.0019404	0.00578159
CPNE2	1.31874	3.30103	0.00426505	0.0115
TMBIM4	1.31848	6.50208	1.80109e-11	2.48605e-10
WBP2	1.31833	8.10839	7.89001e-12	1.14797e-10
PTCHD1	1.31762	3.08637	0.0171039	0.0386356
TUBA4A	1.31485	9.2063	1.10291e-10	1.36242e-09
UBR7	1.31458	5.80324	1.47751e-09	1.52221e-08
FAM171A2	1.31456	5.40499	2.04028e-08	1.72072e-07
SH2B3	1.31454	3.51863	5.38868e-05	0.000233726
ARPP19	1.31448	7.21008	9.29441e-15	2.02612e-13
ARHGEF15	1.31338	1.57523	0.0190907	0.0424516
ACTL6A	1.31248	4.4054	6.18734e-08	4.7624e-07
CHPFA	1.31114	3.62295	7.32795e-05	0.000307877
PMM1	1.31009	5.7381	0.000118698	0.000475396
PRICKLE2	1.31003	3.72013	0.0151939	0.0348142
NUPL2	1.30956	4.65595	2.8683e-10	3.2975e-09
PSPC1	1.30928	5.80206	9.5372e-11	1.19571e-09
RFC5	1.30645	4.12547	5.99186e-06	3.2004e-05
Pvit_11421	1.30625	3.10364	0.00552056	0.0144104
PSME3.1	1.30622	6.4351	1.33569e-13	2.47859e-12
ZBTB5	1.30614	4.57537	1.1591e-09	1.21201e-08
C14ORF129	1.30453	5.57211	6.3189e-08	4.85476e-07
GTF3C2	1.30377	5.14937	1.86377e-08	1.58459e-07
LASP1	1.30371	2.88107	1.29635e-05	6.49722e-05
CNOT7	1.30358	5.73841	1.14488e-14	2.43262e-13
PCYT1A	1.30264	5.76861	2.82623e-05	0.000131017
C7ORF70	1.3026	4.65099	3.13005e-07	2.12378e-06
MITF	1.30257	6.60171	2.13141e-05	0.000101881
POLR2K	1.30257	3.7433	6.93788e-07	4.41501e-06
LMBR1	1.30203	6.4719	4.04417e-05	0.000180058
SAMD4B	1.2996	4.17399	7.19226e-06	3.78382e-05
RAB8B	1.29923	6.31358	6.99386e-12	1.0223e-10
TAF4	1.29913	3.8353	1.41812e-07	1.02163e-06
TRNT1	1.29762	5.41395	3.58085e-09	3.44155e-08
EDC4	1.29703	5.79587	1.80952e-10	2.16113e-09
TM2D2	1.29503	4.4885	1.14015e-08	1.00814e-07
SEC61B	1.29499	3.95491	8.96625e-09	8.01808e-08
CDC5L	1.29436	6.27632	8.5747e-13	1.43863e-11
ZBTB44	1.29414	8.10096	8.70202e-06	4.53268e-05
VPS18	1.29283	5.86731	2.32323e-11	3.16462e-10
PID1	1.29283	3.49995	0.00063574	0.00214581
FBXL15	1.29185	4.54994	9.19908e-07	5.74373e-06
IFI35	1.29143	5.43585	0.000327841	0.00118769
WDR48	1.2898	5.38753	3.66435e-10	4.13717e-09
SF1	1.2897	7.15299	1.40005e-07	1.01151e-06
MGAT1	1.28939	4.20425	2.98374e-05	0.000137309
ARHGEF26	1.28883	4.68177	0.00183041	0.00549385
UBE2A	1.2873	5.52058	1.93445e-13	3.51211e-12
INSIG1	1.28538	3.18955	0.000528546	0.00182108
GGA1	1.28457	6.01741	4.65822e-13	8.05124e-12
SS18	1.28441	5.81867	4.77786e-09	4.48926e-08
TINF2	1.28358	3.17164	2.8846e-05	0.000133331
SNX25	1.28353	5.6949	1.09126e-06	6.73021e-06
ZMYM2	1.28298	6.96669	3.0808e-10	3.53213e-09
RBM8A	1.28193	5.81562	2.44408e-10	2.85937e-09
TMCO3	1.28087	5.06876	7.48787e-09	6.78757e-08
Pvit_04019	1.28027	5.35922	2.4134e-10	2.8261e-09
SRGAP2	1.28014	4.12111	0.00180301	0.00542583
BDP1	1.27994	6.49494	4.80296e-08	3.74952e-07
IFT81	1.27968	3.80358	0.00628633	0.0161404
STC2	1.27866	2.374	0.0215255	0.0470706
HNRNPA1	1.27786	9.12337	1.49036e-09	1.53169e-08
MGLL	1.27729	3.50089	0.000953072	0.00307837
MIS18BP1	1.27701	2.51274	0.000858616	0.00281075
PSMD5	1.27654	5.24049	2.49973e-11	3.38309e-10
FOS	1.27633	4.175	0.00741	0.0187181
SNRNP200	1.275	6.69258	4.56716e-10	5.0791e-09
NPAS2	1.27459	4.18233	0.000284004	0.00104446
SPNS1	1.27437	5.31487	1.86474e-09	1.88873e-08
PPP1CA	1.27435	6.82571	1.28782e-07	9.37405e-07
NR2C2	1.27415	3.02784	4.84735e-05	0.000212244
APBA1	1.27382	5.71747	1.42151e-05	7.07109e-05
PACS1	1.27374	5.981	3.05109e-05	0.000140254
TFAP4	1.27048	3.44019	1.18627e-05	5.99076e-05
DDX59	1.27027	3.59525	0.000218025	0.000821433
RNF145	1.26892	5.61497	3.53254e-08	2.83931e-07
HNRNPD	1.26835	6.85931	3.28804e-12	5.10843e-11
DCP1A	1.2678	4.98463	7.54332e-09	6.82857e-08
SENP6	1.26761	6.35766	4.39161e-11	5.76399e-10
CNPY3	1.26743	5.35871	1.89971e-07	1.33798e-06
NAPG	1.26737	7.25246	7.87639e-11	9.99421e-10
ELL2	1.26729	6.10391	1.18723e-06	7.28999e-06
PPP1R16B	1.26689	3.38401	0.00457856	0.0122354
FAM96A	1.26637	6.25167	1.23988e-09	1.29218e-08
NFE2L2	1.26602	5.79373	3.53336e-08	2.83931e-07
HNRNPH1	1.26558	9.16999	3.19524e-14	6.37026e-13
FAM8A1	1.26325	7.4663	4.24782e-10	4.74491e-09
FBXO32	1.26219	6.93577	0.00296633	0.00837084
MLLT4	1.26162	6.80807	1.62496e-09	1.6592e-08
MLXIP	1.25869	7.06436	2.04209e-06	1.19676e-05
F1NP51	1.25651	5.5891	3.24363e-06	1.83602e-05
WTAP	1.25517	6.71716	6.57432e-14	1.26083e-12
GBF1	1.25502	6.86975	2.0739e-11	2.84343e-10
CTSL1A.1	1.25496	7.00841	2.85865e-05	0.000132374
YTHDC2	1.25442	6.3836	3.4784e-10	3.95202e-09
PSMD14	1.25438	5.76117	4.91205e-11	6.40703e-10
CXXC5	1.25415	4.52741	8.28241e-05	0.000344304
EDEM3	1.254	6.06999	1.02754e-09	1.08162e-08
AMDHD2	1.25363	3.36009	0.000110732	0.000446186
SNX18	1.25172	3.19591	0.000223625	0.000839595
EP400	1.25115	5.40855	3.3277e-05	0.000151423
RNF139	1.24944	6.99723	6.38868e-08	4.90239e-07
SMEK1	1.24927	6.36116	1.2538e-11	1.76908e-10
MGA	1.24807	4.05386	3.2695e-06	1.84983e-05
ALCAM	1.24801	4.50446	0.0141016	0.0326079
PPP1R12C	1.24796	7.09899	5.0468e-08	3.92287e-07
TADA2B	1.24684	4.40928	4.59604e-08	3.61487e-07
NFX1.1	1.24604	6.11366	3.63662e-07	2.42827e-06
RAB5A	1.24582	6.24064	3.85635e-12	5.9401e-11
NPR2	1.24575	5.72156	0.000821416	0.00270019
WBP4	1.24373	4.64141	1.03527e-07	7.65067e-07
ARF1	1.24346	8.74363	2.17276e-12	3.47723e-11
CNOT6L	1.24294	6.24187	1.20549e-09	1.25738e-08
SI.CH211.288D18.1	1.24052	4.52414	4.63666e-05	0.000203895
SELS	1.23957	4.08543	5.44374e-06	2.94004e-05
PSMD6	1.23945	6.69991	8.49755e-11	1.07284e-09
SACM1L	1.23833	5.76846	4.89495e-09	4.59585e-08
ZNF384	1.23833	5.36816	1.4813e-08	1.28101e-07
EIF2C3	1.23814	6.04732	1.02229e-10	1.27156e-09
SFMBT1	1.23603	3.65661	0.000117036	0.000469187
MOSPD2	1.23535	5.36999	1.92369e-08	1.63112e-07
AUTS2	1.23483	4.52458	0.00880766	0.0217388
TMEM115	1.23426	5.55535	6.04442e-13	1.03337e-11
MARK4	1.23342	4.77618	4.71792e-08	3.69458e-07
KIF3A	1.23324	5.57335	1.25454e-05	6.30523e-05
TMEM198A	1.23309	4.29881	0.00346833	0.00956676
MARK1	1.23308	6.48499	8.6274e-10	9.19672e-09
KCTD15	1.23307	3.96541	0.00240647	0.00696727
MAP3K2	1.23211	5.95811	1.69256e-11	2.34779e-10
TEX2	1.232	6.05008	2.35369e-06	1.36289e-05
PSMA6	1.23182	6.76594	3.41648e-09	3.30373e-08
PRDM11	1.23151	5.07699	1.32971e-07	9.64348e-07
C1ORF96	1.23117	4.9586	0.00111988	0.00356145
MAPK9	1.23045	4.77579	7.3042e-05	0.000307084
PPM1A	1.22982	8.0849	4.19126e-13	7.29771e-12
TCEA1	1.22948	6.20199	6.34778e-12	9.3328e-11
NPC1	1.22932	6.84347	3.6535e-05	0.000164702
PRPF6	1.22893	6.11467	8.95979e-07	5.61379e-06
C12ORF66	1.22839	3.46521	9.24716e-06	4.78498e-05
ZC3H4	1.2283	5.62188	2.62444e-10	3.05055e-09
GOLT1B	1.22822	5.35479	3.23904e-09	3.14907e-08
ZBTB10	1.22822	5.88147	2.3505e-11	3.19512e-10
PTDSS1	1.22821	6.76188	4.02608e-09	3.82569e-08
TNKS1BP1	1.22808	6.76307	1.90755e-09	1.93053e-08
ZC3H18	1.22755	5.53056	2.06442e-10	2.44012e-09
NFS1	1.22705	7.34074	0.000134381	0.000531285
TREX2	1.22683	2.4919	0.000846674	0.00277598
NUMB	1.22669	5.62378	1.33234e-07	9.65351e-07
RPS19BP1	1.2251	3.74195	3.64468e-05	0.000164363
WAC	1.22477	7.38325	4.9427e-13	8.51957e-12
SMOX	1.22456	4.98417	0.000193213	0.000736385
CYFIP2	1.22382	5.96064	1.72687e-05	8.43682e-05
SLX4	1.22318	5.91221	2.00376e-09	2.01656e-08
FAM76A	1.223	4.64955	4.73358e-08	3.70454e-07
PSD	1.22284	4.21473	0.00275547	0.00784786
RAD54L2	1.22085	5.00155	9.51908e-06	4.91559e-05
JAK2	1.22055	5.86079	5.56837e-07	3.59803e-06
FRMD4B	1.22018	4.58709	1.16113e-05	5.87559e-05
KIF5B	1.21954	8.23527	1.11545e-10	1.37253e-09
HK2	1.21891	4.79676	0.0134002	0.0311632
BCAR1	1.21862	4.59326	0.000471555	0.00164633
PRR7	1.21854	3.43635	0.00590972	0.0153026
WIPI1	1.21823	6.18071	1.15404e-08	1.01827e-07
ARL6IP6	1.21644	5.34049	1.20219e-08	1.05927e-07
THBS1	1.21566	5.56293	0.00424617	0.011454
SFSWAP	1.21508	6.75813	2.16489e-06	1.26168e-05
KLF6	1.21436	4.84383	0.000574097	0.00195768
EAF1	1.21378	4.30235	4.53463e-07	2.98051e-06
MIS18A	1.21281	3.97348	1.56684e-05	7.73358e-05
ITFG1	1.21254	7.0464	5.99797e-09	5.53253e-08
RSC1A1	1.21233	6.0365	2.72248e-09	2.68145e-08
MREG.1	1.2119	3.96527	0.00420351	0.0113584
SMEK2	1.21155	6.68415	2.28569e-08	1.91341e-07
DOM3Z	1.21131	3.43999	2.47843e-05	0.000116785
GORASP2	1.21043	7.36872	4.67439e-10	5.19377e-09
IQGAP1	1.20962	6.20048	7.40399e-08	5.5963e-07
CDC2L1	1.20909	5.18051	0.000105158	0.000425905
TMEM165	1.20862	5.47134	3.53963e-09	3.41116e-08
RAB3GAP1	1.20781	6.93492	1.89248e-12	3.04536e-11
FANCM	1.20755	4.48638	0.0053991	0.0141402
ZCCHC6	1.20622	7.39491	6.12499e-12	9.05808e-11
CWC22	1.20617	4.97641	1.75282e-10	2.10139e-09
PDGFRA	1.20612	4.81004	0.00045626	0.00160047
DTX2.1	1.20585	4.42469	4.04258e-08	3.20759e-07
JAZF1	1.20503	2.2078	0.00485763	0.0128937
MEIS1	1.20469	4.94957	0.00090411	0.00293982
KIAA1147	1.20448	3.11375	0.000161566	0.000627731
F1ND59	1.20406	3.95163	0.000586343	0.0019935
PRKRIP1.1	1.20325	5.56785	2.80767e-09	2.75519e-08
SRSF7	1.20287	6.58753	4.39283e-07	2.89486e-06
MAGI3	1.20253	6.18374	4.29777e-06	2.36471e-05
TCTN1	1.20079	3.04776	0.000371351	0.00132889
PPIE	1.20039	4.11613	1.54555e-05	7.64882e-05
MEA1	1.19981	5.30697	1.30455e-09	1.35621e-08
SAAL1	1.1994	5.28513	1.13897e-09	1.19392e-08
DEF6	1.19937	4.03076	0.00232802	0.00678221
DHX38	1.19934	6.14111	7.17774e-10	7.75639e-09
MAT2A	1.19843	6.9885	5.09273e-06	2.75993e-05
XB.GENE.5854345	1.19807	6.57837	4.30529e-11	5.66841e-10
PI4K2A	1.19806	4.76375	2.05918e-08	1.7355e-07
SF3B14	1.19757	6.2944	7.63559e-07	4.82732e-06
GALNT1	1.19627	5.81466	1.48629e-09	1.52876e-08
MED4	1.19599	6.6869	3.54833e-09	3.4155e-08
IRS1	1.19489	6.25538	5.3035e-06	2.86799e-05
IMPDH1	1.19482	5.05655	9.60871e-07	5.96716e-06
LOXL5B	1.19453	4.6104	1.06563e-05	5.4404e-05
PAPD7	1.19359	6.103	1.11399e-10	1.37207e-09
NUCKS1	1.19267	8.82914	1.01351e-09	1.06864e-08
BFAR	1.19151	5.0771	3.36483e-07	2.26479e-06
VPS37A	1.18873	5.9953	3.22933e-10	3.69234e-09
CREBZF	1.18823	6.57703	5.24372e-09	4.90503e-08
DDX47	1.18784	3.66059	9.05669e-05	0.000372436
HUNK.1	1.18758	4.10998	0.0218603	0.0477171
F1NT40	1.1868	8.06388	1.91409e-10	2.27954e-09
SHARPIN	1.18446	5.76331	2.70579e-09	2.66768e-08
SLC9B2.1	1.18363	2.25083	0.00547675	0.0143287
SEC61A1	1.18305	6.67952	1.91102e-07	1.34444e-06
ESF1	1.18289	5.20982	1.7482e-08	1.49136e-07
EIF4A1	1.18236	7.20513	2.33161e-06	1.35135e-05
SLC35B3	1.18212	5.13687	6.31391e-05	0.00026977
SOX13	1.18033	3.85153	0.00231872	0.00676133
C19ORF29	1.1803	5.30396	7.53938e-05	0.000315819
SMG6	1.18001	5.06404	8.96657e-08	6.69306e-07
TXNRD1	1.17926	2.49016	0.000317199	0.00115312
TAPT1	1.17919	6.41327	6.68378e-08	5.11018e-07
ETV3	1.17875	2.70546	0.000195281	0.000743813
C2CD2L	1.17857	5.49193	6.03066e-08	4.64748e-07
MICALL1	1.17801	4.95946	2.32795e-05	0.000110396
NUP43	1.17726	3.54694	0.000365521	0.00131049
SRSF11	1.17673	8.27567	2.4478e-10	2.86106e-09
FYTTD1	1.1758	6.50343	7.30974e-11	9.32214e-10
FLJ11011L	1.17547	5.73069	1.63436e-11	2.27547e-10
KLHDC10	1.17508	5.59021	4.41513e-11	5.78281e-10
ALKBH5	1.175	6.84527	3.41125e-06	1.92054e-05
TBK1	1.17476	6.11824	9.44318e-09	8.42067e-08
MUTED	1.17472	4.05846	0.00144368	0.00445514
PHF15	1.17458	6.5955	1.49705e-05	7.42047e-05
TMED9	1.17402	6.90186	7.24369e-11	9.25664e-10
BCL10	1.17308	4.96788	4.84531e-06	2.63605e-05
SLC23A2	1.17172	6.11381	5.91878e-07	3.81271e-06
E2F5	1.17161	3.45889	0.000198886	0.000756174
TRIM27.4	1.17058	3.34894	0.00222558	0.00651997
CASP8AP2	1.17056	4.28212	0.000408266	0.00144661
RBPJ	1.17037	5.51339	1.68825e-09	1.71686e-08
CPNE1	1.16989	7.04241	5.57799e-05	0.000241024
F1NG74	1.16906	7.81292	0.00108482	0.00345694
DCUN1D5	1.16887	7.5653	5.10054e-11	6.62544e-10
NECAP1	1.1683	6.4966	5.87531e-10	6.40943e-09
ARL5A	1.16795	6.19119	7.34873e-11	9.36238e-10
LTA4H	1.16778	5.78132	6.14627e-06	3.27455e-05
LGALS8	1.1671	6.4204	3.33272e-08	2.69354e-07
RAF1	1.16653	7.76578	2.62843e-10	3.05237e-09
SMCHD1	1.16613	3.07575	0.000679002	0.00227417
IRS2	1.16498	4.61209	0.00757374	0.0190744
PSMB2	1.16374	5.34129	8.88473e-09	7.95647e-08
NFX1	1.16347	3.85875	0.000215639	0.000813245
SP2	1.16339	4.8453	8.31907e-05	0.000345599
CCDC12	1.16277	4.8079	4.2902e-05	0.000190112
LPGAT1	1.16206	6.76774	7.0093e-07	4.45821e-06
SUDS3	1.16172	4.69998	1.33853e-06	8.15939e-06
MAP4K5	1.1617	5.76369	3.02651e-09	2.95155e-08
RPS6KB1	1.16157	6.159	6.30261e-08	4.8452e-07
SYT11	1.16074	7.04172	9.66013e-05	0.000395226
CTDSP2	1.16001	6.52593	2.8383e-07	1.93835e-06
NR3C2	1.15977	4.88053	0.000708761	0.00236376
IDI1	1.15969	6.34296	1.93927e-08	1.64323e-07
STK19	1.15934	4.81343	1.63978e-06	9.76431e-06
ALG8	1.15821	4.66925	0.000227935	0.000853994
GAK	1.15816	6.3317	2.81397e-06	1.61091e-05
SMAD3	1.15745	4.59263	0.00031287	0.00113903
HEATR5B	1.15699	5.96519	3.03599e-07	2.06441e-06
KCTD5	1.15681	4.83443	7.57006e-09	6.84729e-08
LPCAT3	1.15558	6.13831	0.000517697	0.00178957
APITD1	1.15505	3.41376	0.0020986	0.00619694
YRDC	1.15368	3.4541	4.90328e-06	2.66414e-05
LHFP	1.15295	3.89605	0.00492016	0.0130404
Q5F3U4	1.15266	5.87369	4.84131e-12	7.29249e-11
SLC45A3	1.15166	4.09388	0.000138966	0.000547693
SFT2D2	1.1515	4.15923	6.561e-05	0.000279097
NAA25	1.15044	5.69197	9.52177e-10	1.00904e-08
ARL5B	1.15004	3.11731	0.000339662	0.00122523
AN32B	1.14953	5.73964	3.31978e-07	2.23686e-06
TNFAIP3	1.14856	3.45633	0.000657952	0.00221308
TM9SF3	1.14763	6.86895	1.18046e-09	1.23331e-08
ACTR5	1.14741	2.94947	2.69013e-05	0.000125635
TICAM2	1.14691	7.30425	1.40021e-11	1.95812e-10
IFNGR2	1.14615	5.33954	2.47767e-07	1.7078e-06
TBC1D1	1.14499	6.37385	0.00139427	0.00432491
GTF2IRD1	1.14487	4.74281	5.58867e-05	0.000241403
SAMD1	1.14452	4.48199	0.000124036	0.000493794
MCOLN3	1.14443	2.77973	0.0197518	0.0436924
PRDX4	1.14435	5.89728	2.65639e-09	2.62514e-08
PAIP1	1.1436	6.66334	8.65632e-12	1.24794e-10
NR1D1	1.14355	2.64785	0.0201842	0.0445551
LRIG2	1.14285	6.74585	3.67537e-05	0.000165392
VPS13D	1.14184	2.62233	0.00389834	0.010602
ETF1	1.14149	7.75634	4.61832e-08	3.62786e-07
POLDIP3	1.1405	4.65266	2.0796e-05	9.96311e-05
ARHGAP35	1.14039	5.0134	0.00128409	0.00401976
STAMBP	1.13949	4.92964	2.69541e-08	2.22411e-07
MKRN1	1.13797	5.54922	1.74721e-09	1.77396e-08
SOAT1	1.13785	4.29308	0.000133732	0.000529217
PARD6A	1.13683	3.26784	4.69764e-05	0.000206454
PPIL3	1.13671	4.47563	1.72619e-05	8.43676e-05
AARS2	1.13652	4.57953	7.48378e-05	0.0003139
RBM14	1.13553	4.01963	0.000155096	0.000605957
TLCD2	1.13455	4.15422	2.78439e-05	0.000129316
SYAP1	1.13448	7.07004	2.56885e-09	2.54261e-08
E2F4	1.13427	5.68539	2.17829e-05	0.000104003
CHST10	1.13362	5.47316	1.63025e-05	8.02073e-05
USP39	1.13312	5.7402	7.95428e-08	5.99426e-07
ARF4	1.13305	7.56204	1.44259e-08	1.25183e-07
UBE2I	1.13268	5.71125	1.58843e-10	1.91524e-09
Q6B7Z7	1.13177	4.31067	0.000226521	0.000849454
TAOK3	1.12995	5.20545	9.9185e-10	1.04755e-08
PHF3	1.12977	5.86813	6.24997e-09	5.74395e-08
PHF12	1.12917	5.4386	2.53937e-09	2.51542e-08
PRPF38B	1.12911	5.99208	3.54782e-10	4.02001e-09
C19ORF24	1.12897	3.39604	7.05377e-06	3.71562e-05
SYT14	1.12819	3.1706	0.00338474	0.00937107
ZBTB9	1.12802	2.18872	0.000165605	0.000642633
RAB7B	1.12631	4.97338	0.00960463	0.0234441
CLCN7.1	1.12611	2.04628	0.0195226	0.0432691
TOX4	1.12585	4.64562	3.46745e-07	2.32889e-06
ANKRD54	1.12524	3.94458	3.4826e-05	0.000157788
TMEM68	1.12501	4.90479	0.0189442	0.042195
NR3C1	1.12345	7.63621	1.2975e-08	1.13531e-07
CNNM4	1.12311	3.8292	0.00135593	0.00421948
SAMD8	1.12246	6.53886	2.69807e-06	1.54948e-05
AGPAT2	1.12227	3.37186	0.00176015	0.0053057
GSK3A	1.12175	5.30649	5.52548e-07	3.57397e-06
LUM	1.12146	4.37266	0.0213014	0.0466374
PIK3R1	1.12036	8.17219	0.00586806	0.0152041
PAPOLA	1.1203	6.65443	1.68193e-08	1.43774e-07
TMEM2	1.11925	5.2022	0.000580801	0.00197893
FAM108C1	1.11904	3.03831	0.000842578	0.00276543
TBC1D20	1.11897	5.58854	7.34121e-09	6.67383e-08
DPM1	1.11872	4.70451	2.76098e-07	1.88964e-06
RABGGTB	1.11771	6.95706	1.00441e-07	7.44448e-07
RAB20	1.11514	3.14499	0.000395555	0.00140632
FOXK2	1.11435	5.73248	1.12997e-07	8.30181e-07
ORAI2	1.11347	4.10359	0.00484127	0.0128529
ALMS1	1.11208	4.29887	0.00159035	0.00485899
LMBRD1	1.11032	5.01838	2.95145e-06	1.68273e-05
COPB2	1.1095	6.3246	6.39399e-10	6.94519e-09
KATNAL1	1.10881	5.92851	0.000109673	0.000442342
TRIM39.17	1.10845	2.9311	0.00265498	0.00760982
ZCCHC11	1.10837	6.39378	1.97019e-09	1.98754e-08
ZNF280D.1	1.10836	6.62146	1.60746e-06	9.59449e-06
BTBD7	1.10752	5.29448	4.70368e-07	3.07877e-06
SOX8	1.10702	3.10908	0.00789502	0.0197415
NCBP1	1.10676	6.45576	1.49555e-08	1.29018e-07
NIPBL	1.10562	6.60722	3.85706e-09	3.67352e-08
SI.DKEY.33C12.3	1.10548	3.34409	0.0131186	0.0306157
PDE8A	1.10514	5.24103	1.19257e-06	7.3192e-06
ZBTB24	1.1033	4.76636	1.38481e-06	8.38473e-06
METTL21D	1.10315	4.8076	1.62629e-05	8.00441e-05
PFKFB2	1.10281	3.71247	0.0202618	0.0446952
USP42	1.10267	4.05041	2.23565e-05	0.000106419
WNK4	1.10248	5.8685	0.000168562	0.000652901
ARTN	1.10028	2.32807	0.0188581	0.0420181
ARCN1	1.10007	7.06067	8.1639e-11	1.03382e-09
TMOD2	1.09763	6.79508	0.00155873	0.00476698
EIF4E3	1.09719	7.34032	8.23505e-10	8.81577e-09
SLC25A14	1.09666	4.07347	0.000212352	0.000802771
MGEA5	1.09614	7.51638	9.66315e-09	8.61073e-08
MCM7	1.09426	3.46038	0.00211225	0.00623288
CTSS	1.09349	2.07765	0.013709	0.0317991
THOC5	1.09326	5.50607	1.6817e-06	9.99502e-06
ZNF326	1.092	7.84155	1.53798e-08	1.32367e-07
C19ORF6	1.09188	5.78112	1.1582e-07	8.49437e-07
ZCCHC2	1.09165	5.1149	1.82893e-07	1.29173e-06
LIN7B	1.09154	5.38841	1.12271e-05	5.69718e-05
PTPRK	1.09142	5.6022	1.65394e-05	8.1246e-05
VMP1	1.09112	3.92682	0.00182545	0.00548288
SMC1A	1.09021	6.34867	7.56963e-10	8.15191e-09
UPRT	1.08949	4.91668	6.10972e-06	3.25783e-05
IVNS1ABP	1.08849	9.44448	1.00984e-05	5.17236e-05
CASD1	1.08779	7.08111	1.04626e-08	9.29684e-08
DHX33	1.08717	2.88789	0.00143519	0.00443221
PHF20L1	1.0871	6.69727	2.8499e-09	2.78801e-08
CISD2	1.08462	3.35001	1.36062e-05	6.8004e-05
KIAA0090	1.08347	6.42616	4.25031e-05	0.00018857
Q5F453	1.08257	7.31197	6.90364e-07	4.39544e-06
ECM1	1.0821	4.85494	2.60783e-05	0.000122242
CRELD2	1.08198	4.01237	7.91138e-05	0.00032975
Q5ZMM9	1.08162	3.58893	0.000979649	0.00315935
THIO	1.08048	6.31844	3.726e-08	2.97702e-07
LAPTM4B	1.0804	6.88403	1.14371e-07	8.39302e-07
KDM6A	1.08012	6.49969	2.96857e-06	1.69096e-05
ZFR2	1.07964	4.97294	3.05754e-06	1.73693e-05
RFA1	1.07925	6.02029	3.18668e-07	2.1564e-06
SLC25A22	1.07733	5.36433	0.000568874	0.0019425
DDHD2	1.07714	6.00909	3.53396e-06	1.98254e-05
SPRYD7	1.07675	6.30982	1.39131e-10	1.6905e-09
PRDM2	1.07631	5.93116	1.64975e-05	8.11034e-05
TSN	1.07523	5.2158	3.96059e-06	2.2013e-05
PRPF8	1.07501	7.04153	1.88841e-07	1.33076e-06
Q5ZKB3	1.07429	3.42157	0.00237258	0.00688655
TRIM13	1.07288	5.29209	3.7082e-06	2.07107e-05
Q5ZKM6	1.07251	7.25349	8.09182e-07	5.09785e-06
TLE1	1.0713	5.3385	0.00117437	0.00371504
ARHGAP29	1.06938	5.03166	0.000104998	0.000425392
ESYT1	1.06858	4.66702	0.000599704	0.00203399
POFUT1	1.06686	4.59205	1.1969e-05	6.04181e-05
TMX4	1.06636	6.06239	0.0003521	0.0012672
NSMCE2	1.06629	2.87791	0.000236089	0.000881063
PPP1R12A	1.06525	6.57263	9.90493e-07	6.14183e-06
TM9SF1	1.06487	5.00839	2.78194e-05	0.00012925
PCDHGC3	1.0647	4.9547	0.00338799	0.00937595
VWA1	1.0646	6.46051	0.0143989	0.0332099
DVL3	1.06418	4.99382	7.17242e-05	0.000302249
KIAA1191	1.06406	6.81073	1.86021e-08	1.58262e-07
PWP2	1.06345	4.38358	5.57759e-06	3.00332e-05
DIS3	1.06285	6.5497	1.3203e-09	1.37033e-08
WRN	1.06265	4.44208	0.000233447	0.000873086
ARRDC1	1.06159	2.16872	0.0150797	0.034584
KCMF1	1.06024	7.5972	4.2819e-10	4.77874e-09
NCOA1	1.05989	5.55361	0.000254535	0.000942721
KIAA0226	1.05921	6.52339	2.25634e-06	1.31195e-05
TMEM189	1.05785	7.74376	2.03353e-07	1.42268e-06
KIAA1033	1.05702	5.50789	5.49178e-06	2.96218e-05
TBC1D23	1.05679	6.25005	2.22814e-09	2.22637e-08
SLC44A1	1.05675	4.36914	1.56686e-05	7.73358e-05
TBC1D22A	1.05626	5.19877	0.000341978	0.00123218
CITED2	1.0557	4.85955	0.00345806	0.00954888
KLHL21	1.05545	6.99413	0.000219889	0.000827044
THOC2	1.05531	6.50006	3.19012e-10	3.65082e-09
ID2	1.0549	3.1557	0.00476467	0.0126772
RNF13	1.05436	5.28655	5.45755e-06	2.94624e-05
CAMSAP1	1.05404	6.36551	2.64823e-05	0.000123951
RNF19A	1.05402	6.54907	0.00185167	0.00554577
TAOK2	1.05355	4.64779	0.000104093	0.000422597
GINS2	1.0533	4.03564	0.000401696	0.00142614
LCLAT1	1.05236	4.53279	4.04397e-06	2.24171e-05
BAZ1A	1.05228	4.79873	1.72315e-06	1.02221e-05
RAB7A	1.05171	7.57977	0.000112044	0.00045133
SLC38A10	1.05032	4.63832	8.37258e-05	0.000347593
UPF2	1.0501	6.81505	6.46685e-09	5.91738e-08
IGF2BP3	1.04909	3.76973	0.00498783	0.0132003
CRTC2	1.04837	4.84837	2.278e-07	1.58055e-06
TFEB	1.0475	4.41758	0.00181717	0.00546193
SPATA2.1	1.04743	2.36235	0.0108663	0.0260255
PARD3	1.04687	4.23128	0.000244948	0.000911232
CCDC84	1.04495	4.38385	0.000180222	0.00069021
PDS5B	1.04422	6.10329	3.1518e-08	2.55716e-07
EPS8L2	1.04332	5.18019	0.00735534	0.018597
CSK21	1.04298	6.3897	1.51184e-07	1.08234e-06
GSPT1	1.04251	6.8579	5.56021e-10	6.09735e-09
SYDE2	1.04154	5.74939	6.32239e-05	0.000270041
MLL	1.04119	6.4253	1.60937e-05	7.92732e-05
WDR53	1.03965	3.65283	9.53516e-05	0.000390709
FAM214A	1.03963	7.52622	0.000114249	0.000459621
SNAPC2	1.03935	2.67923	0.00288764	0.00817439
POLR2F	1.03926	5.09481	2.56718e-06	1.48039e-05
MLYCD	1.03823	7.544	0.00663868	0.016943
NUP35	1.03629	3.92022	2.98328e-05	0.000137309
EWSR1	1.03627	7.66131	4.64295e-09	4.37883e-08
POLR1D.1	1.03534	7.95162	3.66582e-09	3.51249e-08
TMEM39B	1.03526	4.67335	1.84196e-05	8.94706e-05
TAF7	1.03521	7.04528	7.02853e-09	6.39881e-08
TSPYL2	1.03467	4.98908	4.18097e-06	2.30851e-05
SMARCD2	1.03427	5.00638	0.000767549	0.00253636
MAU2	1.03426	6.50272	1.51024e-08	1.30068e-07
SPSB3	1.03195	5.69278	8.48995e-08	6.36367e-07
MAPKAP1	1.0311	4.65159	4.83074e-06	2.63039e-05
RCAN3	1.02876	6.44826	0.000687884	0.00230025
SENP5	1.02827	5.5496	1.6765e-08	1.43407e-07
MTMR10	1.02789	4.53249	4.93344e-05	0.000215389
GEMIN4	1.02781	3.60762	0.00253742	0.00730611
RAB3IP	1.02769	5.37897	2.80558e-05	0.000130156
PKN2	1.02708	6.4246	3.08682e-07	2.09671e-06
KIAA1009	1.02655	4.27859	0.00361723	0.00991237
GNAS	1.02638	2.93019	0.000285326	0.00104844
NT5C1BB	1.02633	5.2009	3.6964e-05	0.000166101
RRAS	1.02632	4.77364	0.000262556	0.000971572
LTV1	1.02507	5.43496	3.82587e-05	0.000171186
DNAJB1	1.02487	5.50062	4.19288e-06	2.31407e-05
PRPF4	1.02362	4.19069	0.001342	0.00418233
C2ORF68	1.02317	2.41819	0.000721862	0.00240239
SCAF11	1.02247	6.86845	3.9697e-08	3.16171e-07
C1ORF55	1.02142	5.49463	1.27295e-09	1.32555e-08
CLK4	1.0212	6.21018	6.33906e-06	3.36446e-05
PGS1	1.02109	4.87402	5.26718e-06	2.85079e-05
GSK3B	1.02037	5.05017	6.3475e-05	0.00027093
ATP8A1	1.01906	6.8797	0.000253827	0.000940654
SBNO1	1.01887	6.14055	4.2886e-07	2.82765e-06
UBE2M	1.01857	6.8379	2.0809e-07	1.45179e-06
TM9SF2	1.01837	6.46652	7.65849e-09	6.92231e-08
STAG1	1.01776	6.29251	8.371e-07	5.26583e-06
NQO1	1.0176	7.00194	1.85313e-05	8.99093e-05
ATRIP	1.01709	3.05236	0.00116073	0.00367838
HDAC11	1.01703	5.05135	9.66735e-05	0.000395226
NOD1	1.01674	3.15466	0.00355469	0.00977075
C20ORF20	1.01664	6.11891	2.82958e-07	1.93345e-06
AQR	1.01658	6.37007	8.79053e-09	7.87771e-08
SUGT1	1.01625	6.17475	1.04648e-07	7.71992e-07
RAB22A	1.0133	6.08063	1.39238e-05	6.93438e-05
PTEN	1.013	7.06115	1.24948e-08	1.09558e-07
SNRK.1	1.01276	7.01147	0.00135225	0.00421011
NRG3	1.01193	3.21697	0.0197659	0.0437161
CHEK1	1.01082	2.01912	0.00947133	0.0231591
TMEM168	1.01066	4.93684	3.42615e-06	1.92708e-05
RRAGA	1.00918	5.53968	1.12991e-05	5.73141e-05
FBRSL1	1.00917	5.87509	1.57986e-05	7.79109e-05
RNF34	1.00898	5.43867	1.78215e-06	1.05423e-05
GABPA	1.00835	5.95391	8.23978e-07	5.18847e-06
NUDT21	1.00816	5.54566	1.14031e-07	8.37292e-07
RCC1	1.00785	3.46795	0.000213896	0.000808125
ZC3H7A	1.00768	5.3516	1.4181e-06	8.56572e-06
SERTAD4.1	1.00715	3.78934	0.00326084	0.0090779
SNW1	1.00664	6.77804	3.40564e-08	2.74894e-07
LATS1	1.00653	6.11758	2.27301e-06	1.32042e-05
WHSC1	1.00644	4.29024	0.00606036	0.015638
LETM2	1.00589	4.20365	1.40141e-05	6.97659e-05
MTHFD2	1.00525	3.5132	0.00110869	0.00352855
ZDHHC20	1.00169	6.62102	4.1434e-07	2.74051e-06
SEC24B	1.00162	6.27964	2.46475e-08	2.05396e-07
ITCH	1.00108	7.24282	9.01384e-07	5.63924e-06
ADPGK	1.00066	5.25204	0.000247589	0.000919699
ZC3H11A	1.00052	7.16313	8.73948e-09	7.83754e-08
SLC30A9	1.00043	6.30207	2.82552e-09	2.77055e-08
F1P4H4	0.999256	6.48342	2.9803e-06	1.69687e-05
Pvit_18497	0.99913	5.48408	7.33973e-07	4.65663e-06
LARP6	0.998603	3.22058	0.00293966	0.00830299
SLC12A6	0.997932	5.50322	3.01765e-06	1.71659e-05
DYNC1I1	0.997823	4.93473	0.00304097	0.00855083
HSD17B7	0.99742	2.53136	0.0169377	0.0383219
SDC4	0.997242	7.01896	0.0002857	0.00104951
MFSD12	0.996691	3.47737	0.00188075	0.00562217
Q8UVF8	0.996418	6.53876	1.4879e-06	8.92316e-06
ATP13A1	0.996182	5.98656	2.40488e-06	1.39061e-05
F1P2T2	0.996034	6.16211	0.00154456	0.00472479
CTR9	0.995295	6.24677	3.21852e-09	3.13153e-08
DDX46	0.993618	7.9179	3.98619e-08	3.17284e-07
SGMS1	0.992858	6.34013	2.38241e-08	1.98797e-07
POLR2D	0.992069	4.12313	0.00012052	0.00048147
ZFAT	0.991997	2.41093	0.00421463	0.0113836
Q9IA70	0.990992	6.29768	0.0104756	0.0252086
ARHGAP17	0.99035	5.31489	1.92355e-05	9.28613e-05
WDR45L	0.99013	5.14572	1.86003e-07	1.31149e-06
MYO1E	0.989691	4.58568	0.00521771	0.0137394
FBXO30	0.98965	5.87165	2.21149e-05	0.000105428
TMEM66	0.989346	5.63134	2.58841e-05	0.000121422
RAB23	0.988685	3.12973	0.00752698	0.0189756
MED10	0.988178	5.97486	7.21291e-06	3.7931e-05
GALNT11	0.988076	5.87927	5.85171e-07	3.77336e-06
CHD7	0.987771	5.65046	0.00307181	0.00862406
RAP1B	0.987531	6.62316	9.10659e-07	5.6888e-06
EP300	0.987013	6.10963	1.01383e-07	7.50545e-07
BNIP3L	0.984699	6.35652	0.00011571	0.000464314
MFSD8.1	0.984035	4.63137	9.07652e-05	0.000373008
FAM149B1	0.983527	4.87837	2.11002e-05	0.000100973
NINJ1	0.982507	4.61962	0.00227482	0.0066503
KANSL1	0.98247	5.99269	8.65172e-05	0.000358355
C22ORF28	0.9822	6.75845	2.05138e-05	9.84661e-05
FKBP7	0.982042	4.64861	5.16992e-05	0.000224832
PTK7	0.982033	4.05149	0.00153367	0.00469718
BX005012.1	0.982001	3.40331	0.00104929	0.0033556
HAUS2	0.981788	4.51525	0.000565016	0.00193037
ARRDC4	0.981447	5.28364	0.00151655	0.00465267
NPM3	0.979188	4.24674	0.00595143	0.0153955
SOCS4	0.978465	5.17756	0.000883278	0.00288174
PHLDA3	0.978284	4.79804	0.0123755	0.0291426
SPATA5	0.977892	2.80794	0.0191373	0.0425423
PWWP2A	0.977639	3.57194	0.00178285	0.00537028
CCDC28A	0.976752	4.15635	2.58206e-05	0.000121215
RANBP10	0.976154	5.87682	1.41706e-07	1.02163e-06
SMAD5	0.975899	5.11645	1.33019e-07	9.64348e-07
C10ORF118	0.975867	4.20947	0.00073235	0.00243408
PTN1	0.975575	6.78539	0.000674103	0.00226016
CHST2	0.975168	3.24294	0.0195265	0.0432701
VPS54	0.97458	5.43401	0.000377791	0.00134887
TBCC	0.974371	2.82698	0.00114909	0.00364698
S1PR1	0.973724	6.50189	0.00408832	0.0110685
NRG1	0.972639	4.56126	0.000625206	0.00211536
TCEB3	0.97215	5.59749	2.31899e-08	1.9389e-07
RNF169	0.971283	5.01394	8.93246e-06	4.64119e-05
ALG1	0.971201	3.77781	0.0106472	0.0255679
KDM1A	0.971059	6.67536	1.30013e-07	9.45278e-07
TPCN2	0.970784	4.34224	1.96984e-05	9.48415e-05
TSC22D1.1	0.969982	6.33268	8.07121e-05	0.000335997
PGM2	0.969982	5.75568	0.0108587	0.0260164
TESK1.1	0.969939	5.30008	7.27462e-05	0.000306044
RORA	0.968968	3.44799	0.0165928	0.0376362
KIF1A	0.968601	8.25589	0.00987335	0.0239885
PCBP2	0.968081	9.52273	1.59807e-07	1.13954e-06
MAP1LC3A	0.967526	5.91072	0.000826847	0.00271663
SLC30A5	0.966629	6.0363	6.69778e-05	0.000284436
MIER1	0.966176	4.8926	1.77466e-06	1.05029e-05
F1P0Z7	0.966139	7.15763	1.40872e-08	1.22413e-07
CNBP	0.965077	10.0797	1.42262e-06	8.58478e-06
MAP4K3	0.964761	6.58005	8.33648e-09	7.49748e-08
RPS6KA6	0.96363	6.62685	7.06549e-05	0.000298282
HUWE1	0.963197	7.59479	1.04098e-06	6.43586e-06
NCOA2	0.962356	7.57947	1.37575e-07	9.95662e-07
GAB3	0.962041	5.59187	0.00857696	0.0212318
PLEKHJ1	0.961768	5.27455	9.99496e-06	5.13398e-05
PXK	0.961359	5.61715	3.03142e-06	1.72286e-05
ST7	0.961136	4.828	0.0022727	0.00664719
GAB1	0.959697	6.02973	3.80606e-05	0.000170421
DNAJC2	0.957893	5.30582	3.80965e-06	2.12209e-05
AKAP8	0.956988	6.23059	3.81494e-06	2.12409e-05
KLHL18	0.956891	2.65532	0.00811107	0.0202055
BID	0.956354	4.67449	0.00356283	0.00979098
REV3L	0.955627	7.09226	3.10734e-05	0.000142528
MAP3K1	0.955093	5.13274	0.00213471	0.00629178
MEF2A	0.955071	5.83466	7.74228e-05	0.000323451
ANKFY1	0.954283	5.75776	3.59185e-06	2.01144e-05
FAM108B1	0.953791	5.97598	0.000452112	0.00158768
NPLOC4	0.953695	7.10632	4.24814e-06	2.34047e-05
KIFC1	0.952446	1.82863	0.0218628	0.0477171
EGFR	0.952315	3.62705	0.00784972	0.0196438
Q5ZKB0	0.951888	7.45535	3.45804e-07	2.3238e-06
GGNBP2	0.951673	5.48562	1.95626e-05	9.43317e-05
FAM21C	0.950997	6.79612	3.06733e-05	0.000140949
ZNF639	0.949501	4.82871	0.000770149	0.00254361
TCERG1	0.949213	6.5804	3.15527e-06	1.78841e-05
TPRKB	0.9492	4.91737	0.000444863	0.00156572
GALNT10	0.948652	3.03917	0.0119201	0.0281841
SIRT1	0.948355	6.35801	1.78798e-05	8.70501e-05
NSUN2	0.948308	6.2078	7.11731e-07	4.52463e-06
TRAPPC3	0.948053	5.11942	1.68838e-05	8.26161e-05
PCF11	0.946855	7.49015	5.50659e-06	2.96889e-05
E1BZA2	0.946318	6.78972	3.17116e-05	0.000144928
GLG1	0.946103	7.51328	4.13398e-07	2.73572e-06
Q5ZKY5	0.945366	4.64858	0.000123326	0.000491268
C7ORF41	0.944582	4.97368	0.00126376	0.00396105
RNGTT	0.944309	4.1652	3.46994e-05	0.000157384
NCKAP1	0.944308	7.63054	4.1457e-08	3.28321e-07
PNRC2	0.944235	7.03448	6.98663e-06	3.68333e-05
PPP1R13B	0.943825	8.88311	1.03992e-06	6.4325e-06
ECE1	0.943565	6.51374	0.000746287	0.00247388
ARID2	0.943028	5.43769	1.58466e-07	1.13061e-06
ZSWIM2	0.942371	3.28865	0.0115869	0.0274841
PA2G4	0.941621	7.00193	3.57234e-07	2.38914e-06
TMEM9B	0.941547	5.6686	1.67192e-07	1.18817e-06
CWF19L1	0.941508	4.92845	2.87215e-05	0.000132853
RNF146	0.940953	6.6173	5.1811e-07	3.36678e-06
PELI2	0.939522	3.06138	0.00842755	0.0209153
SLC45A4	0.939144	7.11025	3.73063e-05	0.00016739
MARH5	0.938353	6.91769	2.91487e-07	1.98848e-06
CASP10	0.938246	3.00686	0.0186707	0.0416594
RBM18	0.937886	4.22896	5.25436e-05	0.00022812
SCAPER.1	0.936567	4.31143	0.000141987	0.000558899
MTSS1	0.936459	5.96932	9.77321e-06	5.03033e-05
GPAA1	0.936382	5.73158	3.62784e-06	2.02979e-05
INPPL1	0.936319	4.34753	0.00140318	0.00434744
CLPTM1L	0.935718	5.51807	5.51147e-06	2.97025e-05
SNF5	0.935321	5.46121	4.40774e-07	2.90316e-06
BRD3	0.935074	5.05534	2.23675e-05	0.000106431
CDCA4	0.934839	4.82386	4.4083e-05	0.000194962
ZC3H12A	0.934378	2.48218	0.00525262	0.0138039
ITM2A	0.934119	9.55409	4.7086e-08	3.68957e-07
FBL	0.934004	4.2432	0.00026491	0.00097948
PIEZO1	0.933791	6.96482	0.0119499	0.0282493
ATG2A	0.933589	5.40294	0.000670777	0.00225081
ALYREF	0.932455	6.55723	1.11769e-07	8.21642e-07
YME1L1	0.931826	7.53465	1.2709e-08	1.11281e-07
ERO1LB	0.931095	5.39486	1.27291e-06	7.79335e-06
SLC25A6	0.930703	6.86017	5.15127e-07	3.35085e-06
SMO	0.93011	2.54744	0.0168827	0.038232
JDP2	0.92974	3.01074	0.0124001	0.0291931
VPS4B	0.928995	6.60176	1.62319e-07	1.15549e-06
HIAT1	0.928347	5.21896	1.63786e-06	9.76207e-06
IPO8	0.927645	6.55036	2.58374e-07	1.77605e-06
LOC426890	0.927371	2.31902	0.00962175	0.0234768
SPTLC1	0.926648	5.18946	1.77889e-05	8.66409e-05
KIAA2026	0.926334	5.1327	0.000158495	0.000617131
NUFIP2	0.92594	3.08421	0.00246688	0.00712905
ZNF23	0.924839	3.15261	0.021966	0.0479009
C20ORF24	0.924446	6.55883	7.02037e-06	3.69957e-05
NICN1	0.923578	4.95045	0.00838713	0.0208273
ERBB2	0.922909	4.00596	0.00281698	0.00799593
DYM	0.922342	5.12126	0.00144633	0.00446224
SNX14	0.921603	5.76377	1.35348e-06	8.22668e-06
MYO6	0.921564	5.87414	7.31297e-06	3.84412e-05
BCAP31	0.921209	6.67654	5.82534e-05	0.000250766
GMEB2	0.921036	5.59973	3.19861e-05	0.000145971
CCDC106	0.920752	2.30683	0.0144949	0.0334009
RIOK3	0.920742	6.59464	8.89147e-05	0.000366959
PDGFA	0.920623	4.04772	0.00268078	0.00767156
SERINC2	0.919919	4.70076	0.000125714	0.000499527
FBXW7	0.919677	3.9566	0.000591829	0.00200999
EAPP	0.918027	6.17018	4.16572e-06	2.3011e-05
VPS37C	0.917742	5.63758	6.00235e-07	3.86457e-06
LRRC8A	0.916857	5.84304	1.59916e-05	7.8801e-05
SAP30BP	0.915382	4.4508	0.000385207	0.00137263
SEC22A	0.915228	4.74616	3.41335e-05	0.000155096
GOLGA4	0.915032	5.97425	0.000486612	0.00168907
RSL1D1	0.91483	3.75373	0.00459775	0.0122789
RAN	0.914114	7.09886	4.233e-07	2.79391e-06
ATP6V1H	0.913711	6.21416	1.24812e-06	7.65273e-06
TOMM70A	0.91344	7.34551	0.000169039	0.000654143
HNRNPA0	0.913332	5.98357	1.00863e-05	5.16827e-05
PSMD11	0.912623	7.30517	1.37919e-06	8.35874e-06
ELF1	0.912359	4.31366	0.00629325	0.016153
GAA	0.911826	4.00488	0.00252478	0.0072747
CHRAC1	0.911781	4.09964	0.000573231	0.00195578
PARP4	0.911634	5.8655	0.00902744	0.0222333
Q5ZKC5	0.911454	5.01598	3.22396e-05	0.000147074
SLC25A25	0.911309	6.80227	0.000771137	0.00254621
SRSF1	0.911015	7.44869	1.3695e-06	8.304e-06
KLHL15	0.911002	4.22372	0.000170286	0.000657757
PSMC4	0.910723	6.63242	4.55463e-06	2.49081e-05
FAM134C	0.910607	7.30712	2.65499e-06	1.52683e-05
FAM176B	0.908662	2.45631	0.00970081	0.0236376
EIF4G3	0.90846	8.37036	4.55062e-06	2.4897e-05
[truncated: 3,589 more rows]

## Sheet: Common HvPA
Differential gene expression of hibernation vs. post-arousal across all tissues (common).
Gene	ID	logFC	logCPM	PValue	FDR
STEAP4	Pvit_09024	6.45419	4.67919	1.2e-10	1.65e-08
PRSS55	Pvit_16717	6.44623	3.21009	8.12e-30	1.02e-25
PDIA2	Pvit_19010	6.35502	0.803867	5.7e-20	1.8e-16
NP_001164984.2	Pvit_07537	6.30895	3.18207	6.13e-13	1.97e-10
UPK1A	Pvit_00557	6.15234	0.351245	8.39e-14	3.41e-11
CHAC1	Pvit_03518	6.04823	6.78248	6.25e-13	1.97e-10
Pvit_04899	Pvit_04899	5.92701	0.718833	3.57e-18	4.09e-15
OLFM4	Pvit_08729	5.7227	1.29275	5.38e-12	1.23e-09
PISD	Pvit_03706	5.25154	9.95148	6.89e-14	3.09e-11
UCP3	Pvit_15668	4.77858	5.60138	0.000955426	0.00835418
NFIL3-2	Pvit_11642	4.73859	4.36452	2.9e-17	2.29e-14
CSF3	Pvit_16776	4.59459	0.900916	4.24e-11	7.03e-09
CDKN1A	Pvit_06007	4.51729	8.4535	5.49e-18	5.32e-15
S100A9	Pvit_02355	4.47984	3.59008	3.41e-10	3.8e-08
TGIF2	Pvit_07762	4.47111	5.94376	1.06e-09	9.8e-08
WFIKKN1	Pvit_15655	4.44498	1.25151	4.77e-12	1.11e-09
CEBPB	Pvit_03335	4.43471	3.68855	4.89e-10	5.22e-08
MATN3	Pvit_07078	4.37806	0.959102	4.37e-09	3.26e-07
F1NGY8	Pvit_17096	4.33316	1.22558	5.17e-14	2.51e-11
Pvit_10116	Pvit_10116	4.25453	1.56509	1.51e-18	2.12e-15
A2M	Pvit_00586	4.25414	2.57217	6.88e-10	6.81e-08
CRTAM	Pvit_19239	4.08229	2.23754	7.82e-10	7.58e-08
EPX	Pvit_11984	3.97448	0.704928	0.000665027	0.00627196
C19ORF67	Pvit_08882	3.957	1.58233	1.88e-15	1.07e-12
SYNGR4	Pvit_12167	3.9535	0.642647	6.06e-13	1.97e-10
UCP2	Pvit_10444	3.88894	5.39913	3.32e-06	8.55e-05
DBF4B	Pvit_03552	3.83016	2.25359	5.3e-09	3.9e-07
BEST2	Pvit_09609	3.82128	0.703716	1.91e-11	3.71e-09
CHI3L2	Pvit_06060	3.81406	1.7259	8.87e-12	1.83e-09
FKBP5	Pvit_05991	3.76805	8.4	4.11e-18	4.32e-15
M126	Pvit_02352	3.68529	3.97957	2.39e-09	1.99e-07
REV3L	Pvit_14937	3.67148	4.21948	1.17e-24	7.35e-21
RAD51	Pvit_06755	3.55485	3.71045	2.01e-16	1.33e-13
MAPK13	Pvit_05997	3.4566	3.77862	1.75e-10	2.24e-08
SAT1	Pvit_09545	3.42804	7.19589	7.44e-14	3.12e-11
TECTA	Pvit_19243	3.40639	2.32399	2.05e-12	5.16e-10
NP_001120422.1	Pvit_09614	3.40362	2.95785	1.68e-10	2.19e-08
LRRC43	Pvit_05615	3.39956	2.58837	9.08e-11	1.33e-08
TIPARP	Pvit_01530	3.37508	5.76506	7.11e-14	3.09e-11
IGSF9B	Pvit_19212	3.27922	1.82524	0.00314056	0.0209815
CEBPD	Pvit_15371	3.26977	4.23839	1.86e-09	1.58e-07
CCNL1	Pvit_01532	3.2297	8.39395	2.88e-16	1.82e-13
RNF111	Pvit_17386	3.19439	5.46936	9.74e-21	4.09e-17
PIM1	Pvit_06002	3.17036	5.06571	2.04e-12	5.16e-10
NELF	Pvit_11021	3.15184	6.72621	2.42e-07	1e-05
MS4A12	Pvit_00141	3.13762	0.417111	2.18e-05	0.000394591
GLDC	Pvit_07996	3.13603	6.27462	1.5e-06	4.44e-05
TP53INP1	Pvit_01963	3.13204	6.8687	1.84e-10	2.31e-08
TRIM62	Pvit_06254	3.1151	7.12445	1.44e-06	4.28e-05
DNAH8	Pvit_10969	3.09431	0.0957118	1.45e-05	0.000282586
RASGEF1A	Pvit_00834	3.09362	7.36395	2.35e-10	2.85e-08
ZBTB16	Pvit_19291	3.07664	6.93204	2.35e-11	4.42e-09
OBSCN	Pvit_08817	3.07531	1.76661	1.41e-05	0.000275636
AQP3	Pvit_01699	3.06005	1.20303	4.46e-05	0.000707471
GUCA1B	Pvit_06392	3.056	2.84562	5.02e-07	1.81e-05
Pvit_02724	Pvit_02724	3.04289	0.535862	1.63e-05	0.000311271
NANOG	Pvit_14541	3.04199	0.414763	3.05e-06	7.98e-05
SHROOM3	Pvit_13449	3.03737	5.74852	3.1e-09	2.46e-07
NFIL3-6	Pvit_11641	3.00521	6.88257	5.48e-07	1.95e-05
BAZ1B	Pvit_17498	3.00458	7.4815	2.92e-14	1.47e-11
RNF11	Pvit_05933	2.99162	4.72733	5.68e-16	3.41e-13
PFKFB3	Pvit_02368	2.98855	7.1819	8.49e-07	2.79e-05
INCENP	Pvit_15871	2.92951	2.86957	5.52e-09	4.05e-07
ZGC:101664	Pvit_13793	2.86832	2.49248	3.79e-10	4.15e-08
C1ORF159	Pvit_06335	2.86567	5.45884	5.54e-12	1.25e-09
SI:DKEY-205H13.1	Pvit_06252	2.86129	9.92924	1.53e-05	0.000294523
C15ORF42	Pvit_08976	2.86122	2.56728	2.01e-10	2.48e-08
ETNK1	Pvit_05510	2.85817	9.33815	6.92e-10	6.81e-08
BX539340.1	Pvit_08477	2.85455	5.14868	4.35e-13	1.52e-10
PTGES	Pvit_04667	2.85251	2.22075	1.43e-10	1.87e-08
TPBGL	Pvit_13756	2.84203	1.77984	3.78e-07	1.44e-05
ATP6V0A4	Pvit_06574	2.83724	0.840588	3.77e-05	0.000622427
IRS4	Pvit_13240	2.82127	6.27069	2.4e-09	1.99e-07
SLC35E4	Pvit_03255	2.80648	4.18664	9.55e-10	9.05e-08
FAM178B	Pvit_06682	2.8027	1.30598	1.07e-08	7.05e-07
TUBA1C	Pvit_08807	2.75735	3.31147	3.08e-06	8.03e-05
YPEL1	Pvit_18814	2.74757	4.613	3.57e-11	6.16e-09
HGF	Pvit_18360	2.7362	2.65061	9.37e-06	0.000199168
TEKT4.1	Pvit_03087	2.72995	2.71052	1.89e-09	1.6e-07
TTC39A	Pvit_14585	2.72974	2.57638	8.47e-07	2.79e-05
FABP6	Pvit_09601	2.71031	2.61876	1.31e-09	1.17e-07
FANCE	Pvit_06040	2.68576	2.87172	4.74e-11	7.75e-09
NFIL3	Pvit_13069	2.66891	6.24541	5.34e-07	1.9e-05
WU:FC01D11	Pvit_04117	2.61944	1.55667	3.36e-05	0.000563876
ZWINT	Pvit_00316	2.60197	1.83014	5.91e-07	2.07e-05
CNTF	Pvit_00120	2.56534	1.60324	8.18e-08	4.04e-06
ACRBP	Pvit_12571	2.53669	1.27965	1.8e-06	5.15e-05
NFKBIZ	Pvit_02181	2.52738	4.70861	2.54e-08	1.49e-06
SYNRG	Pvit_03254	2.51611	2.64857	2.56e-06	6.95e-05
DIAPH3	Pvit_07584	2.50097	1.9966	3.8e-07	1.44e-05
Pvit_04379	Pvit_04379	2.49477	3.28748	8.91e-09	5.97e-07
TGIF1	Pvit_14006	2.48768	3.07727	5.01e-07	1.81e-05
INO80D	Pvit_13112	2.46968	4.5824	2.28e-13	8.99e-11
WDR62	Pvit_17038	2.41762	4.23193	1.94e-08	1.18e-06
BCL11B	Pvit_09536	2.41587	3.59117	0.00701177	0.0385464
PCYT2	Pvit_07003	2.41221	8.05296	1.82e-08	1.12e-06
CCNL2	Pvit_06355	2.40942	7.63479	2.06e-10	2.52e-08
CDKN2AIP	Pvit_12346	2.4072	5.53467	3.45e-10	3.81e-08
C20ORF111	Pvit_03306	2.40494	4.71105	3.66e-11	6.24e-09
HN1	Pvit_12807	2.38718	6.11663	1.23e-16	9.14e-14
CCNT2	Pvit_15074	2.38573	5.86228	1.46e-18	2.12e-15
PLIN3	Pvit_08108	2.38262	5.10369	4.69e-08	2.56e-06
DSN1	Pvit_05868	2.36334	2.13946	6.01e-06	0.000138178
OTUD7B	Pvit_04945	2.36178	4.75447	3.06e-10	3.5e-08
PRDX1	Pvit_09248	2.36075	6.05825	1.74e-12	4.8e-10
PRDM6	Pvit_11059	2.353	1.20184	0.00602001	0.0343222
LIN9	Pvit_12967	2.34229	3.75479	6.66e-12	1.47e-09
RLIM	Pvit_13272	2.33812	6.22023	1.85e-18	2.33e-15
FBXO33	Pvit_15627	2.3232	7.16926	6.28e-10	6.33e-08
NCOR2	Pvit_04043	2.30707	7.69806	7.15e-07	2.43e-05
Pvit_10735	Pvit_10735	2.28188	2.95248	1.12e-08	7.3e-07
POLR2A	Pvit_02036	2.27729	6.58558	7.2e-13	2.21e-10
FBXL14	Pvit_18773	2.27687	3.15431	1.59e-08	9.95e-07
NRBF2	Pvit_18399	2.27456	4.89798	5.64e-10	5.78e-08
F1NHV2	Pvit_02505	2.26475	7.12789	2.12e-07	9e-06
ATHL1	Pvit_15863	2.26444	2.57442	3.29e-06	8.5e-05
UNC5C	Pvit_06888	2.26421	2.30827	0.00313822	0.020977
PRDX1	Pvit_08913	2.25868	3.77872	5.05e-10	5.3e-08
GCNT2	Pvit_11232	2.25137	3.49218	0.000245856	0.00282903
SLC22A7A	Pvit_03049	2.24317	1.22766	0.00616654	0.0349678
SCAF8	Pvit_17214	2.24215	6.54807	9.73e-11	1.41e-08
CP	Pvit_01487	2.24137	4.99924	0.00256039	0.0179327
SQSTM1	Pvit_01921	2.23673	8.67939	8.29e-07	2.76e-05
TRIP12	Pvit_13715	2.23602	8.82622	4.48e-10	4.84e-08
HMGB2	Pvit_12368	2.23313	8.00863	3.5e-07	1.34e-05
RLF	Pvit_05039	2.22893	5.75039	1.11e-11	2.22e-09
NRF1	Pvit_05708	2.22743	2.76556	8.81e-09	5.96e-07
FURIN	Pvit_09477	2.2201	5.55898	7.43e-11	1.13e-08
BCL9L	Pvit_19320	2.20245	5.23589	2.04e-11	3.9e-09
ZNF862	Pvit_18368	2.19084	4.90262	2.46e-08	1.45e-06
HMOX1	Pvit_08306	2.18847	2.25761	3.41e-05	0.000572181
ATAD2	Pvit_18218	2.18411	3.28748	1.55e-06	4.54e-05
NUAK2	Pvit_06084	2.18042	3.8972	0.000167498	0.00210626
PTPRCAP	Pvit_16218	2.17344	1.14552	1.05e-05	0.000217838
EGLN2	Pvit_16974	2.16635	5.23419	1.31e-06	3.97e-05
DACH1	Pvit_19129	2.16155	4.34689	0.00030523	0.00335886
THUMPD1	Pvit_16504	2.15734	5.55047	6.49e-10	6.49e-08
LRR1	Pvit_04269	2.15001	1.58021	5.74e-07	2.04e-05
ERV3-1	Pvit_19368	2.14921	2.35209	1.3e-05	0.000260534
KLF10	Pvit_03838	2.14779	6.79506	0.00172123	0.0130805
CDC73	Pvit_09704	2.14268	6.7677	2.95e-09	2.37e-07
CYBA	Pvit_16327	2.12857	4.0937	7.32e-07	2.47e-05
ZNF143	Pvit_03784	2.12674	5.41118	3.17e-11	5.63e-09
NT5DC2	Pvit_16667	2.12614	7.15105	3.82e-07	1.44e-05
FAM199X	Pvit_03892	2.11889	6.35059	9.52e-13	2.79e-10
C1ORF51	Pvit_04953	2.11334	4.38482	1.09e-06	3.44e-05
SCAF4	Pvit_10695	2.10983	6.00819	6.93e-14	3.09e-11
KSR2	Pvit_00466	2.10022	1.89276	0.00559695	0.0323197
KIAA1524	Pvit_02472	2.0979	2.95387	2.27e-06	6.25e-05
BAX	Pvit_04868	2.09436	5.11936	6.07e-11	9.73e-09
PRELID1	Pvit_11352	2.09142	5.95305	1.42e-09	1.26e-07
SH3BP1	Pvit_08337	2.08664	2.67147	7.04e-06	0.000157595
CTDSPL2	Pvit_15440	2.07852	6.62908	1.92e-12	5.03e-10
FAM76B	Pvit_10322	2.07052	6.03702	6.07e-13	1.97e-10
SPC24	Pvit_11644	2.06952	2.28227	6.43e-05	0.000954692
ITGAD	Pvit_10100	2.06398	3.62609	6.44e-06	0.000145874
ZNF628	Pvit_12435	2.06062	3.68594	3.46e-06	8.81e-05
MFHAS1	Pvit_19056	2.05229	3.26542	1.61e-05	0.000307995
GTF2B	Pvit_08148	2.05024	6.39794	1.57e-09	1.38e-07
CYP2A13	Pvit_16979	2.05011	5.32928	0.000433022	0.00440717
LIN54	Pvit_05730	2.04557	6.3632	2.76e-10	3.26e-08
GNAI1	Pvit_18355	2.0455	6.25503	1.04e-10	1.48e-08
RRH	Pvit_16821	2.04402	3.32194	0.000425386	0.00435298
HAT1	Pvit_15965	2.03879	5.93628	4.58e-12	1.09e-09
THAP1	Pvit_16121	2.03217	3.22938	6.79e-05	0.00100306
KCNC1B	Pvit_13292	2.02889	3.53203	0.000148382	0.00190194
PHF20	Pvit_15225	2.02008	7.2826	9.15e-10	8.73e-08
GSTT1	Pvit_03735	2.01899	1.99406	1.77e-06	5.11e-05
FOSL2	Pvit_16646	2.01868	5.6532	1.17e-07	5.52e-06
COMMD10	Pvit_14677	2.01835	3.73385	7.45e-08	3.72e-06
FOXO4	Pvit_05359	2.01528	7.46684	4.14e-05	0.00066943
HSF1	Pvit_18730	2.01262	5.39669	3.85e-13	1.39e-10
BAHD1	Pvit_06761	2.01187	5.22838	1.1e-10	1.56e-08
RFK	Pvit_12489	2.00939	5.43317	3.72e-08	2.07e-06
PTCHD4	Pvit_15912	2.00567	1.1949	0.00463072	0.0280785
LOC419429	Pvit_06333	2.00284	3.81232	1.29e-05	0.000259048
TXNDC9	Pvit_02242	2.0011	7.46432	5e-08	2.69e-06
PTX3	Pvit_08208	2.00094	3.71116	0.00236776	0.0168172
KLF13	Pvit_17363	1.99762	2.23981	0.000122918	0.00162686
PPIG	Pvit_10365	1.99602	7.05015	7.92e-09	5.42e-07
RSBN1L	Pvit_18351	1.99548	5.75758	3.22e-11	5.63e-09
LZTS2	Pvit_17802	1.98972	6.22425	2.23e-07	9.36e-06
NUP160	Pvit_08836	1.98949	4.82648	6.28e-11	9.9e-09
MYC	Pvit_06106	1.98885	5.33696	9.43e-05	0.00131069
PIM2	Pvit_00336	1.98707	2.10957	0.000174549	0.00217754
C20ORF111	Pvit_03305	1.98666	5.3902	3.05e-11	5.57e-09
YIPF4	Pvit_18266	1.98148	7.77003	9.76e-09	6.47e-07
ARHGAP11A	Pvit_19173	1.97622	2.53012	2.33e-06	6.38e-05
STK4	Pvit_08753	1.97615	2.61611	7.39e-06	0.000163181
CDK13	Pvit_04150	1.97049	6.19215	2.71e-12	6.69e-10
ZC3H12B	Pvit_13252	1.97046	5.05996	7.23e-07	2.45e-05
LSM14B	Pvit_14522	1.96579	7.58726	3.36e-09	2.58e-07
GAL3ST1	Pvit_14550	1.96539	1.5178	1.96e-06	5.54e-05
SMURF1	Pvit_10511	1.96316	7.05603	6.03e-08	3.17e-06
CHIC2	Pvit_07597	1.96161	2.47294	6.77e-07	2.34e-05
MTDH	Pvit_01974	1.9576	7.72692	3.15e-07	1.21e-05
TWISTNB	Pvit_02748	1.95733	4.34231	1.18e-06	3.64e-05
KANSL2	Pvit_00759	1.95609	6.65176	2.63e-10	3.13e-08
DAPL1	Pvit_10203	1.9555	5.41182	1.67e-07	7.46e-06
CXCL10	Pvit_13457	1.95473	3.7403	0.00626571	0.035371
C17ORF39	Pvit_06488	1.95137	4.3956	3.39e-09	2.59e-07
RNF150	Pvit_02510	1.94963	3.82194	1.58e-09	1.38e-07
CPSF7	Pvit_00161	1.94845	6.93515	3.29e-10	3.74e-08
EVPL	Pvit_05440	1.94278	2.72729	0.00410348	0.0257149
TRIM71	Pvit_18082	1.94275	2.82967	0.000426688	0.00435679
FAM168B	Pvit_12750	1.94084	8.73532	2.07e-07	8.8e-06
GJD4	Pvit_04088	1.93941	1.26653	0.000374931	0.00396319
GUCY1A2	Pvit_19076	1.93672	1.65585	0.000721037	0.00665573
TP53	Pvit_02042	1.93585	5.42552	4.72e-06	0.000113162
RNF19B	Pvit_17731	1.93189	6.442	2.26e-06	6.25e-05
PLA2G7	Pvit_01173	1.92961	3.83163	4.23e-05	0.000679559
FUT11	Pvit_13840	1.92837	5.08513	3.47e-09	2.64e-07
ACSL4	Pvit_13242	1.92613	7.38264	0.000191968	0.00233118
YPEL4	Pvit_00108	1.92137	6.48014	3.07e-05	0.000520978
F1NZV6	Pvit_13529	1.91819	6.91179	5.25e-10	5.45e-08
LCAT	Pvit_06843	1.91529	3.14413	2.35e-06	6.41e-05
ZBTB17	Pvit_06232	1.90988	5.474	2.78e-05	0.000480589
DGCR14	Pvit_07400	1.89745	4.4269	5.31e-07	1.9e-05
DDX23	Pvit_00754	1.89531	7.05141	8.28e-09	5.64e-07
PDE7A	Pvit_14994	1.89478	4.51844	1.46e-07	6.72e-06
ATXN7L1	Pvit_02895	1.88908	5.43838	1.84e-12	4.94e-10
COG2	Pvit_02066	1.88432	6.09809	1.89e-10	2.36e-08
ZNF219	Pvit_12447	1.88339	5.44871	2.74e-07	1.09e-05
EPC2	Pvit_18198	1.88315	5.98029	5.04e-10	5.3e-08
AFF1	Pvit_12791	1.88307	7.16096	2.3e-06	6.34e-05
CCNT1	Pvit_00758	1.88259	6.83613	2.05e-08	1.24e-06
ODC1	Pvit_14444	1.87816	7.5859	7.09e-07	2.42e-05
TMEM41B	Pvit_03786	1.87638	6.06615	7.86e-11	1.18e-08
SRP9	Pvit_12974	1.874	5.21061	6.1e-11	9.73e-09
SGOL1	Pvit_16612	1.87329	3.31805	4.03e-06	9.89e-05
ZNRF2	Pvit_05398	1.87202	2.23314	8.93e-07	2.9e-05
PPM1M	Pvit_03010	1.8708	3.97842	3.87e-06	9.64e-05
PBX4	Pvit_05869	1.86661	6.19392	8.7e-11	1.29e-08
GLS	Pvit_17449	1.86427	7.57648	1.47e-07	6.73e-06
NUDT4	Pvit_07497	1.86398	7.01423	0.00330819	0.0218351
MAML1	Pvit_01918	1.85756	5.94281	7.02e-10	6.86e-08
SLC47A1	Pvit_01779	1.8545	2.589	0.000335583	0.00362637
LOC421845	Pvit_09370	1.85355	4.91457	2.49e-07	1.02e-05
LSM11	Pvit_11386	1.85241	4.35662	8.48e-06	0.000183628
C11ORF30	Pvit_18487	1.85061	5.79053	6.74e-11	1.05e-08
Q5ZLM7	Pvit_13644	1.84815	6.33331	3.3e-09	2.58e-07
TMEM184B	Pvit_08360	1.84633	7.1589	1.77e-05	0.000336104
SI:DKEYP-35F12.3	Pvit_09531	1.84596	1.84071	0.00733335	0.0398105
SLC5A3	Pvit_10670	1.84487	5.28204	5.44e-05	0.000829526
BRD4	Pvit_01145	1.84405	6.41216	8.85e-09	5.96e-07
OGFRL1	Pvit_11085	1.84349	4.84924	0.00204431	0.0149758
MARCH11	Pvit_05892	1.84136	2.10945	0.00517878	0.0303925
DPP10	Pvit_00734	1.83559	0.768571	0.000958255	0.00837145
SLA2	Pvit_15224	1.83479	1.25838	0.000248294	0.00285187
POU6F1	Pvit_07456	1.83005	4.08409	7.85e-08	3.9e-06
HECA	Pvit_17271	1.82787	5.77988	1.75e-08	1.08e-06
FBP1	Pvit_16400	1.82679	3.1269	0.00015845	0.00201405
SOCS6	Pvit_13024	1.82493	6.10585	7.53e-12	1.64e-09
CBLB	Pvit_19136	1.82347	6.352	5.84e-09	4.21e-07
Pvit_14808	Pvit_14808	1.81936	3.82273	2.86e-07	1.13e-05
PDE12	Pvit_14189	1.81932	4.34076	1.86e-08	1.14e-06
EFNB1	Pvit_13301	1.81691	3.30807	2.73e-07	1.09e-05
AEBP2	Pvit_11570	1.81663	7.37021	4.18e-07	1.56e-05
USP1	Pvit_18873	1.81632	5.38243	2.41e-05	0.000426471
WDR33	Pvit_17102	1.81343	6.96252	6.86e-08	3.51e-06
ELAC2	Pvit_01136	1.81335	6.41756	7.08e-09	4.95e-07
RPS6KA4	Pvit_00425	1.81331	1.93103	0.000331394	0.00359061
SLC1A5	Pvit_16931	1.80999	5.36249	0.000260211	0.00295808
LMBR1L	Pvit_00638	1.80872	5.43827	2.18e-05	0.000394591
FBXL7	Pvit_05891	1.80843	3.22323	3.42e-06	8.76e-05
SASS6	Pvit_14709	1.80794	3.55515	2.62e-07	1.06e-05
DYRK1A	Pvit_04775	1.80391	7.09988	1.33e-07	6.21e-06
RUNX1T1	Pvit_02794	1.79909	4.61994	2.15e-05	0.000392666
USP11	Pvit_00288	1.79733	5.02271	3.34e-09	2.58e-07
Q5ZIY8	Pvit_08233	1.79664	7.44527	3.93e-05	0.000644479
HYLS1	Pvit_16008	1.79138	3.91607	2.03e-07	8.68e-06
Q9W6I3	Pvit_06632	1.78925	3.51989	0.00102473	0.00877744
AP3B2	Pvit_01578	1.78498	6.03463	6.18e-08	3.22e-06
PHC2	Pvit_10031	1.78275	4.2314	8.05e-07	2.69e-05
ZNF609	Pvit_05552	1.78049	6.71447	2.57e-08	1.5e-06
EPC1	Pvit_04098	1.78014	6.2827	2.37e-09	1.99e-07
REV1	Pvit_02244	1.77797	6.1808	1.77e-09	1.53e-07
USP36	Pvit_06976	1.77772	6.21487	3.06e-10	3.5e-08
AKAP17A	Pvit_16514	1.77438	4.09059	1.49e-07	6.76e-06
MST1R	Pvit_11289	1.77343	2.40013	4.43e-05	0.00070464
HOOK1	Pvit_08013	1.77286	5.35314	1.15e-05	0.000234338
UBE2O	Pvit_13212	1.76928	7.93223	1.13e-07	5.36e-06
MED26	Pvit_09941	1.76775	3.07038	1.12e-05	0.000229044
SALL2	Pvit_02638	1.76531	3.16807	6.26e-06	0.000143324
DNAJC25	Pvit_08613	1.7653	5.24626	1.42e-08	9.07e-07
C2ORF29	Pvit_02254	1.76267	5.56695	7.19e-09	5.01e-07
ADAMTS20	Pvit_15808	1.7612	5.14596	2.95e-07	1.16e-05
ARID5A	Pvit_06674	1.76098	3.31638	1.26e-05	0.000253898
PODN	Pvit_11525	1.75956	3.64031	0.000656412	0.00621864
IL1R1	Pvit_05280	1.75899	3.19627	1.96e-05	0.000364734
MAMLD1	Pvit_14498	1.75804	5.89862	2.49e-07	1.02e-05
ATG14	Pvit_04002	1.75682	5.29747	4e-06	9.85e-05
YTHDF3	Pvit_14989	1.75377	6.98937	6.41e-08	3.32e-06
GNA12	Pvit_04298	1.74954	3.4854	1.73e-07	7.65e-06
PHF1	Pvit_19027	1.74899	5.73507	3.37e-10	3.79e-08
TROAP	Pvit_00643	1.74886	2.57001	0.000254114	0.00290548
NFATC3	Pvit_07799	1.74575	4.39671	0.000353578	0.00377871
ZNF830	Pvit_13008	1.74548	6.07663	1.35e-10	1.82e-08
TXLNG	Pvit_10802	1.74537	2.93667	8.41e-07	2.78e-05
TLR7	Pvit_10826	1.74509	2.66586	0.000122902	0.00162686
MED15	Pvit_03727	1.7375	5.75187	1.01e-09	9.46e-08
CPAMD8	Pvit_09945	1.73584	3.90255	2.79e-06	7.38e-05
CCDC59	Pvit_07524	1.73474	4.8339	3.13e-07	1.21e-05
EIF4ENIF1	Pvit_03704	1.73298	5.94403	1.37e-10	1.83e-08
RANBP2	Pvit_02593	1.73084	7.33405	2.03e-06	5.69e-05
PLEKHD1	Pvit_01363	1.72965	3.96922	0.00544749	0.0315869
STAM2	Pvit_01389	1.72895	7.30883	5.86e-07	2.07e-05
SLC43A1	Pvit_00103	1.72857	5.13982	0.00234541	0.0166773
CREB5	Pvit_02698	1.7268	3.80387	6.28e-06	0.000143566
FNIP1	Pvit_14402	1.72539	6.13737	4.45e-06	0.000107627
KIAA0825	Pvit_14080	1.71853	3.7067	2.04e-06	5.69e-05
PER1	Pvit_14903	1.71628	6.96534	1.94e-05	0.000362935
GADD45B	Pvit_09884	1.71602	4.83096	5.43e-05	0.000829439
TANC2	Pvit_17637	1.71553	0.584494	0.00712038	0.0389734
Q5F338	Pvit_09241	1.71426	4.45566	9.06e-06	0.000193989
TBC1D10A	Pvit_11577	1.71019	4.4143	5.5e-06	0.000129003
EIF5A2	Pvit_09106	1.70728	6.21006	6.46e-08	3.34e-06
MGN	Pvit_11529	1.70476	5.77267	4.87e-07	1.77e-05
PRKRIP1.1	Pvit_01817	1.70257	5.56834	6.12e-09	4.38e-07
PM20D2	Pvit_09331	1.70101	8.17309	0.00250842	0.0176275
ETS2	Pvit_04779	1.69717	5.55961	4.91e-08	2.66e-06
INPP5A	Pvit_18431	1.69553	5.69349	0.000132439	0.00172926
GTF2H1	Pvit_08397	1.69431	6.08533	5.73e-09	4.17e-07
RBM14	Pvit_07669	1.69426	6.5026	4.76e-06	0.00011369
RB1CC1	Pvit_15312	1.69342	6.57332	3.11e-06	8.1e-05
LRRC1	Pvit_12298	1.69258	6.33524	0.000121108	0.00161137
UBE2J2	Pvit_06342	1.69192	5.91791	1.91e-07	8.26e-06
ZNF598	Pvit_03090	1.6869	4.76584	2.54e-07	1.04e-05
PRPF3	Pvit_04955	1.68171	6.37562	3.4e-08	1.93e-06
TMPRSS9	Pvit_08040	1.68008	3.00091	2.17e-05	0.000394577
GAB2	Pvit_02625	1.6795	3.90177	1.81e-05	0.000342469
SRRM2	Pvit_14123	1.67844	8.30704	3.95e-06	9.78e-05
NCK2	Pvit_02603	1.67613	5.24846	1.64e-08	1.03e-06
BTBD10	Pvit_10295	1.67612	6.90592	1.3e-06	3.95e-05
ATAD2B	Pvit_12518	1.66968	7.10936	1.62e-07	7.29e-06
HELLS	Pvit_15448	1.66885	2.36109	0.000737587	0.0067886
PSMD3	Pvit_16775	1.66703	7.22086	2.04e-05	0.000377188
SETD1A	Pvit_05478	1.66516	5.36949	5.28e-10	5.45e-08
BRD2	Pvit_17868	1.66476	6.67401	3.55e-08	1.99e-06
NUP98	Pvit_15709	1.66266	6.79253	8.82e-07	2.87e-05
GOLPH3	Pvit_00173	1.66222	5.13454	6.45e-09	4.56e-07
F1NEV4	Pvit_01621	1.66145	5.5831	4.81e-05	0.000749662
HER6	Pvit_14102	1.66075	3.64356	0.00205328	0.0150328
CEP250	Pvit_15236	1.66023	6.30822	1.06e-07	5.1e-06
SYS1	Pvit_08745	1.65736	3.77332	4.08e-05	0.000663541
KANSL1	Pvit_14796	1.6546	5.84032	1.84e-09	1.58e-07
PICALM	Pvit_16142	1.65434	7.45037	2.74e-06	7.28e-05
NSMAF	Pvit_14978	1.65395	5.8778	1.84e-07	8.03e-06
ING5	Pvit_12890	1.64859	6.95874	4.23e-06	0.00010294
NUP214	Pvit_04632	1.64553	4.98377	4.33e-08	2.37e-06
CDC73	Pvit_09706	1.64361	4.58677	6.43e-07	2.23e-05
DBF4	Pvit_09021	1.64288	3.88986	7.8e-05	0.00111749
TMEM131	Pvit_16408	1.64229	7.0138	2.99e-06	7.84e-05
ATXN1L	Pvit_16263	1.64136	3.33593	1.43e-06	4.28e-05
DDX26B	Pvit_18531	1.63728	5.55778	1.12e-09	1.02e-07
SFXN3	Pvit_17805	1.63675	6.39619	1.8e-07	7.87e-06
PHF16	Pvit_01623	1.63557	5.61838	1.34e-07	6.22e-06
ZDHHC5	Pvit_00110	1.63547	5.57838	2.45e-09	2.02e-07
ORC1	Pvit_05923	1.63422	2.4486	4.25e-05	0.000681581
GBF1	Pvit_13853	1.63032	6.86955	1.73e-07	7.65e-06
ITGAX	Pvit_05502	1.62671	2.68019	0.00409601	0.0257148
CR352328.3	Pvit_12344	1.62661	2.2788	0.00400885	0.0253064
BAP1	Pvit_03016	1.62625	6.66779	2.8e-07	1.11e-05
KHSRP	Pvit_11621	1.62478	6.80908	1.88e-07	8.18e-06
ZNF853	Pvit_11413	1.62464	3.72966	1.94e-07	8.39e-06
ZNF414	Pvit_09965	1.62431	4.17408	2.31e-05	0.00041199
FBXO45	Pvit_12899	1.62214	6.22921	4.08e-08	2.26e-06
PPARGC1A	Pvit_10600	1.61988	6.92687	0.000912041	0.00803617
DCAF10	Pvit_15546	1.61933	3.76968	1.02e-05	0.000213096
MCL1	Pvit_04985	1.61682	7.3787	3.57e-05	0.000593201
NRIP1	Pvit_03375	1.61661	4.70928	2.55e-06	6.94e-05
SP4	Pvit_02743	1.61316	3.68333	4.72e-06	0.000113162
PPCS	Pvit_10028	1.61189	4.23869	1.52e-05	0.000292757
KRAS	Pvit_14353	1.61166	2.83154	0.00106703	0.00909032
GCA	Pvit_05517	1.61017	7.34303	2.22e-07	9.34e-06
SMAD6	Pvit_04528	1.60952	5.35133	0.00193045	0.0143333
ANKLE2	Pvit_02787	1.60894	6.56437	2.76e-06	7.31e-05
PTAR1	Pvit_04704	1.60863	3.87433	2.49e-05	0.000438073
ATF2	Pvit_11831	1.60575	5.31895	9.66e-07	3.11e-05
C20ORF72	Pvit_03655	1.59873	2.90648	0.00011221	0.00151213
MBD2	Pvit_04402	1.59733	4.14734	7.96e-05	0.00113763
C20ORF11	Pvit_13878	1.59611	6.75482	1.52e-06	4.47e-05
SRF	Pvit_03053	1.59609	4.8944	0.0002939	0.00325694
BTG1	Pvit_07502	1.59463	6.27839	0.00417453	0.0260044
CCDC12	Pvit_10884	1.59304	4.80729	1.1e-06	3.47e-05
CU571336.1	Pvit_13206	1.58526	4.83611	1.29e-06	3.93e-05
NKAPL	Pvit_00346	1.58497	6.88976	5.05e-06	0.000119949
GADD45A	Pvit_14298	1.58369	6.13815	0.00131424	0.0106973
DOT1L	Pvit_09811	1.58359	4.85835	8.73e-06	0.000188326
TMEM150A	Pvit_13854	1.57929	4.36142	2.71e-06	7.23e-05
ANKRD11	Pvit_16313	1.57926	7.45392	4.89e-06	0.000116788
NXF1	Pvit_09379	1.57494	7.25127	1.03e-06	3.27e-05
WIPF2	Pvit_16784	1.57449	6.57838	4.34e-07	1.61e-05
PRR14	Pvit_10113	1.57388	5.3426	1.22e-08	7.9e-07
FANCM	Pvit_02057	1.57388	4.48452	1.51e-05	0.000292135
KIAA0355	Pvit_06811	1.57306	5.42938	8.44e-07	2.79e-05
PPARA	Pvit_13332	1.57105	4.58763	7.94e-05	0.00113565
FAM179B	Pvit_02061	1.57021	7.06948	4.6e-07	1.68e-05
CMTM4	Pvit_08133	1.56781	2.0131	0.000402146	0.00417728
SYTL1	Pvit_13757	1.56621	1.92386	0.00418726	0.0260428
SLC24A6	Pvit_18115	1.56587	2.62603	0.00036145	0.00384651
ZNF268	Pvit_17485	1.5651	1.04399	0.00475437	0.0286353
CDK2AP2	Pvit_00133	1.56444	4.22098	1.5e-05	0.000291686
ARID5B	Pvit_18395	1.56379	4.17907	0.000407411	0.00421502
HEY1	Pvit_00065	1.56062	4.44534	0.000423363	0.00434042
ANKRD17	Pvit_18256	1.55691	7.37788	1.68e-05	0.000319418
KIF15	Pvit_17937	1.55556	3.325	0.000435331	0.0044271
ZHX2	Pvit_18224	1.55497	3.29417	0.000698958	0.00652768
ACTB	Pvit_04311	1.55182	10.1869	0.00115973	0.00971787
MPHOSPH8	Pvit_12919	1.55173	6.67742	9.76e-07	3.13e-05
GTF3C2	Pvit_16545	1.55118	5.14889	8.21e-08	4.04e-06
NOP58	Pvit_19146	1.54966	5.70331	1.34e-07	6.21e-06
HNRNPUL1	Pvit_18476	1.54941	6.63157	5.89e-07	2.07e-05
C14ORF43	Pvit_02923	1.54874	6.98224	9.1e-06	0.000194332
THOC3	Pvit_11376	1.54767	4.22683	4.07e-07	1.52e-05
TRIM41	Pvit_02843	1.54409	5.91735	5.05e-06	0.000119949
TUBA4A	Pvit_08806	1.54292	9.20646	0.000217904	0.0025756
MAFG	Pvit_07005	1.54028	5.72464	5.03e-06	0.000119864
FBXL17	Pvit_14643	1.53927	4.82157	1.46e-07	6.72e-06
HSPA8	Pvit_19235	1.53902	7.95514	0.00100684	0.00867163
KIAA0090	Pvit_06267	1.53717	6.42634	8.74e-07	2.85e-05
KIF7	Pvit_08975	1.53686	4.01165	1.99e-06	5.59e-05
TAF1D	Pvit_17175	1.53662	2.33403	0.00019005	0.00231589
POM121	Pvit_17508	1.53397	4.16884	8.52e-06	0.0001842
ZXDC	Pvit_11466	1.52993	6.38918	1.51e-05	0.000292135
ORMDL2	Pvit_00633	1.52647	5.35742	5.7e-08	3.02e-06
BANP	Pvit_16333	1.52088	3.60578	0.000179226	0.00221832
NUP62CL	Pvit_05309	1.51989	5.59644	2.55e-07	1.04e-05
CRK	Pvit_00394	1.519	5.98393	4.29e-08	2.36e-06
TMEM57	Pvit_17198	1.51784	5.56401	1.31e-08	8.42e-07
RNF216	Pvit_04309	1.51675	5.63908	1.69e-07	7.54e-06
DUSP4	Pvit_19052	1.51663	4.33076	2.86e-05	0.000489361
HMGB1	Pvit_11730	1.51473	8.03525	6.41e-06	0.000145617
MED4	Pvit_18694	1.51379	6.68742	2.24e-05	0.000403699
STK38L	Pvit_19388	1.51143	5.3797	5.63e-06	0.000131477
ICMT	Pvit_11916	1.51015	5.76098	2.64e-07	1.06e-05
DOK1	Pvit_16069	1.50951	2.6094	0.000457381	0.00462149
SNRPD1	Pvit_02142	1.50887	4.58208	8.19e-06	0.000178177
SLC35D1	Pvit_01439	1.50805	5.71953	6.92e-07	2.37e-05
TPST2	Pvit_02414	1.50694	5.36257	1.8e-06	5.15e-05
ZRANB1	Pvit_14170	1.50536	7.42545	3.53e-05	0.000586713
PPP1R15A	Pvit_04847	1.50446	5.32011	2.16e-05	0.000394083
Q5ZJ38	Pvit_02790	1.50224	7.11748	1.13e-06	3.52e-05
ZZZ3	Pvit_10393	1.50073	5.85038	1.64e-07	7.34e-06
GRK7	Pvit_13708	1.49828	1.96631	0.000677493	0.00637998
CREBBP	Pvit_19017	1.49779	7.06774	9.39e-06	0.000199281
METTL21D	Pvit_14459	1.49686	4.80969	2.63e-05	0.000459793
CEP152	Pvit_13662	1.4967	3.6237	3.24e-05	0.000546514
TAF3	Pvit_15956	1.49163	5.84366	2.64e-06	7.1e-05
RNF2	Pvit_11146	1.49106	6.41019	7.16e-08	3.62e-06
HERPUD1	Pvit_07198	1.49009	2.80497	0.000391302	0.0040958
NR6A1	Pvit_08519	1.48934	1.70035	0.0005457	0.00535083
ANXA11	Pvit_01251	1.48905	6.60567	0.00265408	0.0184759
PSMD12	Pvit_00599	1.48886	7.27768	7.28e-05	0.00105689
RPA3	Pvit_02778	1.48777	4.33261	1.31e-05	0.000262409
STAM	Pvit_12515	1.48772	5.81224	9.94e-08	4.81e-06
KAT6A	Pvit_06697	1.48736	5.87597	3.01e-07	1.18e-05
ELOVL7	Pvit_13774	1.48688	4.97062	0.00399035	0.0252148
ATAD5	Pvit_00661	1.48597	4.78938	4.5e-06	0.000108333
ZNF276	Pvit_16300	1.48488	5.04066	2.56e-06	6.94e-05
TFPI2	Pvit_09051	1.48396	5.22775	0.000238903	0.00277137
MXD1	Pvit_06637	1.48384	5.80375	7.71e-06	0.000169009
CYBRD1	Pvit_15962	1.48087	6.54205	0.000205104	0.0024507
RBM33	Pvit_04426	1.47997	5.25592	2.51e-07	1.03e-05
SESN2	Pvit_18146	1.47847	7.4723	0.0088703	0.0461651
TESK1	Pvit_14214	1.47837	5.30179	6.75e-05	0.00099873
AKAP10	Pvit_01773	1.4777	5.66356	2.72e-06	7.24e-05
TXNRD1	Pvit_15774	1.47718	2.48367	0.000239273	0.00277137
DSE	Pvit_08868	1.47716	3.4657	0.000349093	0.0037371
BPTF	Pvit_00602	1.47634	5.85983	2.64e-07	1.06e-05
ISG20L2	Pvit_04915	1.4759	3.30127	1.33e-05	0.000264713
CDK2	Pvit_00624	1.47378	3.54388	0.000707676	0.00656606
URB2	Pvit_01019	1.47357	4.28953	7.61e-05	0.00109399
TRAFD1	Pvit_02457	1.47154	5.02596	0.000218208	0.00257678
ZNF777	Pvit_14802	1.47105	3.67175	6.62e-05	0.000982873
ZBED4	Pvit_16079	1.46659	6.16978	4.68e-07	1.71e-05
SIRT7	Pvit_07004	1.46584	4.07023	2.84e-05	0.000486123
KLRF1	Pvit_05774	1.46203	2.0905	0.00650223	0.0363304
ETAA1	Pvit_01002	1.46085	2.20946	0.000790938	0.00715422
RUNDC1	Pvit_17614	1.45953	4.90098	3.13e-06	8.12e-05
CRIM1	Pvit_18282	1.45831	5.60608	1.94e-06	5.52e-05
SEMA4B	Pvit_14030	1.45823	5.41258	9.77e-06	0.000205348
AHCTF1	Pvit_01093	1.45776	6.65174	3.24e-05	0.000545684
ZNF131	Pvit_12695	1.45708	6.03397	1.33e-06	3.99e-05
ZNF148	Pvit_03082	1.457	4.35735	1.36e-05	0.00026962
FCHO2	Pvit_17549	1.45532	6.36253	1.16e-05	0.000236488
TMEM30AA	Pvit_11100	1.45212	7.84482	3.81e-05	0.000628983
KIAA0494	Pvit_02805	1.45203	4.71447	1.45e-06	4.31e-05
CIC	Pvit_02876	1.45117	5.86503	8.34e-07	2.76e-05
UBN2	Pvit_18589	1.45016	6.34166	1.23e-07	5.78e-06
GNL3	Pvit_18046	1.44732	6.23563	3.79e-06	9.52e-05
MAN2B1	Pvit_08901	1.44659	5.47948	1.97e-06	5.54e-05
NSMCE4A	Pvit_11694	1.44494	5.6456	1.15e-06	3.58e-05
PHLDA3	Pvit_15278	1.44208	4.79963	0.000308008	0.00338353
KLF9	Pvit_02178	1.43965	3.87707	0.000362409	0.00385346
Q5ZK16	Pvit_07335	1.43749	6.4609	2.59e-06	7.01e-05
FBXL18	Pvit_04312	1.43639	2.83075	0.00079245	0.00716275
ENTPD7	Pvit_12771	1.43357	4.42934	6.75e-06	0.000152176
RNF38	Pvit_15556	1.43018	6.73796	1.37e-05	0.000270167
FBXL15	Pvit_13857	1.42897	4.54851	1.78e-06	5.12e-05
GTF2E1	Pvit_04472	1.42873	4.99004	2.94e-07	1.16e-05
CPNE1	Pvit_15231	1.42605	7.04229	0.000719549	0.00664686
PELO	Pvit_12681	1.42575	5.80814	4.48e-05	0.000708001
SHB	Pvit_15538	1.42564	3.02998	0.00225728	0.0161525
ARL10	Pvit_11373	1.42491	3.49934	0.00908298	0.0470027
AARS2	Pvit_10977	1.42207	4.57944	9.35e-06	0.000198909
AGGF1	Pvit_01583	1.42156	6.15401	9.25e-08	4.52e-06
NFYB	Pvit_15773	1.42068	5.50834	1.97e-07	8.46e-06
SRA1	Pvit_07940	1.4191	5.11762	3.5e-07	1.34e-05
SUZ12	Pvit_00663	1.41909	6.28306	1.19e-06	3.66e-05
EFHA2	Pvit_05061	1.41895	7.37813	0.000215364	0.00255517
CITE3	Pvit_03754	1.4184	5.41449	0.000252785	0.00289553
FRS2	Pvit_07703	1.41761	2.75885	0.00240604	0.0170219
SIVA1	Pvit_07046	1.41721	3.43845	0.0018629	0.0139718
ZMIZ2	Pvit_15481	1.41628	6.84351	1.06e-05	0.000219061
CCDC6	Pvit_16101	1.41591	6.96252	3.43e-05	0.000572586
LONRF3	Pvit_03890	1.41499	5.72675	0.00390261	0.0247723
DCAF5	Pvit_01358	1.41435	5.91885	6.32e-07	2.2e-05
GPR27	Pvit_01239	1.41383	1.64818	0.00750778	0.0404092
SLC30A7	Pvit_14719	1.41301	3.4288	9.07e-05	0.00127013
PTTG1IP.2	Pvit_09033	1.41237	7.68287	0.000142858	0.00184239
SENP1	Pvit_05797	1.41204	4.34147	8.92e-06	0.0001917
TMEM39A	Pvit_14320	1.4109	4.92447	1.91e-05	0.000357677
ILF3	Pvit_14544	1.40918	8.36075	2.47e-05	0.000435655
Q9IA70	Pvit_10722	1.40779	6.29867	0.000605957	0.00581054
TLK1	Pvit_15959	1.40761	7.14118	1.15e-05	0.000234338
CBX4	Pvit_06966	1.40624	4.85484	0.000975609	0.00848942
PAXIP1	Pvit_04431	1.40318	5.04628	1.01e-05	0.000210374
IL4R	Pvit_13159	1.4023	5.09925	0.00144134	0.0115214
HSPA4L	Pvit_10947	1.40221	7.14923	0.00496874	0.0295241
CDC2L1	Pvit_06368	1.40055	5.18116	1.07e-05	0.000221497
TDG	Pvit_15770	1.40046	6.0208	9.96e-07	3.18e-05
GATAD1	Pvit_09041	1.40017	6.3837	7.39e-05	0.00106668
RPUSD2	Pvit_06757	1.40015	4.32174	0.000106388	0.00144917
PSKH1	Pvit_14743	1.40013	2.22115	0.000321671	0.00350307
F1NP51	Pvit_08037	1.39803	5.58909	1.24e-06	3.77e-05
ZCCHC24	Pvit_01252	1.39764	3.20287	0.000971311	0.00846371
EGLN1	Pvit_01031	1.39693	7.47146	0.000138117	0.00179224
SBNO2	Pvit_08049	1.39445	5.10654	2.84e-06	7.48e-05
ALKBH5	Pvit_06491	1.39093	6.84619	0.00164023	0.0126403
FAM116A	Pvit_14191	1.39007	5.98017	2.53e-05	0.000444389
KEAP1	Pvit_11645	1.38989	6.49705	7.27e-05	0.00105689
NCAPG2	Pvit_04416	1.38951	1.69211	0.00946659	0.0484202
SOCS4	Pvit_16816	1.38883	5.17635	4.57e-05	0.000719431
WAPAL	Pvit_14019	1.38831	6.90579	4.21e-05	0.000677137
WIPI2	Pvit_04315	1.38597	6.55086	1.51e-06	4.46e-05
ATXN7	Pvit_17424	1.38516	5.52384	3.63e-06	9.21e-05
TNPO1	Pvit_17550	1.38496	7.18749	7.54e-06	0.000165725
HIPK3	Pvit_11664	1.38453	8.50071	0.00422515	0.0261863
ACSBG2	Pvit_09854	1.38444	2.71295	0.0024376	0.0171873
TSNARE1	Pvit_03480	1.38364	3.58723	0.000954141	0.00834873
BRD1	Pvit_16080	1.38334	6.7287	7.13e-06	0.000159369
WDR43	Pvit_16651	1.38208	6.26821	0.000118503	0.00158004
MFSD5	Pvit_05789	1.38131	4.58545	0.000197892	0.00239064
Pvit_17016	Pvit_17016	1.37997	4.70843	0.00116376	0.00973666
Q5ZLE7	Pvit_17763	1.3796	6.07465	3.24e-06	8.4e-05
Q5ZMH3	Pvit_18775	1.37733	7.46738	0.0015359	0.01205
TBC1D22A	Pvit_06204	1.37595	5.19995	2.42e-05	0.000427832
ZBTB1	Pvit_18915	1.37584	4.55056	3.23e-05	0.000545684
RDH10	Pvit_15031	1.37487	3.77076	0.000117562	0.00156915
PSMD5	Pvit_12215	1.37415	5.24097	3.9e-07	1.46e-05
ZNF180	Pvit_00874	1.37364	1.91873	0.00130766	0.0106713
PPM1D	Pvit_13526	1.37146	4.91072	1.06e-06	3.36e-05
C1H21ORF91	Pvit_03371	1.37145	4.66206	0.000228947	0.00267601
RYBP	Pvit_01240	1.37137	2.44951	0.0028488	0.0195187
STRN4	Pvit_16929	1.3683	4.4961	0.000109389	0.00148045
NCOA5	Pvit_10559	1.36806	6.53424	9.47e-06	0.000200643
SMC4	Pvit_08193	1.36737	6.07717	0.00649295	0.0363304
C18ORF25	Pvit_09192	1.36704	6.46283	0.00156396	0.0122245
RBBP6	Pvit_13141	1.36669	7.67972	0.000133301	0.00173691
C9ORF85	Pvit_02173	1.36524	4.03777	0.00125296	0.0103118
PTN1	Pvit_03336	1.36441	6.7854	0.000509331	0.00506517
GOLT1B	Pvit_01930	1.36275	5.35475	5.04e-07	1.82e-05
RP3-402G11.5.1	Pvit_04508	1.36272	5.85516	0.000285275	0.00317813
LOC417450	Pvit_05096	1.36261	3.85678	0.000241757	0.00279206
EPS8L2	Pvit_08247	1.36238	5.18096	0.000294494	0.00325859
TAPT1	Pvit_00184	1.35956	6.41385	1.4e-05	0.000274967
SAP30	Pvit_12367	1.35761	5.37434	3.98e-06	9.8e-05
MANBA	Pvit_05195	1.3575	6.27802	0.000767153	0.0069943
HEATR6	Pvit_13546	1.35489	3.50881	8.37e-05	0.00118965
OTUD4	Pvit_02497	1.35405	6.27088	0.000995912	0.00863203
TUT1	Pvit_09382	1.35306	3.84587	5.47e-05	0.000834008
ADAMTS1	Pvit_15608	1.34947	4.32073	0.00244716	0.0172451
COPB1	Pvit_13574	1.34872	6.86081	2.28e-05	0.000408306
SEPN1	Pvit_17201	1.3481	4.6668	3.94e-05	0.000644479
WTIP	Pvit_06809	1.34756	3.99497	7.53e-05	0.00108388
SLC35B4	Pvit_14341	1.34721	3.43973	0.00248016	0.0174386
AKIRIN2	Pvit_09338	1.34586	5.62682	2.93e-06	7.7e-05
MSANTD2	Pvit_08263	1.34525	3.47184	0.000255398	0.00291751
Q5ZKB3	Pvit_06197	1.34339	3.41733	0.00016029	0.0020319
METTL16	Pvit_01006	1.34253	5.30136	2.08e-05	0.000382579
IRAK2	Pvit_13610	1.34149	3.10895	0.00100436	0.00866777
UPRT	Pvit_13275	1.34045	4.91703	2.84e-05	0.000486856
KDM4B	Pvit_08085	1.34015	5.45476	2.25e-05	0.000405097
ANKRD13C	Pvit_14307	1.33833	6.33365	1.84e-05	0.000345653
PVRL3	Pvit_00468	1.33774	4.38502	0.00224697	0.0161137
PHF17	Pvit_10953	1.33763	6.20884	0.000111035	0.00149951
F1NG36	Pvit_10525	1.33757	5.54662	2.75e-05	0.000476658
FAM96A	Pvit_15437	1.33661	6.25258	3.5e-05	0.000582877
SPEN	Pvit_06233	1.33564	8.03932	0.000483819	0.00485746
PQLC1	Pvit_05129	1.33557	3.96681	0.000199923	0.00240815
NUS1	Pvit_05265	1.33391	6.29028	1.35e-06	4.05e-05
BRIX1	Pvit_11191	1.33385	4.75024	7.19e-05	0.00104953
JMY	Pvit_13812	1.33273	6.82674	4.95e-05	0.000768715
MYLIP	Pvit_10417	1.33207	6.67044	0.00497459	0.0295381
ZNF281	Pvit_14619	1.33134	2.76276	0.00693891	0.0381792
JTB	Pvit_02330	1.33109	3.79303	4.81e-05	0.000749662
ANKRD12	Pvit_14953	1.32735	5.52885	2.82e-05	0.000484559
FAF2	Pvit_11369	1.32363	4.80092	2.27e-05	0.000406704
BTBD7	Pvit_12957	1.32289	5.29544	1.48e-05	0.000288867
SPPL3	Pvit_03696	1.32217	5.92464	5.71e-06	0.00013276
MAP3K4	Pvit_04565	1.32132	6.67426	0.000103491	0.00141584
CNOT1	Pvit_06825	1.321	7.77283	4.99e-05	0.000772758
MEX3C	Pvit_01120	1.32012	3.86489	5.2e-05	0.000799022
CSNK1G3	Pvit_11061	1.31878	4.42934	0.000484846	0.0048639
FAM8A1	Pvit_01649	1.31813	7.46669	0.000263382	0.00297643
TSPO	Pvit_06015	1.31801	6.53964	0.00510666	0.0301096
FOXO1	Pvit_12542	1.31353	5.20847	0.000162364	0.00205194
TP53BP2	Pvit_12986	1.31129	5.51521	0.000162214	0.00205194
RP11-407N17.3.1	Pvit_15626	1.31128	5.83122	7.27e-06	0.000161594
STK40	Pvit_17748	1.31101	4.17461	6.13e-05	0.000915852
ZBTB44	Pvit_19205	1.30889	8.10126	0.00202849	0.0148772
GPATCH3	Pvit_15574	1.30876	2.65849	0.000640112	0.00610553
PRRT3	Pvit_03170	1.30829	5.98681	0.00351547	0.0228796
WU:FA07B03	Pvit_02665	1.30807	5.84773	0.000270462	0.0030427
RASSF7	Pvit_08240	1.30734	3.57375	0.00243105	0.0171603
SLC20A1	Pvit_06602	1.30699	7.57336	0.00346081	0.0225939
MLLT10	Pvit_04144	1.30627	6.07198	7.35e-06	0.000162534
CCDC132	Pvit_09049	1.30293	5.60124	5.4e-06	0.000127232
TOX4	Pvit_02641	1.30214	4.64717	2.96e-05	0.00050474
PEX5	Pvit_12599	1.30162	5.95088	8.02e-06	0.000175226
C3ORF19	Pvit_16560	1.30048	5.35792	0.000203797	0.00244323
LOC378902	Pvit_07270	1.29933	3.11178	0.000762536	0.00697151
CHD2	Pvit_12398	1.29847	7.16313	8.07e-05	0.00115154
AFF4	Pvit_03230	1.29819	7.6015	3.94e-05	0.000644479
ANKHD1-EIF4EBP3	Pvit_07939	1.29808	7.51217	7.04e-05	0.00103194
KLF11	Pvit_14441	1.29617	3.83798	0.00440512	0.0270739
SLC35C1	Pvit_08653	1.29482	4.70385	1e-05	0.000209364
ARRDC4	Pvit_09011	1.2923	5.28441	3.86e-05	0.00063554
SAMD1	Pvit_08889	1.29	4.47884	0.000412736	0.00425786
TMEM56	Pvit_14687	1.28784	5.26779	0.00286588	0.019593
BUD13	Pvit_19298	1.28468	4.75134	4.11e-05	0.000665566
Q5ZLN9	Pvit_17768	1.28451	5.00949	0.000301962	0.00332871
ASAP1	Pvit_01437	1.28435	4.82997	0.00320548	0.0213247
C2ORF68	Pvit_06617	1.2827	2.41732	0.000538874	0.0053004
POC1B	Pvit_07507	1.28254	3.71734	0.00621995	0.0352073
NAA25	Pvit_05588	1.28212	5.69342	0.000140586	0.00181867
AMMECR1L	Pvit_17104	1.28196	5.20479	2.11e-05	0.000387227
TRA2B	Pvit_17060	1.2802	7.57013	0.000179184	0.00221832
RASSF5	Pvit_12779	1.2802	6.09141	0.00149667	0.0118158
NUP133	Pvit_01024	1.27904	5.50175	9.95e-06	0.000208589
PSPC1	Pvit_12920	1.27902	5.80203	1.18e-06	3.64e-05
STK19	Pvit_00822	1.27888	4.8122	2.42e-05	0.000427832
STIL	Pvit_02815	1.27754	3.45163	0.000264532	0.00298582
ZNFX1	Pvit_10566	1.27724	4.20086	0.00364111	0.023452
HEATR2	Pvit_10532	1.27721	4.61645	9.14e-05	0.00127733
DDHD1	Pvit_01419	1.27666	4.74524	8.22e-05	0.00116925
DCUN1D5	Pvit_00802	1.27559	7.5654	5.56e-05	0.000844858
RPS6KB1	Pvit_13518	1.27419	6.15986	0.00016307	0.0020588
FARP2	Pvit_12884	1.27387	5.79151	2.01e-05	0.000372589
YIPF5	Pvit_04206	1.27372	5.64856	4.25e-05	0.000681601
ZNF318	Pvit_08723	1.27297	5.42429	6.45e-06	0.00014588
REV3L	Pvit_14936	1.27242	7.09221	5.96e-05	0.000896606
PSMC2	Pvit_18338	1.27118	6.92536	0.000144826	0.00186395
SCARF2	Pvit_03675	1.27085	4.20667	0.000303831	0.00334639
PDCD7	Pvit_04725	1.27077	5.37948	0.000704796	0.00655866
MTA1	Pvit_03759	1.27018	5.00967	2.15e-05	0.000392422
C15ORF29	Pvit_06777	1.26854	4.94119	1.84e-05	0.000346164
NCLN	Pvit_08074	1.26773	5.14567	4.2e-06	0.000102296
RPRD2	Pvit_04956	1.26716	3.64029	0.000987678	0.0085885
CPNE8	Pvit_06196	1.26709	4.70071	0.000856713	0.00761457
MYO10.2	Pvit_08830	1.267	6.81344	0.00234849	0.0166898
WWC3	Pvit_10835	1.26658	6.38225	3.47e-05	0.000579744
HNRNPC	Pvit_02648	1.26588	7.08762	0.000121909	0.0016169
VPS13D	Pvit_11888	1.26545	6.45697	0.000191895	0.00233118
PTBP1	Pvit_09985	1.26461	4.67725	0.000216926	0.00256644
C1QTNF2	Pvit_09599	1.26389	3.42081	0.00383769	0.0244514
ARHGAP26	Pvit_04202	1.26384	5.20209	0.00166175	0.0127745
DENND3	Pvit_10997	1.26323	4.21523	0.00197351	0.0145502
VCP	Pvit_14202	1.26323	7.70656	0.000130765	0.0017145
TRIM13	Pvit_15920	1.26268	5.29257	1.4e-05	0.000274967
B4GALT7	Pvit_11331	1.26129	3.11239	0.000249689	0.00286268
PLAA	Pvit_05528	1.26118	4.82522	0.000578988	0.00562037
CTNS	Pvit_01766	1.25941	3.3479	0.000592161	0.0057043
NANOS1	Pvit_11677	1.2578	2.78876	0.00573649	0.0330346
FOXO3	Pvit_18944	1.25732	4.35567	0.00719876	0.0393
RNF20	Pvit_08633	1.25669	5.91223	1.38e-05	0.000272694
CPSF3L	Pvit_06347	1.25506	5.08426	1.67e-05	0.000319164
FAM76A	Pvit_18147	1.2549	4.64895	2.09e-05	0.000384468
CSNK1E	Pvit_08361	1.25415	6.3647	1.41e-05	0.000275636
KBTBD8	Pvit_08407	1.25255	4.58548	0.000227856	0.00266573
CCNK	Pvit_07054	1.25167	5.84625	1.85e-06	5.27e-05
ZC3H18	Pvit_16329	1.25163	5.53079	2.87e-06	7.54e-05
STK17B	Pvit_10664	1.25102	5.71357	0.00160218	0.0124384
PUM1	Pvit_15293	1.25037	7.14358	6.11e-05	0.000912725
PAPD5	Pvit_15496	1.24977	5.1647	2.13e-05	0.000389519
HELZ	Pvit_00598	1.24903	4.13617	0.000113903	0.00152678
SGMS2	Pvit_06907	1.24817	4.7695	0.00614402	0.0348683
SLX4	Pvit_19016	1.24746	5.91205	2.52e-06	6.87e-05
STAG1	Pvit_17071	1.2465	6.2925	3.77e-06	9.48e-05
NUP93	Pvit_07200	1.24636	5.39137	0.0013576	0.0110146
TNKS2	Pvit_11932	1.24629	6.97389	0.00011493	0.00153892
ING3	Pvit_10712	1.24562	5.12981	1.28e-05	0.000257201
IP6K1	Pvit_11313	1.24527	6.59877	0.00131591	0.010704
Q5F3X1	Pvit_01937	1.24521	5.01437	5.29e-05	0.000811124
TFAP4	Pvit_18996	1.24396	3.44249	0.00025784	0.00294008
KDM6A	Pvit_15162	1.24167	6.49994	2.29e-05	0.000409327
Q5ZLS5	Pvit_09976	1.24065	5.00056	0.000829346	0.00743755
CDKN1C	Pvit_07275	1.24061	4.78293	0.00188323	0.0140823
WHSC1L1	Pvit_06715	1.24012	6.78468	0.000125727	0.00165881
DYM	Pvit_17434	1.23979	5.1216	0.000104482	0.00142784
F1NTJ1	Pvit_11772	1.23886	7.22923	0.000428504	0.00437179
MAPK9	Pvit_01907	1.23862	4.77474	0.000150691	0.00192566
PYROXD1	Pvit_01932	1.23794	4.14125	0.000431816	0.00439845
MTA2	Pvit_09383	1.23736	5.7101	5.54e-06	0.000129862
ZC3H13	Pvit_12550	1.23661	8.08542	0.000220601	0.00259871
CERS5	Pvit_00702	1.236	5.29522	4.7e-05	0.000735279
KDM6B	Pvit_02029	1.23458	6.93839	0.000408755	0.00422504
CTU1	Pvit_00490	1.23433	3.73354	0.0034024	0.0222818
MARCH6	Pvit_16180	1.23415	7.37791	0.000183734	0.00226079
PIP4K2C	Pvit_05806	1.23326	5.68866	6.17e-05	0.000919903
DCAF12	Pvit_01695	1.23303	5.80872	4.19e-05	0.000675873
U2AF1	Pvit_15177	1.23263	6.45372	3.34e-05	0.000561254
HSPH1	Pvit_11724	1.23237	5.67772	0.00827134	0.0435592
TMCC1	Pvit_19152	1.23146	5.09539	0.000832731	0.00745199
KLF6	Pvit_04085	1.23024	4.84392	0.000311321	0.00341396
HIF3A	Pvit_16921	1.22843	6.01904	0.000389506	0.00408641
SOBP	Pvit_09281	1.22799	2.14254	0.00787578	0.0419598
SMC6	Pvit_07089	1.22693	5.63584	0.000801556	0.007214
UBTD1	Pvit_11796	1.22637	4.66158	0.000260358	0.00295808
SGOL2	Pvit_13098	1.22591	2.13901	0.00601489	0.0343086
CCNE1	Pvit_08179	1.22554	4.33865	0.000329506	0.00357604
TMCC3	Pvit_07490	1.22487	5.45808	0.000523818	0.00519834
EIF4E	Pvit_00592	1.2248	7.27505	0.00120893	0.0100148
CD40	Pvit_10560	1.22454	3.49664	0.00122137	0.010098
SLC44A1	Pvit_09172	1.22372	4.36508	0.000762993	0.00697151
TRPM7	Pvit_13646	1.21971	5.95945	2.25e-05	0.000405097
PAPD4	Pvit_13810	1.21937	5.76836	7.01e-06	0.000157109
CLPTM1	Pvit_18474	1.21936	5.52371	0.000147261	0.00189143
RABGGTB	Pvit_10387	1.21888	6.95744	0.000548024	0.00536944
DNAJB14	Pvit_05203	1.21821	6.15493	4.26e-05	0.000681926
PARP4	Pvit_12918	1.21787	5.86615	0.000678128	0.00638119
BRPF1	Pvit_03160	1.21658	4.80999	1.54e-05	0.000296107
TMEM175	Pvit_07820	1.21541	4.97416	0.000260957	0.00295954
EIF4A3	Pvit_15119	1.21465	6.8815	0.000608038	0.00582607
RBM39	Pvit_15227	1.21362	7.36277	0.000500937	0.00499748
SP3	Pvit_02955	1.21276	6.14395	5.57e-05	0.000845165
TRABD	Pvit_04507	1.21265	4.99157	2.27e-05	0.000406704
FBXL21	Pvit_01884	1.21195	8.21863	0.00241339	0.0170644
NR1D1	Pvit_16780	1.21178	2.64038	0.00538108	0.0313172
FOXK1	Pvit_01740	1.21024	6.02165	0.00498067	0.0295602
CLK3	Pvit_09496	1.21	7.77224	0.00136701	0.0110625
ARID1B	Pvit_04598	1.2091	6.31629	0.000197733	0.00239064
NUPL2	Pvit_02735	1.20824	4.65901	0.00140049	0.0113044
YTHDC1	Pvit_10636	1.20717	7.4219	0.000189166	0.00230924
DR1	Pvit_14701	1.20571	5.83578	1.49e-05	0.000289707
GATAD2B	Pvit_02350	1.20538	3.47764	0.000774974	0.0070554
SLU7	Pvit_09598	1.2041	6.57596	0.000274654	0.00307886
ZBED1	Pvit_08935	1.20382	3.16476	0.0029226	0.0198302
DTX2.1	Pvit_01810	1.20288	4.42529	4.51e-05	0.000710837
PLEKHF2	Pvit_01965	1.20084	5.35368	0.00419281	0.0260428
EML4	Pvit_19038	1.20056	5.38182	0.000403889	0.00419193
GNG12	Pvit_14299	1.20046	1.97633	0.00441566	0.0271005
SEH1L	Pvit_04388	1.20026	6.0306	9.68e-06	0.000203923
RAB40C	Pvit_06416	1.19933	5.47809	0.000178007	0.00220789
MED6	Pvit_01377	1.19868	5.30173	0.00013073	0.0017145
FAM160A1	Pvit_17888	1.19705	3.2727	0.00404712	0.0254969
MIS18BP1	Pvit_02056	1.19579	2.51419	0.00196605	0.0145037
C20ORF20	Pvit_13882	1.19504	6.11995	0.000372181	0.00394406
COMMD2	Pvit_01492	1.19439	5.73391	0.000384971	0.00405572
LGALSL	Pvit_11811	1.19215	5.26008	7.74e-05	0.00111015
MAP3K8	Pvit_04105	1.19202	2.60743	0.00720717	0.0393118
MBNL2	Pvit_06533	1.19014	5.87	0.000712064	0.00659222
EIF1AY	Pvit_09557	1.19006	8.2986	0.000687648	0.0064515
CRY2	Pvit_08654	1.18968	5.76868	0.000201115	0.00241338
STK35	Pvit_17697	1.18925	2.33837	0.00882886	0.0460065
KHDRBS1	Pvit_18017	1.18857	7.47554	0.000183524	0.00226041
ACTL6A	Pvit_10460	1.18819	4.40573	0.000323463	0.00351651
MLLT3	Pvit_06861	1.18788	4.13027	0.000167004	0.00210626
LUZP1	Pvit_05036	1.18781	4.08167	0.00440703	0.0270739
MYSM1	Pvit_02365	1.18727	4.97459	0.000169569	0.00212594
CHEK1	Pvit_03353	1.18631	2.00325	0.00747918	0.0403054
LCOR	Pvit_17823	1.1857	4.97664	0.000112816	0.00151705
OSBPL9	Pvit_05930	1.18426	7.17894	0.000268699	0.00302556
HNRPLL	Pvit_15121	1.18414	6.67769	0.000200106	0.00240815
KLHL7	Pvit_02736	1.18356	5.50147	0.000494751	0.00494359
NOL8	Pvit_13872	1.1832	5.08048	9.03e-05	0.00126603
F1NT40	Pvit_00965	1.18205	8.06415	0.00168921	0.0128944
PDCD10	Pvit_08601	1.18146	5.91582	3.14e-05	0.000532436
BCORL1	Pvit_13486	1.17962	4.81129	0.000100391	0.00138093
ZFAND2B	Pvit_17536	1.1782	2.711	0.00211512	0.0153605
SI:CH211-74M13.1	Pvit_00942	1.1756	2.77944	0.00707447	0.0387726
PHF13	Pvit_03827	1.17509	5.34877	7.16e-05	0.00104627
RANBP17	Pvit_08280	1.17419	3.28675	0.00264203	0.0184124
ETV3	Pvit_04922	1.1741	2.70469	0.00113129	0.00952188
WDR75	Pvit_17437	1.17369	4.97535	0.000186238	0.00228269
B3GNT2	Pvit_00879	1.17359	5.99187	0.000106819	0.00145191
E1BZA2	Pvit_07488	1.17325	6.78968	0.000376252	0.00397382
DHX33	Pvit_13564	1.17247	2.88203	0.00425129	0.0263225
MLL4	Pvit_00563	1.17094	6.01718	1.9e-05	0.00035688
CRY1	Pvit_09759	1.1702	6.7749	0.00028408	0.00316762
SAMD4B	Pvit_17011	1.16965	4.17513	0.000245785	0.00282903
SPAST	Pvit_01097	1.16862	5.05134	0.000102368	0.00140352
BCOR	Pvit_15143	1.16849	5.72157	0.000755387	0.00692209
TMEM62	Pvit_02925	1.16763	4.19011	0.000876879	0.00776435
CNPPD1	Pvit_08784	1.16697	6.07178	0.00112769	0.00949796
PURA	Pvit_07935	1.16681	4.6844	0.000168746	0.00211984
MTCP1	Pvit_13472	1.16492	2.56465	0.00576247	0.0331388
LETM1	Pvit_14849	1.1633	6.77244	0.000542527	0.00532981
TERF1	Pvit_15027	1.16324	2.78117	0.00555893	0.0321296
IGF2BP3	Pvit_02732	1.16235	3.7747	0.00818511	0.0432421
GNA13	Pvit_01669	1.16153	3.28678	0.00312938	0.0209401
ZC3H12A	Pvit_17754	1.16091	2.4957	0.00942754	0.0482876
RIOK3	Pvit_18177	1.16086	6.59507	0.000476241	0.00479284
DSTYK	Pvit_06082	1.16084	5.74893	0.000151619	0.00193556
GRP78	Pvit_11031	1.16083	7.07899	0.00172455	0.01309
CSNK1D	Pvit_07020	1.1584	5.42512	0.000127622	0.00167853
RBM8A	Pvit_05146	1.15612	5.81653	0.000104982	0.00143313
UBE2Z	Pvit_15987	1.15588	6.33859	0.000157284	0.00200179
NLE1	Pvit_01774	1.15184	3.38537	0.00159465	0.0123952
SMO	Pvit_14324	1.15067	2.54438	0.00272555	0.0188588
SHARPIN	Pvit_18718	1.15064	5.76408	5.98e-05	0.000899148
AP1AR	Pvit_18842	1.15032	5.4676	0.00119736	0.00995167
DPH3	Pvit_02683	1.14912	3.01807	0.00464987	0.0281404
SGTB	Pvit_13795	1.14871	6.50804	0.0014033	0.0113072
GTF2IRD1	Pvit_17519	1.1484	4.74017	0.000751347	0.00690013
BAX	Pvit_04869	1.14684	4.12235	0.00908345	0.0470027
POLD3	Pvit_15680	1.14644	4.32975	0.000417884	0.00429473
DHX37	Pvit_04038	1.14462	4.64364	0.000160294	0.0020319
TSC22D2	Pvit_01496	1.14343	5.10993	0.00155998	0.012201
FYTTD1	Pvit_03074	1.14324	6.50357	4.08e-05	0.000663541
C11ORF31	Pvit_00113	1.14217	2.51703	0.00735057	0.0398673
ORMDL1	Pvit_17442	1.14037	6.27714	3.62e-05	0.000600402
ZFR	Pvit_00175	1.14017	7.29362	0.000272183	0.00305933
WAC	Pvit_04107	1.13999	7.38343	0.000382984	0.00404154
DGCR8	Pvit_02792	1.13997	6.20183	2.83e-05	0.000485426
BX005012.1	Pvit_14809	1.13986	3.39927	0.00133832	0.0108793
PHF3	Pvit_12317	1.13958	5.86761	2.27e-05	0.000406704
EXOSC3	Pvit_00845	1.13846	3.47249	0.00371367	0.0238614
TANC1	Pvit_15952	1.1383	6.56555	0.00634242	0.0356652
SGMS1	Pvit_14428	1.13811	6.34126	0.00189452	0.0141248
DHX30	Pvit_14797	1.13704	5.94177	0.000183148	0.00225893
NFX1	Pvit_16175	1.1361	3.8573	0.00754148	0.040556
WEE1	Pvit_03783	1.13534	4.65057	0.00309654	0.0207976
MIB1	Pvit_18170	1.13524	5.63458	0.000337833	0.00364132
CDC14A	Pvit_14716	1.13492	5.1412	0.000450937	0.00456004
MYH9	Pvit_08313	1.1342	7.73483	0.00354943	0.0229937
NLK1	Pvit_12079	1.13225	5.09102	0.0097109	0.0493774
SSR3	Pvit_01529	1.13217	5.8852	0.000216504	0.00256386
UBE2J1	Pvit_09328	1.13092	5.47425	0.000109046	0.0014774
WBP2NL	Pvit_18601	1.13025	6.07573	4.3e-05	0.000687066
NCBP1	Pvit_15531	1.1294	6.45633	0.0002004	0.00240938
HNRNPAB	Pvit_01898	1.12828	8.72108	0.000647844	0.00616063
BBS5	Pvit_10362	1.12751	3.82493	0.00963024	0.0490663
PSMD6	Pvit_17423	1.12745	6.70066	0.00142323	0.0114221
FAM49B	Pvit_01436	1.12531	5.58493	0.00161013	0.0124638
PSMA6	Pvit_17950	1.12447	6.76678	0.0028903	0.019696
BID	Pvit_18787	1.12429	4.67749	0.00444431	0.0272101
SHOC2	Pvit_07230	1.12319	6.30046	0.00024329	0.0028072
MGA	Pvit_03503	1.12316	4.05504	0.000459957	0.0046438
ARHGAP12	Pvit_04100	1.12255	4.27442	0.00293907	0.0199205
CHEK2	Pvit_02419	1.12192	3.37588	0.00153464	0.0120476
PKN2	Pvit_08147	1.12084	6.42517	0.00286646	0.019593
SPSB3	Pvit_19162	1.12081	5.69365	8.79e-05	0.00123612
NUP153	Pvit_01650	1.12069	7.20801	0.000661558	0.00625328
RNF19A	Pvit_01991	1.12068	6.54936	0.00105192	0.00898591
ZFR2	Pvit_09838	1.12039	4.97454	0.000490764	0.00490963
MSL2	Pvit_17074	1.11967	4.79003	0.00032738	0.00355602
NFKB1	Pvit_05196	1.11953	4.11393	0.00930394	0.0479075
GEMIN2	Pvit_15623	1.1174	5.49324	7.28e-05	0.00105689
ZC3H12C	Pvit_11499	1.11578	3.04079	0.00273067	0.0188839
PHLDB1	Pvit_19324	1.11555	6.19409	0.0017689	0.0133943
TAF9B	Pvit_14909	1.11511	3.74133	0.00251042	0.0176317
JAK1	Pvit_01449	1.1146	7.00673	0.00100088	0.00865552
PTPN23	Pvit_14790	1.11437	5.89164	3.51e-05	0.000584899
NFKBIE	Pvit_10981	1.11373	4.36794	0.000605812	0.00581054
DNAL1	Pvit_02922	1.11336	5.48078	0.00813362	0.0430062
CSRNP1	Pvit_17783	1.11328	4.89184	0.00145142	0.0115673
PSMD14	Pvit_15941	1.11256	5.76218	0.000361163	0.00384651
TMED9	Pvit_11332	1.11253	6.90203	0.000353579	0.00377871
SUB1	Pvit_00176	1.11195	7.18383	0.00169646	0.0129391
SP2	Pvit_13958	1.11125	4.84422	0.000205197	0.0024507
C7ORF46	Pvit_02729	1.11079	3.28231	0.00143851	0.0115154
UBA6	Pvit_00233	1.10968	5.6726	6.74e-05	0.000998441
GEMIN4	Pvit_01783	1.10611	3.60757	0.00192204	0.0142793
CPOX	Pvit_02205	1.10608	5.65243	0.000231328	0.00269633
RFC5	Pvit_00465	1.10505	4.12701	0.000605452	0.00581054
EAF1	Pvit_05396	1.10505	4.30338	0.00031944	0.00348912
KIAA1530	Pvit_12645	1.10478	6.08709	0.000175491	0.00218497
C7ORF70	Pvit_16476	1.10453	4.65122	0.000291993	0.00324599
Q5ZL80	Pvit_09846	1.10429	7.25118	0.000928744	0.00814348
HNRNPA1	Pvit_07410	1.10406	9.1235	0.00435422	0.0268674
GSK3A	Pvit_02873	1.10404	5.30584	6.3e-05	0.000937788
SMAD1	Pvit_02496	1.10287	5.29559	0.00037301	0.00394952
FLJ11011L	Pvit_15034	1.10153	5.73145	8.64e-05	0.00121787
CYTSA	Pvit_03717	1.10105	7.14719	0.00352121	0.0229052
CLINT1	Pvit_11385	1.1009	6.29727	0.00188727	0.0141002
SFPQ	Pvit_19348	1.10083	9.73418	0.00419009	0.0260428
Q5F3L5	Pvit_08515	1.10027	6.93353	0.0061747	0.0349826
SMARCD2	Pvit_13924	1.09977	5.00715	0.00332534	0.0219253
CHSY1	Pvit_08997	1.09863	3.11617	0.00960401	0.0489921
EMD	Pvit_16665	1.09833	5.50929	0.00891186	0.0463241
ATP6V0A2	Pvit_04047	1.09804	5.57721	0.000102531	0.00140422
ARI1_XENTR	Pvit_02117	1.09729	7.72839	0.00336667	0.0220822
TBK1	Pvit_07728	1.09633	6.11768	0.000195153	0.00236209
PSME3	Pvit_17620	1.09598	6.43537	0.000106522	0.00144944
USP39	Pvit_06616	1.09568	5.7411	0.000238564	0.00277137
TMF1	Pvit_11882	1.09485	6.19988	0.000110191	0.0014897
MAFK	Pvit_17530	1.09469	5.85796	0.00195985	0.0144919
CEBPZ	Pvit_01102	1.09396	5.40904	0.000973964	0.00848096
TRNT1	Pvit_12621	1.09338	5.41519	0.000318845	0.00348737
ZC3H4	Pvit_16941	1.09288	5.62212	4.45e-05	0.000706778
CLN8	Pvit_03628	1.09161	4.74181	0.00123075	0.0101582
PCNX	Pvit_01379	1.09126	6.86392	0.000401958	0.00417728
CWF19L1	Pvit_05232	1.08983	4.92819	0.00014101	0.00182041
UTP15	Pvit_17545	1.0879	5.42092	0.00274107	0.0189144
CAB39	Pvit_19127	1.08753	8.15658	0.00200986	0.0147663
MPP6	Pvit_02726	1.08694	6.28285	0.00719078	0.0392903
YTHDF2	Pvit_15569	1.08683	4.77635	0.00126793	0.010401
GORASP2	Pvit_15958	1.08534	7.36912	0.00222488	0.0159812
TMCO3	Pvit_02578	1.08516	5.06769	0.000188675	0.00230583
ATP11C	Pvit_10719	1.08362	3.66503	0.00254077	0.0178151
VPS18	Pvit_03521	1.08289	5.86699	5.7e-05	0.000860913
EXOSC2	Pvit_04638	1.08183	4.07074	0.00122325	0.0101069
SCO1	Pvit_03981	1.08151	5.49939	0.00117201	0.00979262
LOC418785	Pvit_06540	1.08099	4.08994	0.0047654	0.0286743
SNX10	Pvit_02717	1.08022	3.31517	0.00441783	0.0271006
RASA2	Pvit_13710	1.08013	5.94328	0.00149962	0.0118317
PDCD6IP	Pvit_12016	1.07979	7.39755	0.00240255	0.0170164
TSC22D1	Pvit_12633	1.0794	6.33318	0.000652004	0.00618152
RNF130	Pvit_01924	1.07917	4.87247	0.000385411	0.00405696
EPT1	Pvit_13892	1.07865	4.90405	0.00939117	0.0481598
C10ORF88	Pvit_17593	1.07745	4.13123	0.00115862	0.00971787
RAB11FIP1	Pvit_08437	1.07639	4.80425	0.000416234	0.00428126
PSMB2	Pvit_04259	1.07606	5.34319	0.00173762	0.0131813
LRRC58	Pvit_04467	1.07534	6.29078	0.000830959	0.00744671
WASF2	Pvit_13761	1.07281	6.00401	0.000336968	0.00363821
MAP3K3	Pvit_17642	1.07263	5.40832	8.46e-05	0.00119975
HINT3	Pvit_01733	1.07241	4.55191	0.00607906	0.0346032
TRIM8	Pvit_17793	1.07224	7.67574	0.00167281	0.0128214
LONRF2	Pvit_02246	1.07058	5.67565	0.000322221	0.00350603
EIF2C3	Pvit_19359	1.07052	6.04703	9.09e-05	0.00127183
CAMSAP1	Pvit_12220	1.06863	6.36535	0.000647414	0.00616063
PRDM11	Pvit_08648	1.0683	5.0793	0.00230482	0.0164351
SLC39A7	Pvit_17873	1.0681	4.19844	0.00802979	0.0425643
ZCRB1	Pvit_15811	1.06643	5.80287	0.000225665	0.00264746
FBRSL1	Pvit_02783	1.06608	5.87459	0.00022398	0.0026326
HSPA14	Pvit_19391	1.0656	5.83128	0.000460487	0.00464543
API5	Pvit_08637	1.06474	7.00483	0.00196461	0.0145015
RFA1	Pvit_00409	1.0632	6.0209	0.000490461	0.00490963
UBE4A	Pvit_19331	1.06196	6.4225	0.000172231	0.00215289
FNDC3A	Pvit_12377	1.06135	5.69692	0.00189304	0.0141222
IQCC	Pvit_17713	1.06101	3.30468	0.00354912	0.0229937
RP2	Pvit_01622	1.06096	3.76288	0.00545386	0.0316012
CRAMP1L	Pvit_09578	1.06044	6.0491	0.000211607	0.00252009
CNOT6L	Pvit_13443	1.05998	6.24275	0.00100157	0.00865552
VPRBP	Pvit_11246	1.05968	6.01539	0.000191215	0.00232783
RSC1A1	Pvit_06237	1.05939	6.03794	0.00320512	0.0213247
MAP3K2	Pvit_06454	1.05847	5.9577	7.33e-05	0.00106015
TGOLN2	Pvit_15464	1.05731	6.5233	0.00211502	0.0153605
AP1S2	Pvit_10807	1.05641	5.76778	0.00058731	0.00568757
GRAMD4	Pvit_06202	1.05422	7.16233	0.00157895	0.0123035
UBE2M	Pvit_03123	1.05268	6.8384	0.00205811	0.0150419
SMEK1	Pvit_09738	1.05247	6.36186	0.000921306	0.00810061
FBL	Pvit_05043	1.05041	4.24552	0.00189252	0.0141222
SEC16A	Pvit_04682	1.04955	6.09624	0.000119589	0.00159283
SF3B14	Pvit_12524	1.04901	6.29494	0.000396488	0.00413898
NCOA6	Pvit_07767	1.04844	6.05553	0.000219969	0.00259514
KLHL15	Pvit_09542	1.04825	4.22245	0.000538854	0.0053004
RALGAPA1	Pvit_17947	1.04751	6.17205	0.00125464	0.0103189
DHX38	Pvit_16269	1.04706	6.14144	0.000113574	0.00152562
CRTC1	Pvit_09914	1.04593	7.06671	0.00290502	0.0197429
GPR56	Pvit_06784	1.04585	4.47391	0.00447015	0.0273284
CIDEA	Pvit_14966	1.0458	1.89189	0.00923662	0.0476583
DERL2	Pvit_13563	1.04504	5.44947	0.00232248	0.0165423
ALG8	Pvit_01317	1.04416	4.66909	0.000996109	0.00863203
TMEM39B	Pvit_17705	1.04308	4.6761	0.0070288	0.0386063
EDEM1	Pvit_15830	1.04208	6.46807	0.00194748	0.0144343
FAM91A1	Pvit_18212	1.04151	5.92813	0.00166339	0.0127745
FBXO34	Pvit_04003	1.04109	5.6167	0.000396432	0.00413898
LATS1	Pvit_17236	1.04069	6.1175	0.000205143	0.0024507
Q5ZMA7	Pvit_05373	1.04036	7.50355	0.00157084	0.0122555
ZBTB9	Pvit_19030	1.03787	2.19038	0.00489974	0.0292176
PSMD11	Pvit_03544	1.03694	7.30547	0.0022231	0.0159789
ARID4A	Pvit_02304	1.03681	6.03536	0.000224569	0.00263707
NUCKS1	Pvit_06092	1.03588	8.82923	0.00349622	0.0227779
CCDC84	Pvit_19318	1.0355	4.38321	0.000780056	0.0070863
SEC24B	Pvit_16826	1.03544	6.28006	0.000262855	0.00297643
SLC4A1AP	Pvit_16642	1.03534	5.5591	0.000596923	0.00574578
GNA11	Pvit_08068	1.03487	6.04239	0.000137065	0.00178043
CRTC2	Pvit_02334	1.03347	4.84912	0.000337679	0.00364132
DBR1	Pvit_05045	1.03234	3.79677	0.0061296	0.034821
KIAA0226	Pvit_05713	1.03218	6.52318	0.000313426	0.00343406
MAPK8	Pvit_09795	1.0319	6.55644	0.00291496	0.0197898
BAZ2A	Pvit_00723	1.03132	6.83148	0.00148749	0.0117655
Q5ZMM9	Pvit_11676	1.03129	3.58744	0.00280301	0.0192783
FAM160B2	Pvit_06613	1.03092	4.56269	0.000399022	0.00415511
TNFAIP3	Pvit_17281	1.03005	3.45905	0.00334836	0.022031
SSU72	Pvit_06363	1.02975	6.41993	0.00119505	0.00993901
ARFGEF2	Pvit_03322	1.02888	5.8752	0.000254088	0.00290548
NCOA1	Pvit_14468	1.02886	5.55302	0.00765321	0.0410168
HERPUD2	Pvit_04170	1.02848	7.03218	0.00772733	0.0413437
LCLAT1	Pvit_16659	1.02774	4.53138	0.00067935	0.00638791
CWC25	Pvit_17332	1.02751	4.8423	0.00131007	0.0106784
SNAPC1	Pvit_02318	1.02546	3.78354	0.00223529	0.0160391
RSL1D1	Pvit_19156	1.02541	3.75864	0.00886045	0.0461329
UTP18	Pvit_07021	1.02493	5.10049	0.000187164	0.0022918
EDC4	Pvit_14745	1.0241	5.79626	0.000169333	0.00212509
KIAA1704	Pvit_12635	1.02273	6.08471	0.000757276	0.00693378
SIN3A	Pvit_17341	1.02227	5.3174	0.000239305	0.00277137
ZGC:162200	Pvit_16668	1.0218	5.67777	0.00339186	0.0222244
AANAT	Pvit_13211	1.02132	4.39192	0.00111098	0.00936971
TSN	Pvit_06475	1.0206	5.2164	0.000331468	0.00359061
NQO1	Pvit_16276	1.02036	7.00226	0.00279207	0.0192136
MAN1A2	Pvit_04500	1.01907	5.50333	0.00243676	0.0171873
ELL2	Pvit_14069	1.01826	6.10469	0.00115181	0.00967521
NAAA	Pvit_13455	1.01627	4.44798	0.0011853	0.00989062
VPS37A	Pvit_16760	1.01605	5.99591	0.000331704	0.00359061
SELS	Pvit_08996	1.01587	4.08779	0.00287911	0.0196415
NOP2	Pvit_12567	1.01358	4.52098	0.00119327	0.00993083
Pvit_18500	Pvit_18500	1.01159	5.89319	0.000176168	0.00219123
F1NFI8	Pvit_13575	1.01114	6.24031	0.00083707	0.0074802
NEURL1B	Pvit_04237	1.0103	5.63035	0.00285551	0.0195434
MAU2	Pvit_05964	1.01002	6.50313	0.00124068	0.0102241
RBM14	Pvit_07668	1.00984	4.02009	0.0017167	0.0130619
SAV1	Pvit_14450	1.00936	4.61725	0.00195442	0.0144687
ASXL2	Pvit_16524	1.00868	4.33568	0.000896703	0.00790655
ZCCHC6	Pvit_16394	1.0083	7.39534	0.00686907	0.0378776
C14ORF129	Pvit_08849	1.00814	5.5708	0.002816	0.0193465
AIMP2	Pvit_16472	1.0079	5.48054	0.0048125	0.0288461
SEC63	Pvit_18939	1.0079	6.80785	0.000990137	0.00860395
ATF1	Pvit_00697	1.00662	5.19044	0.00194274	0.0144076
UXS1	Pvit_02601	1.00598	5.33026	0.000412945	0.00425786
KIF13A	Pvit_10407	1.00562	6.68231	0.00480156	0.0288231
TADA2B	Pvit_12833	1.00417	4.40935	0.000588015	0.00568757
Q5ZKB0	Pvit_05654	1.00376	7.45575	0.00645119	0.0361565
NASP	Pvit_09246	1.00283	5.3886	0.0021113	0.0153605
TRAF6	Pvit_01279	1.00276	4.28761	0.00312608	0.0209291
SMEK2	Pvit_18153	1.00166	6.68438	0.00127677	0.0104655
DDX20	Pvit_15418	1.00125	4.27825	0.00176546	0.0133763
RBM6	Pvit_11287	1.00041	6.11864	0.000292294	0.00324599
ACSL3	Pvit_18798	1.00037	5.97795	0.00946673	0.0484202
SMG6	Pvit_00413	1.00022	5.06538	0.000968142	0.00844193
GCLC	Pvit_03810	0.999955	6.10138	0.000448201	0.00453601
PQLC3	Pvit_11763	0.997848	4.43729	0.00306589	0.0206468
PHF12	Pvit_00440	0.99778	5.43957	0.000542985	0.00532981
ZNF292	Pvit_09346	0.997408	5.77107	0.00011378	0.00152675
PRPF6	Pvit_06427	0.99676	6.11563	0.00515727	0.0303086
MLL	Pvit_19329	0.996292	6.42479	0.00177009	0.0133953
PSMA3	Pvit_02305	0.99608	7.40576	0.00273819	0.0189144
TAF7	Pvit_13500	0.994991	7.04558	0.00219509	0.0158318
RNF146	Pvit_01729	0.994419	6.61705	0.00192024	0.0142744
MIDN	Pvit_09891	0.99438	5.05229	0.00289321	0.0197051
NOL9	Pvit_11909	0.994127	4.463	0.00257559	0.0180192
MARH5	Pvit_14372	0.992987	6.91777	0.00126668	0.0103975
ZNF384	Pvit_12574	0.9925	5.3688	0.000345292	0.00370589
HTT	Pvit_09088	0.990955	3.98771	0.00292558	0.0198398
PPP1R12C	Pvit_04822	0.990234	7.0985	0.0046059	0.0279683
DCK	Pvit_13463	0.989413	4.1151	0.00748209	0.0403054
XB-GENE-5854345	Pvit_12090	0.986882	6.57913	0.00383987	0.0244514
VMA21	Pvit_14492	0.986034	5.34301	0.00065196	0.00618152
RIF1	Pvit_01385	0.984537	5.52786	0.00078123	0.00708653
CBLL1	Pvit_03009	0.984406	4.60638	0.00100687	0.00867163
RNMT	Pvit_04384	0.983503	5.87816	0.000695884	0.00651823
VAMP7	Pvit_01678	0.982784	6.34474	0.000641751	0.00611654
DCP1A	Pvit_10231	0.982508	4.98439	0.00038676	0.00406437
CDC5L	Pvit_01163	0.981778	6.2772	0.00219101	0.0158114
Q5ZKM6	Pvit_15211	0.980153	7.25385	0.00479815	0.0288163
PHLPP1	Pvit_09150	0.979361	5.72423	0.0033598	0.0220822
RNF170	Pvit_16120	0.976306	5.61384	0.000819531	0.00736001
NPAS2	Pvit_02251	0.974773	4.17864	0.00940347	0.0482033
GLCCI1	Pvit_02777	0.973667	5.52693	0.00508728	0.0300413
SYAP1	Pvit_10803	0.971703	7.07036	0.00262311	0.0183007
UTP14A	Pvit_13485	0.971486	4.68766	0.00354909	0.0229937
CHD1	Pvit_14059	0.971337	5.45117	0.00170965	0.013024
IQGAP1	Pvit_13702	0.971153	6.20014	0.000647054	0.00616063
DCAF15	Pvit_11632	0.971126	4.94462	0.00443607	0.027186
YY1	Pvit_14266	0.96998	5.84044	0.000838404	0.00748681
MED8	Pvit_09220	0.969317	4.53685	0.00127746	0.0104655
AHR	Pvit_02751	0.96836	5.74975	0.00205677	0.0150419
IDI1	Pvit_04408	0.967152	6.34389	0.00456232	0.0277572
C4ORF34	Pvit_17135	0.966871	7.03866	0.00472563	0.0284894
TUBGCP5	Pvit_01620	0.966704	5.39369	0.000676613	0.00637646
SUPV3L1	Pvit_00538	0.965026	5.24325	0.00208614	0.0152202
WDR26	Pvit_12981	0.964319	7.44789	0.0040449	0.0254956
PLEKHA1	Pvit_11698	0.963243	5.87202	0.000543133	0.00532981
DAZAP2	Pvit_07458	0.960488	4.66265	0.00234308	0.0166702
ABCE1	Pvit_02498	0.960036	6.77615	0.00674524	0.0373911
BDP1	Pvit_17557	0.959633	6.49532	0.0014074	0.0113177
GMEB2	Pvit_01323	0.959153	5.59957	0.000609196	0.00583209
GORAB	Pvit_03591	0.958842	4.05935	0.00353786	0.0229778
CREBL2	Pvit_13344	0.958563	4.92565	0.00375075	0.024014
NARG2	Pvit_17368	0.957854	4.23601	0.00389884	0.0247608
TAOK2	Pvit_12092	0.956539	4.64552	0.00413389	0.0258112
GRK6	Pvit_11342	0.955989	4.84636	0.0016075	0.0124638
Q5ZL27	Pvit_06806	0.954717	7.25711	0.00368963	0.0237191
TAF2	Pvit_18233	0.954566	4.55086	0.00160936	0.0124638
NUPL1	Pvit_11757	0.954404	6.23825	0.00374428	0.024014
ALYREF	Pvit_07000	0.954061	6.55782	0.00436606	0.0269009
CAND1	Pvit_07715	0.954031	6.53905	0.000790497	0.00715422
TNKS1BP1	Pvit_00098	0.953184	6.76323	0.00194879	0.0144355
NFX1	Pvit_16176	0.952801	6.11363	0.00285046	0.0195195
PROSC	Pvit_08441	0.952046	6.93352	0.00242999	0.0171603
MTERFD1	Pvit_01969	0.951643	5.38794	0.00135921	0.0110207
RAB22A	Pvit_11606	0.951222	6.07986	0.00162237	0.0125334
RELA	Pvit_10466	0.948953	4.16246	0.00757369	0.0406944
SMAD3	Pvit_04529	0.948891	4.59185	0.00274259	0.0189144
LGALS8	Pvit_01058	0.948643	6.42071	0.00194231	0.0144076
FAM193B	Pvit_11348	0.947378	3.72693	0.00514916	0.0302948
SMCR8	Pvit_06496	0.94644	5.57334	0.00361814	0.0233309
USE1	Pvit_09954	0.945739	4.6714	0.00446561	0.0273272
Q9PRS9	Pvit_09466	0.945219	5.23303	0.0010057	0.00867163
EP400	Pvit_04020	0.94516	5.40757	0.00452266	0.0275464
RBMX	Pvit_18542	0.944874	7.67337	0.00910083	0.0470474
TBP	Pvit_02083	0.943023	4.67892	0.00180132	0.0135956
GXYLT1	Pvit_15813	0.942147	4.78563	0.00246238	0.017333
MPHOSPH9	Pvit_05646	0.938965	4.93139	0.00407551	0.0256244
KANSL3	Pvit_06622	0.938612	6.61822	0.00275781	0.0190051
MAP3K5	Pvit_17287	0.938348	5.76084	0.00262089	0.0182954
CSK22	Pvit_06819	0.93825	5.78627	0.000358393	0.0038257
Q8UWC5	Pvit_12554	0.937674	8.25476	0.00475967	0.0286535
ZNF687	Pvit_04962	0.936402	3.64254	0.0045212	0.0275464
TMBIM4	Pvit_07719	0.936108	6.50241	0.00128788	0.0105369
FBXW7	Pvit_15741	0.935896	3.95413	0.00492658	0.0293221
ZNF879	Pvit_14813	0.935358	4.1524	0.00543208	0.0315266
DGKD	Pvit_17095	0.934892	7.1209	0.00788886	0.041994
MLEC	Pvit_03693	0.934293	5.42069	0.00141827	0.0113968
C21ORF59	Pvit_10690	0.933918	4.99281	0.00265903	0.0184899
SNW1	Pvit_06152	0.933195	6.77833	0.00294164	0.0199273
SLC35A2	Pvit_11862	0.93225	5.10946	0.00143099	0.0114625
PHC3	Pvit_09113	0.932139	6.14932	0.000590883	0.00569635
C7ORF60	Pvit_19404	0.932063	6.17197	0.00418397	0.0260428
FAM135A	Pvit_11081	0.931943	5.90365	0.00161344	0.012472
TRIOBP	Pvit_08344	0.930724	4.065	0.00825943	0.0435252
LRIG2	Pvit_15405	0.9307	6.74645	0.00827279	0.0435592
LDB1	Pvit_17820	0.930494	6.20245	0.00210464	0.0153374
NKRF	Pvit_03882	0.930308	4.71374	0.00115997	0.00971787
VAMP4	Pvit_13412	0.929681	5.78092	0.00106614	0.00908937
TMEM2	Pvit_02176	0.928253	5.20161	0.00959647	0.0489735
PSMC4	Pvit_12200	0.9259	6.63319	0.00723303	0.0394017
C19ORF6	Pvit_05960	0.925637	5.78178	0.00118891	0.00991416
SPTY2D1	Pvit_08393	0.924213	5.31254	0.00220548	0.0158885
KIAA0020	Pvit_10480	0.924088	5.09809	0.00470162	0.0283854
SNRNP200	Pvit_06671	0.923616	6.69247	0.00307389	0.0206897
VSTM4	Pvit_09791	0.923551	5.16507	0.00436366	0.0269009
PWP2	Pvit_15168	0.922681	4.38531	0.00383028	0.0244362
TICAM2	Pvit_14670	0.920241	7.3044	0.00328855	0.0217739
IPO11	Pvit_13781	0.920048	3.9059	0.0081616	0.043136
RFXAP	Pvit_04327	0.919756	3.7813	0.00334269	0.0220167
IFNGR1	Pvit_17283	0.919406	6.22182	0.00146324	0.0116467
RRP1B	Pvit_15173	0.918835	3.88633	0.0073907	0.0399669
FBXL3	Pvit_06526	0.918742	6.15431	0.00128868	0.0105369
GGA1	Pvit_08336	0.918555	6.01822	0.00175035	0.0132698
UBE2E2	Pvit_16615	0.918333	4.01702	0.00759425	0.0407354
RAP2C	Pvit_05375	0.918124	4.95144	0.000781769	0.00708653
ACTR8	Pvit_10235	0.917986	5.85691	0.00209778	0.0152963
RNF166 (1 OF 2)	Pvit_16325	0.917601	4.00518	0.00650185	0.0363304
RRP15	Pvit_18283	0.916174	4.1813	0.00394868	0.0250017
DDX39A	Pvit_08883	0.915043	4.97529	0.00215484	0.0156041
TAF6	Pvit_09697	0.914925	4.49693	0.00246912	0.0173707
ZNF341	Pvit_05437	0.913264	4.58849	0.00301168	0.0203298
FAM175A	Pvit_05721	0.911337	5.1174	0.00602346	0.0343264
RNF145	Pvit_11382	0.911181	5.61504	0.00222089	0.0159721
ATXN7L2	Pvit_10150	0.909946	3.33393	0.00911457	0.0470863
PPP2R5A	Pvit_13390	0.908133	6.17246	0.00436572	0.0269009
HNRNPH1	Pvit_01914	0.908002	9.17005	0.00935535	0.0480544
PTPMT1	Pvit_08686	0.906657	6.16795	0.007065	0.0387476
MARK1	Pvit_13005	0.906445	6.48499	0.00251727	0.0176602
XAB2	Pvit_01149	0.906225	5.10516	0.00180195	0.0135956
GCFC1	Pvit_10688	0.904664	6.67316	0.00360124	0.0232416
CCNYL1	Pvit_13101	0.90428	5.75374	0.00144893	0.0115571
ATP7A	Pvit_13281	0.903326	5.42808	0.00168728	0.0128925
SEC61B	Pvit_01639	0.900546	3.95544	0.00459511	0.0279163
MTMR3	Pvit_03284	0.899955	7.10526	0.00650252	0.0363304
PIAS3	Pvit_07545	0.899692	4.65735	0.00392634	0.0248978
SLTM	Pvit_17387	0.89883	6.99801	0.00381158	0.0243662
GPR137B	Pvit_01055	0.897806	4.14033	0.00656214	0.0365692
FMR1	Pvit_14506	0.896276	6.68668	0.00547955	0.031729
GIT1	Pvit_00450	0.895809	5.63518	0.00386483	0.024582
INPPL1	Pvit_15688	0.895676	4.34864	0.00608197	0.0346032
POLR3E	Pvit_16485	0.895663	4.78973	0.0029824	0.0201708
NOTCH3	Pvit_01147	0.89494	6.18844	0.00146921	0.0116515
LEMD3	Pvit_07723	0.894624	6.12242	0.00142822	0.0114476
PPFIA1	Pvit_06397	0.894051	6.16368	0.000950941	0.00832651
RAB11FIP5	Pvit_16040	0.893869	5.6178	0.00315063	0.0210265
ZNF652	Pvit_15995	0.893771	5.78771	0.0008015	0.007214
KIAA0753	Pvit_17503	0.891056	5.62387	0.00627079	0.0353838
NR1H3	Pvit_08677	0.890907	4.76079	0.00416867	0.0259897
BCAS2	Pvit_15393	0.890067	5.18696	0.0028792	0.0196415
PRKAG1	Pvit_00746	0.888417	6.36038	0.00410861	0.0257171
CISD2	Pvit_05194	0.88721	3.35058	0.00623179	0.0352426
SPNS1	Pvit_04891	0.886861	5.31533	0.00150563	0.0118642
CDK9	Pvit_08542	0.886158	4.31203	0.0088117	0.045936
SNRPN	Pvit_10564	0.886003	4.92238	0.00461642	0.0280187
ACER2	Pvit_06858	0.884898	5.1298	0.00242508	0.0171374
MAX	Pvit_16227	0.883078	6.71682	0.00662604	0.0368276
Q401B9	Pvit_17112	0.882842	6.42498	0.00165926	0.0127635
TMEM138	Pvit_00158	0.882105	4.31617	0.00966395	0.0491983
SNX3	Pvit_18942	0.881179	4.73105	0.00239273	0.0169662
MAPKAP1	Pvit_11033	0.880786	4.65347	0.0053111	0.0309773
NAT10	Pvit_06386	0.877575	5.05393	0.00355862	0.0230296
VKORC1L1	Pvit_11996	0.875393	5.27814	0.00429579	0.0265328
Q5ZI44	Pvit_02793	0.875372	6.13312	0.00679828	0.0376189
ZFX	Pvit_09540	0.875202	5.03954	0.00353143	0.0229598
DHX16	Pvit_01568	0.873341	4.93805	0.00146938	0.0116515
ZDHHC18	Pvit_15577	0.873026	4.41227	0.00416184	0.02596
TM2D2	Pvit_06709	0.872954	4.48819	0.0027203	0.0188432
GNAI3	Pvit_10153	0.872765	6.12661	0.00410606	0.0257149
RANBP10	Pvit_02099	0.870826	5.87738	0.00146671	0.0116515
THIO	Pvit_08609	0.869868	6.31904	0.00301485	0.0203298
PRDM2	Pvit_10002	0.869581	5.93199	0.0063947	0.0359381
Pvit_04019	Pvit_04019	0.868796	5.3589	0.00162806	0.0125619
POLR2D	Pvit_17103	0.867887	4.12126	0.00523056	0.0306393
ZNF160	Pvit_03361	0.866847	3.54587	0.00820375	0.0433002
EEFSEC	Pvit_03529	0.866492	4.14366	0.00358831	0.0231979
NIPBL	Pvit_11176	0.86543	6.60764	0.00488749	0.0291721
TAB2	Pvit_17241	0.86491	6.14201	0.00782394	0.041727
NUP107	Pvit_07709	0.864697	4.83976	0.00346666	0.0226129
PRRC2C	Pvit_13409	0.86448	7.27287	0.00841205	0.0441633
ZNF280D	Pvit_17396	0.86287	6.621	0.00672449	0.0373089
MED12	Pvit_05349	0.860223	5.67848	0.00499008	0.0296008
GCLM	Pvit_14697	0.859818	6.11489	0.00639954	0.0359493
GMPS	Pvit_01526	0.859407	5.98141	0.00151625	0.0119256
CTCF	Pvit_02093	0.859332	5.83653	0.00140353	0.0113072
HAUS2	Pvit_03484	0.855714	4.51435	0.00759958	0.0407467
SIN3B	Pvit_09943	0.854831	6.24429	0.00319194	0.0212684
TPRA1	Pvit_12267	0.852514	6.13933	0.00442381	0.0271241
RBM7	Pvit_19295	0.849949	5.47568	0.00504118	0.0298071
FGOP2	Pvit_19385	0.848705	5.47394	0.00792747	0.0421105
SAAL1	Pvit_08399	0.846902	5.28427	0.00251379	0.0176456
NCOA2	Pvit_15019	0.846267	7.57953	0.00732471	0.0397807
ZBTB5	Pvit_15550	0.845912	4.57587	0.00393492	0.0249396
SMARCC1	Pvit_14795	0.843274	5.28784	0.00410488	0.0257149
THOC5	Pvit_03274	0.842531	5.50552	0.00256693	0.0179685
PRPF8	Pvit_00401	0.841024	7.04161	0.00777698	0.041574
ARPP19	Pvit_13683	0.840528	7.21006	0.00744152	0.0401727
PELP1	Pvit_07926	0.840514	5.10695	0.00325571	0.0215905
Q5F3U4	Pvit_13161	0.840443	5.87312	0.00226544	0.0161876
AP1G1	Pvit_16262	0.837705	6.01901	0.00166572	0.012782
STAMBP	Pvit_06624	0.837647	4.93165	0.00924867	0.0476814
RAPGEF1	Pvit_04626	0.836344	6.5235	0.00657754	0.0366038
ARFIP1	Pvit_17892	0.836081	4.18849	0.00860895	0.045103
UBE2Q1	Pvit_09468	0.83539	5.47237	0.00165139	0.0127185
AQR	Pvit_11956	0.835306	6.37057	0.00450953	0.0275025
GK5	Pvit_13705	0.833636	6.22084	0.00432739	0.0267149
SBNO1	Pvit_05649	0.831291	6.14039	0.00231296	0.0164838
AMBRA1	Pvit_08663	0.831166	4.81871	0.00542155	0.0315064
ZNF259	Pvit_19299	0.831073	4.43448	0.00655453	0.0365559
RSPRY1	Pvit_07192	0.828962	4.80107	0.0049976	0.029605
BRD3	Pvit_05053	0.828701	5.05556	0.0032985	0.0218074
KIAA1432	Pvit_08001	0.827896	6.02681	0.00181559	0.0136739
DNMBP	Pvit_12766	0.825705	4.9779	0.00630328	0.0355352
BRD9	Pvit_09685	0.823992	5.72202	0.00382575	0.0244197
MPP5	Pvit_08697	0.822083	5.24241	0.0050194	0.0297201
GABPA	Pvit_15606	0.82138	5.95399	0.0037445	0.024014
CSK21	Pvit_17688	0.821192	6.39004	0.00515012	0.0302948
TRIM39	Pvit_01574	0.820822	4.5755	0.0084589	0.0443538
HS2ST	Pvit_08145	0.819759	4.51381	0.00737835	0.039935
YTHDC2	Pvit_14662	0.817103	6.38406	0.0055191	0.031914
REPS1	Pvit_17272	0.816148	6.41127	0.00595346	0.0340437
RAB3GAP1	Pvit_15076	0.815746	6.93486	0.00782029	0.041727
TRIM24	Pvit_06576	0.815649	5.73292	0.00907065	0.0470027
CREBZF	Pvit_14883	0.815337	6.57695	0.00456701	0.0277724
SEC22A	Pvit_07163	0.815318	4.74683	0.00480837	0.0288365
ZC3H7A	Pvit_16736	0.815166	5.3509	0.00481455	0.0288461
RNGTT	Pvit_09335	0.81486	4.16469	0.00592085	0.0339103
MAP2K7	Pvit_08894	0.812963	7.00413	0.0089683	0.0465598
SMC1A	Pvit_03460	0.812809	6.34843	0.00330457	0.0218226
SUGT1	Pvit_01182	0.810814	6.17538	0.00645364	0.0361565
ATP13A1	Pvit_05866	0.810015	5.98734	0.00598474	0.0341985
HSF2	Pvit_08961	0.809549	6.04942	0.00617989	0.0349962
ZCCHC2	Pvit_09149	0.808222	5.11397	0.00475073	0.028627
NTRK1	Pvit_04910	0.807437	4.81841	0.00791225	0.0420651
SRCAP	Pvit_10115	0.806333	6.57001	0.00594832	0.0340367
NUDT21	Pvit_07204	0.8034	5.54584	0.00422151	0.0261767
WBP4	Pvit_01184	0.801557	4.64169	0.00647804	0.036277
MIER3	Pvit_18408	0.801489	5.01244	0.00577403	0.0331902
F1NQV5	Pvit_10565	0.800887	6.34367	0.00740391	0.040004
TAOK3	Pvit_18123	0.797317	5.20493	0.00320533	0.0213247
PAPD7	Pvit_14751	0.791199	6.10309	0.0036425	0.023452
NAE1	Pvit_08136	0.790031	6.03181	0.00360245	0.0232416
USP14	Pvit_13989	0.788873	6.29353	0.00734796	0.0398673
SPCS3	Pvit_12356	0.787768	4.80692	0.00967618	0.0492406
Q5ZIW8	Pvit_13573	0.787329	5.11288	0.0082063	0.0433002
CSE1L	Pvit_03323	0.786694	5.9651	0.00736755	0.0399274
KDM1A	Pvit_05037	0.785719	6.67539	0.00931787	0.047927
KANSL1	Pvit_07627	0.784982	5.99239	0.0046393	0.0280899
SCAPER	Pvit_05570	0.784274	4.31201	0.00931622	0.047927
CCAR1	Pvit_00544	0.78406	6.40928	0.00676125	0.0374634
CNOT7	Pvit_16759	0.783269	5.73896	0.00438788	0.0269957
SSB	Pvit_10369	0.781041	5.97758	0.00516139	0.0303187
UBE2A	Pvit_03883	0.780471	5.52161	0.00781602	0.041727
TMEM185A	Pvit_14502	0.77908	5.45109	0.00656668	0.0365763
ANKRD52	Pvit_00736	0.776661	6.61528	0.00926274	0.0477344
MLLT1	Pvit_09855	0.772146	5.68812	0.00732189	0.0397807
RNF185	Pvit_03699	0.768335	5.19731	0.00509026	0.0300413
ZYG11B	Pvit_05916	0.768271	6.44637	0.00767241	0.0411022
ZNF585A	Pvit_18866	0.765676	4.911	0.00606276	0.0345347
SMAD5	Pvit_01886	0.764906	5.11727	0.00710882	0.038927
RBM26	Pvit_18239	0.763629	6.32154	0.00509033	0.0300413
STRADA	Pvit_17645	0.755194	6.34008	0.00933299	0.0479591
C12ORF49	Pvit_13015	0.754877	6.02347	0.00942758	0.0482876
GIGYF1	Pvit_07891	0.753407	4.74805	0.00835838	0.0439477
HCFC1	Pvit_16676	0.749759	6.4404	0.00801083	0.0424817
DYNC1LI1	Pvit_18079	0.749259	5.78271	0.00873709	0.0455966
SENP5	Pvit_17541	0.743134	5.54913	0.00567381	0.0327335
SRPK1	Pvit_05995	0.741357	6.55335	0.00927227	0.047764
RAB8B	Pvit_17376	0.737711	6.31372	0.00825687	0.0435252
TRAPPC8	Pvit_15355	0.730712	5.96907	0.0090877	0.0470053
SNF5	Pvit_03740	0.721502	5.46113	0.00946881	0.0484202
EP300	Pvit_18622	0.697648	6.10973	0.00874128	0.0455966
AGFG1	Pvit_13724	-0.778715	5.25604	0.00937956	0.0481199
ZNF208	Pvit_04798	-0.805741	5.14242	0.00531285	0.0309773
VPS8	Pvit_17067	-0.810003	5.17122	0.00656921	0.0365763
GOLGA3	Pvit_02786	-0.821079	5.65833	0.00874102	0.0455966
CETN1	Pvit_01674	-0.839382	6.1464	0.00397412	0.0251375
CPSF6	Pvit_07705	-0.841194	5.73216	0.00427622	0.0264509
LSM4	Pvit_09972	-0.846339	4.83477	0.00586021	0.0336089
C2ORF49	Pvit_02605	-0.849814	4.18794	0.00953589	0.0487235
DHPS	Pvit_12727	-0.855151	4.94535	0.00411726	0.0257201
LPHN2	Pvit_10276	-0.856312	6.08892	0.00672869	0.0373158
TMEM222	Pvit_13755	-0.858592	5.21171	0.00355553	0.0230214
CBX1	Pvit_13966	-0.861228	5.47153	0.0073533	0.0398673
PDK1	Pvit_15970	-0.862083	6.13135	0.00508406	0.0300413
FAM48A	Pvit_15827	-0.863894	6.12442	0.00845291	0.0443408
CC2D1A	Pvit_11634	-0.872485	5.38379	0.00408448	0.0256681
TMEM241	Pvit_18176	-0.875124	4.58712	0.00584315	0.0335415
TRAPPC1	Pvit_02023	-0.880234	5.00067	0.00593101	0.0339531
ZNF208	Pvit_07472	-0.882745	4.74074	0.00654217	0.0365063
EHMT1	Pvit_17985	-0.883292	4.93592	0.00633759	0.0356649
MSL3	Pvit_10830	-0.887465	5.67567	0.00329694	0.0218074
MIEN1	Pvit_07648	-0.888532	5.32693	0.00462482	0.0280562
MAST2	Pvit_09271	-0.892378	6.62769	0.00962258	0.0490472
TUBGCP6	Pvit_04510	-0.894639	5.18815	0.00273469	0.0189013
F1NMV3	Pvit_14176	-0.896317	6.35693	0.00513946	0.0302603
RALB	Pvit_06469	-0.896586	5.74629	0.00529477	0.0309291
CSNK1G2	Pvit_09817	-0.896897	5.41303	0.00490679	0.0292444
PITPNB	Pvit_02417	-0.899668	5.56131	0.00482064	0.0288641
IARS	Pvit_13873	-0.903772	5.57428	0.00557602	0.0322136
KLHL8	Pvit_12792	-0.91757	5.09889	0.00405549	0.0255368
PEX14	Pvit_06304	-0.917659	4.07451	0.00670154	0.0372144
BCO2	Pvit_19280	-0.919339	5.58313	0.005027	0.0297512
SAYSD1	Pvit_10967	-0.924171	4.14677	0.0068371	0.037753
ARL13B	Pvit_00487	-0.926757	4.2354	0.00753691	0.0405487
HNRNPR	Pvit_03743	-0.929576	6.02053	0.00216884	0.0156873
ZNF208	Pvit_05181	-0.937421	4.1045	0.00746089	0.0402428
ZNF91	Pvit_01832	-0.939376	3.89372	0.00712659	0.0389904
F1NEE7	Pvit_07948	-0.941593	6.06471	0.0039213	0.0248783
KPNB1	Pvit_13950	-0.942311	6.12695	0.00161139	0.0124638
FBXW2	Pvit_11046	-0.947091	3.68719	0.00932682	0.0479469
PPP1R15B	Pvit_06074	-0.947605	5.82381	0.00478219	0.0287479
CSTF3	Pvit_09503	-0.947961	4.5216	0.00786232	0.0419058
SNX11	Pvit_13967	-0.948098	4.03843	0.00499221	0.0296008
RFTN2	Pvit_10650	-0.954149	5.18959	0.00382467	0.0244197
ASTE1	Pvit_01536	-0.958345	4.04654	0.00772472	0.0413437
PAN3	Pvit_11740	-0.960111	7.18098	0.00625212	0.0353259
MRPS31	Pvit_12541	-0.960522	5.16543	0.00655686	0.0365559
EDC3	Pvit_09497	-0.960579	3.90367	0.00714633	0.0390815
PLEKHH3	Pvit_17629	-0.960748	4.75621	0.00528413	0.030888
PEX1	Pvit_09043	-0.96115	4.97116	0.00240426	0.0170189
POGZ	Pvit_04989	-0.961553	5.21244	0.00289576	0.0197118
TEX10	Pvit_18501	-0.962231	4.81772	0.00258843	0.0180989
LRBA	Pvit_17884	-0.962843	4.7888	0.0098294	0.0498994
ASCC3	Pvit_09297	-0.962863	5.05592	0.00320958	0.0213407
MEMO1	Pvit_01095	-0.963739	5.44163	0.00565955	0.0326662
ZNF208	Pvit_03363	-0.964368	3.78594	0.00544566	0.0315869
PTCD2	Pvit_17552	-0.96593	4.27345	0.00739897	0.0399944
TIAL1	Pvit_11684	-0.967169	6.48718	0.00417515	0.0260044
C16ORF70	Pvit_07208	-0.970335	4.97417	0.00334618	0.0220282
MLH3	Pvit_01210	-0.972132	4.11638	0.00727358	0.0395713
HRAS	Pvit_08236	-0.975373	5.48276	0.00614235	0.0348683
SUGP2	Pvit_09923	-0.976735	5.8225	0.00106609	0.00908937
TBC1D17	Pvit_04877	-0.981008	6.08128	0.008081	0.0427998
RAD21	Pvit_02378	-0.982017	7.11571	0.00324737	0.0215579
UBLCP1	Pvit_11381	-0.982175	4.98154	0.00100423	0.00866777
HEXIM1	Pvit_03573	-0.982731	4.88946	0.00310158	0.0208093
N4BP2L2	Pvit_11717	-0.984114	5.77611	0.00120884	0.0100148
ARL2BP	Pvit_07191	-0.98802	4.51913	0.00706427	0.0387476
C1ORF27	Pvit_11153	-0.989983	4.0894	0.00738348	0.039945
CYP27A1	Pvit_08795	-0.990358	4.64009	0.0053325	0.0310631
MIF4GD	Pvit_12802	-0.993781	4.24801	0.00693671	0.0381792
HSPD1	Pvit_10654	-0.994417	7.47449	0.00727291	0.0395713
SLC38A9	Pvit_18417	-0.995091	4.83476	0.00682975	0.037753
SGSM3	Pvit_18629	-0.998623	5.57165	0.00219734	0.015839
KIAA0895L	Pvit_06844	-0.998863	5.68826	0.000795243	0.00717256
PDIA6	Pvit_14447	-0.999199	5.85141	0.000815967	0.00733323
ZNF665	Pvit_08577	-0.999939	4.69805	0.00519087	0.0304493
TTC4	Pvit_11551	-1.00191	3.95275	0.00872841	0.0455966
FTSJ1	Pvit_00325	-1.00264	4.68488	0.00595495	0.0340437
CHD1L	Pvit_02013	-1.0045	5.24241	0.00316855	0.0211348
ADAT2	Pvit_17259	-1.00636	3.86095	0.00483155	0.0288967
PDZD11	Pvit_14911	-1.00729	5.01657	0.00160488	0.0124516
SPOP	Pvit_07332	-1.00762	4.13481	0.0065058	0.0363304
ACOT13	Pvit_05114	-1.00934	5.51853	0.0095824	0.0489215
PPIP5K1	Pvit_13697	-1.0104	4.55569	0.00901253	0.0467317
ATP6V1D	Pvit_08698	-1.01054	6.35272	0.000780919	0.00708653
MRPS18C	Pvit_05722	-1.01088	4.25932	0.00692862	0.0381559
WU:FK11D03	Pvit_09633	-1.01119	3.94043	0.00788314	0.0419812
LRSAM1	Pvit_11014	-1.01383	4.75134	0.00346732	0.0226129
ZNF827	Pvit_02493	-1.01432	4.40628	0.00438043	0.0269763
CDK19	Pvit_14928	-1.01659	5.18088	0.000879657	0.00777802
AKR1C3	Pvit_04316	-1.01669	4.07213	0.00901167	0.0467317
HRSP12	Pvit_01979	-1.0181	4.15619	0.00629012	0.035477
ZNF208	Pvit_03669	-1.02053	3.37547	0.00737399	0.039935
SCP2	Pvit_11524	-1.02126	6.20026	0.000580339	0.00562916
ZNF91	Pvit_10750	-1.0234	4.43464	0.00957128	0.0488845
GPR137	Pvit_05742	-1.02585	5.28159	0.000714758	0.00661019
THA1P	Pvit_06983	-1.02973	3.38259	0.00581884	0.0334172
UROS	Pvit_14166	-1.02992	5.16646	0.00199762	0.0147017
PSEN1	Pvit_02915	-1.0336	5.57934	0.00113386	0.00953717
NCOA3	Pvit_03318	-1.03384	5.12018	0.00344656	0.0225242
RECQL	Pvit_01931	-1.03396	3.4383	0.00795768	0.0422532
CHUK	Pvit_15454	-1.03431	6.0332	0.00271049	0.0187856
C6ORF70	Pvit_02079	-1.03433	4.17503	0.00466913	0.0282434
PPIP5K1 (1 OF 2)	Pvit_13698	-1.03458	3.27478	0.00707864	0.0387786
IFNAR2	Pvit_10683	-1.03518	4.96585	0.00499597	0.029605
MRPL52	Pvit_09619	-1.03564	4.28307	0.00650775	0.0363304
IREB2	Pvit_05559	-1.03644	5.88796	0.00205769	0.0150419
ELMOD3	Pvit_02828	-1.03739	5.65109	0.00152489	0.0119827
METTL22	Pvit_10908	-1.04177	4.85009	0.0066314	0.0368411
Q2TV23	Pvit_15263	-1.04207	4.22882	0.00702386	0.038596
COMMD6	Pvit_06518	-1.04229	4.28995	0.0022686	0.0161951
TXNRD2	Pvit_15844	-1.04235	4.04458	0.00874296	0.0455966
RAB30	Pvit_12651	-1.04559	5.06945	0.00206687	0.0150971
LRWD1	Pvit_01814	-1.04778	4.49872	0.00489492	0.0292026
FBF1	Pvit_05444	-1.04871	4.74422	0.00519939	0.030485
ZNF665	Pvit_02845	-1.04881	3.45322	0.0063433	0.0356652
ING4	Pvit_12572	-1.04899	4.24358	0.00688859	0.0379686
HAGH	Pvit_00857	-1.04966	6.50623	0.00144922	0.0115571
ALG6	Pvit_18877	-1.05459	4.15798	0.00439659	0.0270361
MANEA	Pvit_09317	-1.05933	3.75039	0.0072116	0.039319
SPICE1	Pvit_04481	-1.06104	3.23517	0.0046376	0.0280899
MRPS10	Pvit_13407	-1.06111	4.66503	0.003101	0.0208093
MAT2B	Pvit_18904	-1.06164	5.80534	0.00415407	0.0259244
PMPCA	Pvit_04680	-1.0619	5.50795	0.00961558	0.0490313
CHCHD5	Pvit_05865	-1.06733	5.68787	0.00790078	0.0420396
PCGF6	Pvit_16813	-1.06786	4.37157	0.00221452	0.0159355
TFB1M	Pvit_17211	-1.07008	2.95572	0.00823951	0.0434566
TMED5	Pvit_14704	-1.07029	4.79384	0.0022489	0.0161184
ASNSD1	Pvit_17439	-1.07037	3.68489	0.00530257	0.030946
GTF2H2	Pvit_17560	-1.07333	4.01078	0.00411498	0.0257201
LRRC42	Pvit_11538	-1.07595	4.07737	0.00187059	0.0140066
BAG6	Pvit_00826	-1.07698	6.12151	0.00016719	0.00210626
KRCC1	Pvit_17655	-1.07716	2.94862	0.00782547	0.041727
FAM82A2	Pvit_06753	-1.07721	3.70624	0.0037389	0.0240113
SLC19A1	Pvit_00139	-1.07726	4.34012	0.00829084	0.043636
FBXL19	Pvit_05476	-1.07733	4.35849	0.00419413	0.0260428
TAB1	Pvit_04697	-1.07902	7.6505	0.00453099	0.02758
CC2D2A	Pvit_00191	-1.08009	5.82053	0.00154077	0.0120807
TMX3	Pvit_13028	-1.08209	6.06206	0.000919871	0.00809383
CAMKMT	Pvit_17834	-1.08253	3.55376	0.00421997	0.0261767
MFSD10	Pvit_02544	-1.08537	4.51566	0.00286742	0.019593
GPAM	Pvit_07232	-1.08539	6.25958	0.0053539	0.0311734
MOCS2	Pvit_12677	-1.08978	4.14052	0.00865322	0.0452973
PSMG2	Pvit_04390	-1.09142	4.3669	0.00448231	0.0273762
PSMC3IP	Pvit_17632	-1.09249	4.68704	0.00172403	0.01309
GLUD1	Pvit_14013	-1.09272	8.0324	0.00670625	0.0372241
S100A10	Pvit_05005	-1.09285	5.30962	0.00196154	0.0144958
ABCA8	Pvit_13180	-1.0929	5.91644	0.0044432	0.0272101
F1NKS6	Pvit_00594	-1.09492	6.38529	0.00757072	0.0406944
DNASE2	Pvit_14593	-1.09508	2.83077	0.00915822	0.0472731
PIK3C3	Pvit_04400	-1.09702	3.95779	0.00467183	0.0282462
C9ORF72	Pvit_05522	-1.09943	6.06839	0.00447296	0.0273323
HLTF	Pvit_01485	-1.1004	5.09016	0.000702334	0.00654058
CPSF2	Pvit_12948	-1.1021	4.54645	0.00112412	0.00947419
CCDC71	Pvit_03177	-1.10221	5.05796	0.00162493	0.0125454
POLK	Pvit_12719	-1.1034	5.7085	0.00398524	0.0251952
C21ORF2	Pvit_17050	-1.10362	3.53781	0.00612759	0.034821
AGBL5	Pvit_16530	-1.10569	4.48681	0.00142109	0.0114122
CHST14	Pvit_19090	-1.10794	2.51597	0.00893628	0.0464318
VPS53	Pvit_01785	-1.10983	4.45283	0.00142757	0.0114476
FRA10AC1	Pvit_14360	-1.10985	4.46881	0.00096107	0.00838606
MNF1	Pvit_06019	-1.1103	4.90008	0.000894576	0.00789331
F1NE50	Pvit_13149	-1.11103	3.53093	0.00187088	0.0140066
SNF8	Pvit_15988	-1.11161	4.39717	0.00246191	0.017333
POMT2	Pvit_06164	-1.11162	4.79243	0.00140592	0.0113177
ZSCAN2	Pvit_01846	-1.11227	3.02904	0.0047868	0.0287619
MMAA	Pvit_02495	-1.11273	3.63159	0.00483896	0.0289236
C1ORF212	Pvit_19345	-1.11517	4.77933	0.0051153	0.0301463
ZNF160	Pvit_05168	-1.11777	2.58842	0.00871006	0.045557
PTAFR	Pvit_19347	-1.11864	4.39054	0.0032988	0.0218074
RASA3	Pvit_02583	-1.11875	5.53824	0.00151421	0.0119244
ALDH18A1	Pvit_12762	-1.11906	4.09701	0.00539176	0.0313648
ZNF208	Pvit_04355	-1.11925	3.71826	0.00657997	0.0366038
IDH3A	Pvit_17346	-1.12033	6.62054	0.00108576	0.0092001
AASDHPPT	Pvit_11498	-1.12259	3.18534	0.00731743	0.0397755
TSTD2	Pvit_15532	-1.12284	4.98613	0.000706782	0.00656307
ZNF208	Pvit_04525	-1.12323	3.67983	0.0072501	0.0394777
PARK2	Pvit_04562	-1.12608	2.63426	0.00683748	0.037753
CDC123	Pvit_19372	-1.12917	4.40112	0.000997522	0.00863633
RFX5	Pvit_04986	-1.1301	3.3414	0.00335062	0.0220344
MFSD9	Pvit_02611	-1.13254	4.69474	0.0049329	0.0293459
AKR1C3	Pvit_14893	-1.1339	4.10912	0.00411255	0.0257201
MPV17	Pvit_16539	-1.13506	2.86184	0.00936816	0.048081
SH3G1	Pvit_08100	-1.13781	4.28033	0.00478033	0.0287479
HSPB11	Pvit_11537	-1.14017	3.76184	0.00640696	0.0359749
SLC7A3	Pvit_05356	-1.1422	4.50879	0.00208359	0.0152104
ARPC5L	Pvit_11028	-1.14427	5.07581	0.00147891	0.0117123
POLL	Pvit_17810	-1.14733	4.47446	0.00148995	0.0117775
ZBTB45	Pvit_03126	-1.14812	3.30069	0.00368005	0.0236816
CASP6	Pvit_16824	-1.14871	3.12748	0.00884263	0.0460592
VPS13B	Pvit_01984	-1.14882	5.33552	0.000146668	0.00188573
LOC417324	Pvit_10080	-1.15115	4.7321	0.000477029	0.00479694
BCS1L	Pvit_08778	-1.15148	2.81169	0.00758241	0.0407066
RABL3	Pvit_04471	-1.15237	4.94269	0.000398687	0.00415505
C2ORF15	Pvit_02241	-1.15261	4.16154	0.00428972	0.0265083
CEP350	Pvit_05536	-1.15276	7.07188	0.00622495	0.0352197
MON1A	Pvit_11288	-1.15443	2.41838	0.00914227	0.0472101
GTPBP1	Pvit_08371	-1.15491	5.48458	0.000361168	0.00384651
IFT80	Pvit_08194	-1.15826	5.93956	0.000153645	0.00195944
DYNLRB2	Pvit_15783	-1.15879	4.16764	0.00288477	0.0196689
FAM161A	Pvit_00882	-1.16485	3.84191	0.00874036	0.0455966
HCFC2	Pvit_15772	-1.16573	5.05185	0.00283487	0.0194338
PLOD1	Pvit_06280	-1.1662	2.80179	0.00574451	0.0330657
MCM3AP	Pvit_16084	-1.16772	4.82439	0.00050931	0.00506517
RORC	Pvit_05001	-1.16817	3.28133	0.00936328	0.0480755
HTATIP2	Pvit_05877	-1.16903	3.76165	0.00185834	0.0139458
CEP63	Pvit_12913	-1.1716	4.0579	0.00168958	0.0128944
COL18A1	Pvit_00138	-1.17188	5.04038	0.00179221	0.0135464
MRI1	Pvit_13976	-1.17377	3.18221	0.0033637	0.0220822
CDK5	Pvit_14830	-1.17396	4.57748	0.000856941	0.00761457
TBL1XR1	Pvit_10450	-1.17466	5.77999	0.000526642	0.00520911
C12ORF4	Pvit_17859	-1.17935	3.43728	0.00471711	0.0284517
FAM208B	Pvit_15323	-1.18144	4.94221	0.000175296	0.0021847
FIG4	Pvit_18953	-1.18176	4.92655	0.000638675	0.00609644
ZNF518B	Pvit_18444	-1.18216	4.22476	0.000342924	0.00368987
LIPA	Pvit_03894	-1.1827	4.33393	0.00374611	0.024014
WDR1	Pvit_10799	-1.1832	7.47181	0.00213476	0.0154764
S100A6	Pvit_02335	-1.18612	4.02903	0.00226626	0.0161876
MRPS7	Pvit_12803	-1.18617	5.83268	0.000232495	0.00270743
C16ORF13	Pvit_15656	-1.18793	3.42987	0.00482213	0.0288641
ARPC1B	Pvit_10515	-1.18838	5.15372	0.00680372	0.0376325
TROVE2	Pvit_09708	-1.18968	3.97902	0.0035481	0.0229937
MECR	Pvit_13737	-1.19068	4.17749	0.00104418	0.00892582
GBGT1	Pvit_04611	-1.19181	3.04246	0.00980944	0.0498383
NPRL2	Pvit_11260	-1.19351	3.29534	0.00107708	0.00915737
PNPLA4	Pvit_08924	-1.19452	4.22527	0.00837857	0.044021
SDR16C5	Pvit_07169	-1.19459	2.94137	0.00483217	0.0288967
GPR146	Pvit_17539	-1.19494	4.1433	0.00301766	0.0203329
JOSD1	Pvit_08370	-1.19648	4.43416	0.00147591	0.0116959
ZNF208	Pvit_02831	-1.19841	3.87135	0.00166372	0.0127745
LEPRE1	Pvit_15803	-1.20088	2.4669	0.00737847	0.039935
ENOSF1	Pvit_13994	-1.20144	5.09276	0.00195752	0.0144832
SLC43A3	Pvit_00101	-1.20224	5.16431	0.00810542	0.0429111
PXDN	Pvit_03613	-1.20369	5.27545	0.00140752	0.0113177
PPIL1	Pvit_10145	-1.20497	4.05924	0.00117647	0.00982339
AP4B1	Pvit_15400	-1.20506	3.53963	0.00154903	0.0121228
PRKDC	Pvit_15372	-1.20559	5.90414	0.00150368	0.0118563
TMEM69	Pvit_09268	-1.20639	4.11057	0.00325401	0.0215905
PNPLA3	Pvit_10188	-1.20694	5.35487	0.00168294	0.0128671
RALY	Pvit_11163	-1.20943	4.56395	0.00182579	0.0137343
ACAD8	Pvit_19219	-1.20957	5.70579	0.00524116	0.0306871
ACP2	Pvit_08676	-1.21037	3.99266	0.00191239	0.0142412
ENTPD5	Pvit_15631	-1.21126	3.90522	0.00359052	0.0232003
ZNF208	Pvit_03393	-1.21217	3.80141	0.000863962	0.00766389
TMEM42	Pvit_17936	-1.21421	5.05459	0.0031434	0.0209893
PIGO	Pvit_14204	-1.21511	5.49777	0.000259664	0.00295808
CYTH1	Pvit_06978	-1.21557	6.16382	0.000198696	0.00239806
MRE11A	Pvit_10314	-1.21722	3.13911	0.00283221	0.0194338
ABHD10	Pvit_00475	-1.2205	3.16104	0.00423244	0.0262186
ATX3	Pvit_12947	-1.22083	5.16382	0.000227665	0.00266573
SPRYD4	Pvit_00726	-1.22224	4.32806	0.00333036	0.0219469
IDH3B	Pvit_16042	-1.22239	6.43472	0.000230871	0.00269349
LIPE	Pvit_02854	-1.23291	3.99448	0.00931914	0.047927
DCLRE1C	Pvit_19392	-1.23331	2.98859	0.00894987	0.0464832
HAX1	Pvit_02322	-1.23377	4.38534	0.00633155	0.0356468
USP6NL	Pvit_14356	-1.23464	4.03203	0.00379958	0.0243142
C19ORF12	Pvit_08177	-1.23536	4.64987	0.00706683	0.0387476
RTN4IP1	Pvit_09286	-1.23646	4.68332	0.00780074	0.0416669
TSFM	Pvit_07449	-1.23696	4.17836	0.00203981	0.0149515
ZDHHC6	Pvit_07236	-1.23797	4.56868	0.000588531	0.00568757
FAM203A	Pvit_18725	-1.2444	2.3996	0.00510668	0.0301096
POP5	Pvit_03691	-1.24447	2.67623	0.00539943	0.0313949
BCL7B	Pvit_11971	-1.24819	3.86148	0.001442	0.0115214
CREM	Pvit_04090	-1.2482	3.203	0.00368606	0.0237082
MTO1	Pvit_11092	-1.24823	4.47371	0.0010312	0.00882089
CUEDC1	Pvit_13550	-1.25072	5.99188	0.00521237	0.0305469
COX15	Pvit_12769	-1.25124	6.57347	0.00107331	0.00913147
NR2E3	Pvit_13689	-1.25426	3.56413	0.00515337	0.0302998
PIGX	Pvit_12902	-1.25496	5.71365	0.000390133	0.00408958
PIP4K2B	Pvit_17333	-1.25695	5.56015	0.00281464	0.0193465
INSRR	Pvit_04912	-1.26	4.30315	0.000310295	0.00340568
TMEM43	Pvit_11462	-1.2608	4.75588	0.00614623	0.0348683
ANKZF1	Pvit_08803	-1.2634	3.1109	0.00347204	0.022632
PAN2	Pvit_00733	-1.26455	3.65479	0.00136206	0.0110366
DOPEY1	Pvit_09366	-1.26682	4.89893	0.000852577	0.00758649
C11ORF68	Pvit_10467	-1.26687	4.2579	0.000722301	0.00666251
TMEM106C	Pvit_07441	-1.26852	5.44128	6.1e-05	0.000912121
DCAF17	Pvit_15961	-1.27054	3.0669	0.00188786	0.0141002
COQ6	Pvit_15630	-1.27075	5.74179	0.000187563	0.00229446
C5ORF25	Pvit_11375	-1.27107	3.33411	0.00101434	0.00870617
MRPL53	Pvit_00071	-1.272	4.84286	0.00600003	0.0342548
DPF3	Pvit_01382	-1.27415	5.09325	0.00332051	0.0219049
ZNF208	Pvit_07134	-1.27482	4.31583	0.00308933	0.0207714
ZGC:162297	Pvit_08178	-1.27509	3.28188	0.00342293	0.022393
CETN3	Pvit_17845	-1.27621	4.11845	0.000189321	0.00230924
F1P3E1	Pvit_19167	-1.27986	2.7658	0.00601391	0.0343086
Q5XKY5	Pvit_11491	-1.28049	4.01029	0.0010662	0.00908937
HERC4	Pvit_05245	-1.28251	5.45219	3.21e-05	0.000543004
NDUFB4	Pvit_04469	-1.28312	7.38209	0.00353506	0.0229715
DDB2	Pvit_08675	-1.28337	1.94478	0.00898157	0.0466094
PARP1	Pvit_12966	-1.28344	5.97255	0.00018555	0.00227869
ACSS2	Pvit_15215	-1.28366	7.38931	0.00336596	0.0220822
CHID1	Pvit_08260	-1.2838	3.53243	0.00342985	0.0224266
LIAS	Pvit_17133	-1.28606	5.45304	9.96e-05	0.00137311
IGHMBP2	Pvit_08218	-1.28646	3.74819	0.000706833	0.00656307
LMO2	Pvit_06388	-1.28872	5.92775	0.000874989	0.00775306
XB-GENE-5924311	Pvit_08385	-1.28956	4.40004	0.0038443	0.0244637
Pvit_07150	Pvit_07150	-1.28977	2.52701	0.00274199	0.0189144
ZGC:92773	Pvit_07874	-1.29098	4.18864	0.00946885	0.0484202
MAN2C1	Pvit_05558	-1.29148	3.92237	0.00120718	0.0100134
ACTR2A	Pvit_10469	-1.29215	4.80837	0.000763672	0.00697266
EVI5	Pvit_00260	-1.29346	4.36571	0.000192323	0.00233231
BMP1	Pvit_06716	-1.29564	3.94379	0.000877621	0.00776547
C11ORF1	Pvit_19271	-1.29612	2.23704	0.00526442	0.0307947
Pvit_05410	Pvit_05410	-1.30265	2.08022	0.00676543	0.0374701
PDPR	Pvit_06800	-1.30285	5.94906	0.00165767	0.0127591
ALKBH7	Pvit_11624	-1.30421	4.49556	0.00311657	0.020878
ARPC3	Pvit_05635	-1.30719	4.4144	0.000170059	0.00212996
XB-GENE-5795369	Pvit_05028	-1.30817	2.11261	0.00387736	0.0246492
C10ORF2	Pvit_17801	-1.30864	4.01969	0.0032353	0.0214987
SI:DKEY-71H2.2	Pvit_16554	-1.30869	2.2633	0.00336484	0.0220822
ARL6IP4	Pvit_05644	-1.30902	3.80216	0.00072681	0.0066992
SEC11C	Pvit_18858	-1.31074	5.70054	1.26e-05	0.000253898
F1NU73	Pvit_19015	-1.31188	7.25594	0.00290306	0.0197402
XKR8	Pvit_03748	-1.31233	3.89273	0.000991227	0.00860749
ABT1	Pvit_00314	-1.3132	3.35884	0.00119224	0.0099288
DTWD1	Pvit_13655	-1.31327	2.88332	0.00812505	0.0429815
ZNF91	Pvit_08410	-1.31426	2.60128	0.00270725	0.0187837
C12ORF57	Pvit_12589	-1.31504	3.95556	0.000436152	0.00443186
ALKBH8	Pvit_19071	-1.31505	3.55168	0.00110586	0.00933904
MTIF3	Pvit_11746	-1.31624	5.21008	0.00167525	0.0128317
HCCS	Pvit_14686	-1.31639	6.44315	0.000800104	0.00721123
NADSYN1	Pvit_06405	-1.31909	4.36092	0.00157001	0.0122555
TRIM59	Pvit_08192	-1.3194	2.4895	0.00758764	0.0407173
ZFAND1	Pvit_00077	-1.31998	3.35165	0.000841134	0.00750587
MFN2	Pvit_06279	-1.32319	7.05671	0.0079771	0.0423384
ANGEL1	Pvit_01226	-1.32324	5.5341	0.00907319	0.0470027
FAM185A	Pvit_18346	-1.32338	2.95043	0.00330306	0.0218226
DPP3	Pvit_10471	-1.32369	3.53488	0.000773917	0.00705087
PPCDC	Pvit_02967	-1.32729	2.97322	0.001402	0.0113072
GSTZ1	Pvit_06163	-1.32759	3.71629	0.00381738	0.024391
ZGC:162396	Pvit_11857	-1.32776	3.33083	0.00400846	0.0253064
FAM217B	Pvit_17323	-1.32781	3.93091	0.00749037	0.0403327
LLPH	Pvit_07720	-1.32782	4.60957	0.000391376	0.0040958
ZNF366	Pvit_17551	-1.32853	2.17644	0.00307795	0.0207059
PPP1R10	Pvit_01564	-1.33483	5.75481	2.4e-05	0.000425062
RNASEH2A	Pvit_09605	-1.33759	3.90886	0.00471467	0.0284506
RX1	Pvit_09839	-1.33916	4.41135	0.000184333	0.00226594
NT5C1A	Pvit_17740	-1.34128	5.42404	0.00869589	0.0455018
PIH1D1	Pvit_04855	-1.34304	2.83962	0.00345407	0.0225616
TMOD3	Pvit_13677	-1.34347	5.26946	5.53e-05	0.000840975
DNHD1	Pvit_15740	-1.34515	4.3051	0.000566544	0.00551232
CLPP	Pvit_11626	-1.34724	4.8118	0.00221248	0.0159299
C8ORF37	Pvit_01966	-1.34813	4.03672	0.0038105	0.0243662
ITGA1	Pvit_12680	-1.34818	4.42959	0.0063303	0.0356468
DPF2	Pvit_14727	-1.3496	2.56236	0.00108069	0.00916946
Q5F3B9	Pvit_18693	-1.3499	7.36346	0.00384042	0.0244514
ZNF784	Pvit_12128	-1.35112	2.83289	0.00100927	0.00867822
LYPLAL1	Pvit_18285	-1.35122	3.73351	0.000835031	0.00746727
F1NNP2	Pvit_18284	-1.3517	4.68152	0.000150219	0.00192159
ADAMTS2	Pvit_01911	-1.35248	4.01851	0.00270901	0.0187856
MRPL21	Pvit_08219	-1.35501	5.70592	9.31e-05	0.00129882
DOK7	Pvit_10911	-1.35767	5.65516	0.000660022	0.00624797
PUR6	Pvit_05068	-1.35835	4.45773	0.000997976	0.00863633
ZNF420	Pvit_10088	-1.35848	3.09562	0.00190698	0.0142093
C10ORF28	Pvit_11785	-1.36187	2.90085	0.00791971	0.042087
BTD	Pvit_02687	-1.36202	2.61352	0.00299568	0.0202498
PYROXD2	Pvit_11783	-1.36211	2.55771	0.00530085	0.030946
C16ORF58	Pvit_10121	-1.36278	4.05249	0.000581008	0.00563131
AMT	Pvit_11309	-1.36347	3.05796	0.00113501	0.00954043
ZADH2	Pvit_14638	-1.36487	5.53704	0.000852115	0.00758649
C1QA	Pvit_18680	-1.36492	3.60295	0.00146847	0.0116515
PROM2	Pvit_17818	-1.3654	4.56178	0.000560793	0.00546767
ARSA	Pvit_11431	-1.3671	3.84891	0.00404269	0.0254944
TTLL4	Pvit_08798	-1.36778	3.43629	0.00570072	0.0328587
MTERFD3	Pvit_09760	-1.3725	4.54148	0.00048729	0.00488453
ZNF208	Pvit_13063	-1.37282	3.53634	0.001516	0.0119256
SUOX	Pvit_00622	-1.37339	6.42687	0.00094494	0.00827972
SGCB	Pvit_07590	-1.37401	6.63541	0.00323676	0.0214987
XRCC4	Pvit_17586	-1.37455	3.10712	0.00950733	0.0485973
KIAA1161	Pvit_01688	-1.37466	5.41629	0.000565993	0.00551122
OSGEP	Pvit_18374	-1.37601	3.07907	0.0026877	0.0186687
IPP	Pvit_09269	-1.37608	4.60903	0.000111218	0.00150037
CSGALNACT1	Pvit_14870	-1.37843	2.34185	0.00704677	0.0386881
TPMT	Pvit_10405	-1.37986	4.22275	0.000926965	0.00813353
LOXL1	Pvit_16111	-1.38145	3.95792	0.00550423	0.0318573
TSR2	Pvit_16722	-1.38387	3.54121	0.000513931	0.00510689
CPVL	Pvit_02696	-1.384	5.0541	6e-05	0.000900878
ENGASE	Pvit_06971	-1.38443	3.80747	0.000207862	0.00247783
GSTA1	Pvit_11828	-1.3874	5.48122	0.00407526	0.0256244
GTPBP3	Pvit_09979	-1.38975	3.24529	0.00354566	0.0229937
STX3	Pvit_00128	-1.39017	2.25281	0.00294323	0.0199273
N6AMT1	Pvit_15610	-1.39103	4.32354	0.00037207	0.00394406
PLSCR3B	Pvit_07869	-1.39224	5.42471	0.00410623	0.0257149
DUSP23	Pvit_00930	-1.39246	3.63077	0.00608303	0.0346032
FBXO25	Pvit_03623	-1.39388	3.05654	0.00269683	0.0187218
SLC4A7	Pvit_16632	-1.39553	5.13608	4.1e-05	0.000664503
FAM82B	Pvit_06119	-1.3985	5.32243	8.09e-05	0.0011524
HSD17B14	Pvit_04843	-1.39854	1.64657	0.00394447	0.0249876
TADA2L	Pvit_13540	-1.4008	4.48293	0.000345295	0.00370589
MUT	Pvit_01160	-1.40324	6.19445	2.05e-05	0.000378339
PECR	Pvit_06452	-1.40542	5.1972	7.29e-05	0.00105689
SIRT3	Pvit_15867	-1.40883	4.6197	0.00301558	0.0203298
APBB2	Pvit_17143	-1.40945	5.30482	0.000158566	0.00201405
SLC25A42	Pvit_09926	-1.41054	4.95147	0.00745206	0.0402124
PARP12	Pvit_06570	-1.41347	2.46567	0.00389429	0.0247443
TMEM177	Pvit_06463	-1.41474	3.24587	0.000623899	0.00596444
ZSCAN2	Pvit_16232	-1.41485	3.24103	0.000414216	0.00426747
MPI	Pvit_02965	-1.41518	5.23337	0.000389079	0.00408533
TTI1	Pvit_01855	-1.41568	2.83514	0.0014596	0.0116252
MRE11A	Pvit_19077	-1.41666	4.45601	9.39e-05	0.00130621
SAFB2	Pvit_08080	-1.41883	7.48825	9.73e-05	0.00134904
DYNLRB1	Pvit_11159	-1.42017	4.99354	6.88e-05	0.00101337
RAB28	Pvit_15819	-1.42018	1.52215	0.00425553	0.0263358
RALBP1	Pvit_14954	-1.42036	6.34382	7.21e-05	0.00105148
SLC6A8	Pvit_16698	-1.42166	8.48283	0.000240416	0.00277912
FLOT1	Pvit_13587	-1.4223	6.40287	8.95e-06	0.000192202
INO80E	Pvit_12082	-1.42295	4.02164	0.000247523	0.00284561
QKI	Pvit_04557	-1.42319	8.96947	0.000533871	0.00526764
SLC35E1	Pvit_09940	-1.42675	4.93381	4.52e-06	0.000108638
TACO1	Pvit_12113	-1.42724	5.02925	0.000204652	0.0024507
CCBL2	Pvit_08149	-1.42763	6.02948	0.00108397	0.00919109
FREM3	Pvit_02502	-1.42935	4.73692	0.00109916	0.00930113
CIAO1	Pvit_06670	-1.4313	3.72714	0.000171588	0.00214698
RASGRP3	Pvit_08727	-1.43236	5.84137	0.00982378	0.049891
HEG1	Pvit_03080	-1.43474	4.73672	0.00218532	0.0157794
CYB561D2	Pvit_11259	-1.4363	3.71829	0.000651281	0.00618152
ACOT11	Pvit_11548	-1.437	5.41818	4.66e-05	0.000730923
NAT6	Pvit_11266	-1.43839	3.58583	0.00551767	0.031914
DEDD2	Pvit_02871	-1.43963	9.77126	0.00101694	0.00872254
CD74	Pvit_18558	-1.44226	6.01785	0.00225597	0.0161525
C14ORF101	Pvit_02308	-1.44262	2.97283	0.000692043	0.0064879
ZNF420	Pvit_03874	-1.44266	2.66505	0.0057253	0.0329853
POLD1	Pvit_17673	-1.443	2.48912	0.00107902	0.00916146
Q7SX83	Pvit_13103	-1.44363	4.73191	3.99e-05	0.000652026
ETHE1	Pvit_18447	-1.44603	3.03141	0.000490963	0.00490963
C3ORF78	Pvit_18044	-1.44615	4.65087	0.00291507	0.0197898
TOMM40L	Pvit_09407	-1.44921	3.75507	0.0010097	0.00867822
SUGP1	Pvit_05965	-1.45075	5.29376	1.77e-05	0.000336104
ZGC:113263	Pvit_05683	-1.45213	3.36014	0.00055805	0.0054465
CCDC111	Pvit_12335	-1.45404	1.8678	0.00545496	0.0316012
RNF151	Pvit_01956	-1.45461	3.24823	0.00144175	0.0115214
ERCC5	Pvit_07839	-1.45486	4.59449	0.000108458	0.0014726
JKAMP	Pvit_02295	-1.45539	3.61398	0.000442119	0.00447806
HEMK1	Pvit_11254	-1.45611	2.59633	0.00427969	0.0264593
ARV1	Pvit_02071	-1.45698	3.0853	0.000319559	0.00348912
FECH	Pvit_09200	-1.45715	5.91362	0.000121421	0.00161212
BNC2	Pvit_01426	-1.45869	3.14928	0.00642944	0.036069
ZNF91	Pvit_17165	-1.46116	2.00532	0.00685245	0.0378025
AKAP6	Pvit_04746	-1.46118	6.26079	0.00019997	0.00240815
TMEM141	Pvit_08482	-1.46199	3.15992	0.00115902	0.00971787
PLXND1	Pvit_19153	-1.46232	5.68216	0.000864147	0.00766389
PPID	Pvit_17922	-1.46243	5.04096	0.00211254	0.0153605
ACTR3B	Pvit_04433	-1.4629	6.18807	0.00311679	0.020878
STX17	Pvit_15343	-1.46421	4.03347	4.39e-05	0.000699781
C5ORF42	Pvit_11175	-1.46592	4.92662	0.00237996	0.0168943
AASS	Pvit_14269	-1.46762	6.0291	0.00410077	0.0257149
FLT1	Pvit_11738	-1.47019	5.05259	8.6e-05	0.00121447
PBXIP1	Pvit_09463	-1.47065	6.70472	0.00542891	0.0315227
CNN2	Pvit_09996	-1.47103	4.61256	0.000524647	0.00519834
SAMHD1	Pvit_15218	-1.47127	4.82678	0.000526699	0.00520911
APEH	Pvit_11277	-1.47157	5.32697	2.65e-05	0.000463079
ZNF208	Pvit_18657	-1.47234	2.98128	0.00158296	0.0123196
Q5F3I3	Pvit_07493	-1.47609	2.60286	0.000752352	0.00690433
GSR	Pvit_00367	-1.47764	5.06615	5.2e-05	0.000799022
ARHGAP27	Pvit_17328	-1.48005	3.81129	5.91e-05	0.000891227
NOL6	Pvit_01698	-1.48144	2.67067	0.00135371	0.0109902
EMP2	Pvit_16742	-1.48183	3.53503	0.000700518	0.00653332
DSEL	Pvit_03400	-1.4826	4.638	0.00575232	0.0330955
C20ORF160	Pvit_11209	-1.48378	3.23602	0.00409524	0.0257148
LTBP3	Pvit_07677	-1.48432	2.13561	0.00167679	0.0128357
NUDT12	Pvit_09533	-1.48451	4.21606	6.93e-05	0.00101905
ATPAF2	Pvit_05666	-1.48516	3.57073	0.00214937	0.0155734
HTT	Pvit_03581	-1.48553	5.01444	1.5e-05	0.000291706
TBC1D7	Pvit_01655	-1.48594	3.93126	5.3e-05	0.00081119
ZNF268	Pvit_18864	-1.48633	2.82831	0.00264715	0.0184378
PSEN2	Pvit_00991	-1.48648	4.06931	0.000116969	0.0015629
KS6A5	Pvit_09742	-1.48731	2.40384	0.00131022	0.0106784
KCNJ8	Pvit_14345	-1.48732	2.50749	0.00494076	0.0293788
C2ORF56	Pvit_01101	-1.49111	4.2149	0.000147612	0.001894
OGDH	Pvit_15483	-1.49178	8.58062	0.00812554	0.0429815
CD14	Pvit_07943	-1.49209	1.70613	0.00470026	0.0283854
NHLRC2	Pvit_07244	-1.49358	5.22593	0.000916927	0.00807357
ANXA2	Pvit_17367	-1.49373	6.10517	5.67e-05	0.00085695
FLAD1	Pvit_09460	-1.49436	2.53729	0.000849511	0.0075699
ARSK	Pvit_14075	-1.4964	4.24762	2.7e-05	0.000469792
ZNF665	Pvit_17162	-1.49714	2.06122	0.00199873	0.0147017
PLA2G6	Pvit_08358	-1.49779	4.12498	0.00026549	0.00299211
CNOT3	Pvit_12159	-1.50107	4.64115	2.04e-05	0.000377188
ZGC:110366	Pvit_14721	-1.50157	2.57139	0.00211439	0.0153605
GPX8	Pvit_18423	-1.50321	2.00141	0.0079914	0.0423965
PEPD	Pvit_06803	-1.50338	5.65545	7.36e-05	0.00106294
AL928654.7.1	Pvit_03761	-1.50352	3.75464	0.00171919	0.0130729
SDCCAG3	Pvit_04679	-1.50607	2.83182	0.00200655	0.0147506
ECSIT	Pvit_14577	-1.50729	6.83217	0.000765112	0.00698075
C15ORF23	Pvit_06764	-1.50895	3.73661	0.000176746	0.00219625
C1QTNF1	Pvit_06972	-1.50897	3.9764	0.00598971	0.0342114
C6ORF162	Pvit_09344	-1.51055	3.25419	0.00318228	0.0212152
PCYOX1	Pvit_06640	-1.51392	5.64268	1.3e-05	0.000259739
LTBP3	Pvit_07678	-1.51503	5.2984	0.000130549	0.0017145
RNF212	Pvit_18271	-1.51695	3.41557	0.001343	0.0109103
ANO6	Pvit_11515	-1.518	3.98856	0.000279347	0.00312591
ERMP1	Pvit_08000	-1.51874	4.69197	0.00148158	0.0117261
ABCC5	Pvit_00236	-1.51895	8.04181	0.00022213	0.0026133
C1GALT1C1	Pvit_18902	-1.51901	2.87165	0.00068665	0.00644694
IRF3	Pvit_07371	-1.52176	2.60222	0.00110854	0.00935536
TAF1C	Pvit_14223	-1.52283	1.82474	0.00154203	0.0120831
ZNF208	Pvit_10503	-1.5233	2.54502	0.00178743	0.0135184
OMA1	Pvit_08020	-1.52336	3.22564	0.00491926	0.0292924
PEMT	Pvit_05018	-1.52478	3.46645	0.00230335	0.0164339
CAPS2	Pvit_10267	-1.5283	3.35229	0.000440474	0.00446858
FAM63A	Pvit_04974	-1.53237	4.65472	2.08e-06	5.79e-05
MBTPS2	Pvit_09551	-1.53251	4.16148	0.000239234	0.00277137
IQCB1	Pvit_06477	-1.53387	3.49696	0.000126097	0.00166195
EIF2AK1	Pvit_16473	-1.53455	4.09427	4.49e-05	0.000709578
KLC2	Pvit_09421	-1.53483	4.57168	0.0065023	0.0363304
C8ORF82	Pvit_15345	-1.53499	3.71747	0.000890848	0.00786593
PDSS2	Pvit_09282	-1.53584	3.24384	6.7e-05	0.000993697
SLC40A1	Pvit_17438	-1.53868	5.28324	0.000779457	0.00708597
TUFM	Pvit_04884	-1.53906	6.72842	0.000260688	0.00295916
CTH	Pvit_14308	-1.54115	3.86187	8.76e-05	0.00123364
SPTB	Pvit_16231	-1.5415	4.40517	0.00130343	0.0106437
IRGC	Pvit_11415	-1.54203	2.25416	0.00480712	0.0288365
MVP	Pvit_12097	-1.54262	5.29384	0.00036371	0.00386403
S100PBP	Pvit_17727	-1.54719	3.90898	5.41e-05	0.000827419
ZNF521	Pvit_18187	-1.54828	3.88088	0.00185263	0.0139113
CDKL3	Pvit_14478	-1.54951	3.84071	0.00403899	0.0254839
ZBTB41	Pvit_14628	-1.54994	3.97146	0.000101063	0.00138866
GRAP	Pvit_06501	-1.55041	1.92982	0.00585612	0.0336007
FAM173B	Pvit_18638	-1.55135	4.33793	0.000101999	0.00139999
DPM3	Pvit_09450	-1.55301	2.05526	0.00488677	0.0291721
ATG7	Pvit_12866	-1.55435	2.61657	0.000699394	0.00652768
UBIAD1	Pvit_06293	-1.55559	2.98402	0.000710191	0.00657971
GLT8D2	Pvit_15771	-1.55739	3.58554	0.00182385	0.0137279
XB-GENE-994120	Pvit_14211	-1.55808	5.56937	0.00261318	0.0182618
RAB1A	Pvit_17028	-1.55849	5.05677	0.00374861	0.024014
AOX1	Pvit_10437	-1.56031	6.03087	0.00641777	0.0360196
ACSF3	Pvit_16316	-1.56138	4.35797	0.000178033	0.00220789
EPN2	Pvit_17477	-1.56176	7.31351	0.0030136	0.0203298
DECR2	Pvit_06422	-1.56435	3.21876	9.82e-05	0.00135691
DBP	Pvit_12136	-1.56487	4.35687	0.000398054	0.00415189
ELMOD2	Pvit_02512	-1.56543	4.38797	7.7e-05	0.00110618
GALK2	Pvit_13658	-1.56607	2.80872	0.000958731	0.00837145
ZNF91	Pvit_13066	-1.56643	3.61184	0.000407452	0.00421502
ACOT1	Pvit_02920	-1.57087	3.71108	0.000589561	0.00568796
MFAP3	Pvit_10619	-1.57392	6.66487	1.35e-05	0.000267182
FNBP1	Pvit_04644	-1.57543	6.61447	0.0021767	0.0157261
NHLRC1	Pvit_10406	-1.57652	2.98271	0.00107315	0.00913147
TRIM28	Pvit_03124	-1.57694	6.32744	3.6e-06	9.16e-05
ARHGAP31	Pvit_04332	-1.57797	4.58575	0.00149124	0.0117803
ZNF208	Pvit_03442	-1.57996	2.06409	0.000628933	0.00600801
VPS41	Pvit_04155	-1.58026	5.33779	5.82e-07	2.06e-05
FTSJD1	Pvit_17177	-1.58114	1.99636	0.00279087	0.0192136
ACSF2	Pvit_07036	-1.58325	6.49435	0.00463559	0.0280899
RAD51D	Pvit_12006	-1.58708	2.17469	0.00123108	0.0101582
PPM1F	Pvit_18812	-1.58768	3.4144	0.000138859	0.00179817
IRGC	Pvit_03412	-1.59284	4.42497	2.71e-05	0.000472333
EPHX2	Pvit_07183	-1.59363	2.23044	0.000748985	0.00688345
METTL2A	Pvit_01004	-1.59549	3.72584	1.03e-05	0.000214182
ZNF208	Pvit_14684	-1.59702	4.08124	1.44e-05	0.000280775
TNFSF10	Pvit_09099	-1.59772	4.07927	0.00161104	0.0124638
ISCA2	Pvit_01199	-1.60108	6.34203	0.00014951	0.00191446
CALD1	Pvit_14888	-1.60196	6.60333	0.000183224	0.00225893
PMS1	Pvit_17443	-1.60198	5.04414	4.39e-05	0.000699781
KHK	Pvit_16533	-1.60209	3.60128	0.00058907	0.00568757
ALG12	Pvit_16078	-1.60468	3.64618	1.64e-05	0.000314353
DCP1B	Pvit_18778	-1.60602	4.18255	0.00163411	0.0126008
NDRG3	Pvit_15223	-1.60796	6.34046	0.00232858	0.0165763
SH3D19	Pvit_17887	-1.60805	5.6519	0.000660499	0.00624797
SLC44A5	Pvit_10385	-1.61435	5.81343	0.00889222	0.0462601
DUSP16	Pvit_13343	-1.61642	4.55701	0.00212613	0.0154227
ZNF571	Pvit_10132	-1.61725	5.23544	5.07e-05	0.000783171
C1QB	Pvit_18678	-1.61784	3.31882	0.000215696	0.0025567
IMPA1	Pvit_00076	-1.62072	4.4054	2.9e-05	0.000494335
TRMT61B	Pvit_16650	-1.62202	3.1411	0.000112591	0.00151565
PARP3	Pvit_03023	-1.62283	4.7705	3.72e-05	0.000615871
SPTB	Pvit_08838	-1.62323	5.97387	0.00070897	0.00657323
YPEL2	Pvit_13512	-1.62348	2.75578	0.00216206	0.0156473
ZNF208	Pvit_18064	-1.6238	4.32745	4.11e-05	0.000665566
SLC4A5	Pvit_06630	-1.62383	2.93831	0.00265581	0.0184777
CROCC	Pvit_06221	-1.62482	5.04716	0.00144587	0.011545
ALS2CL	Pvit_12604	-1.62581	3.78184	0.00720497	0.0393118
STK11IP	Pvit_08827	-1.6271	6.64271	0.0071756	0.0392245
STEAP3	Pvit_15052	-1.62856	3.35455	0.00225751	0.0161525
TEAD1	Pvit_10291	-1.62983	6.55089	0.00146452	0.0116493
NUDT13	Pvit_00977	-1.63021	2.84366	0.000715055	0.00661019
TRAPPC9	Pvit_11003	-1.63181	3.37123	0.000400027	0.00416213
PLOD2	Pvit_02902	-1.63285	3.8616	0.000534933	0.00527399
CDC34	Pvit_08054	-1.6352	4.14289	0.00012378	0.00163483
ACAT1	Pvit_19066	-1.63557	8.0598	0.00309192	0.0207777
PRADC1	Pvit_16845	-1.63717	2.2603	0.00438712	0.0269957
TMEM107	Pvit_14902	-1.63872	2.30063	0.00441191	0.0270907
RBMX2	Pvit_13490	-1.64034	4.04185	2.72e-05	0.000472352
PPA2	Pvit_06917	-1.64183	5.27093	6.12e-06	0.000140447
Q9W7K9	Pvit_13559	-1.64251	8.82824	0.00240225	0.0170164
LCMT2	Pvit_15749	-1.6439	5.80175	5.96e-05	0.000896606
ZNF208	Pvit_10215	-1.64494	3.04554	0.000367205	0.00389787
ACYP1	Pvit_01211	-1.64661	4.51161	2.76e-05	0.000478473
MEF2BNB-MEF2B	Pvit_09930	-1.64664	4.29169	0.000282842	0.0031566
RBM12B	Pvit_01949	-1.64675	5.41871	5.59e-06	0.000130691
ZNF91	Pvit_16570	-1.64732	2.85737	0.0010933	0.00925781
MPST	Pvit_08324	-1.64786	4.45364	6.87e-05	0.00101274
BCAT2	Pvit_04842	-1.64793	4.71874	0.000506268	0.00504267
C10ORF76	Pvit_17817	-1.64809	4.61796	4.46e-06	0.000107698
SUCLG2	Pvit_11877	-1.65098	5.99324	0.000299735	0.00330706
ANKRD40	Pvit_07027	-1.65195	1.84849	0.00842538	0.0442148
FAIM	Pvit_15045	-1.65246	4.40762	5.28e-06	0.000124749
MAOA	Pvit_15157	-1.6529	5.83887	0.00015642	0.00199281
YPEL3	Pvit_12104	-1.65493	3.90619	0.000706775	0.00656307
C5	Pvit_12212	-1.65539	1.95659	0.00169845	0.0129465
ZNF208	Pvit_02262	-1.65546	4.15864	7.5e-06	0.000165278
BLNK	Pvit_18443	-1.65633	2.22222	0.000551841	0.00539845
FASTKD2	Pvit_13105	-1.65647	5.59296	1.09e-05	0.000224209
ZNF208	Pvit_05973	-1.65876	2.62075	0.000294566	0.00325859
DFFA	Pvit_06305	-1.66122	2.69191	0.000185995	0.00228192
ZNF208	Pvit_02565	-1.66139	3.71992	9.39e-05	0.00130621
TRAK1	Pvit_01282	-1.66219	7.60609	4.19e-05	0.000675873
DNASE1L1	Pvit_16705	-1.66406	3.80963	0.00790651	0.0420523
MBD1	Pvit_00274	-1.66523	3.03726	5.25e-05	0.000806108
RAB8A	Pvit_09933	-1.66769	4.28541	8.91e-06	0.0001917
ANKRD40	Pvit_07029	-1.66856	4.87463	1.73e-06	5.02e-05
HECTD2	Pvit_11934	-1.66949	5.795	1.79e-05	0.000339006
CYP2W1	Pvit_17540	-1.67141	1.52054	0.00838147	0.044021
ZNF197	Pvit_08413	-1.6719	3.07616	0.000317988	0.00348101
RFX2	Pvit_09853	-1.67243	2.13182	0.00261679	0.0182769
XB-GENE-5795369	Pvit_04362	-1.67291	3.29659	0.000226549	0.00265536
NTN4	Pvit_11464	-1.67343	3.87179	0.000348486	0.00373378
GGT5	Pvit_03724	-1.67714	3.22502	0.00342228	0.022393
JMJD6	Pvit_13204	-1.67909	5.5979	1.74e-07	7.65e-06
ZNF91	Pvit_13058	-1.68085	2.28671	0.000320359	0.00349482
SPINK2	Pvit_19050	-1.68106	2.47675	0.00467777	0.0282686
AKIP1	Pvit_03793	-1.68118	1.9672	0.00239277	0.0169662
LYL1	Pvit_14582	-1.6849	2.47431	0.00268578	0.0186656
ZNF470	Pvit_04730	-1.68636	3.76351	0.000131057	0.00171655
MVK	Pvit_02431	-1.6866	1.81737	0.000550384	0.00538837
C1ORF123	Pvit_11528	-1.68748	4.27525	7.17e-06	0.000159791
CRYL1	Pvit_12926	-1.68763	3.67459	5.05e-05	0.000781161
OXNAD1	Pvit_02682	-1.68992	4.45095	9.49e-06	0.00020071
F1P3W1	Pvit_11034	-1.69047	4.64987	0.0066165	0.0367908
AC114947.1.1	Pvit_12694	-1.6908	5.04223	0.00187454	0.0140257
MCM8	Pvit_08272	-1.69114	3.16993	0.000140917	0.00182041
HM14A	Pvit_12390	-1.69246	4.99993	3.57e-07	1.36e-05
MPP7	Pvit_04109	-1.69268	5.20643	0.00157476	0.0122785
PTER	Pvit_12506	-1.69507	4.24471	0.00748129	0.0403054
HBE1	Pvit_15721	-1.69522	6.73494	0.00531994	0.0310043
C7ORF58	Pvit_10713	-1.69546	3.75128	0.00101895	0.00873381
IFT52	Pvit_07754	-1.69628	2.93227	0.000609592	0.00583209
VSIG4	Pvit_13287	-1.69851	1.69846	0.0054236	0.0315064
PPIA	Pvit_15479	-1.69875	7.40482	0.000742656	0.00683027
ERCC8	Pvit_13775	-1.6998	2.31258	0.000555248	0.00542756
SH3PXD2A	Pvit_16805	-1.70063	4.29515	2.6e-05	0.000455171
CA14	Pvit_04952	-1.70074	6.12383	0.000257013	0.0029333
CCBL1	Pvit_04654	-1.70251	3.74243	0.0015853	0.0123301
Pvit_12404	Pvit_12404	-1.70613	2.4216	0.000437695	0.00444396
NEK1	Pvit_03639	-1.70626	4.54637	7.77e-06	0.0001699
SLC2A9	Pvit_10800	-1.70808	3.36042	0.00770729	0.0412715
Q9W6F6	Pvit_13085	-1.71048	4.59117	7.49e-05	0.00107945
HNMT	Pvit_01601	-1.71296	2.34775	0.000794579	0.0071717
TMEM63A	Pvit_12972	-1.71307	3.91822	2.66e-05	0.000463675
DTNA	Pvit_15366	-1.71397	8.32033	8.86e-05	0.00124514
SERPING1	Pvit_00106	-1.71503	3.41528	0.00295099	0.0199691
TOP3A	Pvit_06495	-1.71652	3.60727	6.86e-06	0.000154365
RG9MTD3	Pvit_15544	-1.71694	3.28971	0.000320848	0.00349713
CXXC1	Pvit_00273	-1.71874	4.18969	8.44e-06	0.000183143
PEX12	Pvit_12008	-1.71893	2.05489	0.000274554	0.00307886
ADCK4	Pvit_16966	-1.72083	2.85051	3.25e-05	0.000546514
ZNF180	Pvit_10094	-1.72255	1.6601	0.00723062	0.0394017
RP11-80H18.3.1	Pvit_03198	-1.72498	4.27721	1.19e-05	0.000242517
MRPS6	Pvit_10669	-1.72511	4.83268	3.28e-06	8.47e-05
ODF2L	Pvit_16575	-1.7259	4.01627	4.88e-05	0.000757603
METTL3	Pvit_02640	-1.72648	2.84059	3.66e-05	0.000606038
PIK3IP1	Pvit_03701	-1.72648	4.03046	0.000108938	0.0014774
NP_001106562.1	Pvit_13942	-1.72757	4.81993	0.00217194	0.0157008
ECHDC1	Pvit_01728	-1.72803	2.42501	0.000561087	0.00546767
GSS	Pvit_15214	-1.72866	4.39127	4.01e-06	9.85e-05
TRIM37	Pvit_13507	-1.72971	4.72978	0.000464581	0.00468297
ECI2	Pvit_05687	-1.73393	3.37132	1.99e-05	0.000370852
PIGQ	Pvit_06417	-1.73454	2.98626	0.00126162	0.0103627
CPXM1	Pvit_16839	-1.73456	3.46798	0.00359838	0.0232391
EPS15L1	Pvit_09981	-1.73493	2.01417	0.00719387	0.0392903
ZNF91	Pvit_08029	-1.73592	2.3203	0.00180965	0.0136373
Q5ZL46	Pvit_17251	-1.73814	4.20124	0.000374738	0.00396319
METTL21A	Pvit_13102	-1.7393	2.41593	0.000276099	0.00309231
IVD	Pvit_06762	-1.74009	7.40494	8.58e-05	0.00121447
PLA2R1	Pvit_15947	-1.74581	1.76925	0.00210902	0.0153605
SARS2	Pvit_16900	-1.75147	3.69135	2.78e-05	0.000480589
RCC2	Pvit_06258	-1.75347	3.68634	0.000121333	0.00161212
TTC38	Pvit_13335	-1.75505	4.81868	2.17e-05	0.000394577
MCM4	Pvit_15373	-1.75535	3.52831	0.000823082	0.00738663
SEMA3GB	Pvit_16716	-1.76013	4.11803	0.00677868	0.037527
COL4A2	Pvit_15929	-1.76054	4.79665	0.000809232	0.00727789
UNK	Pvit_05450	-1.76254	3.70282	9.85e-05	0.00135915
Q5ZIZ3	Pvit_15239	-1.76442	6.34092	3.64e-07	1.39e-05
FBLN5	Pvit_12945	-1.76539	4.24997	0.00289921	0.0197246
PET112	Pvit_17889	-1.76761	4.59191	9.78e-06	0.000205348
ERCC2	Pvit_16993	-1.77317	4.29075	5.81e-06	0.000134741
DNAH7	Pvit_11655	-1.77558	1.43545	0.00191817	0.0142673
[truncated: 484 more rows]

## Sheet: Brain 2Dv2M
Differential gene expression of two days post-arousal vs. two months post-arousal in brain.
Gene	logFC	logCPM	PValue	FDR
NFIL3.2	-3.32958	4.35541	1.35194e-11	1.70345e-07
C1ORF51	2.19176	4.38415	2.81939e-09	1.77622e-05
WU.FC01D11	3.06018	1.56517	8.45937e-09	3.55294e-05
PER3	1.44296	5.22735	6.94679e-07	0.00218824
NFIL3	-1.72607	6.2433	1.04857e-06	0.00264239
ARNTL	-1.644	4.76758	1.57634e-06	0.00331032
Pvit_11268	-3.13198	3.99589	3.60856e-06	0.0064954
DUSP27	3.82617	8.4995	6.20637e-06	0.00977504
KLHL31	2.98128	8.86538	9.98713e-06	0.013982
PRSS55.2	2.25808	3.21086	1.68591e-05	0.0212425
CHD2	0.980647	7.16325	1.90939e-05	0.0218712
Q5F3S7	1.22736	4.79165	3.98634e-05	0.0418565

## Sheet: Heart 2Dv2M
Differential gene expression of two days post-arousal vs. two months post-arousal in heart.
Gene	logFC	logCPM	PValue	FDR
ANGPTL4	5.92571	4.28823	5.34337e-16	6.73264e-12
CPT1A.1	2.73403	6.85537	4.17446e-13	2.62991e-09
PER3	2.05433	5.22735	4.64362e-12	1.95032e-08
CDK1	-4.91214	0.834294	1.24186e-11	3.91186e-08
KIAA0101	-3.96091	1.21146	5.77697e-10	1.4095e-06
GRIA4	5.50747	6.18505	6.71191e-10	1.4095e-06
CROT	1.7595	5.65684	2.99494e-09	5.3909e-06
C1ORF51	2.20275	4.38415	7.46147e-09	1.17518e-05
WU.FC01D11	3.46082	1.56517	1.86557e-08	2.43456e-05
ANLN	-2.42383	5.61701	1.93219e-08	2.43456e-05
PLCD4	-4.39226	4.34904	3.86143e-08	4.42309e-05
ATP9A	1.63027	5.47199	4.47813e-08	4.70204e-05
CAMTA2	-1.82871	6.97988	6.56356e-08	6.36161e-05
CXCR7	1.99128	4.26166	8.17224e-08	7.35502e-05
MTF2	1.44	5.89251	1.35443e-07	0.000107649
PLIN3.3	1.49911	5.75498	1.43985e-07	0.000107649
TTC13	-1.62795	6.11282	1.45241e-07	0.000107649
NR1D4A	-3.02967	4.03135	2.68107e-07	0.000187675
LIN54	1.14398	6.36247	2.89209e-07	0.000191791
TGS1	-1.29367	7.0289	3.56008e-07	0.000224285
ABCA1.1	1.69406	6.55926	4.00478e-07	0.000233253
RRM2	-1.85408	5.17958	4.07268e-07	0.000233253
ACADVL	1.232	8.21094	6.26708e-07	0.000343327
RETSAT.2	2.30798	3.41441	7.77966e-07	0.000408432
SRGAP2	1.74238	4.12137	8.52441e-07	0.00042963
MAOB	-5.5597	4.26116	1.01062e-06	0.000489762
KIF23	-2.52393	1.37377	1.36812e-06	0.000638457
ZNF367	-1.76625	3.09707	2.08326e-06	0.000888633
GNRHR2	-4.97764	1.08179	2.09624e-06	0.000888633
STIM2	1.1224	5.26571	2.11579e-06	0.000888633
CERS5	1.14994	5.29546	2.22458e-06	0.000904184
SNTA1	-1.30838	6.31063	2.81994e-06	0.00111035
KPNA2	-2.48866	1.53802	4.03159e-06	0.00153934
AATK	-2.50176	7.95447	4.39245e-06	0.00162779
SLC25A34	2.10612	5.18517	5.24703e-06	0.00188893
UNC79	-2.0656	4.91506	6.07997e-06	0.00211076
PRSS55.2	3.62209	3.21086	6.19826e-06	0.00211076
HADHA	1.06886	8.38324	6.67625e-06	0.00219198
TEKT1	3.60825	3.00763	6.78471e-06	0.00219198
CRY2	1.30823	5.76913	7.9908e-06	0.0025171
CDC14B	1.05405	5.91989	8.62931e-06	0.00265193
C16ORF45	-1.72973	4.74147	8.9382e-06	0.00268146
MFN1	-0.990885	7.22057	9.45415e-06	0.00277029
DUSP16	-1.69517	4.55324	9.7772e-06	0.0027802
AXDND1	5.69527	4.01742	9.92928e-06	0.0027802
STMN1	-1.61548	8.01824	1.03526e-05	0.00283572
DTWD1	2.12885	2.88451	1.07814e-05	0.00289034
AEBP2	1.19904	7.37024	1.19388e-05	0.00313393
DOT1L	1.53335	4.85726	1.53217e-05	0.00390739
ROGDI	1.60453	4.50072	1.55055e-05	0.00390739
ZNFX1	2.06096	4.20348	1.83485e-05	0.00450501
BRWD3	1.04491	5.89772	1.85921e-05	0.00450501
CRYBB3	-4.72679	2.2123	1.90284e-05	0.00452374
UBB	-1.31573	8.10806	2.09844e-05	0.00489635
CELSR3	-2.16124	3.4814	2.16128e-05	0.00495128
MEI1	4.625	1.81465	2.29273e-05	0.00515864
ODZ4	2.2316	3.09897	2.36544e-05	0.00522887
ELAVL4	-3.23727	4.62786	2.48437e-05	0.00530013
GLRA3	-4.92737	1.26836	2.55748e-05	0.00530013
XYLT1	1.43462	3.71792	2.56151e-05	0.00530013
CDH20	-4.62888	3.37183	2.5924e-05	0.00530013
IFT57	1.70492	5.06974	2.65293e-05	0.00530013
XB.GENE.5797210	4.18262	2.24955	2.66714e-05	0.00530013
ARRDC2	1.95895	6.19043	2.69213e-05	0.00530013
CCNB1	-2.61956	2.01866	3.36893e-05	0.00653055
COMT	-1.51319	4.17268	3.72475e-05	0.00695884
TRIM24	0.948881	5.73389	3.78507e-05	0.00695884
GLI3	2.53479	2.30549	3.85545e-05	0.00695884
LIN7A	-1.93346	6.03499	3.86539e-05	0.00695884
BMP7	2.34456	2.39844	3.86602e-05	0.00695884
ARNTL	-1.41582	4.76758	3.96133e-05	0.00702997
PCDH17	3.81251	3.11054	4.73885e-05	0.00829299
TUBB4B	-1.17517	6.71899	5.07808e-05	0.00873851
FBLN5	2.18793	4.24124	5.1717e-05	0.00873851
BRSK2	-3.00873	3.46535	5.20149e-05	0.00873851
ADCY3..1.OF.2.	-1.16106	6.12149	5.46462e-05	0.00905977
GDAP1L1	-3.16601	3.74131	5.70256e-05	0.00933147
C9ORF172	3.0996	3.06152	6.0429e-05	0.00976161
NR2F1	1.95015	6.07911	6.28363e-05	0.010022
SCN2B	3.74719	5.64162	6.45097e-05	0.0101603
REV1	1.00615	6.18043	6.69002e-05	0.0104067
PCDH10	3.3459	3.93119	7.20298e-05	0.011068
CHST1	2.38889	3.02608	7.88846e-05	0.0119753
MPP2	1.8299	5.05904	8.19922e-05	0.0122829
PTPRF	1.65616	5.20073	8.2861e-05	0.0122829
LRRC10	-1.46354	5.611	8.62392e-05	0.012635
GNAO1	-1.02754	7.02769	9.22389e-05	0.0133587
ZNF180.6	-1.26696	3.4526	9.38324e-05	0.0134351
PTBP2	1.02048	6.43816	0.000108043	0.0152959
ATP2B2	3.20797	5.92447	0.000110275	0.0154385
ACSL1	1.29142	8.59935	0.00012245	0.0169546
TRIM36	-1.44656	5.05337	0.000127711	0.0171142
LOC100132731	-2.44037	1.14709	0.00012795	0.0171142
F1N8F1	-1.92294	5.26446	0.00012829	0.0171142
SACS	-1.56703	6.40118	0.000131267	0.0171142
TMEM39A	1.00702	4.92276	0.000131407	0.0171142
CALB2	7.93479	3.59935	0.000131753	0.0171142
TMEM145	3.05845	5.15725	0.000136649	0.0175691
SESN1	1.02382	4.84158	0.000138875	0.017675
RP4.697K14.7.1	1.95419	3.35465	0.000146595	0.0184709
ZGC.153654.2	1.39292	5.56228	0.000152115	0.0189767
ACTG2	-1.65344	6.51412	0.000154396	0.0190724
ANKS6	1.11043	4.5882	0.000168691	0.020636
SHISA7	6.0512	2.56369	0.000172646	0.0209167
LPCAT3	1.09278	6.13817	0.000175909	0.0211091
ID4	2.4214	3.94996	0.000180018	0.0213984
DYRK3	-1.12854	4.52682	0.000202089	0.0237974
PIAS3	1.06723	4.65802	0.00021174	0.0245784
CCDC66	-1.07398	4.79326	0.000213882	0.0245784
ADCY2	1.3853	5.25001	0.000215778	0.0245784
MCM5	-1.93948	1.48191	0.000216524	0.0245784
ZNF84.1	-1.84182	1.71359	0.000218579	0.0245902
GABRG1	3.34876	1.82649	0.00022497	0.0250852
GREM2	-1.37268	5.59704	0.000230035	0.0254249
PRELP	-1.20615	5.4706	0.000246143	0.0266836
FUZ	-1.63624	2.3325	0.000246191	0.0266836
ARID1B	1.04334	6.31698	0.000247951	0.0266836
MEX3D	-1.34352	2.53212	0.000249894	0.0266836
PLEKHG4B.1	1.72953	4.36484	0.000256927	0.027204
Pvit_07562	-1.96003	2.43611	0.000276905	0.029075
E1BRN5	2.35284	4.69856	0.000286618	0.0298461
HMMR	-1.43366	2.14929	0.00030124	0.0311116
RPTOR	0.962782	4.62945	0.000304563	0.0311991
MYC	1.36668	5.33313	0.000314045	0.0318595
RHBDL1	2.47115	3.67456	0.000316066	0.0318595
TAC1	-3.22056	4.11285	0.000327474	0.0327474
PLCB4.1	1.6514	4.73692	0.000338463	0.0333191
RHOQ	-1.11478	6.41219	0.000341059	0.0333191
PRICKLE4	-1.1802	4.72199	0.000341124	0.0333191
USP48	0.940888	4.39712	0.000346561	0.0335898
ZBTB8B	-1.65399	2.60079	0.000352072	0.0338634
S100A1	-2.08483	6.55543	0.000362571	0.034609
SMTNL2	1.34487	6.84213	0.000366579	0.0347286
MMD	0.985506	6.09586	0.00038475	0.0360604
NHLRC1	-1.60277	2.97327	0.000386361	0.0360604
G6PC	2.40027	3.07117	0.000397881	0.0368625
FSD1	-3.62916	2.99283	0.000404583	0.0372098
LMBR1	0.799269	6.47194	0.00040966	0.0374038
SI.CH211.14K19.7	-1.37606	3.90687	0.000416377	0.0374814
Q5ZKB3	1.30181	3.42194	0.000416569	0.0374814
HKDC1	2.6298	3.8739	0.000419435	0.0374814
C16ORF88	-0.84515	4.87454	0.000435665	0.0386576
SLAIN2	0.747456	6.55835	0.000449567	0.0396122
GPD1	1.7645	7.90453	0.000465358	0.0407188
KIRREL3L	-0.959932	5.94428	0.000486131	0.0422431
SHISA6.1	-1.82416	4.40243	0.000509643	0.0439829
CEP97	-1.50537	2.53772	0.000517274	0.0443378
HADHB	0.803392	8.44918	0.000534365	0.0454932
IGHG1	-2.4263	1.90223	0.000561317	0.0473032
YPEL2	1.57982	2.7497	0.000563134	0.0473032
SNAP47	1.11788	4.64631	0.000573527	0.0478572
XPNPEP1	-1.09141	6.46355	0.000591342	0.0488293
Pvit_07329	-1.67314	3.09381	0.000593333	0.0488293
RBM3	-0.719401	10.1221	0.000604733	0.0488293
SYP	-1.88782	5.83893	0.000606603	0.0488293
PHACTR3	1.67634	4.41995	0.000606894	0.0488293
EPB41L4B	1.59972	3.77748	0.000608429	0.0488293
EHBP1	1.00904	4.83733	0.000620133	0.0491733
PLCB4	2.52095	2.89775	0.00062052	0.0491733

## Sheet: Skeletal Muscle 2Dv2M
Differential gene expression of two days post-arousal vs. two months post-arousal in skeletal muscle.
Gene	logFC	logCPM	PValue	FDR
ANGPTL4	6.76496	4.28823	5.32067e-20	6.70404e-16
CPT1A.1	3.08929	6.85537	8.53351e-16	5.37611e-12
ACADVL	1.99859	8.21094	2.68933e-15	1.12952e-11
MKNK2	2.21459	8.68917	7.95829e-14	2.26834e-10
SI.DKEY.205H13.1	4.31276	9.92907	9.00136e-14	2.26834e-10
Pvit_08953	4.21061	3.54908	4.06459e-12	8.53563e-09
HADHA	1.6607	8.38324	5.18992e-12	9.34186e-09
LMBR1	1.56842	6.47194	1.32987e-11	2.09455e-08
C1ORF51	2.4829	4.38415	6.69949e-11	9.37929e-08
LMBR1L	2.16893	5.4355	3.34955e-10	4.22043e-07
MIA3	1.26507	7.72994	9.14406e-10	1.04741e-06
WU.FC01D11	4.8891	1.56517	1.83358e-09	1.92526e-06
PTPRE	2.42192	4.52227	2.55897e-09	2.44703e-06
F1NES8	6.42173	3.00753	2.71892e-09	2.44703e-06
ZNF395	2.80022	2.79181	3.25087e-09	2.73073e-06
MLYCD	1.8336	7.54391	5.18e-09	4.07925e-06
BRF2	-1.66716	3.74178	1.29569e-08	9.60332e-06
ATF3	-3.83258	4.36155	3.25236e-08	2.27665e-05
GABRR3	5.13589	1.75784	7.21639e-08	4.78561e-05
PER3	1.58843	5.22735	8.63824e-08	5.44209e-05
FTH1.2	1.29928	9.19403	1.02564e-07	6.15385e-05
FEM1C	-1.51551	6.53554	1.60016e-07	8.93836e-05
MSANTD3	-1.47846	4.2867	1.63161e-07	8.93836e-05
HNMT.1	-4.1298	2.77609	1.79571e-07	9.34757e-05
CEP97	-2.56537	2.53772	1.85468e-07	9.34757e-05
HADHB	1.20391	8.44918	2.64214e-07	0.000128042
MICALCL	4.56364	4.21883	3.42116e-07	0.000159654
ACSL1	1.72652	8.59935	3.82778e-07	0.00017225
HSDL2	1.21465	7.02473	4.12936e-07	0.000179413
OSBPL9	1.05992	7.17877	4.65515e-07	0.000195516
CEP85L	1.68113	7.23647	5.2815e-07	0.000214667
PER1	2.37049	6.96536	5.85305e-07	0.000230464
UCP2	4.82837	5.39371	6.99199e-07	0.000266967
MKI67IP	1.1191	7.15423	7.67199e-07	0.000284315
PLIN3.3	1.35266	5.75498	1.1807e-06	0.00042505
MYC	1.8541	5.33313	1.23444e-06	0.000432055
GLDC	3.92516	6.27228	1.36774e-06	0.000465771
GNL2	1.02536	6.60815	1.48128e-06	0.000487698
SLC25A34	2.20488	5.18517	1.53184e-06	0.000487698
ADAMTS19	-1.97847	5.60172	1.54825e-06	0.000487698
SMYD5	1.52901	4.88968	1.67293e-06	0.000507942
PRODH	2.36552	6.67406	1.69314e-06	0.000507942
BCAP29	1.16581	5.5404	1.94942e-06	0.000560041
VCPIP1	-1.13912	5.00533	1.96289e-06	0.000560041
RFK	-1.62214	5.43255	2.00015e-06	0.000560041
ZMPSTE24	-2.10021	5.66217	2.22562e-06	0.000609625
DUSP8	-1.92952	4.11194	2.46352e-06	0.000660434
DOCK9	1.27114	6.44614	2.83216e-06	0.000743441
SLC30A2	5.55644	1.86167	3.08335e-06	0.000775165
ANKRD26	-1.21231	5.09	3.10335e-06	0.000775165
PPP4R4.1	3.78325	4.88195	3.15432e-06	0.000775165
TMEM179	-6.14846	6.04789	3.20201e-06	0.000775165
RPH3A	-2.36703	4.66135	3.26061e-06	0.000775165
PLEKHD1	-1.98969	3.97874	3.94411e-06	0.000920292
STK17B	-1.62432	5.71199	4.08886e-06	0.00093672
TNIP1	-1.39298	5.70443	4.80891e-06	0.00108201
TGS1	-1.15946	7.0289	5.24043e-06	0.00115841
MUTED	-1.58576	4.0585	5.67275e-06	0.00123236
NFIL3.6	2.01899	6.88076	6.14449e-06	0.00131221
Pvit_05566	-5.41428	2.51007	6.3739e-06	0.00133852
EIF4B	0.950205	9.87698	6.55635e-06	0.00134673
F1NXZ1	-2.64455	7.14311	6.62676e-06	0.00134673
JMJD6	-1.07406	5.59753	7.12469e-06	0.00142494
IP6K2	1.47434	7.11273	7.38591e-06	0.00144491
LIMD1	-1.32477	5.78756	7.53592e-06	0.00144491
XPA	-1.89113	4.42215	7.56857e-06	0.00144491
EEF1D	1.04566	8.79265	7.79181e-06	0.00144998
SMARCA5	-1.57383	4.39339	7.82528e-06	0.00144998
PSMD1	1.09791	7.20016	8.21365e-06	0.00149988
PRKCB	2.60998	4.85281	8.41703e-06	0.00151507
POLR2C	1.43583	5.76393	8.71934e-06	0.00154738
ZNFX1.2	4.15035	1.19872	9.00108e-06	0.00156748
VAT1L	3.14305	3.99884	9.08145e-06	0.00156748
PREX1	1.30746	5.64744	9.2324e-06	0.001572
LRRC34	-5.14976	2.55204	1.04995e-05	0.00176391
SRSF3	-0.952806	7.57615	1.06571e-05	0.00176683
YDJC	3.65128	1.85449	1.19919e-05	0.00196231
C15ORF27	-2.76218	3.53552	1.22362e-05	0.00196387
UCP3	2.50656	5.5965	1.23131e-05	0.00196387
ZMIZ1	1.11194	6.27463	1.29888e-05	0.00204574
SEZ6	3.65535	5.04194	1.31653e-05	0.00204794
KLF11	1.96274	3.82991	1.343e-05	0.00206363
DDX21	0.920946	9.30828	1.49346e-05	0.00226718
GRINA.1	1.35739	6.20393	1.60037e-05	0.00238629
STOML2	1.05183	6.08034	1.61212e-05	0.00238629
CCDC164	2.99065	3.20833	1.62874e-05	0.00238629
[truncated: 284 more rows]
