# Supplementary material for: Waking the sleeping dragon: gene expression profiling reveals adaptive strategies of the hibernating reptile Pogona vitticeps
Source: BMC Genomics. 2019 Jun 6;20:460. doi: 10.1186/s12864-019-5750-x (PMC6555745; doi:10.1186/s12864-019-5750-x)
Supplement: Supplementary file 2 — Table S2. Gene ontology enrichment analysis data of differentially expressed genes. Full list of enriched biological pathway gene ontologies in upregulated and downregulated gene datasets in brain, heart, skeletal muscle, and common genes as outputted fromx GOrilla. (XLSX 140 kb) [file 12864_2019_5750_MOESM2_ESM.xlsx]

## Sheet: Brain
Protein expression data of brain samples.
Accession Number	Gene	Counts H1	Counts H2	Counts H3	Counts A1	Counts A2	Counts A3	Hibernation Mean	Hibernation SE	Awake Mean	Awake SE	Fold Change	SEM Overlap
ABI1_HUMAN	ABI1_HUMAN	3	2	2	5	5	3	2.33333	0.333333	4.33333	0.666667	0.538462	No
CNBP_BOVIN	CNBP	9	12	12	8	7	6	11	1	7	0.57735	1.57143	No
COF2_CHICK	COF2_CHICK	6	4	3	1	3	3	4.33333	0.881917	2.33333	0.666667	1.85714	No
LNEBL_MOUSE	LNEBL	5	5	5	3	4	5	5	0	4	0.57735	1.25	No
Pvit_00311	RBM3	17	9	20	10	10	13	15.3333	3.28295	11	1	1.39394	No
Pvit_00312	CIRBP	8	10	10	8	7	7	9.33333	0.666667	7.33333	0.333333	1.27273	No
Pvit_00423	ALDOC	12	11	13	9	9	6	12	0.57735	8	1	1.5	No
Pvit_00476	TAGLN3	0	2	5	5	5	5	2.33333	1.45297	5	0	0.466667	No
Pvit_01447	DNAJC6	3	4	3	1	2	3	3.33333	0.333333	2	0.57735	1.66667	No
Pvit_01966	C8ORF37	3	4	1	8	5	6	2.66667	0.881917	6.33333	0.881917	0.421053	No
Pvit_02391	MAP6	5	9	5	10	14	14	6.33333	1.33333	12.6667	1.33333	0.5	No
Pvit_03066	NCL	6	6	5	3	3	2	5.66667	0.333333	2.66667	0.333333	2.125	No
Pvit_03124	TRIM28	1	3	2	7	5	3	2	0.57735	5	1.1547	0.4	No
Pvit_03565	GFAP	36	17	28	10	15	19	27	5.50757	14.6667	2.60342	1.84091	No
Pvit_03753	STX12	3	5	3	5	6	4	3.66667	0.666667	5	0.57735	0.733333	No
Pvit_04169	SEPT7	3	8	3	7	11	7	4.66667	1.66667	8.33333	1.33333	0.56	No
Pvit_04280	DPYL2	34	31	38	37	36	43	34.3333	2.02759	38.6667	2.18581	0.887931	No
Pvit_04942	SV2A	6	4	5	3	3	5	5	0.57735	3.66667	0.666667	1.36364	No
Pvit_05752	STIP1	2	3	2	6	3	4	2.33333	0.333333	4.33333	0.881917	0.538462	No
Pvit_05821	LRP1	9	9	15	21	19	14	11	2	18	2.08167	0.611111	No
Pvit_06647	AAK1	1	3	3	6	4	3	2.33333	0.666667	4.33333	0.881917	0.538462	No
Pvit_06831	MTSS1L	3	1	2	3	3	5	2	0.57735	3.66667	0.666667	0.545455	No
Pvit_07626	MAPT	24	38	41	52	43	51	34.3333	5.23874	48.6667	2.848	0.705479	No
Pvit_08045	CIRBP	10	13	12	7	4	8	11.6667	0.881917	6.33333	1.20185	1.84211	No
Pvit_08250	CEND1	3	9	5	7	8	11	5.66667	1.76383	8.66667	1.20185	0.653846	No
Pvit_08288	HSPA9	15	10	9	9	4	5	11.3333	1.85592	6	1.52753	1.88889	No
Pvit_08345	H1F0	10	8	14	5	6	7	10.6667	1.76383	6	0.57735	1.77778	No
Pvit_09194	ATP5A1	10	11	9	8	10	8	10	0.57735	8.66667	0.666667	1.15385	No
Pvit_09359	SNAP91	7	9	8	9	10	9	8	0.57735	9.33333	0.333333	0.857143	No
Pvit_09396	GNG3	7	7	7	10	10	6	7	0	8.66667	1.33333	0.807692	No
Pvit_09683	TPPP	8	9	10	11	10	11	9	0.57735	10.6667	0.333333	0.84375	No
Pvit_09692	VGF	2	3	2	7	3	3	2.33333	0.333333	4.33333	1.33333	0.538462	No
Pvit_10654	HSPD1	14	10	13	9	11	11	12.3333	1.20185	10.3333	0.666667	1.19355	No
Pvit_10885	HIST1H1D	5	5	6	2	2	5	5.33333	0.333333	3	1	1.77778	No
Pvit_11396	ETFB	1	4	2	5	4	4	2.33333	0.881917	4.33333	0.333333	0.538462	No
Pvit_11771	ABLIM2	5	6	5	5	2	2	5.33333	0.333333	3	1	1.77778	No
Pvit_12101	ALDOA	5	10	7	2	4	6	7.33333	1.45297	4	1.1547	1.83333	No
Pvit_12131	EPN1	0	3	3	5	3	4	2	1	4	0.57735	0.5	No
Pvit_14297	SERBP1	3	1	3	5	4	3	2.33333	0.666667	4	0.57735	0.583333	No
Pvit_14437	YWHAQ	15	10	14	10	9	12	13	1.52753	10.3333	0.881917	1.25806	No
Pvit_14960	NAPG	5	4	5	5	9	6	4.66667	0.333333	6.66667	1.20185	0.7	No
Pvit_15096	SNAP25	20	16	17	19	19	19	17.6667	1.20185	19	0	0.929825	No
Pvit_15466	DBNL	5	6	8	5	3	4	6.33333	0.881917	4	0.57735	1.58333	No
Pvit_15479	PPIA	19	19	19	17	14	14	19	0	15	1	1.26667	No
Pvit_15642	MARK3	2	3	2	5	3	4	2.33333	0.333333	4	0.57735	0.583333	No
Pvit_15702	NUMA1	8	5	8	6	2	3	7	1	3.66667	1.20185	1.90909	No
Pvit_15720	HBE1	3	3	3	2	2	3	3	0	2.33333	0.333333	1.28571	No
Pvit_16100	ANK3	1	3	3	6	4	8	2.33333	0.666667	6	1.1547	0.388889	No
Pvit_16219	CORO1B	1	3	0	5	4	3	1.33333	0.881917	4	0.57735	0.333333	No
Pvit_16350	GLUL	15	10	17	11	10	12	14	2.08167	11	0.57735	1.27273	No
Pvit_16697	PNCK	2	2	3	3	3	4	2.33333	0.333333	3.33333	0.333333	0.7	No
Pvit_17205	STMN1	9	9	7	6	6	7	8.33333	0.666667	6.33333	0.333333	1.31579	No
Pvit_17373	TLN2	5	5	2	7	9	6	4	1	7.33333	0.881917	0.545455	No
Pvit_18569	H110	13	10	12	7	6	8	11.6667	0.881917	7	0.57735	1.66667	No
Pvit_18708	PLEC	6	7	7	9	10	13	6.66667	0.333333	10.6667	1.20185	0.625	No
Pvit_19028	SYNGAP1	0	3	2	8	3	3	1.66667	0.881917	4.66667	1.66667	0.357143	No
Pvit_19348	SFPQ	14	6	10	8	6	6	10	2.3094	6.66667	0.666667	1.5	No
TBB5_BOVIN	TBB5	56	56	61	61	70	70	57.6667	1.66667	67	3	0.860697	No
AMPH_CHICK	AMPH_CHICK	0	0	0	0	2	1	0	0	1	0.57735	0	Yes
CALL5_HUMAN	CALL5	0	0	0	0	2	0	0	0	0.666667	0.666667	0	Yes
HORN_HUMAN	HORN_HUMAN	0	0	0	0	20	0	0	0	6.66667	6.66667	0	Yes
K1C9_HUMAN	K1C9_HUMAN	0	0	0	0	4	0	0	0	1.33333	1.33333	0	Yes
K2C1_HUMAN	K2C1_HUMAN	0	0	0	0	3	0	0	0	1	1	0	Yes
NOE1_HUMAN	NOE1_HUMAN	0	0	0	2	1	0	0	0	1	0.57735	0	Yes
Pvit_00619	RPS26	0	0	0	0	2	0	0	0	0.666667	0.666667	0	Yes
Pvit_01012	ACLY	0	0	0	0	2	0	0	0	0.666667	0.666667	0	Yes
Pvit_01566	ATAT1	0	0	0	2	0	0	0	0	0.666667	0.666667	0	Yes
Pvit_02403	KIAA1671	0	0	0	0	2	0	0	0	0.666667	0.666667	0	Yes
Pvit_03687	SRSF9	0	0	0	0	2	1	0	0	1	0.57735	0	Yes
Pvit_04166	ANLN	0	0	0	0	0	4	0	0	1.33333	1.33333	0	Yes
Pvit_04275	ARHGAP32	0	0	0	2	3	0	0	0	1.66667	0.881917	0	Yes
Pvit_04676	GPSM1	0	0	0	2	0	1	0	0	1	0.57735	0	Yes
Pvit_05427	TAC3	0	0	0	1	2	3	0	0	2	0.57735	0	Yes
Pvit_05635	ARPC3	0	0	0	0	0	2	0	0	0.666667	0.666667	0	Yes
Pvit_05837	PPP1R1A	0	0	0	2	1	0	0	0	1	0.57735	0	Yes
Pvit_06390	CD59	0	0	0	1	3	2	0	0	2	0.57735	0	Yes
Pvit_08375	CBX6	0	0	0	2	1	0	0	0	1	0.57735	0	Yes
Pvit_08513	DENND1A	0	0	0	2	0	0	0	0	0.666667	0.666667	0	Yes
Pvit_08672	ARFGAP2	0	0	0	1	0	3	0	0	1.33333	0.881917	0	Yes
Pvit_11074	SLC12A2	0	0	0	1	0	2	0	0	1	0.57735	0	Yes
Pvit_11452	PPP6R2	0	0	0	2	0	1	0	0	1	0.57735	0	Yes
Pvit_11671	RAB11FIP2	0	0	0	0	2	1	0	0	1	0.57735	0	Yes
Pvit_12016	PDCD6IP	0	0	0	1	2	2	0	0	1.66667	0.333333	0	Yes
Pvit_12153	SHISA7	0	0	0	2	0	0	0	0	0.666667	0.666667	0	Yes
Pvit_12251	C9ORF86	0	0	0	2	1	0	0	0	1	0.57735	0	Yes
Pvit_14171	FAM175B	0	0	0	0	1	2	0	0	1	0.57735	0	Yes
Pvit_14689	CNN3	0	0	0	0	0	2	0	0	0.666667	0.666667	0	Yes
Pvit_15079	UBXN4	0	0	0	1	2	1	0	0	1.33333	0.333333	0	Yes
Pvit_17488	GABBR1	0	0	0	1	2	0	0	0	1	0.57735	0	Yes
Pvit_17883	DCLK2	0	0	0	2	0	1	0	0	1	0.57735	0	Yes
Pvit_18016	CPNE6	0	0	0	0	0	2	0	0	0.666667	0.666667	0	Yes
Pvit_18602	SEPT3	0	0	0	1	1	2	0	0	1.33333	0.333333	0	Yes
Pvit_19253	THY1	0	0	0	1	2	0	0	0	1	0.57735	0	Yes
Pvit_19275	DLAT	0	0	0	0	3	0	0	0	1	1	0	Yes
Pvit_03269	EWSR1	0	0	1	2	1	3	0.333333	0.333333	2	0.57735	0.166667	Yes
Pvit_13185	KCNJ16	1	0	0	1	3	2	0.333333	0.333333	2	0.57735	0.166667	Yes
Pvit_18880	PGM1	1	0	0	1	3	2	0.333333	0.333333	2	0.57735	0.166667	Yes
Pvit_00600	PITPNC1	0	1	0	2	1	2	0.333333	0.333333	1.66667	0.333333	0.2	Yes
Pvit_05633	ATP2A2	0	0	1	1	3	1	0.333333	0.333333	1.66667	0.666667	0.2	Yes
Pvit_08313	MYH9	0	0	1	2	3	0	0.333333	0.333333	1.66667	0.881917	0.2	Yes
Pvit_10672	ITSN1	0	1	0	2	2	1	0.333333	0.333333	1.66667	0.333333	0.2	Yes
Pvit_15276	PPP1R12B	0	1	0	1	2	2	0.333333	0.333333	1.66667	0.333333	0.2	Yes
P5I11_BOVIN	P5I11_BOVIN	0	1	0	1	3	0	0.333333	0.333333	1.33333	0.881917	0.25	Yes
Pvit_02531	AHNAK2	1	0	0	0	3	1	0.333333	0.333333	1.33333	0.881917	0.25	Yes
Pvit_04999	SEMA7A	0	1	0	1	1	2	0.333333	0.333333	1.33333	0.333333	0.25	Yes
Pvit_08666	ARHGAP1	0	1	0	1	2	1	0.333333	0.333333	1.33333	0.333333	0.25	Yes
Pvit_10250	SYT1	0	1	0	2	2	0	0.333333	0.333333	1.33333	0.666667	0.25	Yes
Pvit_17287	MAP3K5	0	1	0	1	2	1	0.333333	0.333333	1.33333	0.333333	0.25	Yes
Pvit_18626	ST13	1	0	0	2	1	1	0.333333	0.333333	1.33333	0.333333	0.25	Yes
S4A4_BOVIN	S4A4_BOVIN	1	0	0	0	3	1	0.333333	0.333333	1.33333	0.881917	0.25	Yes
Pvit_01829	EIF4G1	0	1	1	2	2	4	0.666667	0.333333	2.66667	0.666667	0.25	Yes
Pvit_06611	EPB49	0	1	1	2	1	4	0.666667	0.333333	2.33333	0.881917	0.285714	Yes
Pvit_14257	PPP2R5C	0	1	1	2	3	2	0.666667	0.333333	2.33333	0.333333	0.285714	Yes
HS90B_BOVIN	HS90B_BOVIN	0	1	0	1	2	0	0.333333	0.333333	1	0.57735	0.333333	Yes
Pvit_01753	SPECC1	0	0	1	1	2	0	0.333333	0.333333	1	0.57735	0.333333	Yes
Pvit_02219	ATG3	1	0	0	2	1	0	0.333333	0.333333	1	0.57735	0.333333	Yes
Pvit_03885	SLC25A5	0	1	0	0	2	1	0.333333	0.333333	1	0.57735	0.333333	Yes
Pvit_06194	KIF21A	0	1	0	0	1	2	0.333333	0.333333	1	0.57735	0.333333	Yes
Pvit_07261	HSPA12A	0	1	0	0	1	2	0.333333	0.333333	1	0.57735	0.333333	Yes
Pvit_08153	ZNF326	1	0	0	0	1	2	0.333333	0.333333	1	0.57735	0.333333	Yes
Pvit_10812	PIR	0	0	1	0	1	2	0.333333	0.333333	1	0.57735	0.333333	Yes
Pvit_10962	DAAM2	0	0	1	0	1	2	0.333333	0.333333	1	0.57735	0.333333	Yes
Pvit_13746	PC	0	1	0	0	2	1	0.333333	0.333333	1	0.57735	0.333333	Yes
Pvit_14849	LETM1	0	1	0	1	2	0	0.333333	0.333333	1	0.57735	0.333333	Yes
Pvit_17422	PRICKLE2	0	1	0	2	0	1	0.333333	0.333333	1	0.57735	0.333333	Yes
RS7_ICTPU	RS7_ICTPU	0	1	0	0	2	1	0.333333	0.333333	1	0.57735	0.333333	Yes
2AAA_HUMAN	2AAA_HUMAN	2	1	0	5	3	1	1	0.57735	3	1.1547	0.333333	Yes
Pvit_00443	MYO18A	0	2	0	2	2	2	0.666667	0.666667	2	0	0.333333	Yes
Pvit_06221	CROCC	1	0	1	1	1	4	0.666667	0.333333	2	1	0.333333	Yes
Pvit_16861	COX4I1	1	1	0	2	3	1	0.666667	0.333333	2	0.57735	0.333333	Yes
Pvit_03855	OXR1	1	3	0	5	3	3	1.33333	0.881917	3.66667	0.666667	0.363636	Yes
Pvit_07391	PPFIA3	1	1	1	5	2	1	1	0	2.66667	1.20185	0.375	Yes
Pvit_14888	CALD1	0	2	2	1	5	4	1.33333	0.666667	3.33333	1.20185	0.4	Yes
Pvit_00136	NDUFV1	2	0	0	0	2	3	0.666667	0.666667	1.66667	0.881917	0.4	Yes
Pvit_02123	NPTN	0	1	1	1	3	1	0.666667	0.333333	1.66667	0.666667	0.4	Yes
Pvit_09986	LPPR3	0	1	1	2	1	2	0.666667	0.333333	1.66667	0.333333	0.4	Yes
Pvit_11850	EIF4H	0	1	1	2	1	2	0.666667	0.333333	1.66667	0.333333	0.4	Yes
Pvit_14861	ST1B1	1	0	1	2	1	2	0.666667	0.333333	1.66667	0.333333	0.4	Yes
Pvit_16528	MAPRE3	1	1	0	3	0	2	0.666667	0.333333	1.66667	0.881917	0.4	Yes
Pvit_18542	RBMX	1	0	1	0	3	2	0.666667	0.333333	1.66667	0.881917	0.4	Yes
Pvit_13178	PRKAR1A	1	1	1	2	3	2	1	0	2.33333	0.333333	0.428571	Yes
Pvit_13694	PDIA3	0	3	0	1	3	3	1	1	2.33333	0.666667	0.428571	Yes
Pvit_06219	SDHB	0	2	2	5	3	1	1.33333	0.666667	3	1.1547	0.444444	Yes
Pvit_18796	SCG2	1	1	2	3	2	4	1.33333	0.333333	3	0.57735	0.444444	Yes
Pvit_05830	KRT18	1	1	6	3	8	6	2.66667	1.66667	5.66667	1.45297	0.470588	Yes
DCE2_CANFA	DCE2_CANFA	0	1	0	0	2	0	0.333333	0.333333	0.666667	0.666667	0.5	Yes
Pvit_00626	DGKA	0	1	0	0	2	0	0.333333	0.333333	0.666667	0.666667	0.5	Yes
Pvit_03424	ARHGDIB	0	0	1	0	2	0	0.333333	0.333333	0.666667	0.666667	0.5	Yes
Pvit_07525	PPFIA2	0	1	0	2	0	0	0.333333	0.333333	0.666667	0.666667	0.5	Yes
Pvit_08421	PRIO	0	1	0	0	0	2	0.333333	0.333333	0.666667	0.666667	0.5	Yes
Pvit_12283	UQCRC1	0	1	0	0	0	2	0.333333	0.333333	0.666667	0.666667	0.5	Yes
Pvit_13631	SH3GL3	0	1	0	0	0	2	0.333333	0.333333	0.666667	0.666667	0.5	Yes
Pvit_14891	AKR1B10	0	0	1	0	2	0	0.333333	0.333333	0.666667	0.666667	0.5	Yes
Pvit_19373	NUDT5	0	0	1	0	2	0	0.333333	0.333333	0.666667	0.666667	0.5	Yes
VTI1A_RAT	VTI1A_RAT	0	1	0	0	2	0	0.333333	0.333333	0.666667	0.666667	0.5	Yes
Pvit_05596	ATXN2	1	1	2	3	3	2	1.33333	0.333333	2.66667	0.333333	0.5	Yes
Pvit_10799	WDR1	1	2	1	3	3	2	1.33333	0.333333	2.66667	0.333333	0.5	Yes
Pvit_15528	ANP32B	0	1	3	3	3	2	1.33333	0.881917	2.66667	0.333333	0.5	Yes
Pvit_16694	ATP2B3	1	2	1	2	3	3	1.33333	0.333333	2.66667	0.333333	0.5	Yes
Pvit_06999	ARHGDIA	1	1	1	1	2	3	1	0	2	0.57735	0.5	Yes
Pvit_12920	PSPC1	0	1	2	1	3	2	1	0.57735	2	0.57735	0.5	Yes
Pvit_07340	SAMD14	3	1	1	2	2	6	1.66667	0.666667	3.33333	1.33333	0.5	Yes
PHAR1_HUMAN	PHAR1_HUMAN	0	2	0	1	3	0	0.666667	0.666667	1.33333	0.881917	0.5	Yes
Pvit_00915	PYGM	1	0	1	2	1	1	0.666667	0.333333	1.33333	0.333333	0.5	Yes
Pvit_03463	G6PD	1	1	0	0	2	2	0.666667	0.333333	1.33333	0.666667	0.5	Yes
Pvit_06158	C14ORF133	0	2	0	1	2	1	0.666667	0.666667	1.33333	0.333333	0.5	Yes
Pvit_06245	RAP1GAP	0	1	1	2	2	0	0.666667	0.333333	1.33333	0.666667	0.5	Yes
Pvit_06749	ZFYVE19	2	0	0	2	2	0	0.666667	0.666667	1.33333	0.666667	0.5	Yes
Pvit_07072	O93468	0	2	0	1	2	1	0.666667	0.666667	1.33333	0.333333	0.5	Yes
Pvit_07388	LIN7B	0	1	1	2	2	0	0.666667	0.333333	1.33333	0.666667	0.5	Yes
Pvit_11242	PSMF1	0	2	0	1	2	1	0.666667	0.666667	1.33333	0.333333	0.5	Yes
Pvit_11860	F1NNV0	0	2	0	0	3	1	0.666667	0.666667	1.33333	0.881917	0.5	Yes
Pvit_12546	ESD	1	1	0	2	2	0	0.666667	0.333333	1.33333	0.666667	0.5	Yes
Pvit_14037	FARP1	1	1	0	1	3	0	0.666667	0.333333	1.33333	0.881917	0.5	Yes
Pvit_16799	GSTO1	1	0	1	2	1	1	0.666667	0.333333	1.33333	0.333333	0.5	Yes
Pvit_17648	IMMT	0	1	1	1	1	2	0.666667	0.333333	1.33333	0.333333	0.5	Yes
RS28_BOVIN	RS28_BOVIN	0	1	1	1	2	1	0.666667	0.333333	1.33333	0.333333	0.5	Yes
Pvit_11088	RIMS1	0	10	3	7	12	6	4.33333	2.96273	8.33333	1.85592	0.52	Yes
Pvit_13944	SRCIN1	1	11	3	11	5	12	5	3.05505	9.33333	2.18581	0.535714	Yes
Pvit_14657	APC	1	3	2	7	2	2	2	0.57735	3.66667	1.66667	0.545455	Yes
Pvit_03760	CRIP2	1	3	1	2	3	4	1.66667	0.666667	3	0.57735	0.555556	Yes
Pvit_09562	PDHA1	2	1	2	3	3	3	1.66667	0.333333	3	0	0.555556	Yes
Pvit_13409	PRRC2C	2	2	1	7	1	1	1.66667	0.333333	3	2	0.555556	Yes
Pvit_17732	AK2	0	4	1	3	3	3	1.66667	1.20185	3	0	0.555556	Yes
2A5D_HUMAN	2A5D_HUMAN	1	1	2	1	3	3	1.33333	0.333333	2.33333	0.666667	0.571429	Yes
Pvit_02745	ITGB8	2	1	1	3	3	1	1.33333	0.333333	2.33333	0.666667	0.571429	Yes
Pvit_03282	UQCR10	1	2	1	2	3	2	1.33333	0.333333	2.33333	0.333333	0.571429	Yes
Pvit_06066	ATP2B4	0	2	2	2	3	2	1.33333	0.666667	2.33333	0.333333	0.571429	Yes
Pvit_06332	AGRN	1	1	2	1	4	2	1.33333	0.333333	2.33333	0.881917	0.571429	Yes
Pvit_08698	ATP6V1D	1	1	2	2	2	3	1.33333	0.333333	2.33333	0.333333	0.571429	Yes
Pvit_09606	PRDX2	2	2	0	1	3	3	1.33333	0.666667	2.33333	0.666667	0.571429	Yes
Pvit_09812	AP3D1	2	1	1	1	3	3	1.33333	0.333333	2.33333	0.666667	0.571429	Yes
Pvit_10947	HSPA4L	1	2	1	1	3	3	1.33333	0.333333	2.33333	0.666667	0.571429	Yes
Pvit_11111	SLC6A17	1	2	1	2	3	2	1.33333	0.333333	2.33333	0.333333	0.571429	Yes
Pvit_13739	SRSF4	1	1	2	3	2	2	1.33333	0.333333	2.33333	0.333333	0.571429	Yes
Pvit_13874	ATP2B2	0	3	1	2	3	2	1.33333	0.881917	2.33333	0.333333	0.571429	Yes
Pvit_15842	ARVCF	1	1	2	3	3	1	1.33333	0.333333	2.33333	0.666667	0.571429	Yes
Pvit_00510	ILDR2	0	2	1	2	3	0	1	0.57735	1.66667	0.881917	0.6	Yes
Pvit_00616	PA2G4	1	1	1	3	1	1	1	0	1.66667	0.666667	0.6	Yes
Pvit_06439	ARPC2	1	1	1	3	1	1	1	0	1.66667	0.666667	0.6	Yes
Pvit_07442	AGAP2	0	3	0	1	3	1	1	1	1.66667	0.666667	0.6	Yes
Pvit_11143	C1ORF21	1	2	0	2	2	1	1	0.57735	1.66667	0.333333	0.6	Yes
Pvit_12702	OXCT1	2	1	0	3	2	0	1	0.57735	1.66667	0.881917	0.6	Yes
Pvit_15195	HEPACAM	1	0	2	3	0	2	1	0.57735	1.66667	0.881917	0.6	Yes
Pvit_16663	SYP	0	2	1	2	3	0	1	0.57735	1.66667	0.881917	0.6	Yes
Pvit_16669	TKTL2	1	1	1	2	1	2	1	0	1.66667	0.333333	0.6	Yes
FA49B_BOVIN	FA49B_BOVIN	1	4	1	3	2	5	2	1	3.33333	0.881917	0.6	Yes
Pvit_07506	ATP2B1	0	4	2	2	3	5	2	1.1547	3.33333	0.881917	0.6	Yes
Pvit_02144	LZTFL1	2	2	1	2	3	3	1.66667	0.333333	2.66667	0.333333	0.625	Yes
Pvit_08274	CHGB	3	2	0	3	3	2	1.66667	0.881917	2.66667	0.333333	0.625	Yes
Pvit_09863	NDUFA7	1	3	1	2	4	2	1.66667	0.666667	2.66667	0.666667	0.625	Yes
Pvit_10155	AMPD2	1	3	1	2	2	4	1.66667	0.666667	2.66667	0.666667	0.625	Yes
Pvit_13202	SRSF2	2	2	1	2	3	3	1.66667	0.333333	2.66667	0.333333	0.625	Yes
Pvit_17735	MACF1	1	3	1	5	2	1	1.66667	0.666667	2.66667	1.20185	0.625	Yes
Pvit_07641	Pvit_07641	0	7	5	9	6	4	4	2.08167	6.33333	1.45297	0.631579	Yes
Pvit_05735	PRDX5	3	2	2	3	2	6	2.33333	0.333333	3.66667	1.20185	0.636364	Yes
Pvit_11898	PARK7	1	3	3	3	3	5	2.33333	0.666667	3.66667	0.666667	0.636364	Yes
Pvit_14238	SI:DKEYP-72H1.1	1	3	3	7	3	1	2.33333	0.666667	3.66667	1.76383	0.636364	Yes
Pvit_03744	ATPIF1	3	5	1	6	4	4	3	1.1547	4.66667	0.666667	0.642857	Yes
Pvit_04322	DCLK1	2	6	7	12	7	4	5	1.52753	7.66667	2.33333	0.652174	Yes
Pvit_06391	CD59	1	3	0	3	2	1	1.33333	0.881917	2	0.57735	0.666667	Yes
Pvit_13726	MFF	1	2	1	2	2	2	1.33333	0.333333	2	0	0.666667	Yes
Pvit_15030	RPL7	1	2	1	2	2	2	1.33333	0.333333	2	0	0.666667	Yes
Pvit_03543	NSF	3	5	2	3	5	7	3.33333	0.881917	5	1.1547	0.666667	Yes
Pvit_04807	PRKCG	1	6	3	8	5	2	3.33333	1.45297	5	1.73205	0.666667	Yes
Pvit_02452	RPH3A	3	8	5	9	10	5	5.33333	1.45297	8	1.52753	0.666667	Yes
Pvit_00221	NSFL1C	3	2	1	3	2	4	2	0.57735	3	0.57735	0.666667	Yes
Pvit_04417	PTPRN2	2	1	3	2	2	5	2	0.57735	3	1	0.666667	Yes
Pvit_09526	PAM	1	4	1	6	1	2	2	1	3	1.52753	0.666667	Yes
Pvit_13270	ZGC:109889	1	3	2	5	2	2	2	0.57735	3	1	0.666667	Yes
Pvit_16224	NDUFS8	2	3	1	3	2	4	2	0.57735	3	0.57735	0.666667	Yes
Pvit_19350	MAP7D1	0	3	3	6	2	1	2	1	3	1.52753	0.666667	Yes
H31_CHLRE	H31_CHLRE	5	1	2	5	4	3	2.66667	1.20185	4	0.57735	0.666667	Yes
EF1A_WHEAT	EF1A_WHEAT	0	1	1	1	2	0	0.666667	0.333333	1	0.57735	0.666667	Yes
GPC5B_HUMAN	GPC5B_HUMAN	1	0	1	0	2	1	0.666667	0.333333	1	0.57735	0.666667	Yes
Pvit_00851	C3	0	0	2	1	1	1	0.666667	0.666667	1	0	0.666667	Yes
Pvit_00997	KRT7	0	0	2	0	3	0	0.666667	0.666667	1	1	0.666667	Yes
Pvit_04542	MLLT4	0	1	1	2	1	0	0.666667	0.333333	1	0.57735	0.666667	Yes
Pvit_05111	ALDH5A1	1	1	0	1	2	0	0.666667	0.333333	1	0.57735	0.666667	Yes
Pvit_05983	ZYX	0	2	0	0	3	0	0.666667	0.666667	1	1	0.666667	Yes
Pvit_07901	AGFG2	0	2	0	1	1	1	0.666667	0.666667	1	0	0.666667	Yes
Pvit_08365	DDX17	0	1	1	0	2	1	0.666667	0.333333	1	0.57735	0.666667	Yes
Pvit_10142	SARS	0	1	1	0	1	2	0.666667	0.333333	1	0.57735	0.666667	Yes
Pvit_10204	PKP4	0	1	1	0	1	2	0.666667	0.333333	1	0.57735	0.666667	Yes
Pvit_11166	C9	0	0	2	0	2	1	0.666667	0.666667	1	0.57735	0.666667	Yes
Pvit_11294	RHOA	0	1	1	1	0	2	0.666667	0.333333	1	0.57735	0.666667	Yes
Pvit_13908	KRT19	0	1	1	0	2	1	0.666667	0.333333	1	0.57735	0.666667	Yes
Pvit_14304	LRRC7	0	2	0	1	2	0	0.666667	0.666667	1	0.57735	0.666667	Yes
Pvit_14403	EVL	0	2	0	1	1	1	0.666667	0.666667	1	0	0.666667	Yes
Pvit_16119	HOOK3	2	0	0	2	1	0	0.666667	0.666667	1	0.57735	0.666667	Yes
Pvit_17367	ANXA2	0	1	1	0	1	2	0.666667	0.333333	1	0.57735	0.666667	Yes
Pvit_17750	OSCP1	0	2	0	1	1	1	0.666667	0.666667	1	0	0.666667	Yes
Pvit_18772	ERC1	0	2	0	1	1	1	0.666667	0.666667	1	0	0.666667	Yes
TRIM2_AILME	TRIM2_AILME	1	0	1	1	0	2	0.666667	0.333333	1	0.57735	0.666667	Yes
Pvit_02528	KIAA0284	1	5	5	10	3	3	3.66667	1.33333	5.33333	2.33333	0.6875	Yes
Pvit_15277	CSRP1	5	3	3	8	5	3	3.66667	0.666667	5.33333	1.45297	0.6875	Yes
Pvit_08529	DNM1	3	4	2	6	4	3	3	0.57735	4.33333	0.881917	0.692308	Yes
Pvit_14009	EPB41L3	8	10	5	8	8	17	7.66667	1.45297	11	3	0.69697	Yes
Pvit_12106	MAPK3	2	2	3	5	2	3	2.33333	0.333333	3.33333	0.881917	0.7	Yes
CALM_OREMO	CALM_OREMO	1	2	2	2	2	3	1.66667	0.333333	2.33333	0.333333	0.714286	Yes
Pvit_00135	GSTP1	1	3	1	2	2	3	1.66667	0.666667	2.33333	0.333333	0.714286	Yes
Pvit_00284	UBA1	1	3	1	2	2	3	1.66667	0.666667	2.33333	0.333333	0.714286	Yes
Pvit_01715	EPB41L2	1	2	2	2	3	2	1.66667	0.333333	2.33333	0.333333	0.714286	Yes
Pvit_03157	RPL17	2	2	1	3	3	1	1.66667	0.333333	2.33333	0.666667	0.714286	Yes
Pvit_06031	SNRPC	1	2	2	2	3	2	1.66667	0.333333	2.33333	0.333333	0.714286	Yes
Pvit_09983	PALM	1	3	1	2	2	3	1.66667	0.666667	2.33333	0.333333	0.714286	Yes
Pvit_10168	VDAC2	1	2	2	1	3	3	1.66667	0.333333	2.33333	0.666667	0.714286	Yes
Pvit_13139	PRKCB	1	3	1	3	3	1	1.66667	0.666667	2.33333	0.666667	0.714286	Yes
Pvit_18361	CACNA2D1	0	4	1	1	3	3	1.66667	1.20185	2.33333	0.666667	0.714286	Yes
Pvit_12883	SEPT2	5	5	3	8	6	4	4.33333	0.666667	6	1.1547	0.722222	Yes
Pvit_14256	DYNC1H1	2	6	5	7	6	5	4.33333	1.20185	6	0.57735	0.722222	Yes
Pvit_00132	PITPNM1	2	4	2	5	3	3	2.66667	0.666667	3.66667	0.666667	0.727273	Yes
Pvit_00176	SUB1	3	2	3	3	3	5	2.66667	0.333333	3.66667	0.666667	0.727273	Yes
RL8_BOVIN	RL8_BOVIN	3	3	2	3	3	5	2.66667	0.333333	3.66667	0.666667	0.727273	Yes
Pvit_00824	ATP6V1G2	5	5	1	7	4	4	3.66667	1.33333	5	1	0.733333	Yes
Pvit_04195	HSPA4	1	3	2	1	3	4	2	0.57735	2.66667	0.881917	0.75	Yes
Pvit_08314	TXN2	2	2	2	3	3	2	2	0	2.66667	0.333333	0.75	Yes
Pvit_09767	RTN1	1	3	2	2	3	3	2	0.57735	2.66667	0.333333	0.75	Yes
Pvit_11051	GSN	0	3	3	2	4	2	2	1	2.66667	0.666667	0.75	Yes
Pvit_13479	NHSL2	0	4	2	2	3	3	2	1.1547	2.66667	0.333333	0.75	Yes
Pvit_14093	PPP1R2	3	1	2	3	2	3	2	0.57735	2.66667	0.333333	0.75	Yes
Pvit_08400	ABI2	2	4	3	7	3	2	3	0.57735	4	1.52753	0.75	Yes
IF4A2_CHICK	IF4A2_CHICK	1	1	1	1	2	1	1	0	1.33333	0.333333	0.75	Yes
NCALD_BOVIN	NCALD_BOVIN	0	1	2	2	1	1	1	0.57735	1.33333	0.333333	0.75	Yes
Pvit_02587	CHAMP1	1	1	1	1	2	1	1	0	1.33333	0.333333	0.75	Yes
Pvit_02816	CMPK1	0	2	1	1	1	2	1	0.57735	1.33333	0.333333	0.75	Yes
Pvit_06998	P4HB	0	1	2	1	1	2	1	0.57735	1.33333	0.333333	0.75	Yes
Pvit_17278	KIAA1244	0	1	2	2	1	1	1	0.57735	1.33333	0.333333	0.75	Yes
RL37_BOVIN	RL37_BOVIN	1	1	1	2	2	0	1	0	1.33333	0.666667	0.75	Yes
TRYP_PIG	TRYP_PIG	3	0	0	2	2	0	1	1	1.33333	0.666667	0.75	Yes
AP2M1_CHICK	AP2M1_CHICK	1	3	3	1	5	3	2.33333	0.666667	3	1.1547	0.777778	Yes
Pvit_00857	HAGH	1	3	3	3	3	3	2.33333	0.666667	3	0	0.777778	Yes
Pvit_01579	TBCA	3	1	3	3	2	4	2.33333	0.666667	3	0.57735	0.777778	Yes
Pvit_06241	F1N8H6	3	3	1	3	3	3	2.33333	0.666667	3	0	0.777778	Yes
Pvit_07547	TSTD1	1	3	3	5	3	1	2.33333	0.666667	3	1.1547	0.777778	Yes
CAZA2_DIDVI	CAZA2_DIDVI	1	3	0	1	2	2	1.33333	0.881917	1.66667	0.333333	0.8	Yes
ERH_BOVIN	ERH_BOVIN	2	0	2	1	3	1	1.33333	0.666667	1.66667	0.666667	0.8	Yes
Pvit_00928	TAGLN2	1	2	1	2	2	1	1.33333	0.333333	1.66667	0.333333	0.8	Yes
Pvit_01986	COX6C	1	1	2	0	2	3	1.33333	0.333333	1.66667	0.881917	0.8	Yes
Pvit_06378	SLC1A2	0	3	1	1	2	2	1.33333	0.881917	1.66667	0.333333	0.8	Yes
Pvit_06788	CIAPIN1	0	2	2	3	1	1	1.33333	0.666667	1.66667	0.666667	0.8	Yes
Pvit_08545	AK1	1	1	2	1	3	1	1.33333	0.333333	1.66667	0.666667	0.8	Yes
Pvit_08713	CDA	1	1	2	1	1	3	1.33333	0.333333	1.66667	0.666667	0.8	Yes
Pvit_09248	PRDX1	1	2	1	1	1	3	1.33333	0.333333	1.66667	0.666667	0.8	Yes
Pvit_15450	SORBS1	0	3	1	2	2	1	1.33333	0.881917	1.66667	0.333333	0.8	Yes
Pvit_16117	FNTA	2	1	1	2	1	2	1.33333	0.333333	1.66667	0.333333	0.8	Yes
Pvit_17234	PCMT1	0	3	1	0	3	2	1.33333	0.881917	1.66667	0.881917	0.8	Yes
Pvit_17615	AARSD1	1	2	1	1	2	2	1.33333	0.333333	1.66667	0.333333	0.8	Yes
CTNB1_BOVIN	CTNB1_BOVIN	2	3	3	3	2	5	2.66667	0.333333	3.33333	0.881917	0.8	Yes
Pvit_12840	DTD1	2	4	2	5	3	2	2.66667	0.666667	3.33333	0.881917	0.8	Yes
Pvit_04220	DPYSL3	10	7	13	10	9	18	10	1.73205	12.3333	2.848	0.810811	Yes
GNAO_XENLA	GNAO	1	7	5	3	7	6	4.33333	1.76383	5.33333	1.20185	0.8125	Yes
Pvit_03881	F1NLX2	3	3	3	3	3	5	3	0	3.66667	0.666667	0.818182	Yes
Pvit_07308	RTN3	7	6	5	10	6	6	6	0.57735	7.33333	1.33333	0.818182	Yes
Pvit_11364	SNCB	5	9	9	8	12	8	7.66667	1.33333	9.33333	1.33333	0.821429	Yes
Pvit_17695	SIRPA	6	3	5	8	5	4	4.66667	0.881917	5.66667	1.20185	0.823529	Yes
Pvit_17346	IDH3A	14	11	15	19	16	13	13.3333	1.20185	16	1.73205	0.833333	Yes
Pvit_18613	Q5ZMW1	5	3	2	3	5	4	3.33333	0.881917	4	0.57735	0.833333	Yes
Pvit_02186	PCNP	2	1	2	2	3	1	1.66667	0.333333	2	0.57735	0.833333	Yes
Pvit_03528	RUVBL1	1	2	2	2	3	1	1.66667	0.333333	2	0.57735	0.833333	Yes
Pvit_06635	ADD2	0	3	2	3	1	2	1.66667	0.881917	2	0.57735	0.833333	Yes
Pvit_07033	EPN3	0	3	2	2	2	2	1.66667	0.881917	2	0	0.833333	Yes
Pvit_11922	Q8QH06	1	3	1	3	2	1	1.66667	0.666667	2	0.57735	0.833333	Yes
Pvit_13779	KIF2A	3	1	1	3	2	1	1.66667	0.666667	2	0.57735	0.833333	Yes
Pvit_16527	DPYSL5	9	10	7	7	8	16	8.66667	0.881917	10.3333	2.848	0.83871	Yes
Pvit_08688	NDUFS3	5	3	3	6	3	4	3.66667	0.666667	4.33333	0.881917	0.846154	Yes
Pvit_10846	PEBP1	3	3	6	7	3	4	4	1	4.66667	1.20185	0.857143	Yes
Pvit_00073	PMP2	5	0	1	0	3	4	2	1.52753	2.33333	1.20185	0.857143	Yes
Pvit_09846	Q5ZL80	2	3	1	2	3	2	2	0.57735	2.33333	0.333333	0.857143	Yes
Pvit_09906	PIP5K1C	1	3	2	3	2	2	2	0.57735	2.33333	0.333333	0.857143	Yes
Pvit_12556	CTNNA1	2	2	2	1	3	3	2	0	2.33333	0.666667	0.857143	Yes
Pvit_13607	SRGAP3	2	3	1	2	2	3	2	0.57735	2.33333	0.333333	0.857143	Yes
Pvit_14025	VAPB	1	3	2	2	2	3	2	0.57735	2.33333	0.333333	0.857143	Yes
Pvit_18612	CSDC2	2	2	2	3	3	1	2	0	2.33333	0.666667	0.857143	Yes
Pvit_04949	ANP32E	5	3	5	6	4	5	4.33333	0.666667	5	0.57735	0.866667	Yes
Pvit_08669	CKAP5	3	8	2	6	5	4	4.33333	1.85592	5	0.57735	0.866667	Yes
Pvit_10634	PCLO	3	8	2	3	6	6	4.33333	1.85592	5	1	0.866667	Yes
Pvit_13699	MAP1A	22	28	28	35	21	34	26	2	30	4.50925	0.866667	Yes
TPM3_RAT	TPM3	12	11	10	15	10	13	11	0.57735	12.6667	1.45297	0.868421	Yes
Pvit_07370	LASP1	6	9	5	9	8	6	6.66667	1.20185	7.66667	0.881917	0.869565	Yes
Pvit_14736	TPPP3	9	10	15	15	12	12	11.3333	1.85592	13	1	0.871795	Yes
LRP1_CHICK	LRP1_CHICK	2	3	2	3	3	2	2.33333	0.333333	2.66667	0.333333	0.875	Yes
Pvit_13700	TP53BP1	6	3	5	6	5	5	4.66667	0.881917	5.33333	0.333333	0.875	Yes
Pvit_15082	DARS	5	3	6	5	5	6	4.66667	0.881917	5.33333	0.333333	0.875	Yes
Pvit_12224	F1P0D2	21	17	14	21	20	18	17.3333	2.02759	19.6667	0.881917	0.881356	Yes
Pvit_00827	PRRC2A	2	3	3	3	3	3	2.66667	0.333333	3	0	0.888889	Yes
Pvit_12190	MAG	3	3	2	2	3	4	2.66667	0.333333	3	0.57735	0.888889	Yes
Pvit_13424	PRDX6	3	2	3	2	1	6	2.66667	0.333333	3	1.52753	0.888889	Yes
Pvit_15588	GLRK	12	17	12	19	13	14	13.6667	1.66667	15.3333	1.85592	0.891304	Yes
Pvit_06184	Q9I9H1	7	23	20	20	16	20	16.6667	4.91031	18.6667	1.33333	0.892857	Yes
Pvit_04929	ATP1A2	74	59	54	56	73	79	62.3333	6.00925	69.3333	6.88799	0.899038	Yes
PP2AA_BOVIN	PP2AA_BOVIN	3	3	3	2	5	3	3	0	3.33333	0.881917	0.9	Yes
Pvit_00881	CCT4	3	3	3	3	3	4	3	0	3.33333	0.333333	0.9	Yes
Pvit_03695	ACADS	2	2	5	5	2	3	3	1	3.33333	0.881917	0.9	Yes
Pvit_05199	PPP3CA	1	3	5	5	2	3	3	1.1547	3.33333	0.881917	0.9	Yes
Pvit_10211	GPD2	2	5	2	6	3	1	3	1	3.33333	1.45297	0.9	Yes
Pvit_16708	GDI1	14	8	17	20	14	9	13	2.64575	14.3333	3.1798	0.906977	Yes
Pvit_01804	MDH2	2	5	3	2	5	4	3.33333	0.881917	3.66667	0.881917	0.909091	Yes
Pvit_05315	PLP1	12	3	5	5	6	11	6.66667	2.72845	7.33333	1.85592	0.909091	Yes
Pvit_13676	TMOD2	5	6	10	9	6	8	7	1.52753	7.66667	0.881917	0.913043	Yes
AT2B4_HUMAN	AT2B4_HUMAN	0	4	7	3	5	4	3.66667	2.02759	4	0.57735	0.916667	Yes
Pvit_01298	SNX6	3	3	5	6	3	3	3.66667	0.666667	4	1	0.916667	Yes
Pvit_17554	MAP1B	16	19	10	16	15	18	15	2.64575	16.3333	0.881917	0.918367	Yes
Pvit_07785	Q5ZM32	5	5	3	7	5	2	4.33333	0.666667	4.66667	1.45297	0.928571	Yes
Pvit_02154	CDV3	3	1	10	5	4	6	4.66667	2.72845	5	0.57735	0.933333	Yes
Pvit_02994	HNRPK	5	7	2	6	5	4	4.66667	1.45297	5	0.57735	0.933333	Yes
Pvit_05859	PIN1	5	3	6	5	5	5	4.66667	0.881917	5	0	0.933333	Yes
Pvit_01316	NDUFC2	7	3	5	5	5	6	5	1.1547	5.33333	0.333333	0.9375	Yes
Pvit_03960	Q5F3T2	16	7	8	9	9	15	10.3333	2.848	11	2	0.939394	Yes
Pvit_04765	F1P2X1	8	3	5	6	5	6	5.33333	1.45297	5.66667	0.333333	0.941176	Yes
Pvit_05480	STX1B	7	6	5	6	6	7	6	0.57735	6.33333	0.333333	0.947368	Yes
Pvit_12554	Q8UWC5	6	7	5	7	6	6	6	0.57735	6.33333	0.333333	0.947368	Yes
Pvit_06028	PACSIN1	6	8	6	7	8	6	6.66667	0.666667	7	0.57735	0.952381	Yes
Pvit_05179	ANK2	10	32	27	28	23	21	23	6.65833	24	2.08167	0.958333	Yes
Pvit_11678	EIF3A	3	11	9	8	9	7	7.66667	2.4037	8	0.57735	0.958333	Yes
Pvit_14013	GLUD1	12	8	6	5	10	12	8.66667	1.76383	9	2.08167	0.962963	Yes
Pvit_12587	F1NG74	31	23	27	24	26	34	27	2.3094	28	3.05505	0.964286	Yes
Pvit_11278	BSN	10	49	27	38	33	18	28.6667	11.2891	29.6667	6.00925	0.966292	Yes
1433F_BOVIN	YWHAH	41	35	42	45	41	32	39.3333	2.18581	39.3333	3.84419	1	Yes
AP1B1_BOVIN	AP1B1_BOVIN	1	2	1	1	2	1	1.33333	0.333333	1.33333	0.333333	1	Yes
ARP3_CHICK	ARP3_CHICK	3	2	1	2	2	2	2	0.57735	2	0	1	Yes
CTNA2_CHICK	CTNA2_CHICK	5	4	3	6	3	3	4	0.57735	4	1	1	Yes
DMB_SQUAC	DMB_SQUAC	1	7	5	6	5	2	4.33333	1.76383	4.33333	1.20185	1	Yes
IF4A1_BOVIN	IF4A1_BOVIN	1	2	1	1	2	1	1.33333	0.333333	1.33333	0.333333	1	Yes
MYO2_LACK1	MYO2_LACK1	1	2	1	2	1	1	1.33333	0.333333	1.33333	0.333333	1	Yes
NUDT3_BOVIN	NUDT3_BOVIN	2	3	1	2	2	2	2	0.57735	2	0	1	Yes
PHIPL_BOVIN	PHIPL_BOVIN	2	2	2	3	1	2	2	0	2	0.57735	1	Yes
PRS10_BOVIN	PRS10_BOVIN	0	1	2	2	1	0	1	0.57735	1	0.57735	1	Yes
Pvit_00210	F1N9H4	5	9	6	6	7	7	6.66667	1.20185	6.66667	0.333333	1	Yes
Pvit_00381	AHNAK	6	4	10	3	7	10	6.66667	1.76383	6.66667	2.02759	1	Yes
Pvit_00455	NSRP1	0	2	0	2	0	0	0.666667	0.666667	0.666667	0.666667	1	Yes
Pvit_00561	HSPB6	5	1	5	2	6	3	3.66667	1.33333	3.66667	1.20185	1	Yes
Pvit_00918	ARHGEF2	0	3	2	2	3	0	1.66667	0.881917	1.66667	0.881917	1	Yes
Pvit_00924	CCT3	1	3	0	0	3	1	1.33333	0.881917	1.33333	0.881917	1	Yes
Pvit_00961	EIF4EBP2	1	2	2	2	2	1	1.66667	0.333333	1.66667	0.333333	1	Yes
Pvit_01274	UCRI	2	2	0	0	3	1	1.33333	0.666667	1.33333	0.881917	1	Yes
Pvit_01347	NMRAL1	0	2	0	0	0	2	0.666667	0.666667	0.666667	0.666667	1	Yes
Pvit_01420	TRIM9	1	2	0	2	1	0	1	0.57735	1	0.57735	1	Yes
Pvit_01443	SGIP1	3	7	7	8	6	3	5.66667	1.33333	5.66667	1.45297	1	Yes
Pvit_02041	ATP1B2	2	3	2	2	3	2	2.33333	0.333333	2.33333	0.333333	1	Yes
Pvit_02538	CRMP1	3	11	10	3	10	11	8	2.51661	8	2.51661	1	Yes
Pvit_02945	NUDC	0	3	0	1	1	1	1	1	1	0	1	Yes
Pvit_02998	UBQLN1	0	0	2	2	0	0	0.666667	0.666667	0.666667	0.666667	1	Yes
Pvit_03050	TTBK1	1	1	1	0	0	3	1	0	1	1	1	Yes
Pvit_03197	PRKAR2A	0	2	1	0	3	0	1	0.57735	1	1	1	Yes
Pvit_03349	BCAS1	2	1	1	0	2	2	1.33333	0.333333	1.33333	0.666667	1	Yes
Pvit_03462	DNM1L	1	1	0	0	0	2	0.666667	0.333333	0.666667	0.666667	1	Yes
Pvit_03847	RIMS2	1	2	1	2	1	1	1.33333	0.333333	1.33333	0.333333	1	Yes
Pvit_03902	AFP	1	2	1	1	3	0	1.33333	0.333333	1.33333	0.881917	1	Yes
Pvit_04099	KIF5B	0	2	0	1	0	1	0.666667	0.666667	0.666667	0.333333	1	Yes
Pvit_04834	BRSK1	7	6	3	9	3	4	5.33333	1.20185	5.33333	1.85592	1	Yes
Pvit_04896	EIF3C	0	1	1	2	0	0	0.666667	0.333333	0.666667	0.666667	1	Yes
Pvit_04963	PIP5K1A	1	3	0	0	3	1	1.33333	0.881917	1.33333	0.881917	1	Yes
Pvit_05097	CDC42EP4	2	0	1	0	2	1	1	0.57735	1	0.57735	1	Yes
Pvit_05180	E1BXE8	6	0	1	1	2	4	2.33333	1.85592	2.33333	0.881917	1	Yes
Pvit_05244	COX5B.1	5	4	6	5	4	6	5	0.57735	5	0.57735	1	Yes
Pvit_05593	ALDH2	2	0	1	1	2	0	1	0.57735	1	0.57735	1	Yes
Pvit_05808	DCTN2	2	3	5	2	3	5	3.33333	0.881917	3.33333	0.881917	1	Yes
Pvit_06027	RPS10	5	3	6	5	4	5	4.66667	0.881917	4.66667	0.333333	1	Yes
Pvit_06396	CTTN	1	4	7	3	3	6	4	1.73205	4	1	1	Yes
Pvit_06443	TNS1	1	1	3	3	1	1	1.66667	0.666667	1.66667	0.666667	1	Yes
Pvit_06457	BIN1	1	2	0	1	1	1	1	0.57735	1	0	1	Yes
Pvit_06828	CALB2	1	0	2	1	1	1	1	0.57735	1	0	1	Yes
Pvit_06857	RPS6	3	2	2	2	3	2	2.33333	0.333333	2.33333	0.333333	1	Yes
Pvit_07000	ALYREF	2	0	1	1	1	1	1	0.57735	1	0	1	Yes
Pvit_07221	ADD3	1	2	1	0	2	2	1.33333	0.333333	1.33333	0.666667	1	Yes
Pvit_07661	ACYP2	2	1	0	1	1	1	1	0.57735	1	0	1	Yes
Pvit_07917	MINK1	0	3	1	1	2	1	1.33333	0.881917	1.33333	0.333333	1	Yes
Pvit_08047	C19ORF26	0	3	0	0	2	1	1	1	1	0.57735	1	Yes
Pvit_08257	CD151	9	3	12	6	8	10	8	2.64575	8	1.1547	1	Yes
Pvit_08813	PTPRN	2	1	1	1	2	1	1.33333	0.333333	1.33333	0.333333	1	Yes
Pvit_08941	CPE	3	2	1	2	1	3	2	0.57735	2	0.57735	1	Yes
Pvit_09131	ATP6V1G1	1	2	0	1	2	0	1	0.57735	1	0.57735	1	Yes
Pvit_09400	UBXN1	1	1	0	0	2	0	0.666667	0.333333	0.666667	0.666667	1	Yes
Pvit_09567	CDKL5	0	2	1	2	1	0	1	0.57735	1	0.57735	1	Yes
Pvit_09722	CDH13	1	2	1	0	2	2	1.33333	0.333333	1.33333	0.666667	1	Yes
Pvit_09784	AARS	1	1	2	1	3	0	1.33333	0.333333	1.33333	0.881917	1	Yes
Pvit_09880	MAP1S	1	0	3	3	0	1	1.33333	0.881917	1.33333	0.881917	1	Yes
Pvit_10025	YBOX1	2	2	0	1	3	0	1.33333	0.666667	1.33333	0.881917	1	Yes
Pvit_10061	IQSEC1	1	3	5	3	3	3	3	1.1547	3	0	1	Yes
Pvit_10077	ARHGAP44	0	3	0	1	0	2	1	1	1	0.57735	1	Yes
Pvit_10248	PPP1R12A	0	3	2	1	2	2	1.66667	0.881917	1.66667	0.333333	1	Yes
Pvit_10653	HSPE1	2	3	2	2	3	2	2.33333	0.333333	2.33333	0.333333	1	Yes
Pvit_10820	GPM6B	0	3	1	3	1	0	1.33333	0.881917	1.33333	0.881917	1	Yes
Pvit_11031	GRP78	0	4	2	1	2	3	2	1.1547	2	0.57735	1	Yes
Pvit_11049	STOM	1	1	1	0	1	2	1	0	1	0.57735	1	Yes
Pvit_11093	EEF1A1	5	5	5	5	3	7	5	0	5	1.1547	1	Yes
Pvit_11374	KIAA1191	1	2	1	0	2	2	1.33333	0.333333	1.33333	0.666667	1	Yes
Pvit_11608	PLXNA1	1	3	1	3	2	0	1.66667	0.666667	1.66667	0.881917	1	Yes
Pvit_11647	CDC37	0	2	1	0	1	2	1	0.57735	1	0.57735	1	Yes
Pvit_11827	GSTA1	3	2	3	3	3	2	2.66667	0.333333	2.66667	0.333333	1	Yes
Pvit_11855	ANKFY1	1	2	1	1	2	1	1.33333	0.333333	1.33333	0.333333	1	Yes
Pvit_12324	SORBS2	0	3	1	3	1	0	1.33333	0.881917	1.33333	0.881917	1	Yes
Pvit_12584	USP5	0	2	1	1	2	0	1	0.57735	1	0.57735	1	Yes
Pvit_12814	ATP5H	3	1	2	3	2	1	2	0.57735	2	0.57735	1	Yes
Pvit_13110	EEF1B2	1	4	3	2	3	3	2.66667	0.881917	2.66667	0.333333	1	Yes
Pvit_13245	PAK3	3	2	2	2	3	2	2.33333	0.333333	2.33333	0.333333	1	Yes
Pvit_13247	DCX	1	2	0	1	0	2	1	0.57735	1	0.57735	1	Yes
Pvit_13412	VAMP4	1	2	2	3	1	1	1.66667	0.333333	1.66667	0.666667	1	Yes
Pvit_13461	RUFY3	0	2	0	0	1	1	0.666667	0.666667	0.666667	0.333333	1	Yes
Pvit_13587	FLOT1	2	2	1	0	2	3	1.66667	0.333333	1.66667	0.881917	1	Yes
Pvit_13931	ATP6V0A1	7	11	5	8	6	9	7.66667	1.76383	7.66667	0.881917	1	Yes
Pvit_14066	CAST	2	2	0	1	2	1	1.33333	0.666667	1.33333	0.333333	1	Yes
Pvit_14205	STOML2	0	2	1	0	2	1	1	0.57735	1	0.57735	1	Yes
Pvit_15374	UB2V2	1	3	0	1	2	1	1.33333	0.881917	1.33333	0.333333	1	Yes
Pvit_15560	CLTA	6	8	9	7	10	6	7.66667	0.881917	7.66667	1.20185	1	Yes
Pvit_15605	ATP5J	0	3	1	2	1	1	1.33333	0.881917	1.33333	0.333333	1	Yes
Pvit_16027	NAGK	1	2	0	1	1	1	1	0.57735	1	0	1	Yes
Pvit_16156	NDUFS6	12	6	7	10	8	7	8.33333	1.85592	8.33333	0.881917	1	Yes
Pvit_17144	UCHL1	3	2	5	5	3	2	3.33333	0.881917	3.33333	0.881917	1	Yes
Pvit_17290	BCLAF1	3	1	1	0	2	3	1.66667	0.666667	1.66667	0.881917	1	Yes
Pvit_17734	NDUFS5	3	5	2	3	3	4	3.33333	0.881917	3.33333	0.333333	1	Yes
Pvit_17786	F1NCR3	0	3	5	1	3	4	2.66667	1.45297	2.66667	0.881917	1	Yes
Pvit_17925	RAPGEF2	0	2	3	1	2	2	1.66667	0.881917	1.66667	0.333333	1	Yes
Pvit_17947	RALGAPA1	1	1	3	2	2	1	1.66667	0.666667	1.66667	0.333333	1	Yes
Pvit_18154	CCDC104	0	2	1	1	0	2	1	0.57735	1	0.57735	1	Yes
Pvit_18163	SPTBN1	14	10	13	14	11	12	12.3333	1.20185	12.3333	0.881917	1	Yes
Pvit_18535	MAP7D3	0	0	3	0	1	2	1	1	1	0.57735	1	Yes
Pvit_18555	CAMK2A	0	3	1	2	2	0	1.33333	0.881917	1.33333	0.666667	1	Yes
Pvit_18717	CYC1	1	2	0	0	2	1	1	0.57735	1	0.57735	1	Yes
Pvit_18863	NEDD4L	0	2	0	1	1	0	0.666667	0.666667	0.666667	0.333333	1	Yes
Pvit_18895	SLC32A1	5	2	2	3	3	3	3	1	3	0	1	Yes
Pvit_18916	Q7ZSX8	7	10	12	9	9	11	9.66667	1.45297	9.66667	0.666667	1	Yes
Pvit_19005	HBM	6	7	8	5	8	8	7	0.57735	7	1	1	Yes
Pvit_19076	GUCY1A2	0	3	1	1	2	1	1.33333	0.881917	1.33333	0.333333	1	Yes
Pvit_19406	PSMD2	2	5	3	3	3	4	3.33333	0.881917	3.33333	0.333333	1	Yes
RAB10_CANFA	RAB10_CANFA	0	2	0	0	0	2	0.666667	0.666667	0.666667	0.666667	1	Yes
RL26_BOVIN	RL26_BOVIN	1	3	3	2	3	2	2.33333	0.666667	2.33333	0.333333	1	Yes
RS21_BOVIN	RS21_BOVIN	1	3	1	2	1	2	1.66667	0.666667	1.66667	0.333333	1	Yes
SYUB_HUMAN	SYUB_HUMAN	3	0	2	1	3	1	1.66667	0.881917	1.66667	0.666667	1	Yes
TBB1_PARTE	TBB1	5	4	5	6	4	4	4.66667	0.333333	4.66667	0.666667	1	Yes
TCEA1_BOVIN	TCEA1_BOVIN	1	2	1	2	1	1	1.33333	0.333333	1.33333	0.333333	1	Yes
ACT_PICGU	ACT1	48	37	59	47	54	42	48	6.35085	47.6667	3.4801	1.00699	Yes
H2B1_CHICK	H2B1	25	17	15	19	20	17	19	3.05505	18.6667	0.881917	1.01786	Yes
Pvit_08806	TUBA4A	31	26	25	18	36	26	27.3333	1.85592	26.6667	5.20683	1.025	Yes
Pvit_01010	CNP	9	6	15	6	8	15	10	2.64575	9.66667	2.72845	1.03448	Yes
Pvit_15223	NDRG3	5	10	13	14	6	7	9.33333	2.33333	9	2.51661	1.03704	Yes
Pvit_12906	TF	3	8	16	5	13	8	9	3.78594	8.66667	2.33333	1.03846	Yes
Pvit_00292	SYN1	16	18	20	19	16	17	18	1.1547	17.3333	0.881917	1.03846	Yes
Pvit_05138	MBP	188	82	172	104	121	200	147.333	32.9916	141.667	29.5766	1.04	Yes
Pvit_03275	NEFH	13	4	5	2	4	15	7.33333	2.848	7	4.04145	1.04762	Yes
Pvit_12017	CLASP2	6	6	8	8	4	7	6.66667	0.666667	6.33333	1.20185	1.05263	Yes
Pvit_11817	MDH1	8	6	3	3	7	6	5.66667	1.45297	5.33333	1.20185	1.0625	Yes
Pvit_11707	HNRNPA3	6	4	6	6	5	4	5.33333	0.666667	5	0.57735	1.06667	Yes
Pvit_12095	PRRT2	6	4	6	6	4	5	5.33333	0.666667	5	0.57735	1.06667	Yes
Pvit_06823	NDRG4	13	7	12	11	9	10	10.6667	1.85592	10	0.57735	1.06667	Yes
Pvit_00722	ATP5B	8	10	12	8	10	10	10	1.1547	9.33333	0.666667	1.07143	Yes
Pvit_13283	F1NU17	16	6	8	3	10	15	10	3.05505	9.33333	3.4801	1.07143	Yes
Pvit_05296	CFL1	7	10	12	9	8	10	9.66667	1.45297	9	0.57735	1.07407	Yes
Pvit_11370	CLTB	5	4	5	7	3	3	4.66667	0.333333	4.33333	1.33333	1.07692	Yes
Pvit_11870	PCSK1NL	2	6	6	5	3	5	4.66667	1.33333	4.33333	0.666667	1.07692	Yes
Pvit_12449	NDRG2	21	12	30	25	18	15	21	5.19615	19.3333	2.96273	1.08621	Yes
MARE2_CHICK	MARE2_CHICK	2	5	5	3	3	5	4	1	3.66667	0.666667	1.09091	Yes
Pvit_08962	GJA1	8	1	3	1	4	6	4	2.08167	3.66667	1.45297	1.09091	Yes
Pvit_07759	EPB41L1	16	15	16	17	15	11	15.6667	0.333333	14.3333	1.76383	1.09302	Yes
Pvit_11344	DBN1	10	11	12	12	8	10	11	0.57735	10	1.1547	1.1	Yes
Pvit_14952	NDUFV2	5	1	5	3	3	4	3.66667	1.33333	3.33333	0.333333	1.1	Yes
Pvit_00062	FAM164A	7	6	8	9	3	7	7	0.57735	6.33333	1.76383	1.10526	Yes
Pvit_13094	MAP2	54	75	56	54	58	55	61.6667	6.69162	55.6667	1.20185	1.10778	Yes
H2AV_BOVIN[19]	H2AV_BOVIN[19]	7	1	2	3	4	2	3.33333	1.85592	3	0.57735	1.11111	Yes
Pvit_10397	FUBP1	2	3	5	1	4	4	3.33333	0.881917	3	1	1.11111	Yes
Pvit_11316	REEP2	2	3	5	3	3	3	3.33333	0.881917	3	0	1.11111	Yes
Pvit_13514	CLTC	2	7	1	2	5	2	3.33333	1.85592	3	1	1.11111	Yes
Pvit_14494	HMGB3	3	4	3	3	2	4	3.33333	0.333333	3	0.57735	1.11111	Yes
Pvit_11178	SLC1A3	5	8	6	7	3	7	6.33333	0.881917	5.66667	1.33333	1.11765	Yes
Pvit_13127	CASKIN1	5	9	5	3	5	9	6.33333	1.33333	5.66667	1.76383	1.11765	Yes
Pvit_04659	SHLB2	3	3	3	3	3	2	3	0	2.66667	0.333333	1.125	Yes
Pvit_09394	HNRNPUL2	3	6	0	3	3	2	3	1.73205	2.66667	0.333333	1.125	Yes
Pvit_18161	RTN4	1	3	5	1	5	2	3	1.1547	2.66667	1.20185	1.125	Yes
Pvit_13696	F1NXR0	3	7	8	3	8	5	6	1.52753	5.33333	1.45297	1.125	Yes
Pvit_19066	ACAT1	8	3	5	5	5	4	5.33333	1.45297	4.66667	0.333333	1.14286	Yes
CC124_BOVIN	CC124_BOVIN	2	3	3	3	2	2	2.66667	0.333333	2.33333	0.333333	1.14286	Yes
Pvit_08236	HRAS	0	3	5	0	2	5	2.66667	1.45297	2.33333	1.45297	1.14286	Yes
Pvit_02543	ADD1	13	15	10	10	11	12	12.6667	1.45297	11	0.57735	1.15152	Yes
Pvit_14777	MAP4	42	22	36	26	30	30	33.3333	5.92546	28.6667	1.33333	1.16279	Yes
ARPC4_BOVIN	ARPC4_BOVIN	3	2	2	3	1	2	2.33333	0.333333	2	0.57735	1.16667	Yes
MK01_BOVIN	MK01_BOVIN	3	1	3	2	2	2	2.33333	0.666667	2	0	1.16667	Yes
Pvit_07663	SPTBN2	2	3	2	5	1	0	2.33333	0.333333	2	1.52753	1.16667	Yes
Pvit_08100	SH3G1	2	3	2	2	4	0	2.33333	0.333333	2	1.1547	1.16667	Yes
Pvit_09167	PSD3	2	3	2	2	3	1	2.33333	0.333333	2	0.57735	1.16667	Yes
Pvit_14147	PTN	2	2	3	3	2	1	2.33333	0.333333	2	0.57735	1.16667	Yes
Pvit_18682	CDH2	2	3	2	1	2	3	2.33333	0.333333	2	0.57735	1.16667	Yes
Pvit_02046	ATP6V1B2	3	10	1	5	3	4	4.66667	2.72845	4	0.57735	1.16667	Yes
Pvit_05829	EIF4B	12	9	14	10	9	11	11.6667	1.45297	10	0.57735	1.16667	Yes
Pvit_06092	NUCKS1	8	11	8	10	7	6	9	1	7.66667	1.20185	1.17391	Yes
Pvit_18785	Q5ZKJ9	6	13	8	8	9	6	9	2.08167	7.66667	0.881917	1.17391	Yes
Pvit_10496	NEFM	105	48	61	38	62	82	71.3333	17.2466	60.6667	12.7192	1.17582	Yes
BPT1_BOVIN	BPT1	16	10	14	14	12	8	13.3333	1.76383	11.3333	1.76383	1.17647	Yes
Pvit_02719	HNRNPA2B1	19	13	13	15	11	12	15	2	12.6667	1.20185	1.18421	Yes
SPTN1_CHICK	SPTN1	5	9	5	6	5	5	6.33333	1.33333	5.33333	0.333333	1.1875	Yes
Pvit_09914	CRTC1	1	3	2	3	2	0	2	0.57735	1.66667	0.881917	1.2	Yes
Pvit_13981	VAMP2	1	4	1	2	1	2	2	1	1.66667	0.333333	1.2	Yes
Pvit_18637	F1NKN0	3	1	2	2	2	1	2	0.57735	1.66667	0.333333	1.2	Yes
Pvit_16699	BCAP31	5	7	6	6	3	6	6	0.57735	5	1	1.2	Yes
Pvit_09558	MAP7D2	6	3	3	5	3	2	4	1	3.33333	0.881917	1.2	Yes
Pvit_01074	CEP170	5	9	3	8	3	3	5.66667	1.76383	4.66667	1.66667	1.21429	Yes
Pvit_15643	KCRB	30	23	20	16	17	27	24.3333	2.96273	20	3.51188	1.21667	Yes
Pvit_04354	VAMP1	3	3	5	2	3	4	3.66667	0.666667	3	0.57735	1.22222	Yes
Pvit_09135	STXBP1	14	15	8	8	10	12	12.3333	2.18581	10	1.1547	1.23333	Yes
Pvit_07323	NDRG1	12	3	6	6	4	7	7	2.64575	5.66667	0.881917	1.23529	Yes
Pvit_14014	Q9I9H0	12	2	7	3	7	7	7	2.88675	5.66667	1.33333	1.23529	Yes
Pvit_09278	UQCRH	20	10	12	9	11	14	14	3.05505	11.3333	1.45297	1.23529	Yes
H4_APLCA	H4_APLCA	8	1	1	1	4	3	3.33333	2.33333	2.66667	0.881917	1.25	Yes
PHB_CHICK	PHB_CHICK	3	5	2	2	3	3	3.33333	0.881917	2.66667	0.333333	1.25	Yes
PP1RB_DANRE	PP1RB_DANRE	5	3	2	5	3	0	3.33333	0.881917	2.66667	1.45297	1.25	Yes
Pvit_03096	NDUFB10	3	4	3	3	2	3	3.33333	0.333333	2.66667	0.333333	1.25	Yes
Pvit_03155	ACAA2	2	7	1	2	3	3	3.33333	1.85592	2.66667	0.333333	1.25	Yes
Pvit_14332	ATP6V1F	5	3	2	5	1	2	3.33333	0.881917	2.66667	1.20185	1.25	Yes
PR6AB_XENLA	PR6AB_XENLA	2	3	0	0	2	2	1.66667	0.881917	1.33333	0.666667	1.25	Yes
Pvit_00432	RPL23A	1	3	1	1	1	2	1.66667	0.666667	1.33333	0.333333	1.25	Yes
Pvit_01648	CAP2	1	3	1	2	1	1	1.66667	0.666667	1.33333	0.333333	1.25	Yes
Pvit_02184	RPL24	0	3	2	1	2	1	1.66667	0.881917	1.33333	0.333333	1.25	Yes
Pvit_07376	RCN3	1	2	2	1	3	0	1.66667	0.333333	1.33333	0.881917	1.25	Yes
Pvit_13846	ANXA7	2	2	1	0	2	2	1.66667	0.333333	1.33333	0.666667	1.25	Yes
RS27_BOVIN	RS27_BOVIN	1	2	2	1	1	2	1.66667	0.333333	1.33333	0.333333	1.25	Yes
Pvit_15322	GDI2	7	7	10	5	6	8	8	1	6.33333	0.881917	1.26316	Yes
Pvit_10497	NEFL	31	10	15	8	16	20	18.6667	6.33333	14.6667	3.52767	1.27273	Yes
Pvit_02981	TNC	8	3	3	8	0	3	4.66667	1.66667	3.66667	2.33333	1.27273	Yes
Pvit_03944	LMNA	10	2	2	6	3	2	4.66667	2.66667	3.66667	1.20185	1.27273	Yes
VAMP2_BOVIN	VAMP2_BOVIN	6	6	2	2	4	5	4.66667	1.33333	3.66667	0.881917	1.27273	Yes
Pvit_13111	NDUFS1	7	7	9	8	4	6	7.66667	0.666667	6	1.1547	1.27778	Yes
Pvit_02402	SGSM1	5	4	0	2	2	3	3	1.52753	2.33333	0.333333	1.28571	Yes
Pvit_15646	KLC1	3	3	3	3	1	3	3	0	2.33333	0.666667	1.28571	Yes
RPC1_SCHPO	RPC1	5	5	7	6	4	3	5.66667	0.666667	4.33333	0.881917	1.30769	Yes
Pvit_01339	Pvit_01339	6	10	9	5	8	6	8.33333	1.20185	6.33333	0.881917	1.31579	Yes
CTND2_HUMAN	CTND2_HUMAN	1	2	1	0	1	2	1.33333	0.333333	1	0.57735	1.33333	Yes
Pvit_00590	RAP1GDS1	2	2	0	0	1	2	1.33333	0.666667	1	0.57735	1.33333	Yes
Pvit_01353	CNRIP1	2	1	1	0	1	2	1.33333	0.333333	1	0.57735	1.33333	Yes
Pvit_05146	RBM8A	1	2	1	2	1	0	1.33333	0.333333	1	0.57735	1.33333	Yes
Pvit_05358	SNX12	2	2	0	0	2	1	1.33333	0.666667	1	0.57735	1.33333	Yes
Pvit_06520	LMO7	0	3	1	1	2	0	1.33333	0.881917	1	0.57735	1.33333	Yes
Pvit_09936	EPS15L1	0	3	1	1	1	1	1.33333	0.881917	1	0	1.33333	Yes
Pvit_10048	SLC17A6	1	2	1	1	1	1	1.33333	0.333333	1	0	1.33333	Yes
Pvit_11500	RDX	2	1	1	1	1	1	1.33333	0.333333	1	0	1.33333	Yes
Pvit_11626	CLPP	1	2	1	0	1	2	1.33333	0.333333	1	0.57735	1.33333	Yes
Pvit_16031	ZNF638	1	2	1	0	2	1	1.33333	0.333333	1	0.57735	1.33333	Yes
Pvit_17805	SFXN3	2	1	1	0	2	1	1.33333	0.333333	1	0.57735	1.33333	Yes
Pvit_18831	ANXA6	2	0	2	0	1	2	1.33333	0.666667	1	0.57735	1.33333	Yes
STMN3_CHICK	STMN3_CHICK	3	0	1	1	1	1	1.33333	0.881917	1	0	1.33333	Yes
VATA_CHICK	VATA_CHICK	1	2	1	1	1	1	1.33333	0.333333	1	0	1.33333	Yes
Pvit_03200	PDHB	7	3	2	3	3	3	4	1.52753	3	0	1.33333	Yes
Pvit_04128	GPR158	2	7	3	3	5	1	4	1.52753	3	1.1547	1.33333	Yes
Pvit_12037	DPYSL4	13	5	6	5	6	7	8	2.51661	6	0.57735	1.33333	Yes
DREB_RAT	DREB_RAT	3	2	3	2	0	4	2.66667	0.333333	2	1.1547	1.33333	Yes
Pvit_03560	GRN	3	2	3	1	1	4	2.66667	0.333333	2	1	1.33333	Yes
Pvit_09423	UQCRQ	5	0	3	3	3	0	2.66667	1.45297	2	1	1.33333	Yes
Pvit_14474	VDAC1	6	2	0	2	2	2	2.66667	1.76383	2	0	1.33333	Yes
Pvit_01104	CPLX1	3	3	5	2	3	3	3.66667	0.666667	2.66667	0.333333	1.375	Yes
Pvit_07341	PPP1R9B	2	6	3	3	3	2	3.66667	1.20185	2.66667	0.333333	1.375	Yes
Pvit_16311	RPL13	5	3	3	2	3	3	3.66667	0.666667	2.66667	0.333333	1.375	Yes
Pvit_13685	PKM2	14	5	10	5	9	7	9.66667	2.60342	7	1.1547	1.38095	Yes
Pvit_00536	F1NEI1	9	7	2	5	6	2	6	2.08167	4.33333	1.20185	1.38462	Yes
CDC42_BOVIN	CDC42_BOVIN	3	2	2	1	1	3	2.33333	0.333333	1.66667	0.666667	1.4	Yes
Pvit_04822	PPP1R12C	1	3	3	2	1	2	2.33333	0.666667	1.66667	0.333333	1.4	Yes
Pvit_17984	CACNA1B	1	5	1	2	3	0	2.33333	1.33333	1.66667	0.881917	1.4	Yes
AP1M1_BOVIN	AP1M1_BOVIN	0	1	2	1	0	1	1	0.57735	0.666667	0.333333	1.5	Yes
AT8A1_BOVIN	AT8A1_BOVIN	0	2	1	0	1	1	1	0.57735	0.666667	0.333333	1.5	Yes
NCKP1_DANRE	NCKP1_DANRE	1	2	0	0	2	0	1	0.57735	0.666667	0.666667	1.5	Yes
Pvit_01914	HNRNPH1	1	2	0	0	1	1	1	0.57735	0.666667	0.333333	1.5	Yes
Pvit_01917	CANX	0	2	1	0	1	1	1	0.57735	0.666667	0.333333	1.5	Yes
Pvit_04187	POMC	1	2	0	0	0	2	1	0.57735	0.666667	0.666667	1.5	Yes
Pvit_04967	LYSMD1	2	1	0	1	0	1	1	0.57735	0.666667	0.333333	1.5	Yes
Pvit_07623	SLC4A1	2	0	1	0	0	2	1	0.57735	0.666667	0.666667	1.5	Yes
Pvit_08324	MPST	0	1	2	1	1	0	1	0.57735	0.666667	0.333333	1.5	Yes
Pvit_09577	HN1L	2	1	0	0	1	1	1	0.57735	0.666667	0.333333	1.5	Yes
Pvit_12862	SYN2	0	2	1	1	0	1	1	0.57735	0.666667	0.333333	1.5	Yes
Pvit_13212	UBE2O	0	2	1	1	0	1	1	0.57735	0.666667	0.333333	1.5	Yes
Pvit_14064	LNPEP	1	2	0	2	0	0	1	0.57735	0.666667	0.666667	1.5	Yes
Pvit_14544	ILF3	3	0	0	0	1	1	1	1	0.666667	0.333333	1.5	Yes
Pvit_16532	PRKG2	0	3	0	0	0	2	1	1	0.666667	0.666667	1.5	Yes
Pvit_17049	PFKL	1	1	1	0	2	0	1	0	0.666667	0.666667	1.5	Yes
Pvit_18206	MTSS1	2	0	1	1	0	1	1	0.57735	0.666667	0.333333	1.5	Yes
RL18_PIG	RL18_PIG	1	2	0	1	1	0	1	0.57735	0.666667	0.333333	1.5	Yes
RS29_HIPCM	RS29_HIPCM	2	1	0	1	0	1	1	0.57735	0.666667	0.333333	1.5	Yes
Pvit_04884	TUFM	5	2	2	2	2	2	3	1	2	0	1.5	Yes
Pvit_13949	NPEPPS	5	3	1	1	3	2	3	1.1547	2	0.57735	1.5	Yes
Pvit_14614	WDR47	2	4	3	1	2	3	3	0.57735	2	0.57735	1.5	Yes
Pvit_12807	HN1	5	4	6	6	1	3	5	0.57735	3.33333	1.45297	1.5	Yes
Pvit_15172	PDXK	3	4	8	2	4	4	5	1.52753	3.33333	0.666667	1.5	Yes
FUBP2_HUMAN	FUBP2_HUMAN	1	2	3	1	2	1	2	0.57735	1.33333	0.333333	1.5	Yes
Pvit_00784	Q5ZII1	3	2	1	2	2	0	2	0.57735	1.33333	0.666667	1.5	Yes
Pvit_00904	PCLO	1	3	2	2	2	0	2	0.57735	1.33333	0.666667	1.5	Yes
Pvit_02106	SDHA	1	4	1	2	2	0	2	1	1.33333	0.666667	1.5	Yes
Pvit_07782	FAM123A	2	2	2	0	3	1	2	0	1.33333	0.881917	1.5	Yes
Pvit_08831	AIP	2	1	3	3	1	0	2	0.57735	1.33333	0.881917	1.5	Yes
Pvit_10253	CSRP2	1	3	2	2	1	1	2	0.57735	1.33333	0.333333	1.5	Yes
Pvit_12278	H1FX	2	3	1	1	1	2	2	0.57735	1.33333	0.333333	1.5	Yes
Pvit_14202	VCP	2	3	1	1	3	0	2	0.57735	1.33333	0.881917	1.5	Yes
Pvit_14353	KRAS	1	3	2	2	0	2	2	0.57735	1.33333	0.666667	1.5	Yes
Pvit_17745	THRAP3	1	2	3	0	3	1	2	0.57735	1.33333	0.881917	1.5	Yes
Pvit_17878	RPS18	2	2	2	2	1	1	2	0	1.33333	0.333333	1.5	Yes
SRSF3_BOVIN	SRSF3_BOVIN	1	3	2	0	3	1	2	0.57735	1.33333	0.881917	1.5	Yes
GEPH_CHICK	GEPH	5	6	8	6	5	1	6.33333	0.881917	4	1.52753	1.58333	Yes
HMGN2_CHICK	HMGN2_CHICK	12	9	5	8	5	3	8.66667	2.02759	5.33333	1.45297	1.625	Yes
Pvit_03559	FAM171A2	2	3	5	1	3	2	3.33333	0.881917	2	0.57735	1.66667	Yes
Pvit_07410	HNRNPA1	6	3	6	5	2	2	5	1	3	1	1.66667	Yes
G3P_BOVIN	G3P_BOVIN	2	2	1	1	2	0	1.66667	0.333333	1	0.57735	1.66667	Yes
Pvit_14274	NDUFA5	0	2	3	0	2	1	1.66667	0.881917	1	0.57735	1.66667	Yes
TRIO_MOUSE	TRIO_MOUSE	0	3	2	2	0	1	1.66667	0.881917	1	0.57735	1.66667	Yes
GBB1_XENLA	GBB1	8	9	5	2	9	2	7.33333	1.20185	4.33333	2.33333	1.69231	Yes
Pvit_10180	OXT	2	3	7	1	0	6	4	1.52753	2.33333	1.85592	1.71429	Yes
Pvit_08079	SAFB	1	5	1	1	3	0	2.33333	1.33333	1.33333	0.881917	1.75	Yes
Pvit_16491	UQCRC2	2	3	2	1	0	3	2.33333	0.333333	1.33333	0.881917	1.75	Yes
Pvit_17041	TBCB	2	2	3	1	2	1	2.33333	0.333333	1.33333	0.333333	1.75	Yes
HPCL1_BOVIN	HPCL1_BOVIN	5	2	2	3	1	1	3	1	1.66667	0.666667	1.8	Yes
Pvit_13795	SGTB	1	3	5	2	3	0	3	1.1547	1.66667	0.881917	1.8	Yes
Pvit_17542	FETUB	1	3	5	0	4	1	3	1.1547	1.66667	1.20185	1.8	Yes
Pvit_01380	SIPA1L1	1	14	5	6	4	1	6.66667	3.84419	3.66667	1.45297	1.81818	Yes
GBB2_BOVIN	GBB2_BOVIN	7	4	2	3	4	0	4.33333	1.45297	2.33333	1.20185	1.85714	Yes
Pvit_12825	SLC9A3R1	2	10	9	7	3	1	7	2.51661	3.66667	1.76383	1.90909	Yes
DAZP2_BOVIN	DAZP2_BOVIN	1	2	1	1	1	0	1.33333	0.333333	0.666667	0.333333	2	Yes
Pvit_07945	NDUFA2	1	2	1	1	1	0	1.33333	0.333333	0.666667	0.333333	2	Yes
Pvit_09546	ACOT9	1	3	0	1	0	1	1.33333	0.881917	0.666667	0.333333	2	Yes
Pvit_09800	FAM21C	2	1	1	1	0	1	1.33333	0.333333	0.666667	0.333333	2	Yes
Pvit_10907	ABAT	1	3	0	0	1	1	1.33333	0.881917	0.666667	0.333333	2	Yes
Pvit_11685	BAG3	2	1	1	1	1	0	1.33333	0.333333	0.666667	0.333333	2	Yes
Pvit_17387	SLTM	0	3	1	0	1	1	1.33333	0.881917	0.666667	0.333333	2	Yes
Pvit_17666	SHANK1	0	3	1	2	0	0	1.33333	0.881917	0.666667	0.666667	2	Yes
Pvit_00632	SARNP	5	3	2	2	1	2	3.33333	0.881917	1.66667	0.333333	2	Yes
Pvit_13290	MSN	5	3	2	0	3	2	3.33333	0.881917	1.66667	0.881917	2	Yes
ACT_FUCDI	ACT_FUCDI	2	2	2	1	2	0	2	0	1	0.57735	2	Yes
Pvit_02727	NPY	1	2	3	0	1	2	2	0.57735	1	0.57735	2	Yes
Pvit_03003	PRKAR2B	2	2	2	2	1	0	2	0	1	0.57735	2	Yes
Pvit_05962	NDUFA13	2	3	1	0	0	3	2	0.57735	1	1	2	Yes
Pvit_07062	SF3B2	2	3	1	1	1	1	2	0.57735	1	0	2	Yes
Pvit_11730	HMGB1	2	3	1	1	1	1	2	0.57735	1	0	2	Yes
Pvit_13666	MYEF2	2	3	7	3	3	0	4	1.52753	2	1	2	Yes
Pvit_18287	EPRS	2	2	2	1	1	1	2	0	1	0	2	Yes
LIN7A_BOVIN	LIN7A_BOVIN	2	3	3	2	1	1	2.66667	0.333333	1.33333	0.333333	2	Yes
Pvit_01726	SI:CH211-151O1.3	0	3	5	1	2	1	2.66667	1.45297	1.33333	0.333333	2	Yes
Pvit_10179	AVP	2	3	3	0	0	4	2.66667	0.333333	1.33333	1.33333	2	Yes
Pvit_10671	ATP5O	5	2	1	1	2	1	2.66667	1.20185	1.33333	0.333333	2	Yes
CISY_AMBCR	CISY_AMBCR	2	0	0	0	0	1	0.666667	0.666667	0.333333	0.333333	2	Yes
PPR1A_CANFA	PPR1A_CANFA	0	2	0	0	1	0	0.666667	0.666667	0.333333	0.333333	2	Yes
Pvit_00282	NDUFB11	0	2	0	0	0	1	0.666667	0.666667	0.333333	0.333333	2	Yes
Pvit_01400	F1NE60	2	0	0	1	0	0	0.666667	0.666667	0.333333	0.333333	2	Yes
Pvit_03627	DLGAP2	0	2	0	0	1	0	0.666667	0.666667	0.333333	0.333333	2	Yes
Pvit_11159	DYNLRB1	2	0	0	0	1	0	0.666667	0.666667	0.333333	0.333333	2	Yes
Pvit_14048	PCCA	0	2	0	1	0	0	0.666667	0.666667	0.333333	0.333333	2	Yes
Pvit_15755	CALB1	0	2	0	0	0	1	0.666667	0.666667	0.333333	0.333333	2	Yes
Pvit_18583	GRIN2B	0	2	0	0	1	0	0.666667	0.666667	0.333333	0.333333	2	Yes
Pvit_10462	NDUFB5	1	3	5	2	1	1	3	1.1547	1.33333	0.333333	2.25	Yes
Pvit_02131	CA2	1	1	5	0	1	2	2.33333	1.33333	1	0.57735	2.33333	Yes
Pvit_06380	PDHX	3	2	2	1	1	1	2.33333	0.333333	1	0	2.33333	Yes
Pvit_11182	LMBRD2	1	3	1	1	1	0	1.66667	0.666667	0.666667	0.333333	2.5	Yes
Pvit_15121	HNRPLL	0	2	3	1	1	0	1.66667	0.881917	0.666667	0.333333	2.5	Yes
Pvit_15671	F1P526	2	1	2	0	1	1	1.66667	0.333333	0.666667	0.333333	2.5	Yes
Pvit_17119	RELL1	0	3	2	1	1	0	1.66667	0.881917	0.666667	0.333333	2.5	Yes
Pvit_04126	GAD2	5	3	2	1	2	1	3.33333	0.881917	1.33333	0.333333	2.5	Yes
Pvit_12264	CHCHD6	5	3	3	0	2	2	3.66667	0.666667	1.33333	0.666667	2.75	Yes
Pvit_19282	NCAM1	3	2	1	1	0	1	2	0.57735	0.666667	0.333333	3	Yes
UBL5_BOVIN	UBL5_BOVIN	5	1	3	1	1	1	3	1.1547	1	0	3	Yes
Pvit_06429	TCEA2	0	1	2	0	0	1	1	0.57735	0.333333	0.333333	3	Yes
Pvit_07357	MPP3	2	1	0	0	0	1	1	0.57735	0.333333	0.333333	3	Yes
Pvit_08754	TOMM34	2	0	1	1	0	0	1	0.57735	0.333333	0.333333	3	Yes
Pvit_03743	HNRNPR	3	3	1	1	0	1	2.33333	0.666667	0.666667	0.333333	3.5	Yes
Pvit_05080	OCIAD1	3	3	5	1	2	0	3.66667	0.666667	1	0.57735	3.66667	Yes
Pvit_01366	SRSF5	2	2	0	1	0	0	1.33333	0.666667	0.333333	0.333333	4	Yes
Pvit_03461	IQSEC2	1	2	1	0	1	0	1.33333	0.333333	0.333333	0.333333	4	Yes
Pvit_02790	Q5ZJ38	1	3	1	0	1	0	1.66667	0.666667	0.333333	0.333333	5	Yes
Pvit_11744	POLR1D.1	2	3	1	0	1	0	2	0.57735	0.333333	0.333333	6	Yes
SMS1_PROAN	SMS1_PROAN	1	3	2	0	0	1	2	0.57735	0.333333	0.333333	6	Yes
ARHG7_HUMAN	ARHG7	0	2	0	0	0	0	0.666667	0.666667	0	0	#DIV/0!	Yes
PSMD4_BOVIN	PSMD4_BOVIN	2	0	1	0	0	0	1	0.57735	0	0	#DIV/0!	Yes
Pvit_00205	ARFGAP1	0	2	0	0	0	0	0.666667	0.666667	0	0	#DIV/0!	Yes
Pvit_01830	ASTN1	0	2	0	0	0	0	0.666667	0.666667	0	0	#DIV/0!	Yes
Pvit_03169	CRELD1	0	2	0	0	0	0	0.666667	0.666667	0	0	#DIV/0!	Yes
Pvit_03973	GAS7	1	3	0	0	0	0	1.33333	0.881917	0	0	#DIV/0!	Yes
Pvit_05353	DLG3	0	2	0	0	0	0	0.666667	0.666667	0	0	#DIV/0!	Yes
Pvit_05743	BAD	1	3	0	0	0	0	1.33333	0.881917	0	0	#DIV/0!	Yes
Pvit_06152	SNW1	0	2	0	0	0	0	0.666667	0.666667	0	0	#DIV/0!	Yes
Pvit_08674	PACSIN3	2	0	0	0	0	0	0.666667	0.666667	0	0	#DIV/0!	Yes
Pvit_09403	MPZ	19	0	0	0	0	0	6.33333	6.33333	0	0	#DIV/0!	Yes
Pvit_09964	Pvit_09964	0	3	0	0	0	0	1	1	0	0	#DIV/0!	Yes
Pvit_10082	PMP22	3	0	0	0	0	0	1	1	0	0	#DIV/0!	Yes
Pvit_12220	CAMSAP1	0	2	0	0	0	0	0.666667	0.666667	0	0	#DIV/0!	Yes
Pvit_12758	MAP6D1	2	2	0	0	0	0	1.33333	0.666667	0	0	#DIV/0!	Yes
Pvit_14904	HIST1H1D	5	1	1	0	0	0	2.33333	1.33333	0	0	#DIV/0!	Yes
Pvit_16954	PRX	2	0	0	0	0	0	0.666667	0.666667	0	0	#DIV/0!	Yes
Pvit_16990	CKM	0	0	5	0	0	0	1.66667	1.66667	0	0	#DIV/0!	Yes
Pvit_17222	SYNE1	0	2	0	0	0	0	0.666667	0.666667	0	0	#DIV/0!	Yes
Pvit_18942	SNX3	1	2	0	0	0	0	1	0.57735	0	0	#DIV/0!	Yes
RS30_BOVIN	RS30_BOVIN	2	0	0	0	0	0	0.666667	0.666667	0	0	#DIV/0!	Yes

## Sheet: Heart
Protein expression data of heart samples.
Accession Number	Gene	Counts H1	Counts H2	Counts H3	Counts A1	Counts A2	Counts A3	Hibernation Mean	Hibernation SE	Awake Mean	Awake SE	Fold Change	SEM Overlap
CNBP_MOUSE	CNBP_MOUSE	8	9	11	5	1	5	9.33333	0.881917	3.66667	1.33333	0.240523	No
COF2_CHICK	COF2_CHICK	2	2	2	3	4	3	2	0	3.33333	0.333333	0	No
H41_WHEAT	H41_WHEAT	7	12	7	4	5	5	8.66667	1.66667	4.66667	0.333333	0.357143	No
NDUS8_MACFA	NDUS8_MACFA	4	6	9	2	3	5	6.33333	1.45297	3.33333	0.881917	0.43589	No
Pvit_00210	F1N9H4	4	3	5	6	4	9	4	0.57735	6.33333	1.45297	0.0911606	No
Pvit_00311	RBM3	11	13	10	9	10	5	11.3333	0.881917	8	1.52753	0.11024	No
Pvit_00561	HSPB6	7	2	7	10	9	11	5.33333	1.66667	10	0.57735	0.166667	No
Pvit_00639	TUBA1B	2	3	2	3	4	3	2.33333	0.333333	3.33333	0.333333	0.1	No
Pvit_00983	CISD1	2	3	3	5	4	4	2.66667	0.333333	4.33333	0.333333	0.0769231	No
Pvit_01347	NMRAL1	4	3	3	3	1	2	3.33333	0.333333	2	0.57735	0.166667	No
Pvit_01661	APOH	3	1	0	4	8	2	1.33333	0.881917	4.66667	1.76383	0.188982	No
Pvit_03096	NDUFB10	6	8	5	4	6	2	6.33333	0.881917	4	1.1547	0.220479	No
Pvit_03282	UQCR10	3	3	3	5	4	4	3	0	4.33333	0.333333	0	No
Pvit_03944	LMNA	20	12	11	10	6	4	14.3333	2.848	6.66667	1.76383	0.4272	No
Pvit_04146	NEBL	7	3	11	4	4	2	7	2.3094	3.33333	0.666667	0.69282	No
Pvit_04566	PLG	6	6	3	10	18	12	5	1	13.3333	2.4037	0.075	No
Pvit_05080	OCIAD1	4	6	6	2	4	2	5.33333	0.666667	2.66667	0.666667	0.25	No
Pvit_05503	COX6A1	4	3	6	1	3	2	4.33333	0.881917	2	0.57735	0.440959	No
Pvit_05962	NDUFA13	2	4	7	0	4	1	4.33333	1.45297	1.66667	1.20185	0.87178	No
Pvit_06027	RPS10	4	3	5	4	1	1	4	0.57735	2	1	0.288675	No
Pvit_06408	CSRP3	44	84	50	54	28	32	59.3333	12.4544	38	8.0829	0.327746	No
Pvit_06443	TNS1	8	6	8	4	8	3	7.33333	0.666667	5	1.52753	0.133333	No
Pvit_08314	TXN2	3	3	2	3	4	4	2.66667	0.333333	3.66667	0.333333	0.0909091	No
Pvit_08345	H1F0	8	7	7	11	21	14	7.33333	0.333333	15.3333	2.96273	0.0217391	No
Pvit_08523	SPTAN1	7	8	6	9	9	11	7	0.57735	9.66667	0.666667	0.0597259	No
Pvit_08668	F2	2	2	2	5	14	4	2	0	7.66667	3.1798	0	No
Pvit_08688	NDUFS3	4	8	9	6	4	4	7	1.52753	4.66667	0.666667	0.327327	No
Pvit_09423	UQCRQ	7	6	4	3	4	4	5.66667	0.881917	3.66667	0.333333	0.240523	No
Pvit_09562	PDHA1	7	7	6	3	6	6	6.66667	0.333333	5	1	0.0666667	No
Pvit_10025	YBOX1	3	4	2	9	3	8	3	0.57735	6.66667	1.85592	0.0866025	No
Pvit_10654	HSPD1	18	17	21	17	14	12	18.6667	1.20185	14.3333	1.45297	0.08385	No
Pvit_11093	EEF1A1	5	4	6	4	3	4	5	0.57735	3.66667	0.333333	0.157459	No
Pvit_11166	C9	6	4	4	8	19	8	4.66667	0.666667	11.6667	3.66667	0.0571429	No
Pvit_11707	HNRNPA3	3	6	4	2	3	2	4.33333	0.881917	2.33333	0.333333	0.377964	No
Pvit_11877	SUCLG2	3	3	4	9	5	6	3.33333	0.333333	6.66667	1.20185	0.05	No
Pvit_12704	C6	4	3	2	5	5	4	3	0.57735	4.66667	0.333333	0.123718	No
Pvit_13424	PRDX6	1	4	1	4	8	6	2	1	6	1.1547	0.166667	No
Pvit_14009	EPB41L3	6	8	11	5	6	6	8.33333	1.45297	5.66667	0.333333	0.256406	No
Pvit_14202	VCP	2	3	1	4	4	2	2	0.57735	3.33333	0.666667	0.173205	No
Pvit_14297	SERBP1	4	2	3	10	6	7	3	0.57735	7.66667	1.20185	0.0753066	No
Pvit_14904	HIST1H1D	2	0	2	6	6	9	1.33333	0.666667	7	1	0.0952381	No
Pvit_15133	SLC8A1	4	4	4	6	5	5	4	0	5.33333	0.333333	0	No
Pvit_15322	GDI2	5	3	7	6	8	7	5	1.1547	7	0.57735	0.164957	No
Pvit_15702	NUMA1	4	4	2	1	3	2	3.33333	0.666667	2	0.57735	0.333333	No
Pvit_15720	HBE1	7	6	1	5	10	13	4.66667	1.85592	9.33333	2.33333	0.198849	No
Pvit_16137	PLEKHA7	4	8	4	2	1	2	5.33333	1.33333	1.66667	0.333333	0.8	No
Pvit_16156	NDUFS6	16	13	11	12	9	8	13.3333	1.45297	9.66667	1.20185	0.150307	No
Pvit_16699	BCAP31	3	2	3	4	4	6	2.66667	0.333333	4.66667	0.666667	0.0714286	No
Pvit_16861	COX4I1	3	3	2	4	3	4	2.66667	0.333333	3.66667	0.333333	0.0909091	No
Pvit_17346	IDH3A	13	11	14	11	9	8	12.6667	0.881917	9.33333	0.881917	0.0944911	No
Pvit_17542	FETUB	14	8	8	22	30	19	10	2	23.6667	3.28295	0.084507	No
Pvit_17573	CKMT2	7	18	9	5	4	8	11.3333	3.38296	5.66667	1.20185	0.596994	No
Pvit_18405	CTNNA3	6	10	7	5	0	6	7.66667	1.20185	3.66667	1.85592	0.327777	No
Pvit_18569	H110	14	13	5	21	23	22	10.6667	2.848	22	0.57735	0.129455	No
Pvit_18831	ANXA6	4	6	3	5	9	9	4.33333	0.881917	7.66667	1.33333	0.115033	No
Pvit_19275	DLAT	4	4	3	2	3	3	3.66667	0.333333	2.66667	0.333333	0.125	No
Pvit_19348	SFPQ	7	7	4	5	1	2	6	1	2.66667	1.20185	0.375	No
ACT_PICGU	ACT_PICGU	128	99	98	120	126	96	108.333	9.83757	114	9.16515	0.0862945	Yes
Pvit_16990	CKM	65	102	103	82	98	65	90	12.5033	81.6667	9.52774	0.153102	Yes
Pvit_02471	MYH15	77	52	54	42	25	115	61	8.02081	60.6667	27.6064	0.132211	Yes
Pvit_09935	TPM4	60	52	52	48	55	53	54.6667	2.66667	52	2.08167	0.0512821	Yes
Pvit_04840	TNNI3	37	53	58	48	35	42	49.3333	6.33333	41.6667	3.75648	0.152	Yes
Pvit_12324	SORBS2	34	52	42	35	18	40	42.6667	5.20683	31	6.65833	0.167962	Yes
Pvit_08815	DES	30	49	32	53	48	30	37	6.02771	43.6667	6.98411	0.138039	Yes
Pvit_14017	LDB3	22	30	34	28	18	29	28.6667	3.52767	25	3.51188	0.141107	Yes
Pvit_09194	ATP5A1	24	23	33	26	13	24	26.6667	3.1798	21	4.04145	0.151419	Yes
Pvit_12906	TF	37	20	23	26	39	24	26.6667	5.23874	29.6667	4.70225	0.176587	Yes
Pvit_00722	ATP5B	23	22	28	24	28	26	24.3333	1.85592	26	1.1547	0.0713816	Yes
Pvit_12587	F1NG74	24	26	23	27	29	18	24.3333	0.881917	24.6667	3.38296	0.0357534	Yes
Pvit_00871	H2B5	24	22	16	24	33	20	20.6667	2.4037	25.6667	3.84419	0.0936507	Yes
Pvit_04459	ATP1A1	18	23	20	18	15	30	20.3333	1.45297	21	4.58258	0.0691889	Yes
Pvit_11817	MDH1	20	18	23	21	15	26	20.3333	1.45297	20.6667	3.1798	0.0703048	Yes
Pvit_13842	SYNPO2L	11	26	24	24	8	11	20.3333	4.70225	14.3333	4.91031	0.328064	Yes
Pvit_01804	MDH2	17	18	24	23	13	20	19.6667	2.18581	18.6667	2.96273	0.117097	Yes
Pvit_12512	Q49MC0	26	21	11	17	23	14	19.3333	4.40959	18	2.64575	0.244977	Yes
Pvit_15472	MYL7	15	21	19	17	19	17	18.3333	1.76383	17.6667	0.666667	0.0998397	Yes
Pvit_09278	UQCRH	20	17	14	17	24	9	17	1.73205	16.6667	4.33333	0.103923	Yes
Pvit_18613	Q5ZMW1	16	13	18	12	9	27	15.6667	1.45297	16	5.56776	0.0908104	Yes
Pvit_05633	ATP2A2	15	10	20	14	10	18	15	2.88675	14	2.3094	0.206197	Yes
Pvit_13111	NDUFS1	14	21	10	17	19	13	15	3.21455	16.3333	1.76383	0.196809	Yes
Pvit_19005	HBM	14	21	10	13	19	24	15	3.21455	18.6667	3.1798	0.172208	Yes
Pvit_13283	F1NU17	12	18	13	12	8	17	14.3333	1.85592	12.3333	2.60342	0.15048	Yes
Pvit_07785	Q5ZM32	13	12	15	13	13	9	13.3333	0.881917	11.6667	1.33333	0.0755929	Yes
Pvit_03155	ACAA2	17	11	11	14	18	12	13	2	14.6667	1.76383	0.136364	Yes
Pvit_01857	F1NXV9	17	7	14	22	24	6	12.6667	2.96273	17.3333	5.696	0.170927	Yes
Pvit_14004	MYOM1	7	16	15	10	3	11	12.6667	2.848	8	2.51661	0.356	Yes
Pvit_05082	FCGBP	22	8	7	10	6	8	12.3333	4.84195	8	1.1547	0.605243	Yes
Pvit_19066	ACAT1	10	13	14	15	13	14	12.3333	1.20185	14	0.57735	0.0858465	Yes
Pvit_05244	COX5B.1	10	14	12	12	8	13	12	1.1547	11	1.52753	0.104973	Yes
Pvit_16100	ANK3	9	13	14	12	8	17	12	1.52753	12.3333	2.60342	0.123853	Yes
Pvit_01316	NDUFC2	9	14	12	11	11	3	11.6667	1.45297	8.33333	2.66667	0.174356	Yes
Pvit_03760	CRIP2	9	11	15	14	9	13	11.6667	1.76383	12	1.52753	0.146986	Yes
Pvit_05593	ALDH2	10	12	13	15	9	15	11.6667	0.881917	13	2	0.0678398	Yes
Pvit_13685	PKM2	8	14	13	4	8	13	11.6667	1.85592	8.33333	2.60342	0.222711	Yes
Pvit_00791	TTN	8	11	15	23	10	18	11.3333	2.02759	17	3.78594	0.11927	Yes
Pvit_08679	MYBPC3	8	11	15	8	6	20	11.3333	2.02759	11.3333	4.37163	0.178905	Yes
Pvit_15450	SORBS1	7	12	15	12	8	13	11.3333	2.33333	11	1.52753	0.212121	Yes
Pvit_08288	HSPA9	12	8	13	15	13	11	11	1.52753	13	1.1547	0.117502	Yes
Pvit_15479	PPIA	10	13	10	10	14	7	11	1	10.3333	2.02759	0.0967742	Yes
Pvit_02604	FHL2	12	8	11	10	4	12	10.3333	1.20185	8.66667	2.4037	0.138675	Yes
Pvit_15281	TNNT2	8	9	14	6	6	12	10.3333	1.85592	8	2	0.23199	Yes
Pvit_01060	ACTN2	8	11	11	8	9	10	10	1	9	0.57735	0.111111	Yes
Pvit_14066	CAST	10	11	9	6	10	15	10	0.57735	10.3333	2.60342	0.0558726	Yes
Pvit_05501	TRIM72	7	11	11	11	6	13	9.66667	1.33333	10	2.08167	0.133333	Yes
Pvit_18997	SRL	7	11	11	11	10	6	9.66667	1.33333	9	1.52753	0.148148	Yes
Pvit_09641	MYH6	28	0	0	14	20	0	9.33333	9.33333	11.3333	5.92546	0.823529	Yes
Pvit_12449	NDRG2	7	12	9	10	9	4	9.33333	1.45297	7.66667	1.85592	0.189517	Yes
TBB1_MANSE	TBB1_MANSE	8	6	14	10	9	15	9.33333	2.4037	11.3333	1.85592	0.212091	Yes
Pvit_03744	ATPIF1	9	8	10	11	5	14	9	0.57735	10	2.64575	0.057735	Yes
Pvit_06092	NUCKS1	7	10	9	8	5	9	8.66667	0.881917	7.33333	1.20185	0.120261	Yes
Pvit_12101	ALDOA	7	8	11	10	8	13	8.66667	1.20185	10.3333	1.45297	0.116308	Yes
Pvit_12565	GAPDH	5	10	11	10	6	12	8.66667	1.85592	9.33333	1.76383	0.198849	Yes
Pvit_15276	PPP1R12B	7	11	8	11	5	5	8.66667	1.20185	7	2	0.171693	Yes
Pvit_01274	UCRI	11	8	6	9	8	6	8.33333	1.45297	7.66667	0.881917	0.189517	Yes
HMGN2_CHICK	HMGN2_CHICK	7	10	7	13	10	8	8	1	10.3333	1.45297	0.0967742	Yes
Pvit_10919	MYOZ2	6	7	11	9	9	8	8	1.52753	8.66667	0.333333	0.176253	Yes
Pvit_14274	NDUFA5	7	9	7	12	6	6	7.66667	0.666667	8	2	0.0833333	Yes
Pvit_00381	AHNAK	8	7	7	3	10	2	7.33333	0.333333	5	2.51661	0.0666667	Yes
Pvit_02106	SDHA	5	4	13	4	5	8	7.33333	2.848	5.66667	1.20185	0.502588	Yes
Pvit_05829	EIF4B	9	7	6	15	11	4	7.33333	0.881917	10	3.21455	0.0881917	Yes
Pvit_10885	HIST1H1D	8	9	5	16	9	8	7.33333	1.20185	11	2.51661	0.109259	Yes
Pvit_11396	ETFB	5	12	5	9	9	6	7.33333	2.33333	8	1	0.291667	Yes
Pvit_12814	ATP5H	7	8	7	8	6	13	7.33333	0.333333	9	2.08167	0.037037	Yes
Pvit_13654	NNT	4	9	9	2	4	9	7.33333	1.66667	5	2.08167	0.333333	Yes
Pvit_14952	NDUFV2	7	8	7	8	8	3	7.33333	0.333333	6.33333	1.66667	0.0526316	Yes
Pvit_15605	ATP5J	7	6	9	6	9	5	7.33333	0.881917	6.66667	1.20185	0.132288	Yes
Pvit_16491	UQCRC2	6	9	7	8	5	5	7.33333	0.881917	6	1	0.146986	Yes
Pvit_17367	ANXA2	9	6	7	4	8	6	7.33333	0.881917	6	1.1547	0.146986	Yes
Pvit_10918	SYNPO2	8	9	4	3	8	6	7	1.52753	5.66667	1.45297	0.269563	Yes
Pvit_11051	GSN	10	6	5	5	10	3	7	1.52753	6	2.08167	0.254588	Yes
Pvit_12702	OXCT1	7	4	10	10	4	13	7	1.73205	9	2.64575	0.19245	Yes
Pvit_13290	MSN	4	6	11	8	5	10	7	2.08167	7.66667	1.45297	0.271522	Yes
Pvit_14777	MAP4	9	6	6	11	1	16	7	1	9.33333	4.40959	0.107143	Yes
Pvit_17902	FGA	15	1	5	4	6	5	7	4.16333	5	0.57735	0.832666	Yes
Pvit_18039	TNNC1	5	7	9	9	6	10	7	1.1547	8.33333	1.20185	0.138564	Yes
Pvit_18453	HSPA1A	8	6	7	3	8	8	7	0.57735	6.33333	1.66667	0.0911606	Yes
Pvit_03200	PDHB	7	4	9	10	10	7	6.66667	1.45297	9	1	0.161441	Yes
Pvit_09863	NDUFA7	6	7	7	11	4	6	6.66667	0.333333	7	2.08167	0.047619	Yes
Pvit_15633	ALDH6A1	4	6	10	4	4	10	6.66667	1.76383	6	2	0.293972	Yes
Pvit_17734	NDUFS5	7	8	5	9	6	6	6.66667	0.881917	7	1	0.125988	Yes
Pvit_17939	CTNNB1	4	10	6	8	5	3	6.66667	1.76383	5.33333	1.45297	0.330719	Yes
Pvit_18052	TMEM110-MUSTN1	8	4	8	9	0	6	6.66667	1.33333	5	2.64575	0.266667	Yes
BPT1_BOVIN	BPT1_BOVIN	7	8	4	5	9	0	6.33333	1.20185	4.66667	2.60342	0.257539	Yes
Pvit_10168	VDAC2	7	6	6	8	1	14	6.33333	0.333333	7.66667	3.75648	0.0434783	Yes
Pvit_17648	IMMT	4	6	9	9	3	10	6.33333	1.45297	7.33333	2.18581	0.198132	Yes
Pvit_18682	CDH2	5	11	3	8	4	5	6.33333	2.4037	5.66667	1.20185	0.424183	Yes
Pvit_06219	SDHB	6	3	9	4	6	6	6	1.73205	5.33333	0.666667	0.32476	Yes
Pvit_12283	UQCRC1	8	3	7	4	4	8	6	1.52753	5.33333	1.33333	0.286411	Yes
Pvit_14013	GLUD1	3	4	11	3	3	5	6	2.51661	3.66667	0.666667	0.686349	Yes
Pvit_18886	PHB	4	8	6	4	8	4	6	1.1547	5.33333	1.33333	0.216506	Yes
Pvit_02719	HNRNPA2B1	5	8	4	3	8	5	5.66667	1.20185	5.33333	1.45297	0.225347	Yes
Pvit_11898	PARK7	7	6	4	4	5	6	5.66667	0.881917	5	0.57735	0.176383	Yes
Pvit_14338	CHCHD3	6	6	5	6	3	6	5.66667	0.333333	5	1	0.0666667	Yes
1433Z_BOVIN	1433Z_BOVIN	8	6	2	8	8	6	5.33333	1.76383	7.33333	0.666667	0.240523	Yes
ACT_FUCDI	ACT_FUCDI	7	6	3	3	6	1	5.33333	1.20185	3.33333	1.45297	0.360555	Yes
Pvit_11418	Q9PTS7	5	4	7	3	4	6	5.33333	0.881917	4.33333	0.881917	0.203519	Yes
Pvit_12278	H1FX	7	6	3	3	10	8	5.33333	1.20185	7	2.08167	0.171693	Yes
Pvit_14437	YWHAQ	7	2	7	8	5	5	5.33333	1.66667	6	1	0.277778	Yes
Pvit_15842	ARVCF	3	8	5	5	0	4	5.33333	1.45297	3	1.52753	0.484322	Yes
Pvit_03180	LAMB2	4	6	5	9	0	0	5	0.57735	3	3	0.19245	Yes
Pvit_06886	PDLIM5	3	6	6	6	1	8	5	1	5	2.08167	0.2	Yes
Pvit_00536	F1NEI1	6	4	4	3	5	5	4.66667	0.666667	4.33333	0.666667	0.153846	Yes
Pvit_03066	NCL	5	4	5	4	5	3	4.66667	0.333333	4	0.57735	0.0833333	Yes
Pvit_07630	MYL4	6	2	6	6	5	1	4.66667	1.33333	4	1.52753	0.333333	Yes
Pvit_10671	ATP5O	6	2	6	4	1	5	4.66667	1.33333	3.33333	1.20185	0.4	Yes
Pvit_13932	PTRF	10	2	2	6	11	2	4.66667	2.66667	6.33333	2.60342	0.421053	Yes
Pvit_14029	IDH2	5	3	6	6	1	15	4.66667	0.881917	7.33333	4.09607	0.120261	Yes
Pvit_02131	CA2	5	6	2	3	6	6	4.33333	1.20185	5	1	0.24037	Yes
Pvit_02525	Q5ZL83	5	2	6	5	1	8	4.33333	1.20185	4.66667	2.02759	0.257539	Yes
Pvit_11827	GSTA1	5	6	2	0	1	0	4.33333	1.20185	0.333333	0.333333	3.60555	Yes
Pvit_15167	Q5ZM94	3	4	6	3	0	7	4.33333	0.881917	3.33333	2.02759	0.264575	Yes
Pvit_15367	MAPRE2	3	6	4	3	4	5	4.33333	0.881917	4	0.57735	0.220479	Yes
Pvit_18534	FHL1	4	3	6	4	6	2	4.33333	0.881917	4	1.1547	0.220479	Yes
Pvit_00115	CTNND1	2	6	4	1	0	2	4	1.1547	1	0.57735	1.1547	Yes
Pvit_00136	NDUFV1	4	1	7	4	1	6	4	1.73205	3.66667	1.45297	0.472377	Yes
Pvit_00312	CIRBP	7	3	2	2	5	2	4	1.52753	3	1	0.509175	Yes
Pvit_00851	C3	10	0	2	4	28	10	4	3.05505	14	7.2111	0.218218	Yes
Pvit_03960	Q5F3T2	7	3	2	0	1	1	4	1.52753	0.666667	0.333333	2.29129	Yes
Pvit_04917	NES	6	2	4	4	6	3	4	1.1547	4.33333	0.881917	0.266469	Yes
Pvit_05569	ETFA	3	2	7	2	4	7	4	1.52753	4.33333	1.45297	0.352506	Yes
Pvit_06180	PIGY	4	4	4	2	5	3	4	0	3.33333	0.881917	0	Yes
Pvit_13314	SDPR	7	3	2	1	4	3	4	1.52753	2.66667	0.881917	0.572822	Yes
Pvit_13846	ANXA7	2	6	4	0	1	4	4	1.1547	1.66667	1.20185	0.69282	Yes
Pvit_13860	NDUFB8	2	2	8	4	1	5	4	2	3.33333	1.20185	0.6	Yes
Pvit_14231	TLN1	6	2	4	3	6	4	4	1.1547	4.33333	0.881917	0.266469	Yes
Pvit_14494	HMGB3	4	6	2	2	4	2	4	1.1547	2.66667	0.666667	0.433013	Yes
RL26_BOVIN	RL26_BOVIN	4	4	4	6	4	3	4	0	4.33333	0.881917	0	Yes
CISY_AMBCR	CISY_AMBCR	4	4	3	1	1	1	3.66667	0.333333	1	0	0.333333	Yes
Pvit_00990	ADCK3	5	3	3	2	1	0	3.66667	0.666667	1	0.57735	0.666667	Yes
Pvit_06332	AGRN	5	4	2	3	4	5	3.66667	0.881917	4	0.57735	0.220479	Yes
Pvit_10462	NDUFB5	3	6	2	1	3	2	3.66667	1.20185	2	0.57735	0.600925	Yes
Pvit_14147	PTN	7	2	2	5	0	0	3.66667	1.66667	1.66667	1.66667	1	Yes
VINC_CHICK	VINC_CHICK	4	2	5	6	4	5	3.66667	0.881917	5	0.57735	0.176383	Yes
Pvit_00915	PYGM	3	3	4	4	5	1	3.33333	0.333333	3.33333	1.20185	0.1	Yes
Pvit_02994	HNRPK	3	4	3	4	1	3	3.33333	0.333333	2.66667	0.881917	0.125	Yes
Pvit_03695	ACADS	3	4	3	5	4	1	3.33333	0.333333	3.33333	1.20185	0.1	Yes
Pvit_04073	FXYD1	4	2	4	3	5	2	3.33333	0.666667	3.33333	0.881917	0.2	Yes
Pvit_06905	HADH	2	2	6	1	1	2	3.33333	1.33333	1.33333	0.333333	1	Yes
Pvit_07590	SGCB	2	3	5	4	0	2	3.33333	0.881917	2	1.1547	0.440959	Yes
Pvit_07623	SLC4A1	4	4	2	0	4	6	3.33333	0.666667	3.33333	1.76383	0.2	Yes
Pvit_08838	SPTB	4	4	2	4	4	1	3.33333	0.666667	3	1	0.222222	Yes
Pvit_13870	OGN	6	2	2	0	1	0	3.33333	1.33333	0.333333	0.333333	4	Yes
Pvit_13949	NPEPPS	4	4	2	0	3	5	3.33333	0.666667	2.66667	1.45297	0.25	Yes
Pvit_14025	VAPB	3	3	4	4	3	7	3.33333	0.333333	4.66667	1.20185	0.0714286	Yes
Pvit_14579	CNN1	2	6	2	1	6	0	3.33333	1.33333	2.33333	1.85592	0.571429	Yes
Pvit_14888	CALD1	2	6	2	4	29	4	3.33333	1.33333	12.3333	8.33333	0.108108	Yes
Pvit_17994	TMPO	4	3	3	2	4	0	3.33333	0.333333	2	1.1547	0.166667	Yes
Pvit_18163	SPTBN1	7	2	1	2	1	2	3.33333	1.85592	1.66667	0.333333	1.11355	Yes
G3P2_DANRE	G3P2_DANRE	5	0	4	0	3	3	3	1.52753	2	1	0.763763	Yes
H31_BOVIN	H31_BOVIN	5	2	2	4	5	1	3	1	3.33333	1.20185	0.3	Yes
Pvit_01827	HSPB7	1	3	5	0	3	1	3	1.1547	1.33333	0.881917	0.866025	Yes
Pvit_02702	HIBADH	3	1	5	2	4	4	3	1.1547	3.33333	0.666667	0.34641	Yes
Pvit_04220	DPYSL3	5	4	0	1	0	2	3	1.52753	1	0.57735	1.52753	Yes
Pvit_04949	ANP32E	3	4	2	3	5	3	3	0.57735	3.66667	0.666667	0.157459	Yes
Pvit_05296	CFL1	6	1	2	2	4	5	3	1.52753	3.66667	0.881917	0.416598	Yes
Pvit_07339	PDK2	3	3	3	1	3	2	3	0	2	0.57735	0	Yes
Pvit_07547	TSTD1	4	3	2	1	4	2	3	0.57735	2.33333	0.881917	0.247436	Yes
Pvit_08079	SAFB	3	3	3	4	0	4	3	0	2.66667	1.33333	0	Yes
Pvit_08806	TUBA4A	3	3	3	2	3	5	3	0	3.33333	0.881917	0	Yes
Pvit_09552	SMPX	4	2	3	3	0	5	3	0.57735	2.66667	1.45297	0.216506	Yes
Pvit_10248	PPP1R12A	4	3	2	1	1	4	3	0.57735	2	1	0.288675	Yes
Pvit_10846	PEBP1	3	3	3	3	1	6	3	0	3.33333	1.45297	0	Yes
Pvit_12554	Q8UWC5	4	3	2	1	1	2	3	0.57735	1.33333	0.333333	0.433013	Yes
Pvit_13663	FBN1	7	1	1	0	4	0	3	2	1.33333	1.33333	1.5	Yes
Pvit_14331	FLNC	1	3	5	3	1	4	3	1.1547	2.66667	0.881917	0.433013	Yes
Pvit_14563	KANK2	4	3	2	2	0	4	3	0.57735	2	1.1547	0.288675	Yes
Pvit_17313	ATP5E	3	2	4	2	1	5	3	0.57735	2.66667	1.20185	0.216506	Yes
Pvit_17863	Q5ZI00	2	2	5	2	3	3	3	1	2.66667	0.333333	0.375	Yes
TYB4_BOVIN	TYB4_BOVIN	3	4	2	4	6	3	3	0.57735	4.33333	0.881917	0.133235	Yes
Pvit_00835	COL20A1	2	1	5	4	5	1	2.66667	1.20185	3.33333	1.20185	0.360555	Yes
Pvit_01807	HSPB1	4	2	2	2	4	6	2.66667	0.666667	4	1.1547	0.166667	Yes
Pvit_04765	F1P2X1	4	2	2	3	4	4	2.66667	0.666667	3.66667	0.333333	0.181818	Yes
Pvit_05983	ZYX	3	3	2	3	3	1	2.66667	0.333333	2.33333	0.666667	0.142857	Yes
Pvit_06380	PDHX	3	2	3	3	3	3	2.66667	0.333333	3	0	0.111111	Yes
Pvit_10386	ACADM	3	3	2	2	0	3	2.66667	0.333333	1.66667	0.881917	0.2	Yes
Pvit_15277	CSRP1	4	3	1	3	15	2	2.66667	0.881917	6.66667	4.17665	0.132288	Yes
Pvit_15483	OGDH	2	1	5	2	1	5	2.66667	1.20185	2.66667	1.20185	0.450694	Yes
Pvit_15528	ANP32B	3	3	2	2	3	4	2.66667	0.333333	3	0.57735	0.111111	Yes
Pvit_16708	GDI1	4	2	2	1	4	1	2.66667	0.666667	2	1	0.333333	Yes
Pvit_17732	AK2	1	3	4	3	1	4	2.66667	0.881917	2.66667	0.881917	0.330719	Yes
Pvit_00176	SUB1	2	2	3	4	1	4	2.33333	0.333333	3	1	0.111111	Yes
Pvit_00423	ALDOC	1	4	2	2	0	1	2.33333	0.881917	1	0.57735	0.881917	Yes
Pvit_00881	CCT4	3	2	2	4	4	1	2.33333	0.333333	3	1	0.111111	Yes
Pvit_01054	NID1	4	1	2	3	1	2	2.33333	0.881917	2	0.57735	0.440959	Yes
Pvit_01579	TBCA	2	3	2	1	1	3	2.33333	0.333333	1.66667	0.666667	0.2	Yes
Pvit_01648	CAP2	2	3	2	3	1	2	2.33333	0.333333	2	0.57735	0.166667	Yes
Pvit_01968	UQCRB	1	4	2	1	1	2	2.33333	0.881917	1.33333	0.333333	0.661438	Yes
Pvit_02154	CDV3	3	2	2	4	5	0	2.33333	0.333333	3	1.52753	0.111111	Yes
Pvit_03307	JPH2	5	2	0	4	1	2	2.33333	1.45297	2.33333	0.881917	0.6227	Yes
Pvit_04884	TUFM	2	2	3	1	3	7	2.33333	0.333333	3.66667	1.76383	0.0909091	Yes
Pvit_05596	ATXN2	2	3	2	1	0	1	2.33333	0.333333	0.666667	0.333333	0.5	Yes
Pvit_07036	ACSF2	2	3	2	5	1	8	2.33333	0.333333	4.66667	2.02759	0.0714286	Yes
Pvit_07503	DCN	4	1	2	0	1	1	2.33333	0.881917	0.666667	0.333333	1.32288	Yes
Pvit_08309	MB	0	4	3	0	0	1	2.33333	1.20185	0.333333	0.333333	3.60555	Yes
Pvit_09436	PKLR	4	1	2	2	1	0	2.33333	0.881917	1	0.57735	0.881917	Yes
Pvit_12807	HN1	2	2	3	0	0	0	2.33333	0.333333	0	0	#DIV/0!	Yes
Pvit_15082	DARS	2	3	2	3	3	2	2.33333	0.333333	2.66667	0.333333	0.125	Yes
Pvit_16311	RPL13	2	2	3	2	3	1	2.33333	0.333333	2	0.57735	0.166667	Yes
Pvit_16811	USMG5	4	1	2	3	3	1	2.33333	0.881917	2.33333	0.666667	0.377964	Yes
Pvit_17543	KNG1	7	0	0	0	11	1	2.33333	2.33333	4	3.51188	0.583333	Yes
Pvit_18457	Pvit_18457	4	1	2	1	0	0	2.33333	0.881917	0.333333	0.333333	2.64575	Yes
Pvit_18708	PLEC	3	2	2	4	1	3	2.33333	0.333333	2.66667	0.881917	0.125	Yes
THOC4_BOVIN	THOC4_BOVIN	2	3	2	2	1	0	2.33333	0.333333	1	0.57735	0.333333	Yes
Pvit_01715	EPB41L2	4	1	1	3	3	0	2	1	2	1	0.5	Yes
Pvit_03636	PALLD	0	3	3	3	3	0	2	1	2	1	0.5	Yes
Pvit_03822	CFH	3	1	2	0	3	0	2	0.57735	1	1	0.57735	Yes
Pvit_04941	BOLA1	2	2	2	0	0	2	2	0	0.666667	0.666667	0	Yes
Pvit_05859	PIN1	1	3	2	0	3	0	2	0.57735	1	1	0.57735	Yes
Pvit_06998	P4HB	1	0	5	0	3	2	2	1.52753	1.66667	0.881917	0.916515	Yes
Pvit_07250	ABLIM1	3	1	2	2	0	0	2	0.57735	0.666667	0.666667	0.866025	Yes
Pvit_07370	LASP1	3	2	1	2	3	0	2	0.57735	1.66667	0.881917	0.34641	Yes
Pvit_08024	C8A	5	1	0	5	9	2	2	1.52753	5.33333	2.02759	0.286411	Yes
Pvit_08045	CIRBP	2	1	3	1	1	2	2	0.57735	1.33333	0.333333	0.433013	Yes
Pvit_09007	SYNM	3	3	0	3	8	2	2	1	4.33333	1.85592	0.230769	Yes
Pvit_09722	CDH13	4	2	0	0	4	0	2	1.1547	1.33333	1.33333	0.866025	Yes
Pvit_09980	Pvit_09980	2	2	2	2	1	2	2	0	1.66667	0.333333	0	Yes
Pvit_10408	SIRT5	1	3	2	1	1	1	2	0.57735	1	0	0.57735	Yes
Pvit_10653	HSPE1	1	0	5	4	3	6	2	1.52753	4.33333	0.881917	0.352506	Yes
Pvit_11678	EIF3A	2	1	3	5	1	3	2	0.57735	3	1.1547	0.19245	Yes
Pvit_12332	Q5ZMJ6	1	1	4	2	1	4	2	1	2.33333	0.881917	0.428571	Yes
Pvit_12591	PHB2	2	2	2	0	0	1	2	0	0.333333	0.333333	0	Yes
Pvit_12883	SEPT2	2	2	2	1	3	2	2	0	2	0.57735	0	Yes
Pvit_13178	PRKAR1A	3	1	2	1	3	2	2	0.57735	2	0.57735	0.288675	Yes
Pvit_13891	HADHB	2	2	2	1	0	3	2	0	1.33333	0.881917	0	Yes
Pvit_14778	MAP4	3	2	1	1	1	2	2	0.57735	1.33333	0.333333	0.433013	Yes
Pvit_15478	PGAM2	3	2	1	3	3	2	2	0.57735	2.66667	0.333333	0.216506	Yes
Pvit_15560	CLTA	3	2	1	4	5	1	2	0.57735	3.33333	1.20185	0.173205	Yes
Pvit_15721	HBE1	3	0	3	1	8	6	2	1	5	2.08167	0.2	Yes
Pvit_16117	FNTA	2	2	2	1	3	2	2	0	2	0.57735	0	Yes
Pvit_19107	LANCL2	2	2	2	1	3	1	2	0	1.66667	0.666667	0	Yes
CALM_OREMO	CALM_OREMO	2	1	2	1	1	0	1.66667	0.333333	0.666667	0.333333	0.5	Yes
Pvit_00284	UBA1	1	2	2	1	3	4	1.66667	0.333333	2.66667	0.881917	0.125	Yes
Pvit_00632	SARNP	2	2	1	3	0	1	1.66667	0.333333	1.33333	0.881917	0.25	Yes
Pvit_01298	SNX6	1	2	2	1	1	0	1.66667	0.333333	0.666667	0.333333	0.5	Yes
Pvit_01829	EIF4G1	1	2	2	1	3	0	1.66667	0.333333	1.33333	0.881917	0.25	Yes
Pvit_01951	PDP1	1	2	2	0	0	1	1.66667	0.333333	0.333333	0.333333	1	Yes
Pvit_01966	C8ORF37	0	4	1	0	3	0	1.66667	1.20185	1	1	1.20185	Yes
Pvit_01986	COX6C	1	1	3	2	1	4	1.66667	0.666667	2.33333	0.881917	0.285714	Yes
Pvit_03119	A2M	4	0	1	4	0	1	1.66667	1.20185	1.66667	1.20185	0.72111	Yes
Pvit_03197	PRKAR2A	2	1	2	0	0	2	1.66667	0.333333	0.666667	0.666667	0.5	Yes
Pvit_05735	PRDX5	3	0	2	4	1	3	1.66667	0.881917	2.66667	0.881917	0.330719	Yes
Pvit_06524	XB-GENE-5871768	1	3	1	1	1	1	1.66667	0.666667	1	0	0.666667	Yes
Pvit_06663	FAHD2A	2	2	1	0	0	2	1.66667	0.333333	0.666667	0.666667	0.5	Yes
Pvit_07286	LSP1	3	0	2	3	0	2	1.66667	0.881917	1.66667	0.881917	0.52915	Yes
Pvit_07342	SGCA	2	2	1	2	3	2	1.66667	0.333333	2.33333	0.333333	0.142857	Yes
Pvit_07489	NDUFA12	2	0	3	0	0	1	1.66667	0.881917	0.333333	0.333333	2.64575	Yes
Pvit_09060	PDK4	1	2	2	0	0	0	1.66667	0.333333	0	0	#DIV/0!	Yes
Pvit_09270	LOC396449	5	0	0	2	4	0	1.66667	1.66667	2	1.1547	0.833333	Yes
Pvit_09615	ESAM	2	1	2	1	1	0	1.66667	0.333333	0.666667	0.333333	0.5	Yes
Pvit_10350	XIRP2	2	2	1	3	0	0	1.66667	0.333333	1	1	0.333333	Yes
Pvit_10873	BCAM	2	1	2	1	3	1	1.66667	0.333333	1.66667	0.666667	0.2	Yes
Pvit_10983	HSP90AB1	0	1	4	1	0	4	1.66667	1.20185	1.66667	1.20185	0.72111	Yes
Pvit_12584	USP5	2	1	2	0	0	3	1.66667	0.333333	1	1	0.333333	Yes
Pvit_12945	FBLN5	3	2	0	0	10	1	1.66667	0.881917	3.66667	3.1798	0.240523	Yes
Pvit_13487	AIFM1	1	2	2	4	1	2	1.66667	0.333333	2.33333	0.881917	0.142857	Yes
Pvit_13694	PDIA3	1	1	3	1	0	3	1.66667	0.666667	1.33333	0.881917	0.5	Yes
Pvit_15643	KCRB	2	0	3	0	5	0	1.66667	0.881917	1.66667	1.66667	0.52915	Yes
Pvit_16231	SPTB	1	2	2	0	3	3	1.66667	0.333333	2	1	0.166667	Yes
Pvit_16799	GSTO1	1	2	2	0	1	0	1.66667	0.333333	0.333333	0.333333	1	Yes
Pvit_17373	TLN2	2	0	3	1	3	1	1.66667	0.881917	1.66667	0.666667	0.52915	Yes
Pvit_17510	SMTNL2	2	2	1	0	1	1	1.66667	0.333333	0.666667	0.333333	0.5	Yes
Pvit_17882	APOB	4	1	0	2	3	2	1.66667	1.20185	2.33333	0.333333	0.515079	Yes
Pvit_17903	FGG	3	1	1	3	1	0	1.66667	0.666667	1.33333	0.881917	0.5	Yes
Pvit_17995	SLC25A3	1	1	3	1	1	1	1.66667	0.666667	1	0	0.666667	Yes
Pvit_18161	RTN4	3	0	2	3	4	1	1.66667	0.881917	2.66667	0.881917	0.330719	Yes
Pvit_18637	F1NKN0	3	1	1	2	1	0	1.66667	0.666667	1	0.57735	0.666667	Yes
RL8_XENLA	RL8_XENLA	2	2	1	3	1	1	1.66667	0.333333	1.66667	0.666667	0.2	Yes
RS18_SPOFR	RS18_SPOFR	1	2	2	0	0	0	1.66667	0.333333	0	0	#DIV/0!	Yes
UBL5_BOVIN	UBL5_BOVIN	0	3	2	2	4	1	1.66667	0.881917	2.33333	0.881917	0.377964	Yes
ADHX_SAAHA	ADHX_SAAHA	0	2	2	1	3	1	1.33333	0.666667	1.66667	0.666667	0.4	Yes
ATPB_CELLY	ATPB_CELLY	1	2	1	0	0	0	1.33333	0.333333	0	0	#DIV/0!	Yes
Pvit_00221	NSFL1C	3	1	0	0	0	2	1.33333	0.881917	0.666667	0.666667	1.32288	Yes
Pvit_00263	AGL	1	1	2	0	0	4	1.33333	0.333333	1.33333	1.33333	0.25	Yes
Pvit_00455	NSRP1	0	2	2	1	3	1	1.33333	0.666667	1.66667	0.666667	0.4	Yes
Pvit_00616	PA2G4	1	1	2	1	1	2	1.33333	0.333333	1.33333	0.333333	0.25	Yes
Pvit_00689	METTL7A	0	2	2	2	1	0	1.33333	0.666667	1	0.57735	0.666667	Yes
Pvit_01418	FERMT2	3	0	1	1	3	0	1.33333	0.881917	1.33333	0.881917	0.661438	Yes
Pvit_01452	NDUFB7	0	3	1	3	0	3	1.33333	0.881917	2	1	0.440959	Yes
Pvit_01465	ANP32A	0	2	2	2	3	3	1.33333	0.666667	2.66667	0.333333	0.25	Yes
Pvit_02067	AGT	3	1	0	1	3	2	1.33333	0.881917	2	0.57735	0.440959	Yes
Pvit_02184	RPL24	1	1	2	3	3	3	1.33333	0.333333	3	0	0.111111	Yes
Pvit_02543	ADD1	1	1	2	0	4	1	1.33333	0.333333	1.66667	1.20185	0.2	Yes
Pvit_03124	TRIM28	2	1	1	2	1	0	1.33333	0.333333	1	0.57735	0.333333	Yes
Pvit_03498	EHD4	1	2	1	0	1	0	1.33333	0.333333	0.333333	0.333333	1	Yes
Pvit_03528	RUVBL1	0	3	1	1	1	2	1.33333	0.881917	1.33333	0.333333	0.661438	Yes
Pvit_04605	SURF1	1	1	2	1	1	0	1.33333	0.333333	0.666667	0.333333	0.5	Yes
Pvit_04812	RPS9	1	1	2	1	1	2	1.33333	0.333333	1.33333	0.333333	0.25	Yes
Pvit_05111	ALDH5A1	1	1	2	0	1	2	1.33333	0.333333	1	0.57735	0.333333	Yes
Pvit_05157	FAU	1	1	2	1	0	0	1.33333	0.333333	0.333333	0.333333	1	Yes
Pvit_05210	LAMC1	2	1	1	1	0	0	1.33333	0.333333	0.333333	0.333333	1	Yes
Pvit_05364	PLS3	1	2	1	1	3	3	1.33333	0.333333	2.33333	0.666667	0.142857	Yes
Pvit_05611	CLIP1	1	1	2	0	0	0	1.33333	0.333333	0	0	#DIV/0!	Yes
Pvit_05821	LRP1	3	1	0	2	1	0	1.33333	0.881917	1	0.57735	0.881917	Yes
Pvit_06391	CD59	1	2	1	1	1	0	1.33333	0.333333	0.666667	0.333333	0.5	Yes
Pvit_06520	LMO7	2	0	2	3	0	1	1.33333	0.666667	1.33333	0.881917	0.5	Yes
Pvit_06776	THBS1	1	1	2	1	3	0	1.33333	0.333333	1.33333	0.881917	0.25	Yes
Pvit_07410	HNRNPA1	1	2	1	1	0	0	1.33333	0.333333	0.333333	0.333333	1	Yes
Pvit_07945	NDUFA2	0	3	1	0	3	2	1.33333	0.881917	1.66667	0.881917	0.52915	Yes
Pvit_08545	AK1	1	1	2	2	4	3	1.33333	0.333333	3	0.57735	0.111111	Yes
Pvit_08621	HSDL2	1	1	2	3	1	2	1.33333	0.333333	2	0.57735	0.166667	Yes
Pvit_08661	MDK	2	1	1	2	3	1	1.33333	0.333333	2	0.57735	0.166667	Yes
Pvit_08712	SPEB	2	1	1	1	1	1	1.33333	0.333333	1	0	0.333333	Yes
Pvit_08880	ZGC:136908	2	1	1	2	3	3	1.33333	0.333333	2.66667	0.333333	0.125	Yes
Pvit_09247	AKR1A1	2	2	0	0	3	0	1.33333	0.666667	1	1	0.666667	Yes
Pvit_09400	UBXN1	1	1	2	3	1	1	1.33333	0.333333	1.66667	0.666667	0.2	Yes
Pvit_10247	RPS16	2	1	1	1	3	0	1.33333	0.333333	1.33333	0.881917	0.25	Yes
Pvit_10461	MRPL47	0	2	2	0	1	3	1.33333	0.666667	1.33333	0.881917	0.5	Yes
Pvit_10534	A2ML1	2	0	2	0	1	2	1.33333	0.666667	1	0.57735	0.666667	Yes
Pvit_10721	F9	0	3	1	4	3	1	1.33333	0.881917	2.66667	0.881917	0.330719	Yes
Pvit_10929	ANXA5	2	0	2	0	1	1	1.33333	0.666667	0.666667	0.333333	1	Yes
Pvit_11685	BAG3	2	1	1	1	0	0	1.33333	0.333333	0.333333	0.333333	1	Yes
Pvit_12674	NDUFS4	1	1	2	2	0	1	1.33333	0.333333	1	0.57735	0.333333	Yes
Pvit_13363	VWF	4	0	0	1	3	0	1.33333	1.33333	1.33333	0.881917	1	Yes
Pvit_13942	NP_001106562.1	1	1	2	1	1	3	1.33333	0.333333	1.66667	0.666667	0.2	Yes
Pvit_14093	PPP1R2	1	1	2	1	1	0	1.33333	0.333333	0.666667	0.333333	0.5	Yes
Pvit_14141	PKP2	1	2	1	3	0	1	1.33333	0.333333	1.33333	0.881917	0.25	Yes
Pvit_14256	DYNC1H1	3	0	1	1	0	2	1.33333	0.881917	1	0.57735	0.881917	Yes
Pvit_14873	SMYD1	1	1	2	2	0	2	1.33333	0.333333	1.33333	0.666667	0.25	Yes
Pvit_15030	RPL7	3	0	1	5	1	2	1.33333	0.881917	2.66667	1.20185	0.330719	Yes
Pvit_15132	SLC8A1	1	1	2	0	1	3	1.33333	0.333333	1.33333	0.881917	0.25	Yes
Pvit_15223	NDRG3	1	1	2	1	1	1	1.33333	0.333333	1	0	0.333333	Yes
Pvit_15366	DTNA	1	1	2	0	0	0	1.33333	0.333333	0	0	#DIV/0!	Yes
Pvit_15421	ATP5F1	1	1	2	2	1	3	1.33333	0.333333	2	0.57735	0.166667	Yes
Pvit_16350	GLUL	1	1	2	0	3	2	1.33333	0.333333	1.66667	0.881917	0.2	Yes
Pvit_16823	CFI	3	1	0	4	5	2	1.33333	0.881917	3.66667	0.881917	0.240523	Yes
Pvit_17740	NT5C1A	1	2	1	0	0	0	1.33333	0.333333	0	0	#DIV/0!	Yes
Pvit_17745	THRAP3	2	1	1	0	0	3	1.33333	0.333333	1	1	0.333333	Yes
Pvit_17921	ETFDH	0	0	4	0	0	2	1.33333	1.33333	0.666667	0.666667	2	Yes
Pvit_18207	NDUFB9	1	1	2	0	1	4	1.33333	0.333333	1.66667	1.20185	0.2	Yes
Pvit_18482	BCKDHA	1	1	2	1	0	0	1.33333	0.333333	0.333333	0.333333	1	Yes
Pvit_19273	F1NU01	2	0	2	1	0	1	1.33333	0.666667	0.666667	0.333333	1	Yes
Pvit_19306	TAGLN	2	2	0	0	21	0	1.33333	0.666667	7	7	0.0952381	Yes
Pvit_19406	PSMD2	2	0	2	1	1	0	1.33333	0.666667	0.666667	0.333333	1	Yes
1433E_BOVIN	1433E_BOVIN	1	0	2	0	0	2	1	0.57735	0.666667	0.666667	0.866025	Yes
ATIF1_BOVIN	ATIF1_BOVIN	1	0	2	0	0	1	1	0.57735	0.333333	0.333333	1.73205	Yes
ATPG_BOVIN	ATPG_BOVIN	1	1	1	1	0	3	1	0	1.33333	0.881917	0	Yes
PP2AA_BOVIN	PP2AA_BOVIN	1	0	2	0	1	0	1	0.57735	0.333333	0.333333	1.73205	Yes
Pvit_00291	CFP	2	1	0	2	3	1	1	0.57735	2	0.57735	0.288675	Yes
Pvit_00438	FLOT2	0	1	2	0	0	0	1	0.57735	0	0	#DIV/0!	Yes
Pvit_01487	CP	2	0	1	0	1	0	1	0.57735	0.333333	0.333333	1.73205	Yes
Pvit_01765	TAX1BP3	1	0	2	0	0	2	1	0.57735	0.666667	0.666667	0.866025	Yes
Pvit_02107	FH	1	1	1	0	0	2	1	0	0.666667	0.666667	0	Yes
Pvit_02345	ILF2	0	1	2	2	0	1	1	0.57735	1	0.57735	0.57735	Yes
Pvit_04542	MLLT4	0	2	1	0	0	0	1	0.57735	0	0	#DIV/0!	Yes
Pvit_04607	RPL7A.1	1	0	2	1	0	1	1	0.57735	0.666667	0.333333	0.866025	Yes
Pvit_04662	CRAT	1	1	1	1	0	4	1	0	1.66667	1.20185	0	Yes
Pvit_04764	F1P2X1	2	0	1	2	0	2	1	0.57735	1.33333	0.666667	0.433013	Yes
Pvit_05071	CORIN	1	1	1	3	0	1	1	0	1.33333	0.881917	0	Yes
Pvit_05772	EFEMP1	1	2	0	3	4	1	1	0.57735	2.66667	0.881917	0.216506	Yes
Pvit_06008	SRSF3	1	0	2	0	0	0	1	0.57735	0	0	#DIV/0!	Yes
Pvit_06241	F1N8H6	1	0	2	2	3	0	1	0.57735	1.66667	0.881917	0.34641	Yes
Pvit_06264	ALDH4A1	1	1	1	1	1	2	1	0	1.33333	0.333333	0	Yes
Pvit_07278	TSSC4	2	1	0	1	0	0	1	0.57735	0.333333	0.333333	1.73205	Yes
Pvit_07300	MACROD1	1	0	2	1	1	2	1	0.57735	1.33333	0.333333	0.433013	Yes
Pvit_07504	LUM	2	0	1	1	3	0	1	0.57735	1.33333	0.881917	0.433013	Yes
Pvit_07776	SGCG	2	1	0	1	0	0	1	0.57735	0.333333	0.333333	1.73205	Yes
Pvit_08305	TOM1	0	1	2	0	1	0	1	0.57735	0.333333	0.333333	1.73205	Yes
Pvit_08313	MYH9	2	1	0	0	1	1	1	0.57735	0.666667	0.333333	0.866025	Yes
Pvit_08441	PROSC	1	1	1	1	0	2	1	0	1	0.57735	0	Yes
Pvit_08499	NDUFA8	1	0	2	3	0	2	1	0.57735	1.66667	0.881917	0.34641	Yes
Pvit_08674	PACSIN3	1	2	0	2	0	1	1	0.57735	1	0.57735	0.57735	Yes
Pvit_09394	HNRNPUL2	0	1	2	1	0	0	1	0.57735	0.333333	0.333333	1.73205	Yes
Pvit_09544	APOO	1	0	2	1	0	1	1	0.57735	0.666667	0.333333	0.866025	Yes
Pvit_09606	PRDX2	2	1	0	3	4	5	1	0.57735	4	0.57735	0.144338	Yes
Pvit_09862	KANK3	2	0	1	2	0	0	1	0.57735	0.666667	0.666667	0.866025	Yes
Pvit_09926	SLC25A42	2	1	0	1	0	0	1	0.57735	0.333333	0.333333	1.73205	Yes
Pvit_09996	CNN2	2	0	1	1	3	0	1	0.57735	1.33333	0.881917	0.433013	Yes
Pvit_10189	SAMM50	0	1	2	0	1	2	1	0.57735	1	0.57735	0.57735	Yes
Pvit_10489	AK3	1	2	0	1	0	2	1	0.57735	1	0.57735	0.57735	Yes
Pvit_11730	HMGB1	1	1	1	2	1	6	1	0	3	1.52753	0	Yes
Pvit_12016	PDCD6IP	0	1	2	0	0	0	1	0.57735	0	0	#DIV/0!	Yes
Pvit_12840	DTD1	1	2	0	1	4	0	1	0.57735	1.66667	1.20185	0.34641	Yes
Pvit_13001	MARCH1	0	1	2	0	0	1	1	0.57735	0.333333	0.333333	1.73205	Yes
Pvit_13110	EEF1B2	1	0	2	1	1	3	1	0.57735	1.66667	0.666667	0.34641	Yes
Pvit_14048	PCCA	1	1	1	3	0	1	1	0	1.33333	0.881917	0	Yes
Pvit_14205	STOML2	1	0	2	0	3	2	1	0.57735	1.66667	0.881917	0.34641	Yes
Pvit_14590	GCDH	1	0	2	0	1	2	1	0.57735	1	0.57735	0.57735	Yes
Pvit_15511	FBLN1	2	1	0	1	1	0	1	0.57735	0.666667	0.333333	0.866025	Yes
Pvit_16434	AKR1C3	1	0	2	1	0	5	1	0.57735	2	1.52753	0.288675	Yes
Pvit_16757	LPP	3	0	0	1	14	0	1	1	5	4.50925	0.2	Yes
Pvit_17387	SLTM	1	2	0	0	0	0	1	0.57735	0	0	#DIV/0!	Yes
Pvit_18693	Q5F3B9	1	0	2	0	0	0	1	0.57735	0	0	#DIV/0!	Yes
Pvit_18702	SCRIB	1	2	0	0	0	0	1	0.57735	0	0	#DIV/0!	Yes
Pvit_18717	CYC1	0	1	2	0	0	3	1	0.57735	1	1	0.57735	Yes
Pvit_18788	XXBAC-B461K10.4.1	1	0	2	0	0	0	1	0.57735	0	0	#DIV/0!	Yes
Pvit_18880	PGM1	1	2	0	3	3	1	1	0.57735	2.33333	0.666667	0.247436	Yes
Pvit_19301	APOA1	3	0	0	0	1	4	1	1	1.66667	1.20185	0.6	Yes
RS28_BOVIN	RS28_BOVIN	2	1	0	0	3	1	1	0.57735	1.33333	0.881917	0.433013	Yes
SEPT7_RAT	SEPT7_RAT	1	0	2	0	0	1	1	0.57735	0.333333	0.333333	1.73205	Yes
ATD3A_HUMAN	ATD3A_HUMAN	0	0	2	0	0	1	0.666667	0.666667	0.333333	0.333333	2	Yes
HNRPU_HUMAN	HNRPU_HUMAN	1	1	0	0	1	3	0.666667	0.333333	1.33333	0.881917	0.25	Yes
K1C9_HUMAN	K1C9_HUMAN	0	0	2	0	0	0	0.666667	0.666667	0	0	#DIV/0!	Yes
MT1F_HUMAN	MT1F_HUMAN	0	0	2	0	0	0	0.666667	0.666667	0	0	#DIV/0!	Yes
ODO2_BOVIN	ODO2_BOVIN	0	0	2	0	0	0	0.666667	0.666667	0	0	#DIV/0!	Yes
Pvit_00642	PRPH	2	0	0	0	0	0	0.666667	0.666667	0	0	#DIV/0!	Yes
Pvit_00924	CCT3	2	0	0	0	1	3	0.666667	0.666667	1.33333	0.881917	0.5	Yes
Pvit_00961	EIF4EBP2	1	0	1	1	3	0	0.666667	0.333333	1.33333	0.881917	0.25	Yes
Pvit_02186	PCNP	0	1	1	1	3	2	0.666667	0.333333	2	0.57735	0.166667	Yes
Pvit_02454	Q8UWG7	1	0	1	1	0	3	0.666667	0.333333	1.33333	0.881917	0.25	Yes
Pvit_04276	KCNJ5	2	0	0	0	0	0	0.666667	0.666667	0	0	#DIV/0!	Yes
Pvit_04918	HDGF	2	0	0	1	1	3	0.666667	0.666667	1.66667	0.666667	0.4	Yes
Pvit_04988	SELENBP1	2	0	0	0	0	2	0.666667	0.666667	0.666667	0.666667	1	Yes
Pvit_05083	FCGBP	2	0	0	0	3	0	0.666667	0.666667	1	1	0.666667	Yes
Pvit_05830	KRT18	1	0	1	2	4	2	0.666667	0.333333	2.66667	0.666667	0.125	Yes
Pvit_06698	ANK1	1	1	0	0	3	6	0.666667	0.333333	3	1.73205	0.111111	Yes
Pvit_07244	NHLRC2	0	0	2	0	0	1	0.666667	0.666667	0.333333	0.333333	2	Yes
Pvit_08339	LGALS1	2	0	0	1	1	1	0.666667	0.666667	1	0	0.666667	Yes
Pvit_09188	EEF2	0	2	0	1	1	2	0.666667	0.666667	1.33333	0.333333	0.5	Yes
Pvit_09753	C22ORF28	0	0	2	0	0	1	0.666667	0.666667	0.333333	0.333333	2	Yes
Pvit_10397	FUBP1	0	0	2	1	0	1	0.666667	0.666667	0.666667	0.333333	1	Yes
Pvit_10986	CANX	0	0	2	0	0	0	0.666667	0.666667	0	0	#DIV/0!	Yes
Pvit_11344	DBN1	0	2	0	0	0	1	0.666667	0.666667	0.333333	0.333333	2	Yes
Pvit_11504	SLC16A7	0	0	2	0	0	0	0.666667	0.666667	0	0	#DIV/0!	Yes
Pvit_11626	CLPP	2	0	0	0	1	0	0.666667	0.666667	0.333333	0.333333	2	Yes
Pvit_11716	PDS5B	0	1	1	0	0	2	0.666667	0.333333	0.666667	0.666667	0.5	Yes
Pvit_12135	ISOC2	0	0	2	1	1	0	0.666667	0.666667	0.666667	0.333333	1	Yes
Pvit_12264	CHCHD6	2	0	0	0	1	0	0.666667	0.666667	0.333333	0.333333	2	Yes
Pvit_12325	PDLIM3	2	0	0	0	3	0	0.666667	0.666667	1	1	0.666667	Yes
Pvit_12546	ESD	0	0	2	1	4	0	0.666667	0.666667	1.66667	1.20185	0.4	Yes
Pvit_12975	ENAH	0	0	2	1	0	1	0.666667	0.666667	0.666667	0.333333	1	Yes
Pvit_13890	HADHA	0	0	2	0	1	2	0.666667	0.666667	1	0.57735	0.666667	Yes
Pvit_14064	LNPEP	0	2	0	1	0	0	0.666667	0.666667	0.333333	0.333333	2	Yes
Pvit_14276	LMOD2	0	0	2	0	0	0	0.666667	0.666667	0	0	#DIV/0!	Yes
Pvit_14774	CATHL2	2	0	0	1	1	0	0.666667	0.666667	0.666667	0.333333	1	Yes
Pvit_15797	MRPS16	0	0	2	3	0	0	0.666667	0.666667	1	1	0.666667	Yes
Pvit_15964	SLC25A12	0	0	2	0	0	0	0.666667	0.666667	0	0	#DIV/0!	Yes
Pvit_16689	FLNA	0	2	0	1	5	2	0.666667	0.666667	2.66667	1.20185	0.25	Yes
Pvit_17234	PCMT1	1	0	1	2	0	4	0.666667	0.333333	2	1.1547	0.166667	Yes
Pvit_17782	XIRP2	0	1	1	0	3	3	0.666667	0.333333	2	1	0.166667	Yes
Pvit_18050	ITIH3	2	0	0	0	1	5	0.666667	0.666667	2	1.52753	0.333333	Yes
Pvit_18807	UBE2L3	1	1	0	1	0	2	0.666667	0.333333	1	0.57735	0.333333	Yes
RS21_BOVIN	RS21_BOVIN	0	0	2	0	0	0	0.666667	0.666667	0	0	#DIV/0!	Yes
Pvit_00125	OSBP	0	0	1	2	0	2	0.333333	0.333333	1.33333	0.666667	0.25	Yes
Pvit_01263	RPS24	0	0	1	0	4	1	0.333333	0.333333	1.66667	1.20185	0.2	Yes
Pvit_01917	CANX	0	0	1	1	1	2	0.333333	0.333333	1.33333	0.333333	0.25	Yes
Pvit_02803	ATPAF1	1	0	0	0	0	2	0.333333	0.333333	0.666667	0.666667	0.5	Yes
Pvit_02949	APOOL	0	0	1	2	0	0	0.333333	0.333333	0.666667	0.666667	0.5	Yes
Pvit_03779	AMPD3	0	1	0	2	1	3	0.333333	0.333333	2	0.57735	0.166667	Yes
Pvit_04405	PFKP	1	0	0	2	1	0	0.333333	0.333333	1	0.57735	0.333333	Yes
Pvit_05831	KRT8	1	0	0	1	3	0	0.333333	0.333333	1.33333	0.881917	0.25	Yes
Pvit_06810	GPI	0	1	0	1	0	2	0.333333	0.333333	1	0.57735	0.333333	Yes
Pvit_07221	ADD3	0	1	0	1	0	4	0.333333	0.333333	1.66667	1.20185	0.2	Yes
Pvit_08955	TRDN	0	0	1	3	0	3	0.333333	0.333333	2	1	0.166667	Yes
Pvit_10101	CD2BP2	1	0	0	1	1	2	0.333333	0.333333	1.33333	0.333333	0.25	Yes
Pvit_11693	E1BVG9	1	0	0	0	3	1	0.333333	0.333333	1.33333	0.881917	0.25	Yes
Pvit_12249	AMBP	1	0	0	0	1	2	0.333333	0.333333	1	0.57735	0.333333	Yes
Pvit_12705	C7	1	0	0	0	8	4	0.333333	0.333333	4	2.3094	0.0833333	Yes
Pvit_13459	IGJ	1	0	0	1	8	1	0.333333	0.333333	3.33333	2.33333	0.1	Yes
Pvit_13494	PIN4	0	0	1	2	3	1	0.333333	0.333333	2	0.57735	0.166667	Yes
Pvit_17556	MCCC2	0	0	1	2	0	1	0.333333	0.333333	1	0.57735	0.333333	Yes
GDIR1_BOVIN	GDIR1_BOVIN	0	0	0	1	3	0	0	0	1.33333	0.881917	0	Yes
H1B_XENLA	H1B_XENLA	0	0	0	0	3	0	0	0	1	1	0	Yes
H1E_STRPU	H1E_STRPU	0	0	0	0	0	3	0	0	1	1	0	Yes
LAP2B_HUMAN	LAP2B_HUMAN	0	0	0	1	0	3	0	0	1.33333	0.881917	0	Yes
Pvit_00764	NACA	0	0	0	0	4	0	0	0	1.33333	1.33333	0	Yes
Pvit_01117	ME2	0	0	0	0	0	2	0	0	0.666667	0.666667	0	Yes
Pvit_03651	PALMD	0	0	0	1	0	2	0	0	1	0.57735	0	Yes
Pvit_03904	ALB	0	0	0	0	1	2	0	0	1	0.57735	0	Yes
Pvit_07160	MYLK	0	0	0	0	3	0	0	0	1	1	0	Yes
Pvit_08302	C3	0	0	0	0	3	0	0	0	1	1	0	Yes
Pvit_09199	NARS	0	0	0	0	0	2	0	0	0.666667	0.666667	0	Yes
Pvit_10568	EPB42	0	0	0	0	0	2	0	0	0.666667	0.666667	0	Yes
Pvit_10799	WDR1	0	0	0	1	0	4	0	0	1.66667	1.20185	0	Yes
Pvit_12212	C5	0	0	0	0	0	2	0	0	0.666667	0.666667	0	Yes
Pvit_12368	HMGB2	0	0	0	1	5	1	0	0	2.33333	1.33333	0	Yes
Pvit_13937	RAB5C	0	0	0	0	0	2	0	0	0.666667	0.666667	0	Yes
Pvit_14089	F1NHH9	0	0	0	1	0	2	0	0	1	0.57735	0	Yes
Pvit_14253	SI:CH73-132K15.2	0	0	0	1	4	0	0	0	1.66667	1.20185	0	Yes
Pvit_14544	ILF3	0	0	0	3	0	2	0	0	1.66667	0.881917	0	Yes
Pvit_14574	PRKCSH	0	0	0	0	0	2	0	0	0.666667	0.666667	0	Yes
Pvit_15733	HPX	0	0	0	0	5	0	0	0	1.66667	1.66667	0	Yes
Pvit_17615	AARSD1	0	0	0	2	1	2	0	0	1.66667	0.333333	0	Yes
Pvit_18573	PTX	0	0	0	0	4	0	0	0	1.33333	1.33333	0	Yes
Pvit_19146	NOP58	0	0	0	0	0	2	0	0	0.666667	0.666667	0	Yes

## Sheet: Skeletal Muscle
Protein expression data of skeletal muscle samples.
Accession Number	Gene	Counts H1	Counts H2	Counts H3	Counts A1	Counts A2	Counts A3	Hibernation Mean	Hibernation SE	Awake Mean	Awake SE	Fold Change	SEM Overlap
CH60_CRIGR	CH60_CRIGR	3	3	5	2	3	1	3.66667	0.666667	2	0.57735	1.83333	No
COF2_CHICK	COF2_CHICK	5	6	4	5	7	8	5	0.57735	6.66667	0.881917	0.75	No
H2B1C_HUMAN	H2B1C_HUMAN	15	14	14	19	18	15	14.3333	0.333333	17.3333	1.20185	0.826923	No
H4_ACRAS	H4_ACRAS	2	3	2	3	3	3	2.33333	0.333333	3	0	0.777778	No
PHB_CHICK	PHB_CHICK	5	6	5	2	6	3	5.33333	0.333333	3.66667	1.20185	1.45455	No
Pvit_00263	AGL	4	3	6	2	1	1	4.33333	0.881917	1.33333	0.333333	3.25	No
Pvit_00311	RBM3	6	8	9	5	5	5	7.66667	0.881917	5	0	1.53333	No
Pvit_00561	HSPB6	10	7	5	10	14	13	7.33333	1.45297	12.3333	1.20185	0.594595	No
Pvit_01347	NMRAL1	2	3	1	3	4	5	2	0.57735	4	0.57735	0.5	No
Pvit_01893	MYOT	10	6	6	8	12	12	7.33333	1.33333	10.6667	1.33333	0.6875	No
Pvit_02106	SDHA	6	2	3	2	2	1	3.66667	1.20185	1.66667	0.333333	2.2	No
Pvit_02154	CDV3	3	2	3	6	4	4	2.66667	0.333333	4.66667	0.666667	0.571429	No
Pvit_03200	PDHB	5	8	5	1	6	2	6	1	3	1.52753	2	No
Pvit_05138	MBP	10	8	4	5	4	3	7.33333	1.76383	4	0.57735	1.83333	No
Pvit_07503	DCN	2	2	3	5	3	4	2.33333	0.333333	4	0.57735	0.583333	No
Pvit_07658	ACTN3	13	17	18	16	12	9	16	1.52753	12.3333	2.02759	1.2973	No
Pvit_07785	Q5ZM32	9	10	7	7	7	8	8.66667	0.881917	7.33333	0.333333	1.18182	No
Pvit_08545	AK1	11	12	12	23	14	22	11.6667	0.333333	19.6667	2.848	0.59322	No
Pvit_08815	DES	15	16	15	24	13	23	15.3333	0.333333	20	3.51188	0.766667	No
Pvit_08816	SPEG	4	5	2	3	1	1	3.66667	0.881917	1.66667	0.666667	2.2	No
Pvit_09194	ATP5A1	14	11	13	10	6	5	12.6667	0.881917	7	1.52753	1.80952	No
Pvit_09587	Pvit_09587	6	2	4	2	2	2	4	1.1547	2	0	2	No
Pvit_11345	PDLIM7	5	7	7	5	5	4	6.33333	0.666667	4.66667	0.333333	1.35714	No
Pvit_12616	OBSCN	5	5	4	5	3	1	4.66667	0.333333	3	1.1547	1.55556	No
Pvit_12906	TF	10	12	8	6	10	4	10	1.1547	6.66667	1.76383	1.5	No
Pvit_13843	MYOZ1	7	9	11	8	6	5	9	1.1547	6.33333	0.881917	1.42105	No
Pvit_13870	OGN	4	1	2	6	5	5	2.33333	0.881917	5.33333	0.333333	0.4375	No
Pvit_14066	CAST	6	6	6	7	7	7	6	0	7	0	0.857143	No
Pvit_14274	NDUFA5	2	2	1	7	3	4	1.66667	0.333333	4.66667	1.20185	0.357143	No
Pvit_14777	MAP4	4	2	4	6	5	7	3.33333	0.666667	6	0.57735	0.555556	No
Pvit_14952	NDUFV2	6	6	4	2	4	5	5.33333	0.666667	3.66667	0.881917	1.45455	No
Pvit_15279	TNNI1	26	14	19	23	32	35	19.6667	3.4801	30	3.60555	0.655556	No
Pvit_15479	PPIA	4	5	6	8	9	8	5	0.57735	8.33333	0.333333	0.6	No
Pvit_16156	NDUFS6	8	12	6	8	4	4	8.66667	1.76383	5.33333	1.33333	1.625	No
Pvit_18613	Q5ZMW1	5	5	7	2	4	3	5.66667	0.666667	3	0.57735	1.88889	No
Pvit_18880	PGM1	9	8	6	7	2	2	7.66667	0.881917	3.66667	1.66667	2.09091	No
1433G_CHICK	1433G_CHICK	2	3	3	2	2	3	2.66667	0.333333	2.33333	0.333333	1.14286	Yes
1433Z_BOVIN	1433Z_BOVIN	0	2	1	0	3	1	1	0.57735	1.33333	0.881917	0.75	Yes
ACTS_ATRMM	ACTS_ATRMM	64	42	64	41	49	63	56.6667	7.33333	51	6.4291	1.11111	Yes
AL7A1_BOVIN	AL7A1_BOVIN	2	3	2	2	2	4	2.33333	0.333333	2.66667	0.666667	0.875	Yes
ALBU_MOUSE	ALBU_MOUSE	0	0	0	0	7	0	0	0	2.33333	2.33333	0	Yes
ARPC4_BOVIN	ARPC4_BOVIN	0	1	2	1	0	0	1	0.57735	0.333333	0.333333	3	Yes
BIN1_HUMAN	BIN1_HUMAN	4	7	4	3	5	5	5	1	4.33333	0.666667	1.15385	Yes
BPT1_BOVIN	BPT1_BOVIN	9	8	9	9	5	9	8.66667	0.333333	7.66667	1.33333	1.13043	Yes
CALM_OREMO	CALM_OREMO	2	3	1	3	3	1	2	0.57735	2.33333	0.666667	0.857143	Yes
CC124_BOVIN	CC124_BOVIN	1	3	2	0	1	3	2	0.57735	1.33333	0.881917	1.5	Yes
CISY_AMBCR	CISY_AMBCR	2	1	3	0	2	1	2	0.57735	1	0.57735	2	Yes
CNBP_BOVIN	CNBP_BOVIN	18	20	15	19	13	11	17.6667	1.45297	14.3333	2.4037	1.23256	Yes
EF1B_BOVIN	EF1B_BOVIN	2	5	2	2	4	3	3	1	3	0.57735	1	Yes
EIF3A_MOUSE	EIF3A_MOUSE	2	3	3	3	3	1	2.66667	0.333333	2.33333	0.666667	1.14286	Yes
G3P_RHIMI	G3P_RHIMI	0	2	0	0	3	3	0.666667	0.666667	2	1	0.333333	Yes
GEPH_CHICK	GEPH_CHICK	0	0	2	0	0	0	0.666667	0.666667	0	0	#DIV/0!	Yes
H1_LYTPI	H1_LYTPI	0	0	2	0	1	0	0.666667	0.666667	0.333333	0.333333	2	Yes
H14_HUMAN	H14_HUMAN	0	0	0	0	2	0	0	0	0.666667	0.666667	0	Yes
H1G_STRPU	H1G_STRPU	0	0	2	2	2	2	0.666667	0.666667	2	0	0.333333	Yes
HBA_CRIGA	HBA_CRIGA	0	0	2	1	3	0	0.666667	0.666667	1.33333	0.881917	0.5	Yes
HBB1_MOUSE	HBB1_MOUSE	1	2	1	3	9	0	1.33333	0.333333	4	2.64575	0.333333	Yes
HMGN2_CHICK	HMGN2_CHICK	5	6	5	5	6	7	5.33333	0.333333	6	0.57735	0.888889	Yes
HORN_HUMAN	HORN_HUMAN	2	0	0	0	0	1	0.666667	0.666667	0.333333	0.333333	2	Yes
IDHP_BOVIN	IDHP_BOVIN	1	1	2	1	1	1	1.33333	0.333333	1	0	1.33333	Yes
IF4A1_BOVIN	IF4A1_BOVIN	2	0	2	2	2	1	1.33333	0.666667	1.66667	0.333333	0.8	Yes
K1C10_HUMAN	K1C10_HUMAN	0	0	0	7	0	0	0	0	2.33333	2.33333	0	Yes
K1C9_HUMAN	K1C9_HUMAN	1	0	3	5	0	0	1.33333	0.881917	1.66667	1.66667	0.8	Yes
K2C1_HUMAN	K2C1_HUMAN	0	0	3	7	0	1	1	1	2.66667	2.18581	0.375	Yes
PGM1_BOVIN	PGM1_BOVIN	1	1	0	1	3	1	0.666667	0.333333	1.66667	0.666667	0.4	Yes
PROF1_BOVIN	PROF1_BOVIN	0	0	0	0	2	0	0	0	0.666667	0.666667	0	Yes
PURA1_HUMAN	PURA1_HUMAN	0	0	2	1	1	0	0.666667	0.666667	0.666667	0.333333	1	Yes
Pvit_00053	JPH1	6	6	9	7	2	7	7	1	5.33333	1.66667	1.3125	Yes
Pvit_00105	SMTNL1	9	3	4	3	4	2	5.33333	1.85592	3	0.57735	1.77778	Yes
Pvit_00135	GSTP1	1	2	1	0	2	1	1.33333	0.333333	1	0.57735	1.33333	Yes
Pvit_00210	F1N9H4	6	5	8	11	6	9	6.33333	0.881917	8.66667	1.45297	0.730769	Yes
Pvit_00221	NSFL1C	1	1	1	1	0	2	1	0	1	0.57735	1	Yes
Pvit_00312	CIRBP	2	3	3	1	3	4	2.66667	0.333333	2.66667	0.881917	1	Yes
Pvit_00381	AHNAK	14	7	9	8	9	9	10	2.08167	8.66667	0.333333	1.15385	Yes
Pvit_00432	RPL23A	0	1	2	0	1	1	1	0.57735	0.666667	0.333333	1.5	Yes
Pvit_00536	F1NEI1	2	0	0	1	1	1	0.666667	0.666667	1	0	0.666667	Yes
Pvit_00616	PA2G4	1	1	1	1	2	1	1	0	1.33333	0.333333	0.75	Yes
Pvit_00703	GPD1	2	2	4	3	2	2	2.66667	0.666667	2.33333	0.333333	1.14286	Yes
Pvit_00722	ATP5B	12	12	10	8	12	15	11.3333	0.666667	11.6667	2.02759	0.971429	Yes
Pvit_00764	NACA	0	0	0	1	3	1	0	0	1.66667	0.666667	0	Yes
Pvit_00784	Q5ZII1	2	1	2	1	3	2	1.66667	0.333333	2	0.57735	0.833333	Yes
Pvit_00791	TTN	71	43	64	55	45	64	59.3333	8.41295	54.6667	5.48736	1.08537	Yes
Pvit_00835	COL20A1	1	0	2	0	1	0	1	0.57735	0.333333	0.333333	3	Yes
Pvit_00851	C3	2	0	1	1	3	2	1	0.57735	2	0.57735	0.5	Yes
Pvit_00881	CCT4	1	1	2	1	1	1	1.33333	0.333333	1	0	1.33333	Yes
Pvit_00915	PYGM	8	12	15	9	10	10	11.6667	2.02759	9.66667	0.333333	1.2069	Yes
Pvit_01054	NID1	2	0	4	2	0	0	2	1.1547	0.666667	0.666667	3	Yes
Pvit_01060	ACTN2	3	6	6	8	6	4	5	1	6	1.1547	0.833333	Yes
Pvit_01274	UCRI	3	5	2	2	3	2	3.33333	0.881917	2.33333	0.333333	1.42857	Yes
Pvit_01316	NDUFC2	6	11	9	11	9	8	8.66667	1.45297	9.33333	0.881917	0.928571	Yes
Pvit_01386	NEB	27	26	27	28	23	25	26.6667	0.333333	25.3333	1.45297	1.05263	Yes
Pvit_01452	NDUFB7	2	2	1	1	1	1	1.66667	0.333333	1	0	1.66667	Yes
Pvit_01497	EIF2A	1	0	2	0	0	0	1	0.57735	0	0	#DIV/0!	Yes
Pvit_01648	CAP2	2	1	2	1	3	4	1.66667	0.333333	2.66667	0.881917	0.625	Yes
Pvit_01745	STRAP	0	2	0	0	0	0	0.666667	0.666667	0	0	#DIV/0!	Yes
Pvit_01804	MDH2	5	11	8	7	11	7	8	1.73205	8.33333	1.33333	0.96	Yes
Pvit_01807	HSPB1	4	0	1	3	2	1	1.66667	1.20185	2	0.57735	0.833333	Yes
Pvit_01829	EIF4G1	2	1	3	1	1	4	2	0.57735	2	1	1	Yes
Pvit_01857	F1NXV9	1	0	1	0	2	0	0.666667	0.333333	0.666667	0.666667	1	Yes
Pvit_01921	SQSTM1	2	0	1	0	0	0	1	0.57735	0	0	#DIV/0!	Yes
Pvit_02184	RPL24	1	0	1	0	2	0	0.666667	0.333333	0.666667	0.666667	1	Yes
Pvit_02186	PCNP	0	0	0	2	1	0	0	0	1	0.57735	0	Yes
Pvit_02576	ADPRHL1	2	0	0	0	0	0	0.666667	0.666667	0	0	#DIV/0!	Yes
Pvit_02719	HNRNPA2B1	2	5	3	3	2	5	3.33333	0.881917	3.33333	0.881917	1	Yes
Pvit_02797	LOC395824	2	1	1	0	1	0	1.33333	0.333333	0.333333	0.333333	4	Yes
Pvit_03066	NCL	2	1	3	0	0	0	2	0.57735	0	0	#DIV/0!	Yes
Pvit_03096	NDUFB10	2	7	5	3	6	7	4.66667	1.45297	5.33333	1.20185	0.875	Yes
Pvit_03124	TRIM28	0	1	1	0	1	2	0.666667	0.333333	1	0.57735	0.666667	Yes
Pvit_03155	ACAA2	11	12	4	8	7	7	9	2.51661	7.33333	0.333333	1.22727	Yes
Pvit_03180	LAMB2	1	0	0	1	0	3	0.333333	0.333333	1.33333	0.881917	0.25	Yes
Pvit_03282	UQCR10	2	2	2	1	3	3	2	0	2.33333	0.666667	0.857143	Yes
Pvit_03307	JPH2	6	2	5	5	9	4	4.33333	1.20185	6	1.52753	0.722222	Yes
Pvit_03631	MYOM2	33	28	39	36	32	35	33.3333	3.1798	34.3333	1.20185	0.970874	Yes
Pvit_03695	ACADS	2	3	3	2	4	3	2.66667	0.333333	3	0.57735	0.888889	Yes
Pvit_03744	ATPIF1	2	1	3	3	5	1	2	0.57735	3	1.1547	0.666667	Yes
Pvit_03944	LMNA	3	3	6	10	3	5	4	1	6	2.08167	0.666667	Yes
Pvit_03977	MYH1	76	45	59	40	61	54	60	8.96289	51.6667	6.17342	1.16129	Yes
Pvit_03979	MYH2	5	6	6	3	6	5	5.66667	0.333333	4.66667	0.881917	1.21429	Yes
Pvit_04073	FXYD1	1	2	0	0	0	0	1	0.57735	0	0	#DIV/0!	Yes
Pvit_04566	PLG	0	0	0	0	2	0	0	0	0.666667	0.666667	0	Yes
Pvit_04764	F1P2X1	1	0	0	2	0	0	0.333333	0.333333	0.666667	0.666667	0.5	Yes
Pvit_04872	GYS1	0	2	2	0	0	1	1.33333	0.666667	0.333333	0.333333	4	Yes
Pvit_04880	XB-GENE-5872932	2	0	0	1	0	0	0.666667	0.666667	0.333333	0.333333	2	Yes
Pvit_04884	TUFM	1	1	0	0	2	1	0.666667	0.333333	1	0.57735	0.666667	Yes
Pvit_04887	ATP2A1	62	53	81	63	55	43	65.3333	8.25295	53.6667	5.81187	1.21739	Yes
Pvit_04892	ADPRH	3	1	4	0	5	3	2.66667	0.881917	2.66667	1.45297	1	Yes
Pvit_04928	CASQ1	2	0	5	0	0	0	2.33333	1.45297	0	0	#DIV/0!	Yes
Pvit_04929	ATP1A2	5	2	1	2	5	5	2.66667	1.20185	4	1	0.666667	Yes
Pvit_04949	ANP32E	1	2	1	2	3	3	1.33333	0.333333	2.66667	0.333333	0.5	Yes
Pvit_05080	OCIAD1	4	7	2	3	3	4	4.33333	1.45297	3.33333	0.333333	1.3	Yes
Pvit_05082	FCGBP	2	0	1	0	1	0	1	0.57735	0.333333	0.333333	3	Yes
Pvit_05170	SERPINH1	2	1	2	1	2	1	1.66667	0.333333	1.33333	0.333333	1.25	Yes
Pvit_05244	COX5B.1	2	6	4	5	4	8	4	1.1547	5.66667	1.20185	0.705882	Yes
Pvit_05246	MYPN	2	1	1	1	1	3	1.33333	0.333333	1.66667	0.666667	0.8	Yes
Pvit_05296	CFL1	2	1	0	1	1	1	1	0.57735	1	0	1	Yes
Pvit_05322	PHKA1	1	2	7	1	4	2	3.33333	1.85592	2.33333	0.881917	1.42857	Yes
Pvit_05501	TRIM72	14	12	10	10	8	14	12	1.1547	10.6667	1.76383	1.125	Yes
Pvit_05503	COX6A1	0	0	3	2	0	0	1	1	0.666667	0.666667	1.5	Yes
Pvit_05569	ETFA	1	0	2	1	0	0	1	0.57735	0.333333	0.333333	3	Yes
Pvit_05593	ALDH2	2	0	3	3	1	1	1.66667	0.881917	1.66667	0.666667	1	Yes
Pvit_05611	CLIP1	1	0	0	0	1	2	0.333333	0.333333	1	0.57735	0.333333	Yes
Pvit_05772	EFEMP1	2	0	1	2	0	3	1	0.57735	1.66667	0.881917	0.6	Yes
Pvit_05796	PFKM	3	2	4	2	4	2	3	0.57735	2.66667	0.666667	1.125	Yes
Pvit_05821	LRP1	2	0	0	0	0	0	0.666667	0.666667	0	0	#DIV/0!	Yes
Pvit_05829	EIF4B	9	7	4	6	7	4	6.66667	1.45297	5.66667	0.881917	1.17647	Yes
Pvit_05837	PPP1R1A	2	5	1	2	2	2	2.66667	1.20185	2	0	1.33333	Yes
Pvit_05859	PIN1	2	1	2	1	2	2	1.66667	0.333333	1.66667	0.333333	1	Yes
Pvit_05955	HSP30D	0	0	1	3	0	1	0.333333	0.333333	1.33333	0.881917	0.25	Yes
Pvit_05962	NDUFA13	1	0	2	0	0	0	1	0.57735	0	0	#DIV/0!	Yes
Pvit_05983	ZYX	2	1	1	1	1	0	1.33333	0.333333	0.666667	0.333333	2	Yes
Pvit_06027	RPS10	2	3	3	3	3	4	2.66667	0.333333	3.33333	0.333333	0.8	Yes
Pvit_06092	NUCKS1	2	3	3	1	1	3	2.66667	0.333333	1.66667	0.666667	1.6	Yes
Pvit_06180	PIGY	2	3	1	3	2	3	2	0.57735	2.66667	0.333333	0.75	Yes
Pvit_06219	SDHB	2	3	1	2	2	2	2	0.57735	2	0	1	Yes
Pvit_06408	CSRP3	51	32	22	44	41	56	35	8.5049	47	4.58258	0.744681	Yes
Pvit_06568	MYBPC1	23	16	17	24	14	24	18.6667	2.18581	20.6667	3.33333	0.903226	Yes
Pvit_06810	GPI	0	0	1	1	2	1	0.333333	0.333333	1.33333	0.333333	0.25	Yes
Pvit_06857	RPS6	2	0	1	2	2	1	1	0.57735	1.66667	0.333333	0.6	Yes
Pvit_06886	PDLIM5	6	6	6	2	8	4	6	0	4.66667	1.76383	1.28571	Yes
Pvit_06905	HADH	2	1	0	0	0	1	1	0.57735	0.333333	0.333333	3	Yes
Pvit_06998	P4HB	2	0	4	0	3	1	2	1.1547	1.33333	0.881917	1.5	Yes
Pvit_07285	TNNT3	41	43	36	36	42	35	40	2.08167	37.6667	2.18581	1.06195	Yes
Pvit_07287	TNNI2	59	80	81	85	62	66	73.3333	7.17248	71	7.0946	1.03286	Yes
Pvit_07300	MACROD1	2	2	2	2	3	1	2	0	2	0.57735	1	Yes
Pvit_07342	SGCA	3	3	2	3	4	3	2.66667	0.333333	3.33333	0.333333	0.8	Yes
Pvit_07410	HNRNPA1	1	2	1	0	0	1	1.33333	0.333333	0.333333	0.333333	4	Yes
Pvit_07504	LUM	2	2	2	0	0	1	2	0	0.333333	0.333333	6	Yes
Pvit_07547	TSTD1	1	1	1	1	5	2	1	0	2.66667	1.20185	0.375	Yes
Pvit_07623	SLC4A1	0	1	1	0	2	0	0.666667	0.333333	0.666667	0.666667	1	Yes
Pvit_07630	MYL4	2	1	1	0	2	4	1.33333	0.333333	2	1.1547	0.666667	Yes
Pvit_07631	CACNB1	1	0	2	0	1	1	1	0.57735	0.666667	0.333333	1.5	Yes
Pvit_07661	ACYP2	2	0	2	2	1	1	1.33333	0.666667	1.33333	0.333333	1	Yes
Pvit_07913	ENO3	49	66	60	60	50	44	58.3333	4.97773	51.3333	4.66667	1.13636	Yes
Pvit_08024	C8A	0	0	0	0	2	0	0	0	0.666667	0.666667	0	Yes
Pvit_08288	HSPA9	6	5	2	5	6	5	4.33333	1.20185	5.33333	0.333333	0.8125	Yes
Pvit_08314	TXN2	1	0	1	2	2	1	0.666667	0.333333	1.66667	0.333333	0.4	Yes
Pvit_08319	PVALB	6	6	9	8	9	3	7	1	6.66667	1.85592	1.05	Yes
Pvit_08345	H1F0	2	5	15	7	4	4	7.33333	3.92994	5	1	1.46667	Yes
Pvit_08396	LDHA	3	3	8	7	4	3	4.66667	1.66667	4.66667	1.20185	1	Yes
Pvit_08523	SPTAN1	2	0	1	2	2	0	1	0.57735	1.33333	0.666667	0.75	Yes
Pvit_08668	F2	0	0	0	0	2	1	0	0	1	0.57735	0	Yes
Pvit_08674	PACSIN3	9	12	8	11	11	8	9.66667	1.20185	10	1	0.966667	Yes
Pvit_08688	NDUFS3	3	3	3	5	3	3	3	0	3.66667	0.666667	0.818182	Yes
Pvit_08807	TUBA1C	0	0	0	0	2	0	0	0	0.666667	0.666667	0	Yes
Pvit_08880	ZGC:136908	2	0	4	3	4	2	2	1.1547	3	0.57735	0.666667	Yes
Pvit_09007	SYNM	6	3	5	5	5	2	4.66667	0.881917	4	1	1.16667	Yes
Pvit_09278	UQCRH	10	18	10	16	15	14	12.6667	2.66667	15	0.57735	0.844444	Yes
Pvit_09400	UBXN1	2	0	1	0	0	0	1	0.57735	0	0	#DIV/0!	Yes
Pvit_09403	MPZ	3	1	1	1	3	0	1.66667	0.666667	1.33333	0.881917	1.25	Yes
Pvit_09423	UQCRQ	2	3	4	1	2	2	3	0.57735	1.66667	0.333333	1.8	Yes
Pvit_09463	PBXIP1	2	2	2	0	3	2	2	0	1.66667	0.881917	1.2	Yes
Pvit_09552	SMPX	8	2	6	6	5	3	5.33333	1.76383	4.66667	0.881917	1.14286	Yes
Pvit_09562	PDHA1	6	2	3	1	2	3	3.66667	1.20185	2	0.57735	1.83333	Yes
Pvit_09722	CDH13	2	5	3	1	1	3	3.33333	0.881917	1.66667	0.666667	2	Yes
Pvit_09863	NDUFA7	0	1	1	1	0	3	0.666667	0.333333	1.33333	0.881917	0.5	Yes
Pvit_09942	TMEM38A	2	1	2	0	1	2	1.66667	0.333333	1	0.57735	1.66667	Yes
Pvit_10025	YBOX1	2	2	5	5	3	5	3	1	4.33333	0.666667	0.692308	Yes
Pvit_10104	MYLPF	10	15	14	13	17	10	13	1.52753	13.3333	2.02759	0.975	Yes
Pvit_10134	CACNA1S	3	3	1	3	2	2	2.33333	0.666667	2.33333	0.333333	1	Yes
Pvit_10247	RPS16	2	1	1	0	1	2	1.33333	0.333333	1	0.57735	1.33333	Yes
Pvit_10398	DNAJB4	2	1	1	1	1	1	1.33333	0.333333	1	0	1.33333	Yes
Pvit_10408	SIRT5	2	0	1	1	0	1	1	0.57735	0.666667	0.333333	1.5	Yes
Pvit_10462	NDUFB5	3	2	1	0	3	3	2	0.57735	2	1	1	Yes
Pvit_10496	NEFM	2	0	0	0	1	0	0.666667	0.666667	0.333333	0.333333	2	Yes
Pvit_10544	TNNC2	10	8	10	8	11	9	9.33333	0.666667	9.33333	0.881917	1	Yes
Pvit_10653	HSPE1	1	5	0	0	0	0	2	1.52753	0	0	#DIV/0!	Yes
Pvit_10671	ATP5O	0	2	1	0	0	0	1	0.57735	0	0	#DIV/0!	Yes
Pvit_10846	PEBP1	4	1	6	5	2	4	3.66667	1.45297	3.66667	0.881917	1	Yes
Pvit_10885	HIST1H1D	0	1	1	2	2	2	0.666667	0.333333	2	0	0.333333	Yes
Pvit_10918	SYNPO2	20	21	26	19	24	27	22.3333	1.85592	23.3333	2.33333	0.957143	Yes
Pvit_10919	MYOZ2	6	3	2	3	7	2	3.66667	1.20185	4	1.52753	0.916667	Yes
Pvit_11166	C9	5	3	2	2	6	2	3.33333	0.881917	3.33333	1.33333	1	Yes
Pvit_11396	ETFB	2	3	3	1	4	8	2.66667	0.333333	4.33333	2.02759	0.615385	Yes
Pvit_11418	Q9PTS7	3	1	1	2	2	1	1.66667	0.666667	1.66667	0.333333	1	Yes
Pvit_11685	BAG3	2	5	2	3	4	7	3	1	4.66667	1.20185	0.642857	Yes
Pvit_11707	HNRNPA3	1	2	1	2	3	3	1.33333	0.333333	2.66667	0.333333	0.5	Yes
Pvit_11795	ANKRD2	5	6	2	3	3	5	4.33333	1.20185	3.66667	0.666667	1.18182	Yes
Pvit_11817	MDH1	8	11	6	6	9	8	8.33333	1.45297	7.66667	0.881917	1.08696	Yes
Pvit_11898	PARK7	7	5	6	6	8	3	6	0.57735	5.66667	1.45297	1.05882	Yes
Pvit_11994	PHKG1	1	3	2	1	1	0	2	0.57735	0.666667	0.333333	3	Yes
Pvit_12101	ALDOA	29	51	47	39	43	33	42.3333	6.76593	38.3333	2.90593	1.10435	Yes
Pvit_12255	EDF1	1	1	1	0	2	1	1	0	1	0.57735	1	Yes
Pvit_12278	H1FX	2	0	4	0	0	1	2	1.1547	0.333333	0.333333	6	Yes
Pvit_12283	UQCRC1	2	1	2	2	2	1	1.66667	0.333333	1.66667	0.333333	1	Yes
Pvit_12325	PDLIM3	26	35	19	23	22	33	26.6667	4.63081	26	3.51188	1.02564	Yes
Pvit_12449	NDRG2	6	11	4	5	8	12	7	2.08167	8.33333	2.02759	0.84	Yes
Pvit_12512	Q49MC0	7	12	4	8	7	10	7.66667	2.33333	8.33333	0.881917	0.92	Yes
Pvit_12565	GAPDH	18	25	27	32	26	22	23.3333	2.72845	26.6667	2.90593	0.875	Yes
Pvit_12584	USP5	2	0	1	0	1	0	1	0.57735	0.333333	0.333333	3	Yes
Pvit_12704	C6	2	1	0	0	3	0	1	0.57735	1	1	1	Yes
Pvit_12705	C7	0	0	0	0	4	0	0	0	1.33333	1.33333	0	Yes
Pvit_12840	DTD1	0	2	0	0	1	1	0.666667	0.666667	0.666667	0.333333	1	Yes
Pvit_12903	PAK2	1	1	2	1	0	1	1.33333	0.333333	0.666667	0.333333	2	Yes
Pvit_13089	MYL1	8	6	10	8	9	10	8	1.1547	9	0.57735	0.888889	Yes
Pvit_13111	NDUFS1	5	9	8	9	6	5	7.33333	1.20185	6.66667	1.20185	1.1	Yes
Pvit_13283	F1NU17	18	23	20	21	20	17	20.3333	1.45297	19.3333	1.20185	1.05172	Yes
Pvit_13290	MSN	2	0	0	0	3	0	0.666667	0.666667	1	1	0.666667	Yes
Pvit_13424	PRDX6	2	5	0	0	3	1	2.33333	1.45297	1.33333	0.881917	1.75	Yes
Pvit_13600	LMCD1	6	0	0	0	2	1	2	2	1	0.57735	2	Yes
Pvit_13654	NNT	2	2	1	1	1	2	1.66667	0.333333	1.33333	0.333333	1.25	Yes
Pvit_13663	FBN1	10	6	6	8	18	5	7.33333	1.33333	10.3333	3.92994	0.709677	Yes
Pvit_13685	PKM2	22	18	30	18	22	18	23.3333	3.52767	19.3333	1.33333	1.2069	Yes
Pvit_13700	TP53BP1	1	0	0	1	1	2	0.333333	0.333333	1.33333	0.333333	0.25	Yes
Pvit_13842	SYNPO2L	8	17	7	14	10	15	10.6667	3.1798	13	1.52753	0.820513	Yes
Pvit_13846	ANXA7	2	2	1	2	1	1	1.66667	0.333333	1.33333	0.333333	1.25	Yes
Pvit_13932	PTRF	4	2	2	1	2	5	2.66667	0.666667	2.66667	1.20185	1	Yes
Pvit_13949	NPEPPS	1	0	1	0	2	1	0.666667	0.333333	1	0.57735	0.666667	Yes
Pvit_14004	MYOM1	14	18	20	10	13	21	17.3333	1.76383	14.6667	3.28295	1.18182	Yes
Pvit_14013	GLUD1	1	1	3	2	2	1	1.66667	0.666667	1.66667	0.333333	1	Yes
Pvit_14017	LDB3	35	32	29	31	36	25	32	1.73205	30.6667	3.1798	1.04348	Yes
Pvit_14064	LNPEP	0	2	1	0	0	0	1	0.57735	0	0	#DIV/0!	Yes
Pvit_14093	PPP1R2	2	2	3	1	2	2	2.33333	0.333333	1.66667	0.333333	1.4	Yes
Pvit_14253	SI:CH73-132K15.2	0	0	0	0	4	2	0	0	2	1.1547	0	Yes
Pvit_14297	SERBP1	3	5	3	2	7	3	3.66667	0.666667	4	1.52753	0.916667	Yes
Pvit_14331	FLNC	14	11	9	10	10	11	11.3333	1.45297	10.3333	0.333333	1.09677	Yes
Pvit_14338	CHCHD3	2	1	1	1	2	2	1.33333	0.333333	1.66667	0.333333	0.8	Yes
Pvit_14494	HMGB3	1	2	0	2	2	2	1	0.57735	2	0	0.5	Yes
Pvit_14736	TPPP3	2	0	0	1	5	0	0.666667	0.666667	2	1.52753	0.333333	Yes
Pvit_14778	MAP4	3	7	2	7	7	4	4	1.52753	6	1	0.666667	Yes
Pvit_14888	CALD1	2	1	3	2	3	2	2	0.57735	2.33333	0.333333	0.857143	Yes
Pvit_14890	BPGM	1	3	1	3	3	2	1.66667	0.666667	2.66667	0.333333	0.625	Yes
Pvit_14891	AKR1B10	2	0	4	1	3	1	2	1.1547	1.66667	0.666667	1.2	Yes
Pvit_14960	NAPG	1	2	0	1	0	0	1	0.57735	0.333333	0.333333	3	Yes
Pvit_15082	DARS	2	3	1	2	3	4	2	0.57735	3	0.57735	0.666667	Yes
Pvit_15167	Q5ZM94	1	1	2	1	1	0	1.33333	0.333333	0.666667	0.333333	2	Yes
Pvit_15182	NDUFV3	2	1	0	0	0	1	1	0.57735	0.333333	0.333333	3	Yes
Pvit_15276	PPP1R12B	10	3	1	5	7	5	4.66667	2.72845	5.66667	0.666667	0.823529	Yes
Pvit_15277	CSRP1	3	3	3	1	1	2	3	0	1.33333	0.333333	2.25	Yes
Pvit_15283	IGFN1	0	0	3	0	0	0	1	1	0	0	#DIV/0!	Yes
Pvit_15322	GDI2	3	5	7	5	4	5	5	1.1547	4.66667	0.333333	1.07143	Yes
Pvit_15366	DTNA	2	1	3	1	2	1	2	0.57735	1.33333	0.333333	1.5	Yes
Pvit_15421	ATP5F1	2	1	0	0	0	0	1	0.57735	0	0	#DIV/0!	Yes
Pvit_15478	PGAM2	3	9	7	13	6	7	6.33333	1.76383	8.66667	2.18581	0.730769	Yes
Pvit_15560	CLTA	0	1	0	2	1	0	0.333333	0.333333	1	0.57735	0.333333	Yes
Pvit_15601	ALPK3	2	0	0	1	1	0	0.666667	0.666667	0.666667	0.333333	1	Yes
Pvit_15605	ATP5J	1	3	0	0	4	2	1.33333	0.881917	2	1.1547	0.666667	Yes
Pvit_15633	ALDH6A1	2	0	0	0	0	1	0.666667	0.666667	0.333333	0.333333	2	Yes
Pvit_15676	NEU3	2	3	1	1	2	1	2	0.57735	1.33333	0.333333	1.5	Yes
Pvit_15797	MRPS16	0	0	0	2	0	0	0	0	0.666667	0.666667	0	Yes
Pvit_16058	TTC31	0	0	0	0	0	2	0	0	0.666667	0.666667	0	Yes
Pvit_16100	ANK3	2	0	0	1	1	0	0.666667	0.666667	0.666667	0.333333	1	Yes
Pvit_16117	FNTA	1	2	2	2	1	1	1.66667	0.333333	1.33333	0.333333	1.25	Yes
Pvit_16164	MURC	6	5	6	5	2	8	5.66667	0.333333	5	1.73205	1.13333	Yes
Pvit_16185	TNXB	2	2	1	1	0	1	1.66667	0.333333	0.666667	0.333333	2.5	Yes
Pvit_16224	NDUFS8	5	2	3	3	1	2	3.33333	0.881917	2	0.57735	1.66667	Yes
Pvit_16243	Q5ZME3	2	3	2	3	3	1	2.33333	0.333333	2.33333	0.666667	1	Yes
Pvit_16399	FBP2	3	0	1	0	0	0	1.33333	0.881917	0	0	#DIV/0!	Yes
Pvit_16437	PPP1R3A	2	2	3	0	2	2	2.33333	0.333333	1.33333	0.666667	1.75	Yes
Pvit_16491	UQCRC2	4	6	3	3	2	7	4.33333	0.881917	4	1.52753	1.08333	Yes
Pvit_16699	BCAP31	2	2	4	2	2	3	2.66667	0.666667	2.33333	0.333333	1.14286	Yes
Pvit_16708	GDI1	2	2	3	1	1	2	2.33333	0.333333	1.33333	0.333333	1.75	Yes
Pvit_16811	USMG5	2	1	1	0	1	1	1.33333	0.333333	0.666667	0.333333	2	Yes
Pvit_16827	AGXT2L1	0	0	0	2	0	3	0	0	1.66667	0.881917	0	Yes
Pvit_16861	COX4I1	2	2	1	2	1	2	1.66667	0.333333	1.66667	0.333333	1	Yes
Pvit_16888	RYR1A	0	1	1	1	2	1	0.666667	0.333333	1.33333	0.333333	0.5	Yes
Pvit_16990	CKM	134	194	187	180	170	177	171.667	18.9414	175.667	2.96273	0.97723	Yes
Pvit_17234	PCMT1	0	2	1	2	2	0	1	0.57735	1.33333	0.666667	0.75	Yes
Pvit_17346	IDH3A	6	0	1	2	3	8	2.33333	1.85592	4.33333	1.85592	0.538462	Yes
Pvit_17367	ANXA2	1	1	1	1	3	0	1	0	1.33333	0.881917	0.75	Yes
Pvit_17510	SMTNL2	3	1	2	3	1	2	2	0.57735	2	0.57735	1	Yes
Pvit_17542	FETUB	7	6	6	6	6	4	6.33333	0.333333	5.33333	0.666667	1.1875	Yes
Pvit_17573	CKMT2	14	20	8	13	10	8	14	3.4641	10.3333	1.45297	1.35484	Yes
Pvit_17671	MYBPC2	10	21	27	17	14	10	19.3333	4.97773	13.6667	2.02759	1.41463	Yes
Pvit_17732	AK2	2	1	2	0	0	0	1.66667	0.333333	0	0	#DIV/0!	Yes
Pvit_17734	NDUFS5	2	6	1	1	3	7	3	1.52753	3.66667	1.76383	0.818182	Yes
Pvit_17782	XIRP2	5	0	2	5	4	2	2.33333	1.45297	3.66667	0.881917	0.636364	Yes
Pvit_17786	F1NCR3	2	2	1	1	3	2	1.66667	0.333333	2	0.57735	0.833333	Yes
Pvit_17863	Q5ZI00	0	1	2	1	2	1	1	0.57735	1.33333	0.333333	0.75	Yes
Pvit_17994	TMPO	0	1	1	0	3	1	0.666667	0.333333	1.33333	0.881917	0.5	Yes
Pvit_18039	TNNC1	3	1	2	1	2	1	2	0.57735	1.33333	0.333333	1.5	Yes
Pvit_18052	TMEM110-MUSTN1	23	23	15	21	22	35	20.3333	2.66667	26	4.50925	0.782051	Yes
Pvit_18361	CACNA2D1	2	2	3	1	2	1	2.33333	0.333333	1.33333	0.333333	1.75	Yes
Pvit_18453	HSPA1A	5	2	5	6	4	2	4	1	4	1.1547	1	Yes
Pvit_18534	FHL1	42	27	23	37	32	44	30.6667	5.78312	37.6667	3.4801	0.814159	Yes
Pvit_18562	SYNPO	1	5	5	6	3	1	3.66667	1.33333	3.33333	1.45297	1.1	Yes
Pvit_18569	H110	1	3	8	3	5	5	4	2.08167	4.33333	0.666667	0.923077	Yes
Pvit_18571	PTX	2	2	1	1	1	1	1.66667	0.333333	1	0	1.66667	Yes
Pvit_18708	PLEC	2	1	1	2	0	1	1.33333	0.333333	1	0.57735	1.33333	Yes
Pvit_18826	MYOZ3	10	6	11	11	3	10	9	1.52753	8	2.51661	1.125	Yes
Pvit_18831	ANXA6	6	3	6	5	5	2	5	1	4	1	1.25	Yes
Pvit_18997	SRL	6	8	6	8	6	7	6.66667	0.666667	7	0.57735	0.952381	Yes
Pvit_19005	HBM	6	9	8	5	7	8	7.66667	0.881917	6.66667	0.881917	1.15	Yes
Pvit_19066	ACAT1	3	7	1	2	3	4	3.66667	1.76383	3	0.57735	1.22222	Yes
Pvit_19107	LANCL2	0	1	0	0	3	0	0.333333	0.333333	1	1	0.333333	Yes
Pvit_19306	TAGLN	1	1	0	1	2	1	0.666667	0.333333	1.33333	0.333333	0.5	Yes
Pvit_19317	RPS25	1	1	1	1	2	1	1	0	1.33333	0.333333	0.75	Yes
Pvit_19406	PSMD2	2	2	2	3	1	1	2	0	1.66667	0.666667	1.2	Yes
RL13_ICTPU	RL13_ICTPU	2	1	2	1	1	1	1.66667	0.333333	1	0	1.66667	Yes
RL8_BOVIN	RL8_BOVIN	1	3	1	2	3	4	1.66667	0.666667	3	0.57735	0.555556	Yes
RS29_BOVIN	RS29_BOVIN	1	0	1	3	0	0	0.666667	0.333333	1	1	0.666667	Yes
TBB1_DROME	TBB1_DROME	4	2	4	2	8	7	3.33333	0.666667	5.66667	1.85592	0.588235	Yes
TPM2_CHICK	TPM2_CHICK	109	80	92	104	75	99	93.6667	8.41295	92.6667	8.95048	1.01079	Yes
TRY1_BOVIN	TRY1_BOVIN	0	0	1	1	2	0	0.333333	0.333333	1	0.57735	0.333333	Yes
TRYP_PIG	TRYP_PIG	0	1	1	0	2	0	0.666667	0.333333	0.666667	0.666667	1	Yes
UBL5_BOVIN	UBL5_BOVIN	2	5	2	3	4	3	3	1	3.33333	0.333333	0.9	Yes
VINC_HUMAN	VINC_HUMAN	2	0	2	0	0	1	1.33333	0.666667	0.333333	0.333333	4	Yes
