# Supplementary material for: Waking the sleeping dragon: gene expression profiling reveals adaptive strategies of the hibernating reptile Pogona vitticeps
Source: BMC Genomics. 2019 Jun 6;20:460. doi: 10.1186/s12864-019-5750-x (PMC6555745; doi:10.1186/s12864-019-5750-x)
Supplement: Supplementary file 3 — Table S3. Protein expression data. Full list of all proteins identified with label-free mass spectrometry by Scaffold. (XLSX 82 kb) [file 12864_2019_5750_MOESM3_ESM.xlsx]

## Sheet: Common Upregulated
Biological pathway gene ontology enrichment analysis of commonly (all tissues) upregulated genes during hibernation.
GO term	Description	P-value	FDR q-value	Enrichment (N, B, n, b)
GO:0019219	regulation of nucleobase-containing compound metabolic process	2.48e-41	3.27e-37	1.70 (9910,2320,1188,472)
GO:0010556	regulation of macromolecule biosynthetic process	1.87e-39	1.23e-35	1.68 (9910,2298,1188,464)
GO:2000112	regulation of cellular macromolecule biosynthetic process	2.04e-39	8.98e-36	1.70 (9910,2229,1188,454)
GO:0031326	regulation of cellular biosynthetic process	2.49e-38	8.23e-35	1.66 (9910,2361,1188,470)
GO:0032774	RNA biosynthetic process	1.12e-37	2.95e-34	1.92 (9910,1422,1188,328)
GO:0051252	regulation of RNA metabolic process	1.27e-37	2.79e-34	1.71 (9910,2123,1188,434)
GO:0009889	regulation of biosynthetic process	1.3e-37	2.46e-34	1.64 (9910,2410,1188,475)
GO:0016070	RNA metabolic process	8.77e-37	1.45e-33	1.72 (9910,2042,1188,420)
GO:0051171	regulation of nitrogen compound metabolic process	1.41e-35	2.07e-32	1.51 (9910,3142,1188,569)
GO:0006355	regulation of transcription, DNA-templated	2.62e-35	3.46e-32	1.73 (9910,1939,1188,401)
GO:0090304	nucleic acid metabolic process	4.41e-35	5.29e-32	1.63 (9910,2367,1188,462)
GO:1903506	regulation of nucleic acid-templated transcription	9.61e-35	1.06e-31	1.71 (9910,1956,1188,402)
GO:2001141	regulation of RNA biosynthetic process	1.47e-34	1.49e-31	1.71 (9910,1973,1188,404)
GO:0080090	regulation of primary metabolic process	8e-34	7.55e-31	1.48 (9910,3250,1188,578)
GO:0031323	regulation of cellular metabolic process	2e-33	1.76e-30	1.47 (9910,3336,1188,588)
GO:0006351	transcription, DNA-templated	3.34e-33	2.75e-30	1.93 (9910,1263,1188,292)
GO:0097659	nucleic acid-templated transcription	3.89e-33	3.02e-30	1.93 (9910,1264,1188,292)
GO:0034654	nucleobase-containing compound biosynthetic process	4.21e-33	3.09e-30	1.79 (9910,1630,1188,349)
GO:0044260	cellular macromolecule metabolic process	5.92e-33	4.12e-30	1.38 (9910,4246,1188,701)
GO:0019438	aromatic compound biosynthetic process	1.72e-32	1.14e-29	1.77 (9910,1667,1188,353)
GO:0018130	heterocycle biosynthetic process	1.16e-31	7.33e-29	1.75 (9910,1675,1188,352)
GO:0060255	regulation of macromolecule metabolic process	3.52e-31	2.11e-28	1.45 (9910,3320,1188,579)
GO:1901362	organic cyclic compound biosynthetic process	4.12e-29	2.36e-26	1.70 (9910,1742,1188,355)
GO:0019222	regulation of metabolic process	8.2e-28	4.51e-25	1.40 (9910,3600,1188,604)
GO:0006139	nucleobase-containing compound metabolic process	4.07e-27	2.15e-24	1.50 (9910,2671,1188,480)
GO:0043170	macromolecule metabolic process	7.53e-27	3.83e-24	1.31 (9910,4576,1188,721)
GO:0009059	macromolecule biosynthetic process	3.13e-26	1.53e-23	1.63 (9910,1854,1188,363)
GO:0044271	cellular nitrogen compound biosynthetic process	3.25e-26	1.53e-23	1.63 (9910,1882,1188,367)
GO:0010468	regulation of gene expression	7.46e-26	3.4e-23	1.64 (9910,1793,1188,353)
GO:0046483	heterocycle metabolic process	7.6e-25	3.35e-22	1.46 (9910,2772,1188,486)
GO:0006357	regulation of transcription from RNA polymerase II promoter	8.93e-25	3.8e-22	1.85 (9910,1120,1188,248)
GO:0006725	cellular aromatic compound metabolic process	9.09e-25	3.75e-22	1.46 (9910,2774,1188,486)
GO:0034645	cellular macromolecule biosynthetic process	5.31e-24	2.12e-21	1.65 (9910,1640,1188,325)
GO:0051254	positive regulation of RNA metabolic process	9.75e-23	3.79e-20	1.93 (9910,892,1188,206)
GO:1901360	organic cyclic compound metabolic process	2.17e-22	8.19e-20	1.42 (9910,2890,1188,493)
GO:0006807	nitrogen compound metabolic process	8.6e-22	3.16e-19	1.25 (9910,5026,1188,756)
GO:0034641	cellular nitrogen compound metabolic process	2.09e-21	7.46e-19	1.40 (9910,3009,1188,505)
GO:0045935	positive regulation of nucleobase-containing compound metabolic process	4.52e-21	1.57e-18	1.82 (9910,1019,1188,222)
GO:1902680	positive regulation of RNA biosynthetic process	1.57e-20	5.31e-18	1.91 (9910,835,1188,191)
GO:0045893	positive regulation of transcription, DNA-templated	1.87e-20	6.18e-18	1.91 (9910,824,1188,189)
GO:1903508	positive regulation of nucleic acid-templated transcription	1.87e-20	6.03e-18	1.91 (9910,824,1188,189)
GO:0044238	primary metabolic process	5.2e-20	1.63e-17	1.23 (9910,5326,1188,784)
GO:0051173	positive regulation of nitrogen compound metabolic process	1.97e-19	6.04e-17	1.57 (9910,1679,1188,316)
GO:0031325	positive regulation of cellular metabolic process	7.57e-19	2.27e-16	1.55 (9910,1749,1188,324)
GO:0031328	positive regulation of cellular biosynthetic process	8.54e-19	2.51e-16	1.76 (9910,1022,1188,216)
GO:0010557	positive regulation of macromolecule biosynthetic process	1.07e-18	3.07e-16	1.78 (9910,979,1188,209)
GO:0009891	positive regulation of biosynthetic process	1.9e-18	5.33e-16	1.75 (9910,1035,1188,217)
GO:0010628	positive regulation of gene expression	1.08e-17	2.96e-15	1.75 (9910,985,1188,207)
GO:0009893	positive regulation of metabolic process	1.24e-17	3.33e-15	1.50 (9910,1879,1188,338)
GO:0010604	positive regulation of macromolecule metabolic process	3.54e-17	9.36e-15	1.51 (9910,1763,1188,320)
GO:0006325	chromatin organization	9.1e-17	2.36e-14	2.17 (9910,442,1188,115)
GO:0044237	cellular metabolic process	1.04e-16	2.63e-14	1.20 (9910,5522,1188,793)
GO:0044249	cellular biosynthetic process	1.53e-16	3.82e-14	1.40 (9910,2481,1188,416)
GO:0045944	positive regulation of transcription from RNA polymerase II promoter	4.17e-16	1.02e-13	1.95 (9910,608,1188,142)
GO:2000113	negative regulation of cellular macromolecule biosynthetic process	4.54e-16	1.09e-13	1.82 (9910,774,1188,169)
GO:0071704	organic substance metabolic process	1.06e-15	2.51e-13	1.19 (9910,5578,1188,795)
GO:1901576	organic substance biosynthetic process	4.11e-15	9.52e-13	1.37 (9910,2549,1188,419)
GO:0009892	negative regulation of metabolic process	4.41e-15	1e-12	1.52 (9910,1536,1188,280)
GO:0031324	negative regulation of cellular metabolic process	5.57e-15	1.25e-12	1.56 (9910,1351,1188,253)
GO:0045934	negative regulation of nucleobase-containing compound metabolic process	6.56e-15	1.44e-12	1.77 (9910,808,1188,171)
GO:0010558	negative regulation of macromolecule biosynthetic process	7.08e-15	1.53e-12	1.76 (9910,815,1188,172)
GO:0031327	negative regulation of cellular biosynthetic process	7.47e-15	1.59e-12	1.75 (9910,841,1188,176)
GO:0051172	negative regulation of nitrogen compound metabolic process	7.93e-15	1.66e-12	1.57 (9910,1293,1188,244)
GO:0070647	protein modification by small protein conjugation or removal	8.16e-15	1.68e-12	1.81 (9910,734,1188,159)
GO:0016569	covalent chromatin modification	1.05e-14	2.13e-12	2.21 (9910,362,1188,96)
GO:0009058	biosynthetic process	1.4e-14	2.8e-12	1.36 (9910,2597,1188,423)
GO:0010605	negative regulation of macromolecule metabolic process	1.63e-14	3.21e-12	1.53 (9910,1453,1188,266)
GO:0009890	negative regulation of biosynthetic process	3.36e-14	6.53e-12	1.72 (9910,854,1188,176)
GO:0043412	macromolecule modification	8.44e-14	1.62e-11	1.38 (9910,2307,1188,381)
GO:1903507	negative regulation of nucleic acid-templated transcription	2.26e-13	4.27e-11	1.81 (9910,654,1188,142)
GO:0010629	negative regulation of gene expression	2.6e-13	4.83e-11	1.68 (9910,879,1188,177)
GO:0045892	negative regulation of transcription, DNA-templated	2.88e-13	5.28e-11	1.82 (9910,631,1188,138)
GO:0051253	negative regulation of RNA metabolic process	3.3e-13	5.97e-11	1.76 (9910,720,1188,152)
GO:0006366	transcription from RNA polymerase II promoter	3.51e-13	6.26e-11	2.14 (9910,359,1188,92)
GO:1902679	negative regulation of RNA biosynthetic process	5.42e-13	9.54e-11	1.79 (9910,661,1188,142)
GO:0008152	metabolic process	1.11e-12	1.93e-10	1.16 (9910,5920,1188,820)
GO:0000122	negative regulation of transcription from RNA polymerase II promoter	1.82e-12	3.11e-10	1.96 (9910,456,1188,107)
GO:0006464	cellular protein modification process	4.61e-12	7.81e-10	1.37 (9910,2105,1188,346)
GO:0036211	protein modification process	4.61e-12	7.71e-10	1.37 (9910,2105,1188,346)
GO:0048518	positive regulation of biological process	1.03e-11	1.7e-09	1.27 (9910,3191,1188,486)
GO:0050794	regulation of cellular process	1.12e-11	1.82e-09	1.16 (9910,5608,1188,779)
GO:0032446	protein modification by small protein conjugation	1.21e-11	1.95e-09	1.79 (9910,586,1188,126)
GO:0048522	positive regulation of cellular process	1.26e-11	2.01e-09	1.29 (9910,2851,1188,442)
GO:0018205	peptidyl-lysine modification	4.21e-11	6.62e-09	2.30 (9910,236,1188,65)
GO:0016570	histone modification	4.53e-11	7.04e-09	2.20 (9910,269,1188,71)
GO:0048523	negative regulation of cellular process	4.32e-10	6.64e-08	1.29 (9910,2520,1188,391)
GO:0048519	negative regulation of biological process	8.74e-10	1.33e-07	1.27 (9910,2827,1188,429)
GO:0006397	mRNA processing	1.01e-09	1.52e-07	1.96 (9910,345,1188,81)
GO:0016573	histone acetylation	1.1e-09	1.64e-07	3.19 (9910,81,1188,31)
GO:0018393	internal peptidyl-lysine acetylation	2.23e-09	3.27e-07	3.12 (9910,83,1188,31)
GO:0006473	protein acetylation	3.54e-09	5.14e-07	2.89 (9910,98,1188,34)
GO:0050789	regulation of biological process	3.7e-09	5.31e-07	1.13 (9910,5973,1188,807)
GO:0051028	mRNA transport	4.74e-09	6.73e-07	2.69 (9910,118,1188,38)
GO:0033554	cellular response to stress	5.48e-09	7.7e-07	1.47 (9910,1077,1188,190)
GO:0006475	internal protein amino acid acetylation	6.07e-09	8.43e-07	3.01 (9910,86,1188,31)
GO:0018394	peptidyl-lysine acetylation	6.07e-09	8.35e-07	3.01 (9910,86,1188,31)
GO:0006396	RNA processing	1.46e-08	1.99e-06	1.59 (9910,698,1188,133)
GO:0009894	regulation of catabolic process	1.84e-08	2.48e-06	1.62 (9910,634,1188,123)
GO:1903311	regulation of mRNA metabolic process	2.83e-08	3.77e-06	2.12 (9910,216,1188,55)
GO:0006405	RNA export from nucleus	3.08e-08	4.06e-06	2.78 (9910,96,1188,32)
GO:0016071	mRNA metabolic process	3.2e-08	4.19e-06	1.69 (9910,509,1188,103)
GO:0016567	protein ubiquitination	3.4e-08	4.4e-06	1.68 (9910,516,1188,104)
GO:0006406	mRNA export from nucleus	3.45e-08	4.43e-06	2.88 (9910,87,1188,30)
GO:0044267	cellular protein metabolic process	5.05e-08	6.41e-06	1.27 (9910,2326,1188,354)
GO:0010948	negative regulation of cell cycle process	5.57e-08	7.01e-06	2.09 (9910,220,1188,55)
GO:0006974	cellular response to DNA damage stimulus	6.29e-08	7.84e-06	1.67 (9910,509,1188,102)
GO:0051168	nuclear export	9.37e-08	1.16e-05	2.50 (9910,120,1188,36)
GO:1903047	mitotic cell cycle process	1.13e-07	1.38e-05	1.69 (9910,463,1188,94)
GO:0000375	RNA splicing, via transesterification reactions	1.52e-07	1.84e-05	2.08 (9910,209,1188,52)
GO:0065007	biological regulation	1.62e-07	1.94e-05	1.10 (9910,6394,1188,845)
GO:0032268	regulation of cellular protein metabolic process	2.03e-07	2.42e-05	1.36 (9910,1360,1188,222)
GO:0050658	RNA transport	2.15e-07	2.53e-05	2.28 (9910,150,1188,41)
GO:0050657	nucleic acid transport	2.15e-07	2.51e-05	2.28 (9910,150,1188,41)
GO:0016579	protein deubiquitination	2.36e-07	2.73e-05	2.07 (9910,206,1188,51)
GO:0043543	protein acylation	2.9e-07	3.34e-05	2.40 (9910,125,1188,36)
GO:0008380	RNA splicing	2.92e-07	3.33e-05	1.85 (9910,302,1188,67)
GO:0070646	protein modification by small protein removal	3e-07	3.39e-05	2.02 (9910,219,1188,53)
GO:0051246	regulation of protein metabolic process	3.01e-07	3.37e-05	1.34 (9910,1477,1188,237)
GO:0051236	establishment of RNA localization	3.17e-07	3.52e-05	2.25 (9910,152,1188,41)
GO:0015931	nucleobase-containing compound transport	3.2e-07	3.52e-05	2.16 (9910,174,1188,45)
GO:0051716	cellular response to stimulus	3.89e-07	4.24e-05	1.31 (9910,1705,1188,267)
GO:0010608	posttranscriptional regulation of gene expression	4.03e-07	4.37e-05	1.77 (9910,354,1188,75)
GO:0000377	RNA splicing, via transesterification reactions with bulged adenosine as nucleophile	4.3e-07	4.62e-05	2.04 (9910,204,1188,50)
GO:0000398	mRNA splicing, via spliceosome	4.3e-07	4.58e-05	2.04 (9910,204,1188,50)
GO:0042752	regulation of circadian rhythm	6.92e-07	7.31e-05	3.06 (9910,60,1188,22)
GO:0051726	regulation of cell cycle	9.77e-07	0.000102	1.47 (9910,790,1188,139)
GO:0022402	cell cycle process	2.03e-06	0.000211	1.50 (9910,675,1188,121)
GO:0031329	regulation of cellular catabolic process	2.04e-06	0.00021	1.58 (9910,519,1188,98)
GO:0040029	regulation of gene expression, epigenetic	2.6e-06	0.000266	2.27 (9910,125,1188,34)
GO:0071216	cellular response to biotic stimulus	2.95e-06	0.0003	2.58 (9910,84,1188,26)
GO:0043967	histone H4 acetylation	3.86e-06	0.000389	3.30 (9910,43,1188,17)
GO:0045786	negative regulation of cell cycle	4.05e-06	0.000405	1.66 (9910,388,1188,77)
GO:0071222	cellular response to lipopolysaccharide	4.37e-06	0.000434	2.78 (9910,66,1188,22)
GO:0071219	cellular response to molecule of bacterial origin	5.78e-06	0.00057	2.74 (9910,67,1188,22)
GO:1902275	regulation of chromatin organization	6.69e-06	0.000655	2.35 (9910,103,1188,29)
GO:0060968	regulation of gene silencing	7.59e-06	0.000737	2.70 (9910,68,1188,22)
GO:0006913	nucleocytoplasmic transport	7.79e-06	0.000751	1.93 (9910,194,1188,45)
GO:0007049	cell cycle	1.06e-05	0.00101	1.75 (9910,282,1188,59)
GO:0006338	chromatin remodeling	1.08e-05	0.00102	2.34 (9910,100,1188,28)
GO:0019538	protein metabolic process	1.14e-05	0.00108	1.19 (9910,2668,1188,382)
GO:0031123	RNA 3'-end processing	1.24e-05	0.00117	2.45 (9910,85,1188,25)
GO:0006367	transcription initiation from RNA polymerase II promoter	1.27e-05	0.00118	2.21 (9910,117,1188,31)
GO:1903313	positive regulation of mRNA metabolic process	1.32e-05	0.00122	2.94 (9910,51,1188,18)
GO:0006409	tRNA export from nucleus	1.65e-05	0.00152	3.61 (9910,30,1188,13)
GO:0043620	regulation of DNA-templated transcription in response to stress	1.73e-05	0.00158	2.32 (9910,97,1188,27)
GO:0060964	regulation of gene silencing by miRNA	1.79e-05	0.00162	2.89 (9910,52,1188,18)
GO:0006950	response to stress	2.25e-05	0.00203	1.26 (9910,1660,1188,250)
GO:0060966	regulation of gene silencing by RNA	2.41e-05	0.00215	2.83 (9910,53,1188,18)
GO:0060147	regulation of posttranscriptional gene silencing	2.41e-05	0.00214	2.83 (9910,53,1188,18)
GO:0080134	regulation of response to stress	2.49e-05	0.00219	1.42 (9910,710,1188,121)
GO:0051031	tRNA transport	2.54e-05	0.00222	3.50 (9910,31,1188,13)
GO:0043618	regulation of transcription from RNA polymerase II promoter in response to stress	2.79e-05	0.00242	2.31 (9910,94,1188,26)
GO:0031056	regulation of histone modification	3.14e-05	0.00271	2.38 (9910,84,1188,24)
GO:1901991	negative regulation of mitotic cell cycle phase transition	3.22e-05	0.00276	2.01 (9910,145,1188,35)
GO:0006368	transcription elongation from RNA polymerase II promoter	3.29e-05	0.0028	2.43 (9910,79,1188,23)
GO:1901988	negative regulation of cell cycle phase transition	3.4e-05	0.00288	1.97 (9910,157,1188,37)
GO:0016925	protein sumoylation	3.46e-05	0.00291	2.61 (9910,64,1188,20)
GO:1903578	regulation of ATP metabolic process	3.46e-05	0.00289	2.54 (9910,69,1188,21)
GO:0045089	positive regulation of innate immune response	3.46e-05	0.00287	1.94 (9910,163,1188,38)
GO:0061013	regulation of mRNA catabolic process	3.49e-05	0.00288	2.05 (9910,134,1188,33)
GO:0006259	DNA metabolic process	3.6e-05	0.00296	1.49 (9910,520,1188,93)
GO:0097064	ncRNA export from nucleus	3.81e-05	0.00311	3.39 (9910,32,1188,13)
GO:0043488	regulation of mRNA stability	4.12e-05	0.00334	2.12 (9910,118,1188,30)
GO:0016073	snRNA metabolic process	4.39e-05	0.00354	2.50 (9910,70,1188,21)
GO:0018193	peptidyl-amino acid modification	4.42e-05	0.00354	1.43 (9910,634,1188,109)
GO:0010564	regulation of cell cycle process	4.57e-05	0.00364	1.51 (9910,482,1188,87)
GO:0048511	rhythmic process	5.31e-05	0.0042	1.89 (9910,172,1188,39)
GO:0006354	DNA-templated transcription, elongation	5.46e-05	0.00429	2.27 (9910,92,1188,25)
GO:0045088	regulation of innate immune response	5.85e-05	0.00457	1.82 (9910,197,1188,43)
GO:0043487	regulation of RNA stability	6.08e-05	0.00473	2.05 (9910,126,1188,31)
GO:0043923	positive regulation by host of viral transcription	6.42e-05	0.00496	4.77 (9910,14,1188,8)
GO:0006110	regulation of glycolytic process	7.01e-05	0.00538	2.73 (9910,52,1188,17)
GO:0050684	regulation of mRNA processing	7.18e-05	0.00548	2.28 (9910,88,1188,24)
GO:0051123	RNA polymerase II transcriptional preinitiation complex assembly	7.45e-05	0.00565	5.31 (9910,11,1188,7)
GO:0006352	DNA-templated transcription, initiation	7.77e-05	0.00587	1.96 (9910,145,1188,34)
GO:0034248	regulation of cellular amide metabolic process	8.19e-05	0.00614	1.66 (9910,282,1188,56)
GO:0009314	response to radiation	8.46e-05	0.00631	1.68 (9910,263,1188,53)
GO:0000209	protein polyubiquitination	9.08e-05	0.00674	1.76 (9910,213,1188,45)
GO:0051276	chromosome organization	9.38e-05	0.00692	1.67 (9910,264,1188,53)
GO:0006111	regulation of gluconeogenesis	9.75e-05	0.00716	3.53 (9910,26,1188,11)
GO:0009649	entrainment of circadian clock	9.78e-05	0.00714	3.79 (9910,22,1188,10)
GO:0080135	regulation of cellular response to stress	0.000104	0.00758	1.55 (9910,377,1188,70)
GO:0051851	modification by host of symbiont morphology or physiology	0.000108	0.00783	2.84 (9910,44,1188,15)
GO:0051101	regulation of DNA binding	0.000117	0.00842	2.48 (9910,64,1188,19)
GO:0043470	regulation of carbohydrate catabolic process	0.000119	0.00853	2.54 (9910,59,1188,18)
GO:0051052	regulation of DNA metabolic process	0.00012	0.00856	1.67 (9910,260,1188,52)
GO:0006417	regulation of translation	0.000126	0.0089	1.67 (9910,254,1188,51)
GO:0032922	circadian regulation of gene expression	0.000145	0.0102	2.78 (9910,45,1188,15)
GO:0043484	regulation of RNA splicing	0.000153	0.0107	2.18 (9910,92,1188,24)
GO:1900744	regulation of p38MAPK cascade	0.000155	0.0107	3.63 (9910,23,1188,10)
GO:0010498	proteasomal protein catabolic process	0.000155	0.0107	1.66 (9910,256,1188,51)
GO:0007077	mitotic nuclear envelope disassembly	0.00016	0.011	3.01 (9910,36,1188,13)
GO:0010941	regulation of cell death	0.000165	0.0113	1.34 (9910,813,1188,131)
GO:0043467	regulation of generation of precursor metabolites and energy	0.000184	0.0125	2.15 (9910,93,1188,24)
GO:0007623	circadian rhythm	0.000203	0.0137	2.18 (9910,88,1188,23)
GO:0042981	regulation of apoptotic process	0.000238	0.016	1.36 (9910,718,1188,117)
GO:0050896	response to stimulus	0.00024	0.0161	1.16 (9910,2620,1188,365)
GO:1901532	regulation of hematopoietic progenitor cell differentiation	0.00024	0.016	2.42 (9910,62,1188,18)
GO:0043161	proteasome-mediated ubiquitin-dependent protein catabolic process	0.00024	0.016	1.66 (9910,241,1188,48)
GO:0009648	photoperiodism	0.000242	0.016	3.75 (9910,20,1188,9)
GO:1901987	regulation of cell cycle phase transition	0.000243	0.016	1.58 (9910,300,1188,57)
GO:0042795	snRNA transcription from RNA polymerase II promoter	0.000249	0.0163	2.49 (9910,57,1188,17)
GO:0009301	snRNA transcription	0.000249	0.0162	2.49 (9910,57,1188,17)
GO:0009896	positive regulation of catabolic process	0.000304	0.0197	1.60 (9910,276,1188,53)
GO:0043984	histone H4-K16 acetylation	0.000311	0.0201	4.49 (9910,13,1188,7)
GO:0031146	SCF-dependent proteasomal ubiquitin-dependent protein catabolic process	0.000313	0.0201	2.44 (9910,58,1188,17)
GO:0007062	sister chromatid cohesion	0.00032	0.0204	2.25 (9910,74,1188,20)
GO:0051702	interaction with symbiont	0.000324	0.0206	2.61 (9910,48,1188,15)
GO:1901990	regulation of mitotic cell cycle phase transition	0.000333	0.021	1.60 (9910,277,1188,53)
GO:0031349	positive regulation of defense response	0.000333	0.0209	1.73 (9910,193,1188,40)
GO:0051247	positive regulation of protein metabolic process	0.000349	0.0219	1.30 (9910,908,1188,142)
GO:1902893	regulation of pri-miRNA transcription from RNA polymerase II promoter	0.000352	0.022	3.34 (9910,25,1188,10)
GO:0033120	positive regulation of RNA splicing	0.000352	0.0219	3.34 (9910,25,1188,10)
GO:1902750	negative regulation of cell cycle G2/M phase transition	0.000354	0.0219	2.19 (9910,80,1188,21)
GO:0043632	modification-dependent macromolecule catabolic process	0.00036	0.0221	1.53 (9910,338,1188,62)
GO:1900542	regulation of purine nucleotide metabolic process	0.000365	0.0223	2.06 (9910,97,1188,24)
GO:0043067	regulation of programmed cell death	0.000367	0.0223	1.34 (9910,733,1188,118)
GO:0070897	DNA-templated transcriptional preinitiation complex assembly	0.000373	0.0226	3.93 (9910,17,1188,8)
GO:0048583	regulation of response to stimulus	0.000385	0.0232	1.18 (9910,2089,1188,296)
GO:0006281	DNA repair	0.00039	0.0234	1.53 (9910,339,1188,62)
GO:1905269	positive regulation of chromatin organization	0.000392	0.0234	2.40 (9910,59,1188,17)
GO:1901407	regulation of phosphorylation of RNA polymerase II C-terminal domain	0.000401	0.0239	5.01 (9910,10,1188,6)
GO:0031058	positive regulation of histone modification	0.000408	0.0242	2.47 (9910,54,1188,16)
GO:0046782	regulation of viral transcription	0.000416	0.0246	2.55 (9910,49,1188,15)
GO:0051603	proteolysis involved in cellular protein catabolic process	0.000422	0.0248	1.49 (9910,374,1188,67)
GO:0010972	negative regulation of G2/M transition of mitotic cell cycle	0.000423	0.0247	2.26 (9910,70,1188,19)
GO:0006511	ubiquitin-dependent protein catabolic process	0.000442	0.0257	1.53 (9910,327,1188,60)
GO:0007346	regulation of mitotic cell cycle	0.000475	0.0275	1.76 (9910,171,1188,36)
GO:0071478	cellular response to radiation	0.000503	0.029	2.02 (9910,99,1188,24)
GO:1902036	regulation of hematopoietic stem cell differentiation	0.000512	0.0294	2.43 (9910,55,1188,16)
GO:0044265	cellular macromolecule catabolic process	0.00052	0.0298	1.39 (9910,559,1188,93)
GO:0030397	membrane disassembly	0.000526	0.03	2.71 (9910,40,1188,13)
GO:0051081	nuclear envelope disassembly	0.000526	0.0298	2.71 (9910,40,1188,13)
GO:0006109	regulation of carbohydrate metabolic process	0.000539	0.0304	1.88 (9910,129,1188,29)
GO:0006999	nuclear pore organization	0.000558	0.0314	4.17 (9910,14,1188,7)
GO:0043981	histone H4-K5 acetylation	0.000558	0.0312	4.17 (9910,14,1188,7)
GO:0043982	histone H4-K8 acetylation	0.000558	0.0311	4.17 (9910,14,1188,7)
GO:0031331	positive regulation of cellular catabolic process	0.000585	0.0325	1.64 (9910,224,1188,44)
GO:0048024	regulation of mRNA splicing, via spliceosome	0.0006	0.0332	2.32 (9910,61,1188,17)
GO:0048147	negative regulation of fibroblast proliferation	0.000601	0.0331	3.71 (9910,18,1188,8)
GO:0043153	entrainment of circadian clock by photoperiod	0.000601	0.033	3.71 (9910,18,1188,8)
GO:0019941	modification-dependent protein catabolic process	0.00061	0.0333	1.51 (9910,331,1188,60)
GO:0002218	activation of innate immune response	0.000611	0.0332	1.84 (9910,136,1188,30)
GO:0050434	positive regulation of viral transcription	0.000662	0.0359	2.78 (9910,36,1188,12)
GO:0006140	regulation of nucleotide metabolic process	0.000686	0.037	1.98 (9910,101,1188,24)
GO:0006521	regulation of cellular amino acid metabolic process	0.000687	0.0369	2.54 (9910,46,1188,14)
GO:0030163	protein catabolic process	0.000692	0.037	1.52 (9910,319,1188,58)
GO:0098781	ncRNA transcription	0.000746	0.0398	2.17 (9910,73,1188,19)
GO:1990776	response to angiotensin	0.000793	0.042	4.55 (9910,11,1188,6)
GO:0042770	signal transduction in response to DNA damage	0.000803	0.0424	2.11 (9910,79,1188,20)
GO:1900034	regulation of cellular response to heat	0.000822	0.0432	2.21 (9910,68,1188,18)
GO:0070555	response to interleukin-1	0.000887	0.0465	2.58 (9910,42,1188,13)
GO:0061418	regulation of transcription from RNA polymerase II promoter in response to hypoxia	0.000898	0.0469	2.25 (9910,63,1188,17)
GO:0031124	mRNA 3'-end processing	0.000898	0.0467	2.25 (9910,63,1188,17)
GO:0070230	positive regulation of lymphocyte apoptotic process	0.00093	0.0482	6.67 (9910,5,1188,4)
GO:0043921	modulation by host of viral transcription	0.00093	0.048	3.51 (9910,19,1188,8)
GO:0052472	modulation by host of symbiont transcription	0.00093	0.0478	3.51 (9910,19,1188,8)
GO:0050685	positive regulation of mRNA processing	0.00093	0.0476	3.51 (9910,19,1188,8)
GO:0009607	response to biotic stimulus	0.00096	0.0489	1.49 (9910,330,1188,59)

## Sheet: Common Downregulated
Biological pathway gene ontology enrichment analysis of commonly (all tissues) downregulated genes during hibernation.
GO Term	Description	P-value	FDR q-value	Enrichment (N, B, n, b)
GO:0019752	carboxylic acid metabolic process	8.13e-12	1.07e-07	1.92 (9926,553,1011,108)
GO:0006082	organic acid metabolic process	5.27e-11	3.48e-07	1.83 (9926,613,1011,114)
GO:0043436	oxoacid metabolic process	1.31e-10	5.76e-07	1.81 (9926,607,1011,112)
GO:0044281	small molecule metabolic process	5.76e-10	1.9e-06	1.55 (9926,1096,1011,173)
GO:0044282	small molecule catabolic process	1.61e-08	4.25e-05	2.21 (9926,235,1011,53)
GO:0032787	monocarboxylic acid metabolic process	2.49e-08	5.48e-05	2.06 (9926,291,1011,61)
GO:0051186	cofactor metabolic process	4.39e-08	8.29e-05	2.00 (9926,309,1011,63)
GO:0006520	cellular amino acid metabolic process	1.44e-07	0.000239	2.17 (9926,217,1011,48)
GO:0016054	organic acid catabolic process	1.45e-07	0.000214	2.37 (9926,166,1011,40)
GO:0046395	carboxylic acid catabolic process	1.45e-07	0.000192	2.37 (9926,166,1011,40)
GO:0009063	cellular amino acid catabolic process	1.9e-06	0.00228	2.96 (9926,73,1011,22)
GO:1901605	alpha-amino acid metabolic process	2.21e-06	0.00244	2.38 (9926,132,1011,32)
GO:0090305	nucleic acid phosphodiester bond hydrolysis	3.17e-06	0.00322	2.07 (9926,199,1011,42)
GO:0046394	carboxylic acid biosynthetic process	4.31e-06	0.00406	2.22 (9926,155,1011,35)
GO:0006631	fatty acid metabolic process	4.58e-06	0.00404	2.06 (9926,195,1011,41)
GO:0016053	organic acid biosynthetic process	5.02e-06	0.00415	2.20 (9926,156,1011,35)
GO:0017144	drug metabolic process	7.08e-06	0.0055	1.81 (9926,304,1011,56)
GO:0055114	oxidation-reduction process	1.69e-05	0.0124	1.53 (9926,583,1011,91)
GO:1901606	alpha-amino acid catabolic process	1.74e-05	0.0121	2.95 (9926,60,1011,18)
GO:0006790	sulfur compound metabolic process	2.07e-05	0.0137	1.88 (9926,235,1011,45)
GO:0006732	coenzyme metabolic process	2.66e-05	0.0167	1.93 (9926,209,1011,41)
GO:0072376	protein activation cascade	2.9e-05	0.0174	3.55 (9926,36,1011,13)
GO:0051188	cofactor biosynthetic process	4.87e-05	0.028	2.07 (9926,152,1011,32)
GO:0033683	nucleotide-excision repair, DNA incision	5.43e-05	0.0299	3.57 (9926,33,1011,12)
GO:0044283	small molecule biosynthetic process	6.16e-05	0.0326	1.74 (9926,282,1011,50)
GO:0046459	short-chain fatty acid metabolic process	0.000161	0.0818	5.89 (9926,10,1011,6)
GO:0042180	cellular ketone metabolic process	0.000179	0.0877	3.04 (9926,42,1011,13)
GO:0006067	ethanol metabolic process	0.000191	0.0903	7.01 (9926,7,1011,5)
GO:0006637	acyl-CoA metabolic process	0.000197	0.0897	2.57 (9926,65,1011,17)
GO:0035383	thioester metabolic process	0.000197	0.0867	2.57 (9926,65,1011,17)
GO:0016042	lipid catabolic process	0.000278	0.118	1.91 (9926,159,1011,31)
GO:0006956	complement activation	0.000361	0.149	3.68 (9926,24,1011,9)
GO:0034308	primary alcohol metabolic process	0.000377	0.151	3.39 (9926,29,1011,10)
GO:0008652	cellular amino acid biosynthetic process	0.000414	0.161	2.70 (9926,51,1011,14)
GO:0006575	cellular modified amino acid metabolic process	0.000575	0.217	2.10 (9926,103,1011,22)
GO:0006959	humoral immune response	0.000634	0.233	2.59 (9926,53,1011,14)
GO:0006296	nucleotide-excision repair, DNA incision, 5'-to lesion	0.00069	0.247	3.17 (9926,31,1011,10)
GO:0006295	nucleotide-excision repair, DNA incision, 3'-to lesion	0.000864	0.301	4.04 (9926,17,1011,7)
GO:0006293	nucleotide-excision repair, preincision complex stabilization	0.000864	0.293	4.04 (9926,17,1011,7)
GO:0009083	branched-chain amino acid catabolic process	0.000864	0.286	4.04 (9926,17,1011,7)
GO:0015893	drug transport	0.000897	0.289	2.34 (9926,67,1011,16)
GO:0016052	carbohydrate catabolic process	0.000897	0.282	2.34 (9926,67,1011,16)
GO:0009066	aspartate family amino acid metabolic process	0.0009	0.276	2.74 (9926,43,1011,12)
GO:0042737	drug catabolic process	0.000947	0.284	2.50 (9926,55,1011,14)

## Sheet: Brain Upregulated
Biological pathway gene ontology enrichment analysis of upregulated genes during hibernation in brain.
GO term	Description	P-value	FDR q-value	Enrichment (N, B, n, b)
GO:0044260	cellular macromolecule metabolic process	9.07e-30	1.23e-25	1.32 (10818,4428,1525,827)
GO:2000112	regulation of cellular macromolecule biosynthetic process	1.77e-24	1.2e-20	1.48 (10818,2343,1525,488)
GO:0016070	RNA metabolic process	3.89e-24	1.76e-20	1.51 (10818,2118,1525,450)
GO:0010556	regulation of macromolecule biosynthetic process	4.55e-24	1.54e-20	1.46 (10818,2414,1525,498)
GO:0031326	regulation of cellular biosynthetic process	1.48e-23	4.01e-20	1.45 (10818,2488,1525,508)
GO:0043170	macromolecule metabolic process	2.33e-23	5.27e-20	1.26 (10818,4789,1525,854)
GO:0019219	regulation of nucleobase-containing compound metabolic process	1.62e-22	3.13e-19	1.44 (10818,2450,1525,498)
GO:0009889	regulation of biosynthetic process	2.03e-22	3.44e-19	1.43 (10818,2540,1525,512)
GO:0090304	nucleic acid metabolic process	7.35e-22	1.11e-18	1.43 (10818,2447,1525,495)
GO:0080090	regulation of primary metabolic process	7.38e-22	1e-18	1.34 (10818,3457,1525,652)
GO:0051252	regulation of RNA metabolic process	4.47e-21	5.51e-18	1.45 (10818,2242,1525,459)
GO:0051171	regulation of nitrogen compound metabolic process	1.13e-20	1.28e-17	1.34 (10818,3345,1525,630)
GO:0031323	regulation of cellular metabolic process	6.79e-20	7.08e-17	1.31 (10818,3546,1525,657)
GO:0006355	regulation of transcription, DNA-templated	7.89e-20	7.64e-17	1.46 (10818,2050,1525,423)
GO:0060255	regulation of macromolecule metabolic process	8.32e-20	7.52e-17	1.32 (10818,3522,1525,653)
GO:0006807	nitrogen compound metabolic process	1e-19	8.47e-17	1.22 (10818,5283,1525,908)
GO:1903506	regulation of nucleic acid-templated transcription	1.25e-19	9.97e-17	1.46 (10818,2067,1525,425)
GO:2001141	regulation of RNA biosynthetic process	3.54e-19	2.67e-16	1.45 (10818,2084,1525,426)
GO:0010468	regulation of gene expression	4.51e-19	3.22e-16	1.48 (10818,1897,1525,395)
GO:0032774	RNA biosynthetic process	1.31e-18	8.9e-16	1.55 (10818,1489,1525,325)
GO:0019222	regulation of metabolic process	6.52e-18	4.21e-15	1.28 (10818,3821,1525,689)
GO:0006139	nucleobase-containing compound metabolic process	2.74e-17	1.69e-14	1.35 (10818,2771,1525,527)
GO:0019438	aromatic compound biosynthetic process	5.95e-17	3.51e-14	1.47 (10818,1747,1525,362)
GO:0034654	nucleobase-containing compound biosynthetic process	6.14e-17	3.47e-14	1.48 (10818,1705,1525,355)
GO:0018130	heterocycle biosynthetic process	9.6e-17	5.2e-14	1.47 (10818,1752,1525,362)
GO:0046483	heterocycle metabolic process	2.87e-16	1.5e-13	1.33 (10818,2879,1525,539)
GO:0070647	protein modification by small protein conjugation or removal	4.15e-16	2.08e-13	1.76 (10818,750,1525,186)
GO:0006351	transcription, DNA-templated	4.98e-16	2.41e-13	1.54 (10818,1327,1525,288)
GO:0044238	primary metabolic process	5.41e-16	2.53e-13	1.18 (10818,5598,1525,934)
GO:0097659	nucleic acid-templated transcription	5.53e-16	2.5e-13	1.54 (10818,1328,1525,288)
GO:0006725	cellular aromatic compound metabolic process	6.08e-16	2.66e-13	1.32 (10818,2889,1525,539)
GO:1901362	organic cyclic compound biosynthetic process	2.24e-15	9.49e-13	1.43 (10818,1829,1525,369)
GO:0044237	cellular metabolic process	5.99e-15	2.46e-12	1.17 (10818,5796,1525,956)
GO:1901360	organic cyclic compound metabolic process	1.74e-14	6.93e-12	1.30 (10818,3014,1525,551)
GO:0034641	cellular nitrogen compound metabolic process	2.15e-14	8.32e-12	1.29 (10818,3129,1525,568)
GO:0009059	macromolecule biosynthetic process	5.71e-14	2.15e-11	1.39 (10818,1935,1525,380)
GO:0043412	macromolecule modification	6.46e-14	2.37e-11	1.34 (10818,2410,1525,455)
GO:0032446	protein modification by small protein conjugation	8.03e-14	2.86e-11	1.79 (10818,599,1525,151)
GO:0044271	cellular nitrogen compound biosynthetic process	1.8e-13	6.27e-11	1.38 (10818,1968,1525,383)
GO:0016567	protein ubiquitination	3.19e-13	1.08e-10	1.82 (10818,529,1525,136)
GO:0051254	positive regulation of RNA metabolic process	4.76e-13	1.57e-10	1.58 (10818,956,1525,213)
GO:0034645	cellular macromolecule biosynthetic process	8.67e-13	2.8e-10	1.40 (10818,1708,1525,338)
GO:0071704	organic substance metabolic process	1.54e-12	4.86e-10	1.15 (10818,5870,1525,953)
GO:0006357	regulation of transcription from RNA polymerase II promoter	1.63e-12	5.02e-10	1.50 (10818,1195,1525,252)
GO:0031328	positive regulation of cellular biosynthetic process	2.37e-12	7.13e-10	1.52 (10818,1087,1525,233)
GO:0009891	positive regulation of biosynthetic process	5.3e-12	1.56e-09	1.51 (10818,1101,1525,234)
GO:0031325	positive regulation of cellular metabolic process	5.44e-12	1.57e-09	1.37 (10818,1868,1525,360)
GO:0006464	cellular protein modification process	5.83e-12	1.65e-09	1.33 (10818,2204,1525,413)
GO:0036211	protein modification process	5.83e-12	1.61e-09	1.33 (10818,2204,1525,413)
GO:0010557	positive regulation of macromolecule biosynthetic process	1.21e-11	3.28e-09	1.52 (10818,1039,1525,222)
GO:0051173	positive regulation of nitrogen compound metabolic process	2.05e-11	5.44e-09	1.37 (10818,1798,1525,346)
GO:1902680	positive regulation of RNA biosynthetic process	2.48e-11	6.45e-09	1.55 (10818,895,1525,196)
GO:0045893	positive regulation of transcription, DNA-templated	2.61e-11	6.68e-09	1.56 (10818,884,1525,194)
GO:1903508	positive regulation of nucleic acid-templated transcription	2.61e-11	6.56e-09	1.56 (10818,884,1525,194)
GO:0045935	positive regulation of nucleobase-containing compound metabolic process	4.12e-11	1.01e-08	1.49 (10818,1087,1525,228)
GO:0010608	posttranscriptional regulation of gene expression	4.94e-11	1.2e-08	1.92 (10818,359,1525,97)
GO:0009893	positive regulation of metabolic process	9.82e-11	2.33e-08	1.33 (10818,2009,1525,376)
GO:0008152	metabolic process	2.14e-10	4.99e-08	1.13 (10818,6226,1525,989)
GO:0044267	cellular protein metabolic process	2.31e-10	5.3e-08	1.28 (10818,2427,1525,439)
GO:0043161	proteasome-mediated ubiquitin-dependent protein catabolic process	2.99e-10	6.76e-08	2.08 (10818,245,1525,72)
GO:0010605	negative regulation of macromolecule metabolic process	3.24e-10	7.2e-08	1.38 (10818,1536,1525,298)
GO:0010498	proteasomal protein catabolic process	4e-10	8.74e-08	2.04 (10818,261,1525,75)
GO:0051172	negative regulation of nitrogen compound metabolic process	4.53e-10	9.75e-08	1.40 (10818,1374,1525,271)
GO:0043632	modification-dependent macromolecule catabolic process	4.78e-10	1.01e-07	1.89 (10818,342,1525,91)
GO:0010604	positive regulation of macromolecule metabolic process	6.32e-10	1.32e-07	1.33 (10818,1884,1525,352)
GO:2000113	negative regulation of cellular macromolecule biosynthetic process	7.17e-10	1.47e-07	1.53 (10818,818,1525,177)
GO:0019941	modification-dependent protein catabolic process	8.12e-10	1.64e-07	1.88 (10818,335,1525,89)
GO:0031324	negative regulation of cellular metabolic process	8.84e-10	1.76e-07	1.38 (10818,1438,1525,280)
GO:0006325	chromatin organization	9.05e-10	1.78e-07	1.75 (10818,451,1525,111)
GO:0006511	ubiquitin-dependent protein catabolic process	9.75e-10	1.89e-07	1.89 (10818,331,1525,88)
GO:1901991	negative regulation of mitotic cell cycle phase transition	1.33e-09	2.53e-07	2.40 (10818,145,1525,49)
GO:0009892	negative regulation of metabolic process	1.52e-09	2.86e-07	1.35 (10818,1632,1525,310)
GO:0010629	negative regulation of gene expression	2e-09	3.71e-07	1.48 (10818,928,1525,194)
GO:0010948	negative regulation of cell cycle process	2.6e-09	4.77e-07	2.08 (10818,222,1525,65)
GO:0044265	cellular macromolecule catabolic process	2.61e-09	4.71e-07	1.64 (10818,563,1525,130)
GO:1901988	negative regulation of cell cycle phase transition	2.91e-09	5.2e-07	2.30 (10818,157,1525,51)
GO:1903311	regulation of mRNA metabolic process	3.88e-09	6.83e-07	2.06 (10818,224,1525,65)
GO:0010558	negative regulation of macromolecule biosynthetic process	4.83e-09	8.39e-07	1.49 (10818,861,1525,181)
GO:0016569	covalent chromatin modification	6.27e-09	1.08e-06	1.79 (10818,369,1525,93)
GO:0051603	proteolysis involved in cellular protein catabolic process	6.67e-09	1.13e-06	1.77 (10818,380,1525,95)
GO:0010972	negative regulation of G2/M transition of mitotic cell cycle	1.89e-08	3.15e-06	2.94 (10818,70,1525,29)
GO:0031327	negative regulation of cellular biosynthetic process	1.91e-08	3.16e-06	1.46 (10818,894,1525,184)
GO:0010628	positive regulation of gene expression	1.93e-08	3.16e-06	1.42 (10818,1056,1525,211)
GO:0031146	SCF-dependent proteasomal ubiquitin-dependent protein catabolic process	2.2e-08	3.55e-06	3.13 (10818,59,1525,26)
GO:0016579	protein deubiquitination	2.38e-08	3.8e-06	2.04 (10818,209,1525,60)
GO:1902750	negative regulation of cell cycle G2/M phase transition	4.03e-08	6.34e-06	2.75 (10818,80,1525,31)
GO:0030163	protein catabolic process	4.13e-08	6.43e-06	1.80 (10818,324,1525,82)
GO:0000209	protein polyubiquitination	4.28e-08	6.58e-06	1.99 (10818,217,1525,61)
GO:0070646	protein modification by small protein removal	4.32e-08	6.58e-06	1.98 (10818,222,1525,62)
GO:0009890	negative regulation of biosynthetic process	4.52e-08	6.81e-06	1.44 (10818,910,1525,185)
GO:0043487	regulation of RNA stability	5.21e-08	7.75e-06	2.33 (10818,128,1525,42)
GO:0043488	regulation of mRNA stability	6.62e-08	9.75e-06	2.36 (10818,120,1525,40)
GO:0006521	regulation of cellular amino acid metabolic process	7.05e-08	1.03e-05	3.32 (10818,47,1525,22)
GO:0045944	positive regulation of transcription from RNA polymerase II promoter	1.5e-07	2.16e-05	1.51 (10818,658,1525,140)
GO:0044249	cellular biosynthetic process	1.89e-07	2.7e-05	1.22 (10818,2600,1525,447)
GO:0061013	regulation of mRNA catabolic process	1.91e-07	2.7e-05	2.21 (10818,138,1525,43)
GO:1902036	regulation of hematopoietic stem cell differentiation	2.19e-07	3.06e-05	2.99 (10818,57,1525,24)
GO:1903047	mitotic cell cycle process	2.59e-07	3.58e-05	1.60 (10818,469,1525,106)
GO:1901990	regulation of mitotic cell cycle phase transition	2.68e-07	3.67e-05	1.81 (10818,279,1525,71)
GO:1903507	negative regulation of nucleic acid-templated transcription	3.69e-07	5e-05	1.48 (10818,697,1525,145)
GO:0045934	negative regulation of nucleobase-containing compound metabolic process	4.11e-07	5.52e-05	1.42 (10818,859,1525,172)
GO:0019538	protein metabolic process	5.9e-07	7.84e-05	1.20 (10818,2797,1525,473)
GO:0045892	negative regulation of transcription, DNA-templated	5.97e-07	7.86e-05	1.48 (10818,673,1525,140)
GO:0016570	histone modification	6.01e-07	7.83e-05	1.79 (10818,274,1525,69)
GO:0034248	regulation of cellular amide metabolic process	6.14e-07	7.93e-05	1.76 (10818,290,1525,72)
GO:1901576	organic substance biosynthetic process	6.15e-07	7.86e-05	1.21 (10818,2671,1525,454)
GO:0006473	protein acetylation	6.32e-07	8.01e-05	2.36 (10818,102,1525,34)
GO:0038061	NIK/NF-kappaB signaling	6.33e-07	7.94e-05	3.00 (10818,52,1525,22)
GO:0006366	transcription from RNA polymerase II promoter	6.53e-07	8.12e-05	1.65 (10818,388,1525,90)
GO:1902679	negative regulation of RNA biosynthetic process	6.82e-07	8.4e-05	1.46 (10818,704,1525,145)
GO:1901532	regulation of hematopoietic progenitor cell differentiation	6.86e-07	8.38e-05	2.77 (10818,64,1525,25)
GO:0006396	RNA processing	8.11e-07	9.8e-05	1.46 (10818,706,1525,145)
GO:0009057	macromolecule catabolic process	8.5e-07	0.000102	1.47 (10818,677,1525,140)
GO:0090175	regulation of establishment of planar polarity	8.76e-07	0.000104	2.44 (10818,90,1525,31)
GO:0032268	regulation of cellular protein metabolic process	1.21e-06	0.000142	1.30 (10818,1445,1525,264)
GO:0010565	regulation of cellular ketone metabolic process	1.23e-06	0.000144	2.19 (10818,123,1525,38)
GO:0006417	regulation of translation	1.25e-06	0.000145	1.79 (10818,258,1525,65)
GO:0010389	regulation of G2/M transition of mitotic cell cycle	1.36e-06	0.000156	2.05 (10818,152,1525,44)
GO:0051436	negative regulation of ubiquitin-protein ligase activity involved in mitotic cell cycle	1.4e-06	0.000159	2.81 (10818,58,1525,23)
GO:0051439	regulation of ubiquitin-protein ligase activity involved in mitotic cell cycle	1.4e-06	0.000158	2.81 (10818,58,1525,23)
GO:1901987	regulation of cell cycle phase transition	1.73e-06	0.000194	1.71 (10818,303,1525,73)
GO:1902749	regulation of cell cycle G2/M phase transition	1.74e-06	0.000193	1.98 (10818,168,1525,47)
GO:0009058	biosynthetic process	1.95e-06	0.000215	1.19 (10818,2723,1525,458)
GO:0060071	Wnt signaling pathway, planar cell polarity pathway	2.04e-06	0.000223	2.48 (10818,80,1525,28)
GO:0000122	negative regulation of transcription from RNA polymerase II promoter	2.08e-06	0.000226	1.54 (10818,483,1525,105)
GO:0051253	negative regulation of RNA metabolic process	2.22e-06	0.000238	1.42 (10818,766,1525,153)
GO:0018205	peptidyl-lysine modification	3.12e-06	0.000332	1.79 (10818,238,1525,60)
GO:0035567	non-canonical Wnt signaling pathway	3.18e-06	0.000337	2.25 (10818,104,1525,33)
GO:0030177	positive regulation of Wnt signaling pathway	3.23e-06	0.00034	2.16 (10818,118,1525,36)
GO:0038095	Fc-epsilon receptor signaling pathway	3.26e-06	0.000339	2.31 (10818,95,1525,31)
GO:0033238	regulation of cellular amine metabolic process	3.9e-06	0.000403	2.67 (10818,61,1525,23)
GO:0002479	antigen processing and presentation of exogenous peptide antigen via MHC class I, TAP-dependent	4.06e-06	0.000417	2.81 (10818,53,1525,21)
GO:0016573	histone acetylation	4.66e-06	0.000475	2.39 (10818,83,1525,28)
GO:0018394	peptidyl-lysine acetylation	5.38e-06	0.000544	2.34 (10818,88,1525,29)
GO:0009894	regulation of catabolic process	6.15e-06	0.000617	1.43 (10818,653,1525,132)
GO:0043620	regulation of DNA-templated transcription in response to stress	6.74e-06	0.000671	2.24 (10818,98,1525,31)
GO:0048522	positive regulation of cellular process	6.81e-06	0.000674	1.17 (10818,3076,1525,506)
GO:0006475	internal protein amino acid acetylation	6.92e-06	0.000679	2.31 (10818,89,1525,29)
GO:1904667	negative regulation of ubiquitin protein ligase activity	7.35e-06	0.000717	2.59 (10818,63,1525,23)
GO:0043618	regulation of transcription from RNA polymerase II promoter in response to stress	7.74e-06	0.000749	2.26 (10818,94,1525,30)
GO:0018393	internal peptidyl-lysine acetylation	7.85e-06	0.000754	2.34 (10818,85,1525,28)
GO:0042590	antigen processing and presentation of exogenous peptide antigen via MHC class I	8.1e-06	0.000773	2.71 (10818,55,1525,21)
GO:0051726	regulation of cell cycle	1.12e-05	0.00106	1.37 (10818,812,1525,157)
GO:0050794	regulation of cellular process	1.2e-05	0.00113	1.09 (10818,6115,1525,938)
GO:0006508	proteolysis	1.25e-05	0.00117	1.38 (10818,783,1525,152)
GO:2000027	regulation of organ morphogenesis	1.28e-05	0.00119	2.10 (10818,115,1525,34)
GO:0051246	regulation of protein metabolic process	1.34e-05	0.00123	1.25 (10818,1572,1525,277)
GO:0032269	negative regulation of cellular protein metabolic process	1.35e-05	0.00123	1.43 (10818,609,1525,123)
GO:0045786	negative regulation of cell cycle	1.4e-05	0.00127	1.55 (10818,399,1525,87)
GO:0043543	protein acylation	1.41e-05	0.00127	2.02 (10818,130,1525,37)
GO:0051437	positive regulation of ubiquitin-protein ligase activity involved in regulation of mitotic cell cycle transition	1.45e-05	0.0013	2.56 (10818,61,1525,22)
GO:0051444	negative regulation of ubiquitin-protein transferase activity	1.61e-05	0.00144	2.43 (10818,70,1525,24)
GO:0090263	positive regulation of canonical Wnt signaling pathway	2.26e-05	0.002	2.19 (10818,94,1525,29)
GO:0010564	regulation of cell cycle process	2.27e-05	0.002	1.47 (10818,491,1525,102)
GO:0017148	negative regulation of translation	2.41e-05	0.00211	2.15 (10818,99,1525,30)
GO:0031145	anaphase-promoting complex-dependent catabolic process	2.6e-05	0.00226	2.48 (10818,63,1525,22)
GO:0034249	negative regulation of cellular amide metabolic process	2.67e-05	0.0023	2.08 (10818,109,1525,32)
GO:0022402	cell cycle process	3.07e-05	0.00264	1.38 (10818,692,1525,135)
GO:1904668	positive regulation of ubiquitin protein ligase activity	3.09e-05	0.00264	2.40 (10818,68,1525,23)
GO:0050789	regulation of biological process	3.25e-05	0.00276	1.08 (10818,6535,1525,992)
GO:2000060	positive regulation of protein ubiquitination involved in ubiquitin-dependent protein catabolic process	3.56e-05	0.003	2.33 (10818,73,1525,24)
GO:0006367	transcription initiation from RNA polymerase II promoter	4.13e-05	0.00346	1.99 (10818,121,1525,34)
GO:0015931	nucleobase-containing compound transport	4.15e-05	0.00345	1.80 (10818,177,1525,45)
GO:0040029	regulation of gene expression, epigenetic	4.17e-05	0.00344	1.97 (10818,126,1525,35)
GO:0033554	cellular response to stress	4.43e-05	0.00363	1.29 (10818,1108,1525,201)
GO:0016441	posttranscriptional gene silencing	4.46e-05	0.00364	3.94 (10818,18,1525,10)
GO:1904666	regulation of ubiquitin protein ligase activity	4.58e-05	0.00371	2.30 (10818,74,1525,24)
GO:2000736	regulation of stem cell differentiation	5.09e-05	0.0041	2.24 (10818,79,1525,25)
GO:1903322	positive regulation of protein modification by small protein conjugation or removal	5.44e-05	0.00436	1.84 (10818,158,1525,41)
GO:0031329	regulation of cellular catabolic process	5.47e-05	0.00436	1.43 (10818,531,1525,107)
GO:0051443	positive regulation of ubiquitin-protein transferase activity	5.54e-05	0.00439	2.20 (10818,84,1525,26)
GO:1905114	cell surface receptor signaling pathway involved in cell-cell signaling	5.58e-05	0.0044	1.65 (10818,249,1525,58)
GO:0006368	transcription elongation from RNA polymerase II promoter	6.42e-05	0.00503	2.22 (10818,80,1525,25)
GO:0016071	mRNA metabolic process	6.89e-05	0.00537	1.43 (10818,516,1525,104)
GO:0042787	protein ubiquitination involved in ubiquitin-dependent protein catabolic process	7.03e-05	0.00544	1.99 (10818,114,1525,32)
GO:0048518	positive regulation of biological process	7.1e-05	0.00547	1.13 (10818,3453,1525,552)
GO:0002223	stimulatory C-type lectin receptor signaling pathway	7.42e-05	0.00568	2.24 (10818,76,1525,24)
GO:0002220	innate immune response activating cell surface receptor signaling pathway	7.42e-05	0.00565	2.24 (10818,76,1525,24)
GO:0061136	regulation of proteasomal protein catabolic process	8.46e-05	0.00641	1.93 (10818,125,1525,34)
GO:0061418	regulation of transcription from RNA polymerase II promoter in response to hypoxia	8.62e-05	0.00649	2.36 (10818,63,1525,21)
GO:0050852	T cell receptor signaling pathway	9.45e-05	0.00707	2.07 (10818,96,1525,28)
GO:0051248	negative regulation of protein metabolic process	9.53e-05	0.00709	1.37 (10818,647,1525,125)
GO:0002474	antigen processing and presentation of peptide antigen via MHC class I	9.78e-05	0.00724	2.30 (10818,68,1525,22)
GO:0050851	antigen receptor-mediated signaling pathway	0.000101	0.00741	1.98 (10818,111,1525,31)
GO:0031331	positive regulation of cellular catabolic process	0.000122	0.00891	1.65 (10818,228,1525,53)
GO:0016458	gene silencing	0.000125	0.00909	2.26 (10818,69,1525,22)
GO:0030433	ubiquitin-dependent ERAD pathway	0.000126	0.00914	2.36 (10818,60,1525,20)
GO:0006974	cellular response to DNA damage stimulus	0.000139	0.01	1.41 (10818,513,1525,102)
GO:1903050	regulation of proteolysis involved in cellular protein catabolic process	0.000141	0.0101	1.88 (10818,128,1525,34)
GO:0006352	DNA-templated transcription, initiation	0.000149	0.0106	1.81 (10818,149,1525,38)
GO:0016055	Wnt signaling pathway	0.000161	0.0114	1.61 (10818,247,1525,56)
GO:0043467	regulation of generation of precursor metabolites and energy	0.000201	0.0142	2.02 (10818,95,1525,27)
GO:0009896	positive regulation of catabolic process	0.000204	0.0143	1.55 (10818,283,1525,62)
GO:0006397	mRNA processing	0.000204	0.0143	1.49 (10818,352,1525,74)
GO:1990776	response to angiotensin	0.000214	0.0149	4.51 (10818,11,1525,7)
GO:0051236	establishment of RNA localization	0.000231	0.016	1.77 (10818,152,1525,38)
GO:2000058	regulation of protein ubiquitination involved in ubiquitin-dependent protein catabolic process	0.000233	0.016	2.06 (10818,86,1525,25)
GO:0051438	regulation of ubiquitin-protein transferase activity	0.000245	0.0168	1.97 (10818,101,1525,28)
GO:0018193	peptidyl-amino acid modification	0.000282	0.0192	1.34 (10818,657,1525,124)
GO:0060968	regulation of gene silencing	0.00029	0.0197	2.19 (10818,68,1525,21)
GO:0000154	rRNA modification	0.000298	0.0201	2.94 (10818,29,1525,12)
GO:0034660	ncRNA metabolic process	0.000299	0.0201	1.42 (10818,445,1525,89)
GO:0051348	negative regulation of transferase activity	0.000309	0.0206	1.55 (10818,270,1525,59)
GO:0033209	tumor necrosis factor-mediated signaling pathway	0.00031	0.0206	2.14 (10818,73,1525,22)
GO:0065007	biological regulation	0.000322	0.0213	1.06 (10818,7008,1525,1047)
GO:0051028	mRNA transport	0.000336	0.0221	1.86 (10818,118,1525,31)
GO:0006354	DNA-templated transcription, elongation	0.000349	0.0228	1.98 (10818,93,1525,26)
GO:1903313	positive regulation of mRNA metabolic process	0.000351	0.0229	2.32 (10818,55,1525,18)
GO:0050658	RNA transport	0.000369	0.0239	1.75 (10818,150,1525,37)
GO:0050657	nucleic acid transport	0.000369	0.0238	1.75 (10818,150,1525,37)
GO:1901800	positive regulation of proteasomal protein catabolic process	0.000398	0.0256	2.07 (10818,79,1525,23)
GO:1903320	regulation of protein modification by small protein conjugation or removal	0.000434	0.0277	1.59 (10818,228,1525,51)
GO:0016072	rRNA metabolic process	0.000464	0.0295	1.59 (10818,223,1525,50)
GO:0031398	positive regulation of protein ubiquitination	0.000533	0.0337	1.75 (10818,142,1525,35)
GO:1903321	negative regulation of protein modification by small protein conjugation or removal	0.000537	0.0339	1.82 (10818,121,1525,31)
GO:0031397	negative regulation of protein ubiquitination	0.000553	0.0347	1.83 (10818,116,1525,30)
GO:0030111	regulation of Wnt signaling pathway	0.000559	0.0349	1.56 (10818,236,1525,52)
GO:1903052	positive regulation of proteolysis involved in cellular protein catabolic process	0.000589	0.0366	2.01 (10818,81,1525,23)
GO:0032434	regulation of proteasomal ubiquitin-dependent protein catabolic process	0.000598	0.037	1.95 (10818,91,1525,25)
GO:0006364	rRNA processing	0.000676	0.0416	1.60 (10818,204,1525,46)
GO:0035194	posttranscriptional gene silencing by RNA	0.000685	0.042	3.55 (10818,16,1525,8)
GO:0006406	mRNA export from nucleus	0.000716	0.0437	1.96 (10818,87,1525,24)
GO:0048519	negative regulation of biological process	0.000718	0.0436	1.12 (10818,3065,1525,485)
GO:0000079	regulation of cyclin-dependent protein serine/threonine kinase activity	0.000722	0.0437	2.20 (10818,58,1525,18)
GO:0038093	Fc receptor signaling pathway	0.000736	0.0443	1.74 (10818,139,1525,34)
GO:0048523	negative regulation of cellular process	0.000779	0.0467	1.13 (10818,2726,1525,435)
GO:0006338	chromatin remodeling	0.000819	0.0489	1.86 (10818,103,1525,27)
GO:0061157	mRNA destabilization	0.00083	0.0493	3.19 (10818,20,1525,9)
GO:0043984	histone H4-K16 acetylation	0.000858	0.0508	3.82 (10818,13,1525,7)
GO:0045862	positive regulation of proteolysis	0.000872	0.0514	1.79 (10818,119,1525,30)
GO:0032270	positive regulation of cellular protein metabolic process	0.000954	0.056	1.25 (10818,905,1525,160)
GO:0018206	peptidyl-methionine modification	0.00098	0.0572	4.26 (10818,10,1525,6)
GO:0045974	regulation of translation, ncRNA-mediated	0.00098	0.057	4.26 (10818,10,1525,6)
GO:0040033	negative regulation of translation, ncRNA-mediated	0.00098	0.0568	4.26 (10818,10,1525,6)
GO:0015780	nucleotide-sugar transmembrane transport	0.00098	0.0565	4.26 (10818,10,1525,6)
GO:1901407	regulation of phosphorylation of RNA polymerase II C-terminal domain	0.00098	0.0563	4.26 (10818,10,1525,6)
GO:0035278	miRNA mediated inhibition of translation	0.00098	0.056	4.26 (10818,10,1525,6)

## Sheet: Brain Downregulated
Biological pathway gene ontology enrichment analysis of downregulated genes during hibernation in brain.
GO term	Description	P-value	FDR q-value	Enrichment (N, B, n, b)
GO:0044281	small molecule metabolic process	1.48e-19	2.01e-15	1.54 (10818,1159,2051,339)
GO:0019752	carboxylic acid metabolic process	9.66e-14	6.54e-10	1.66 (10818,579,2051,182)
GO:0043436	oxoacid metabolic process	9.25e-12	4.18e-08	1.57 (10818,640,2051,190)
GO:0006082	organic acid metabolic process	1.41e-11	4.76e-08	1.56 (10818,647,2051,191)
GO:0044283	small molecule biosynthetic process	1.51e-10	4.08e-07	1.80 (10818,301,2051,103)
GO:0044282	small molecule catabolic process	6.09e-10	1.38e-06	1.87 (10818,242,2051,86)
GO:0016054	organic acid catabolic process	1.32e-09	2.55e-06	2.04 (10818,171,2051,66)
GO:0046395	carboxylic acid catabolic process	1.32e-09	2.23e-06	2.04 (10818,171,2051,66)
GO:0017144	drug metabolic process	1.83e-09	2.75e-06	1.72 (10818,325,2051,106)
GO:0051186	cofactor metabolic process	4.74e-09	6.42e-06	1.70 (10818,322,2051,104)
GO:0032787	monocarboxylic acid metabolic process	6.93e-09	8.53e-06	1.71 (10818,308,2051,100)
GO:0046394	carboxylic acid biosynthetic process	3.06e-08	3.45e-05	1.95 (10818,168,2051,62)
GO:0016053	organic acid biosynthetic process	3.95e-08	4.12e-05	1.94 (10818,169,2051,62)
GO:0055114	oxidation-reduction process	7.23e-08	7e-05	1.45 (10818,602,2051,166)
GO:0006520	cellular amino acid metabolic process	2.98e-07	0.000269	1.74 (10818,228,2051,75)
GO:0006732	coenzyme metabolic process	4.31e-07	0.000365	1.74 (10818,218,2051,72)
GO:0006101	citrate metabolic process	6.65e-06	0.0053	3.16 (10818,25,2051,15)
GO:0006099	tricarboxylic acid cycle	1.08e-05	0.00811	3.21 (10818,23,2051,14)
GO:0009063	cellular amino acid catabolic process	1.14e-05	0.00813	2.12 (10818,77,2051,31)
GO:0072329	monocarboxylic acid catabolic process	1.77e-05	0.012	2.06 (10818,82,2051,32)
GO:0072350	tricarboxylic acid metabolic process	2.41e-05	0.0155	2.93 (10818,27,2051,15)
GO:0032291	axon ensheathment in central nervous system	5.15e-05	0.0317	4.22 (10818,10,2051,8)
GO:0022010	central nervous system myelination	5.15e-05	0.0303	4.22 (10818,10,2051,8)
GO:0055086	nucleobase-containing small molecule metabolic process	5.2e-05	0.0293	1.45 (10818,354,2051,97)
GO:1901605	alpha-amino acid metabolic process	5.82e-05	0.0315	1.73 (10818,140,2051,46)
GO:0043648	dicarboxylic acid metabolic process	6.5e-05	0.0339	2.11 (10818,65,2051,26)
GO:0005996	monosaccharide metabolic process	8.41e-05	0.0422	1.74 (10818,130,2051,43)
GO:0072376	protein activation cascade	0.000107	0.0517	2.49 (10818,36,2051,17)
GO:0009062	fatty acid catabolic process	0.000132	0.0616	2.01 (10818,71,2051,27)
GO:1901606	alpha-amino acid catabolic process	0.000141	0.0634	2.06 (10818,64,2051,25)
GO:0072330	monocarboxylic acid biosynthetic process	0.000201	0.0877	1.81 (10818,99,2051,34)
GO:0016264	gap junction assembly	0.000244	0.103	5.27 (10818,5,2051,5)
GO:0005975	carbohydrate metabolic process	0.000254	0.104	1.43 (10818,306,2051,83)
GO:0051188	cofactor biosynthetic process	0.000348	0.139	1.61 (10818,154,2051,47)
GO:0016052	carbohydrate catabolic process	0.000352	0.136	1.93 (10818,71,2051,26)
GO:0006631	fatty acid metabolic process	0.00054	0.203	1.51 (10818,199,2051,57)
GO:0030488	tRNA methylation	0.000549	0.201	2.54 (10818,27,2051,13)
GO:0006956	complement activation	0.000582	0.207	2.64 (10818,24,2051,12)
GO:0016042	lipid catabolic process	0.000599	0.208	1.55 (10818,170,2051,50)
GO:0008652	cellular amino acid biosynthetic process	0.000672	0.228	2.01 (10818,55,2051,21)
GO:0009108	coenzyme biosynthetic process	0.000688	0.227	1.72 (10818,101,2051,33)
GO:0006766	vitamin metabolic process	0.000699	0.226	1.88 (10818,70,2051,25)
GO:1901135	carbohydrate derivative metabolic process	0.000826	0.26	1.28 (10818,570,2051,138)
GO:0006767	water-soluble vitamin metabolic process	0.000886	0.273	1.98 (10818,56,2051,21)

## Sheet: Heart Upregulated
Biological pathway gene ontology enrichment analysis of upregulated genes during hibernation in heart.
GO term	Description	P-value	FDR q-value	Enrichment (N, B, n, b)
GO:0010556	regulation of macromolecule biosynthetic process	2.15e-25	2.88e-21	1.36 (10383,2357,2321,716)
GO:2000112	regulation of cellular macromolecule biosynthetic process	5.78e-25	3.88e-21	1.36 (10383,2288,2321,697)
GO:0009889	regulation of biosynthetic process	1.75e-24	7.84e-21	1.34 (10383,2477,2321,742)
GO:0031326	regulation of cellular biosynthetic process	1.09e-23	3.64e-20	1.34 (10383,2426,2321,726)
GO:0019219	regulation of nucleobase-containing compound metabolic process	5.63e-23	1.51e-19	1.34 (10383,2390,2321,714)
GO:0051252	regulation of RNA metabolic process	1.84e-22	4.12e-19	1.35 (10383,2186,2321,661)
GO:0006355	regulation of transcription, DNA-templated	9.33e-22	1.79e-18	1.37 (10383,1995,2321,610)
GO:1903506	regulation of nucleic acid-templated transcription	3.22e-21	5.41e-18	1.36 (10383,2012,2321,612)
GO:0051171	regulation of nitrogen compound metabolic process	3.25e-21	4.85e-18	1.26 (10383,3249,2321,914)
GO:2001141	regulation of RNA biosynthetic process	3.75e-21	5.03e-18	1.36 (10383,2029,2321,616)
GO:0080090	regulation of primary metabolic process	4.8e-21	5.86e-18	1.25 (10383,3358,2321,939)
GO:0060255	regulation of macromolecule metabolic process	6.66e-20	7.45e-17	1.24 (10383,3429,2321,950)
GO:0031323	regulation of cellular metabolic process	6.67e-20	6.89e-17	1.24 (10383,3446,2321,954)
GO:0032774	RNA biosynthetic process	1.44e-18	1.38e-15	1.41 (10383,1449,2321,457)
GO:0010468	regulation of gene expression	6.9e-18	6.18e-15	1.35 (10383,1848,2321,556)
GO:0044260	cellular macromolecule metabolic process	2.41e-17	2.02e-14	1.18 (10383,4357,2321,1151)
GO:0016070	RNA metabolic process	3.37e-17	2.66e-14	1.31 (10383,2077,2321,610)
GO:0010557	positive regulation of macromolecule biosynthetic process	5.45e-17	4.06e-14	1.48 (10383,1010,2321,335)
GO:0019222	regulation of metabolic process	5.8e-17	4.1e-14	1.21 (10383,3719,2321,1002)
GO:0009891	positive regulation of biosynthetic process	8.87e-17	5.95e-14	1.46 (10383,1069,2321,350)
GO:0031328	positive regulation of cellular biosynthetic process	1.04e-16	6.64e-14	1.47 (10383,1055,2321,346)
GO:0051173	positive regulation of nitrogen compound metabolic process	2.07e-16	1.26e-13	1.34 (10383,1744,2321,523)
GO:0006357	regulation of transcription from RNA polymerase II promoter	2.2e-16	1.28e-13	1.44 (10383,1154,2321,371)
GO:0031325	positive regulation of cellular metabolic process	2.78e-16	1.55e-13	1.33 (10383,1814,2321,540)
GO:0097659	nucleic acid-templated transcription	3.14e-16	1.69e-13	1.41 (10383,1290,2321,406)
GO:1902680	positive regulation of RNA biosynthetic process	3.69e-16	1.9e-13	1.51 (10383,866,2321,293)
GO:0006351	transcription, DNA-templated	4.71e-16	2.34e-13	1.41 (10383,1289,2321,405)
GO:0045893	positive regulation of transcription, DNA-templated	7.02e-16	3.36e-13	1.51 (10383,855,2321,289)
GO:1903508	positive regulation of nucleic acid-templated transcription	7.02e-16	3.25e-13	1.51 (10383,855,2321,289)
GO:0051254	positive regulation of RNA metabolic process	9.68e-16	4.33e-13	1.49 (10383,927,2321,308)
GO:0090304	nucleic acid metabolic process	1.77e-15	7.66e-13	1.27 (10383,2406,2321,682)
GO:0010604	positive regulation of macromolecule metabolic process	1.52e-14	6.36e-12	1.31 (10383,1828,2321,535)
GO:0009893	positive regulation of metabolic process	1.73e-14	7.02e-12	1.30 (10383,1950,2321,565)
GO:0006325	chromatin organization	5.31e-14	2.1e-11	1.69 (10383,446,2321,168)
GO:0045935	positive regulation of nucleobase-containing compound metabolic process	1.36e-13	5.21e-11	1.41 (10383,1057,2321,334)
GO:0034654	nucleobase-containing compound biosynthetic process	1.89e-13	7.05e-11	1.31 (10383,1662,2321,488)
GO:0043170	macromolecule metabolic process	2.78e-13	1.01e-10	1.15 (10383,4701,2321,1204)
GO:0016569	covalent chromatin modification	2.97e-13	1.05e-10	1.74 (10383,365,2321,142)
GO:0043412	macromolecule modification	3.07e-13	1.06e-10	1.25 (10383,2379,2321,663)
GO:0019438	aromatic compound biosynthetic process	4.6e-13	1.54e-10	1.30 (10383,1702,2321,496)
GO:0018130	heterocycle biosynthetic process	9.89e-13	3.24e-10	1.30 (10383,1709,2321,496)
GO:0048522	positive regulation of cellular process	2.31e-12	7.38e-10	1.20 (10383,2971,2321,799)
GO:2000113	negative regulation of cellular macromolecule biosynthetic process	3.61e-12	1.13e-09	1.46 (10383,796,2321,259)
GO:1901362	organic cyclic compound biosynthetic process	4.12e-12	1.26e-09	1.28 (10383,1783,2321,511)
GO:0045944	positive regulation of transcription from RNA polymerase II promoter	4.35e-12	1.3e-09	1.52 (10383,631,2321,214)
GO:0010628	positive regulation of gene expression	5.07e-12	1.48e-09	1.39 (10383,1022,2321,318)
GO:0006464	cellular protein modification process	5.49e-12	1.57e-09	1.25 (10383,2174,2321,606)
GO:0036211	protein modification process	5.49e-12	1.54e-09	1.25 (10383,2174,2321,606)
GO:0048518	positive regulation of biological process	5.7e-12	1.56e-09	1.18 (10383,3327,2321,880)
GO:0010558	negative regulation of macromolecule biosynthetic process	3.17e-11	8.5e-09	1.42 (10383,837,2321,266)
GO:0050794	regulation of cellular process	1.39e-10	3.66e-08	1.10 (10383,5866,2321,1444)
GO:0031327	negative regulation of cellular biosynthetic process	1.45e-10	3.74e-08	1.40 (10383,867,2321,271)
GO:0009890	negative regulation of biosynthetic process	2.03e-10	5.14e-08	1.39 (10383,881,2321,274)
GO:0051172	negative regulation of nitrogen compound metabolic process	3.29e-10	8.16e-08	1.30 (10383,1335,2321,389)
GO:0045934	negative regulation of nucleobase-containing compound metabolic process	3.71e-10	9.05e-08	1.40 (10383,832,2321,260)
GO:0006139	nucleobase-containing compound metabolic process	4.58e-10	1.1e-07	1.19 (10383,2723,2321,725)
GO:0010605	negative regulation of macromolecule metabolic process	1.3e-09	3.07e-07	1.27 (10383,1497,2321,426)
GO:0009059	macromolecule biosynthetic process	1.37e-09	3.17e-07	1.24 (10383,1889,2321,522)
GO:0031324	negative regulation of cellular metabolic process	1.39e-09	3.17e-07	1.28 (10383,1397,2321,401)
GO:0010629	negative regulation of gene expression	1.44e-09	3.22e-07	1.37 (10383,904,2321,276)
GO:0045892	negative regulation of transcription, DNA-templated	1.98e-09	4.36e-07	1.44 (10383,651,2321,209)
GO:1902679	negative regulation of RNA biosynthetic process	3.34e-09	7.23e-07	1.42 (10383,681,2321,216)
GO:1903507	negative regulation of nucleic acid-templated transcription	3.61e-09	7.68e-07	1.42 (10383,674,2321,214)
GO:0009892	negative regulation of metabolic process	3.66e-09	7.68e-07	1.26 (10383,1589,2321,446)
GO:0050789	regulation of biological process	5.28e-09	1.09e-06	1.08 (10383,6260,2321,1518)
GO:0000122	negative regulation of transcription from RNA polymerase II promoter	7.87e-09	1.6e-06	1.50 (10383,471,2321,158)
GO:0070647	protein modification by small protein conjugation or removal	8.74e-09	1.75e-06	1.39 (10383,749,2321,232)
GO:0044271	cellular nitrogen compound biosynthetic process	1.02e-08	2.02e-06	1.22 (10383,1921,2321,524)
GO:0051253	negative regulation of RNA metabolic process	1.08e-08	2.1e-06	1.38 (10383,743,2321,230)
GO:0006725	cellular aromatic compound metabolic process	1.1e-08	2.1e-06	1.17 (10383,2834,2321,741)
GO:0046483	heterocycle metabolic process	1.4e-08	2.65e-06	1.17 (10383,2829,2321,739)
GO:0016570	histone modification	2.69e-08	5.01e-06	1.65 (10383,271,2321,100)
GO:0006807	nitrogen compound metabolic process	3.22e-08	5.91e-06	1.10 (10383,5175,2321,1272)
GO:0034645	cellular macromolecule biosynthetic process	8.21e-08	1.49e-05	1.22 (10383,1670,2321,457)
GO:1901360	organic cyclic compound metabolic process	1.02e-07	1.82e-05	1.15 (10383,2957,2321,762)
GO:0006366	transcription from RNA polymerase II promoter	1.12e-07	1.97e-05	1.52 (10383,374,2321,127)
GO:0044238	primary metabolic process	2.53e-07	4.41e-05	1.09 (10383,5490,2321,1334)
GO:0043543	protein acylation	2.72e-07	4.67e-05	1.90 (10383,127,2321,54)
GO:0065007	biological regulation	2.81e-07	4.77e-05	1.07 (10383,6704,2321,1600)
GO:0044267	cellular protein metabolic process	3.43e-07	5.75e-05	1.17 (10383,2396,2321,626)
GO:0018205	peptidyl-lysine modification	3.47e-07	5.75e-05	1.64 (10383,238,2321,87)
GO:0006473	protein acetylation	3.83e-07	6.27e-05	2.01 (10383,100,2321,45)
GO:0016573	histone acetylation	3.91e-07	6.32e-05	2.13 (10383,82,2321,39)
GO:0032268	regulation of cellular protein metabolic process	5.06e-07	8.08e-05	1.23 (10383,1405,2321,387)
GO:0018394	peptidyl-lysine acetylation	8.48e-07	0.000134	2.06 (10383,87,2321,40)
GO:0018393	internal peptidyl-lysine acetylation	8.51e-07	0.000133	2.08 (10383,84,2321,39)
GO:0051246	regulation of protein metabolic process	1.53e-06	0.000236	1.21 (10383,1530,2321,414)
GO:0034641	cellular nitrogen compound metabolic process	1.67e-06	0.000255	1.13 (10383,3072,2321,778)
GO:0006475	internal protein amino acid acetylation	2.54e-06	0.000382	2.01 (10383,87,2321,39)
GO:0033554	cellular response to stress	3.4e-06	0.000507	1.25 (10383,1094,2321,305)
GO:0051716	cellular response to stimulus	3.83e-06	0.000565	1.18 (10383,1763,2321,467)
GO:0032446	protein modification by small protein conjugation	4e-06	0.000583	1.34 (10383,599,2321,180)
GO:0051247	positive regulation of protein metabolic process	4.53e-06	0.000653	1.27 (10383,940,2321,266)
GO:0009966	regulation of signal transduction	4.74e-06	0.000677	1.18 (10383,1808,2321,477)
GO:0044237	cellular metabolic process	4.77e-06	0.000673	1.07 (10383,5682,2321,1364)
GO:0048523	negative regulation of cellular process	6.83e-06	0.000955	1.14 (10383,2628,2321,669)
GO:0048583	regulation of response to stimulus	1.1e-05	0.00151	1.15 (10383,2184,2321,563)
GO:0048519	negative regulation of biological process	1.33e-05	0.00181	1.12 (10383,2950,2321,741)
GO:0032270	positive regulation of cellular protein metabolic process	1.49e-05	0.00201	1.26 (10383,881,2321,248)
GO:0016579	protein deubiquitination	1.58e-05	0.00211	1.57 (10383,208,2321,73)
GO:0044249	cellular biosynthetic process	1.87e-05	0.00249	1.13 (10383,2539,2321,644)
GO:0051028	mRNA transport	3.16e-05	0.00415	1.74 (10383,118,2321,46)
GO:0070646	protein modification by small protein removal	4.51e-05	0.00587	1.52 (10383,221,2321,75)
GO:0051123	RNA polymerase II transcriptional preinitiation complex assembly	4.84e-05	0.00625	3.66 (10383,11,2321,9)
GO:0051168	nuclear export	5.16e-05	0.0066	1.71 (10383,120,2321,46)
GO:0071704	organic substance metabolic process	5.58e-05	0.00706	1.06 (10383,5749,2321,1367)
GO:0006367	transcription initiation from RNA polymerase II promoter	7.17e-05	0.00899	1.71 (10383,118,2321,45)
GO:0009967	positive regulation of signal transduction	7.24e-05	0.009	1.24 (10383,831,2321,231)
GO:0071496	cellular response to external stimulus	7.35e-05	0.00905	1.54 (10383,195,2321,67)
GO:0018193	peptidyl-amino acid modification	7.6e-05	0.00927	1.28 (10383,651,2321,186)
GO:1901576	organic substance biosynthetic process	7.66e-05	0.00926	1.12 (10383,2609,2321,654)
GO:0007049	cell cycle	7.82e-05	0.00937	1.43 (10383,287,2321,92)
GO:0006368	transcription elongation from RNA polymerase II promoter	8.41e-05	0.00999	1.87 (10383,79,2321,33)
GO:0010646	regulation of cell communication	8.72e-05	0.0103	1.14 (10383,1991,2321,509)
GO:0031401	positive regulation of protein modification process	9.13e-05	0.0107	1.26 (10383,733,2321,206)
GO:0010647	positive regulation of cell communication	9.95e-05	0.0115	1.23 (10383,908,2321,249)
GO:0006405	RNA export from nucleus	0.000102	0.0117	1.77 (10383,96,2321,38)
GO:0019538	protein metabolic process	0.000126	0.0143	1.11 (10383,2753,2321,685)
GO:0031399	regulation of protein modification process	0.000128	0.0144	1.20 (10383,1067,2321,287)
GO:0006406	mRNA export from nucleus	0.000129	0.0145	1.80 (10383,87,2321,35)
GO:0051128	regulation of cellular component organization	0.00013	0.0144	1.16 (10383,1529,2321,398)
GO:0043632	modification-dependent macromolecule catabolic process	0.000133	0.0147	1.38 (10383,340,2321,105)
GO:0006511	ubiquitin-dependent protein catabolic process	0.000141	0.0153	1.39 (10383,329,2321,102)
GO:0051726	regulation of cell cycle	0.000145	0.0157	1.24 (10383,799,2321,221)
GO:0023056	positive regulation of signaling	0.000146	0.0157	1.22 (10383,913,2321,249)
GO:0023051	regulation of signaling	0.000157	0.0168	1.14 (10383,2019,2321,513)
GO:0031669	cellular response to nutrient levels	0.000165	0.0175	1.61 (10383,139,2321,50)
GO:0043620	regulation of DNA-templated transcription in response to stress	0.00017	0.0178	1.73 (10383,98,2321,38)
GO:0009894	regulation of catabolic process	0.000172	0.0179	1.26 (10383,648,2321,183)
GO:0016567	protein ubiquitination	0.000177	0.0182	1.29 (10383,529,2321,153)
GO:0050658	RNA transport	0.000181	0.0185	1.58 (10383,150,2321,53)
GO:0050657	nucleic acid transport	0.000181	0.0184	1.58 (10383,150,2321,53)
GO:0006354	DNA-templated transcription, elongation	0.000202	0.0204	1.75 (10383,92,2321,36)
GO:0009058	biosynthetic process	0.000208	0.0209	1.11 (10383,2660,2321,661)
GO:0070897	DNA-templated transcriptional preinitiation complex assembly	0.000216	0.0215	2.89 (10383,17,2321,11)
GO:0009267	cellular response to starvation	0.00023	0.0227	1.69 (10383,106,2321,40)
GO:0019941	modification-dependent protein catabolic process	0.000232	0.0227	1.37 (10383,333,2321,102)
GO:0051236	establishment of RNA localization	0.000264	0.0257	1.56 (10383,152,2321,53)
GO:0051603	proteolysis involved in cellular protein catabolic process	0.000283	0.0273	1.34 (10383,377,2321,113)
GO:0031668	cellular response to extracellular stimulus	0.000318	0.0305	1.55 (10383,153,2321,53)
GO:0043618	regulation of transcription from RNA polymerase II promoter in response to stress	0.000332	0.0316	1.71 (10383,94,2321,36)
GO:0051338	regulation of transferase activity	0.000335	0.0317	1.24 (10383,688,2321,191)
GO:0006468	protein phosphorylation	0.000342	0.0321	1.25 (10383,656,2321,183)
GO:1903311	regulation of mRNA metabolic process	0.000356	0.0332	1.44 (10383,223,2321,72)
GO:0060341	regulation of cellular localization	0.000365	0.0338	1.29 (10383,493,2321,142)
GO:0051052	regulation of DNA metabolic process	0.000398	0.0366	1.40 (10383,265,2321,83)
GO:0015931	nucleobase-containing compound transport	0.000404	0.0369	1.50 (10383,176,2321,59)
GO:0006913	nucleocytoplasmic transport	0.000452	0.041	1.47 (10383,195,2321,64)
GO:1900181	negative regulation of protein localization to nucleus	0.000506	0.0455	1.94 (10383,53,2321,23)
GO:1990776	response to angiotensin	0.000527	0.0471	3.25 (10383,11,2321,8)
GO:1905214	regulation of RNA binding	0.000527	0.0468	3.25 (10383,11,2321,8)
GO:0071216	cellular response to biotic stimulus	0.000555	0.0489	1.72 (10383,86,2321,33)
GO:0045634	regulation of melanocyte differentiation	0.000556	0.0488	4.47 (10383,5,2321,5)
GO:0043967	histone H4 acetylation	0.000561	0.0489	2.03 (10383,44,2321,20)
GO:1902531	regulation of intracellular signal transduction	0.000563	0.0487	1.18 (10383,1085,2321,286)
GO:0043549	regulation of kinase activity	0.000593	0.051	1.26 (10383,558,2321,157)
GO:0080135	regulation of cellular response to stress	0.000607	0.0519	1.32 (10383,384,2321,113)
GO:0006352	DNA-templated transcription, initiation	0.000626	0.0531	1.53 (10383,146,2321,50)
GO:0051298	centrosome duplication	0.000637	0.0538	2.80 (10383,16,2321,10)
GO:0051292	nuclear pore complex assembly	0.000646	0.0542	3.48 (10383,9,2321,7)
GO:0006396	RNA processing	0.000678	0.0565	1.22 (10383,705,2321,193)
GO:0071222	cellular response to lipopolysaccharide	0.000713	0.059	1.80 (10383,67,2321,27)
GO:0043467	regulation of generation of precursor metabolites and energy	0.000733	0.0604	1.67 (10383,94,2321,35)
GO:0065009	regulation of molecular function	0.000738	0.0604	1.12 (10383,2033,2321,509)
GO:0006397	mRNA processing	0.00076	0.0618	1.33 (10383,351,2321,104)
GO:0006409	tRNA export from nucleus	0.000804	0.065	2.24 (10383,30,2321,15)
GO:0040029	regulation of gene expression, epigenetic	0.000817	0.0656	1.56 (10383,126,2321,44)
GO:0006999	nuclear pore organization	0.000906	0.0723	2.88 (10383,14,2321,9)
GO:0030177	positive regulation of Wnt signaling pathway	0.000922	0.0732	1.58 (10383,116,2321,41)
GO:0048584	positive regulation of response to stimulus	0.000951	0.0751	1.17 (10383,1056,2321,277)
GO:0010608	posttranscriptional regulation of gene expression	0.000952	0.0747	1.32 (10383,357,2321,105)

## Sheet: Heart Downregulated
Biological pathway gene ontology enrichment analysis of downregulated genes during hibernation in heart.
GO term	Description	P-value	FDR q-value	Enrichment (N, B, n, b)
GO:0044281	small molecule metabolic process	1.54e-20	2.07e-16	1.52 (10370,1135,2188,365)
GO:0055114	oxidation-reduction process	5.8e-17	3.89e-13	1.68 (10370,595,2188,211)
GO:0006082	organic acid metabolic process	1.98e-16	8.86e-13	1.64 (10370,634,2188,220)
GO:0043436	oxoacid metabolic process	3.71e-16	1.24e-12	1.64 (10370,626,2188,217)
GO:0019752	carboxylic acid metabolic process	5.47e-16	1.47e-12	1.67 (10370,569,2188,201)
GO:0044282	small molecule catabolic process	7.97e-15	1.78e-11	2.04 (10370,239,2188,103)
GO:0022904	respiratory electron transport chain	4.04e-14	7.74e-11	2.98 (10370,70,2188,44)
GO:0051186	cofactor metabolic process	2.57e-13	4.31e-10	1.83 (10370,321,2188,124)
GO:0016054	organic acid catabolic process	2.11e-12	3.15e-09	2.13 (10370,169,2188,76)
GO:0046395	carboxylic acid catabolic process	2.11e-12	2.83e-09	2.13 (10370,169,2188,76)
GO:0022900	electron transport chain	2.4e-11	2.92e-08	2.33 (10370,114,2188,56)
GO:0006091	generation of precursor metabolites and energy	3.46e-11	3.87e-08	1.88 (10370,240,2188,95)
GO:0010257	NADH dehydrogenase complex assembly	3.89e-11	4.01e-08	3.13 (10370,47,2188,31)
GO:0097031	mitochondrial respiratory chain complex I biogenesis	3.89e-11	3.73e-08	3.13 (10370,47,2188,31)
GO:0032981	mitochondrial respiratory chain complex I assembly	3.89e-11	3.48e-08	3.13 (10370,47,2188,31)
GO:0006120	mitochondrial electron transport, NADH to ubiquinone	9.62e-11	8.07e-08	3.55 (10370,32,2188,24)
GO:0033108	mitochondrial respiratory chain complex assembly	4.96e-10	3.92e-07	2.66 (10370,66,2188,37)
GO:0006099	tricarboxylic acid cycle	4.97e-10	3.7e-07	3.92 (10370,23,2188,19)
GO:0006520	cellular amino acid metabolic process	5.59e-10	3.95e-07	1.85 (10370,223,2188,87)
GO:0009063	cellular amino acid catabolic process	7.5e-10	5.04e-07	2.53 (10370,75,2188,40)
GO:0070271	protein complex biogenesis	2.03e-09	1.3e-06	2.63 (10370,63,2188,35)
GO:0051188	cofactor biosynthetic process	2.94e-09	1.79e-06	1.99 (10370,155,2188,65)
GO:0017144	drug metabolic process	2.94e-09	1.72e-06	1.67 (10370,315,2188,111)
GO:0032787	monocarboxylic acid metabolic process	3.28e-09	1.83e-06	1.68 (10370,301,2188,107)
GO:0006732	coenzyme metabolic process	5.41e-09	2.91e-06	1.80 (10370,218,2188,83)
GO:0006101	citrate metabolic process	6.38e-09	3.29e-06	3.60 (10370,25,2188,19)
GO:0009060	aerobic respiration	4.73e-08	2.35e-05	3.07 (10370,34,2188,22)
GO:0072350	tricarboxylic acid metabolic process	5.14e-08	2.46e-05	3.34 (10370,27,2188,19)
GO:1901605	alpha-amino acid metabolic process	7.72e-08	3.58e-05	1.95 (10370,136,2188,56)
GO:0006790	sulfur compound metabolic process	8.33e-08	3.73e-05	1.69 (10370,244,2188,87)
GO:1901606	alpha-amino acid catabolic process	4.14e-07	0.000179	2.37 (10370,62,2188,31)
GO:0045333	cellular respiration	5.3e-07	0.000222	2.51 (10370,51,2188,27)
GO:0072329	monocarboxylic acid catabolic process	5.98e-07	0.000243	2.16 (10370,81,2188,37)
GO:0009108	coenzyme biosynthetic process	1.15e-06	0.000454	2.00 (10370,102,2188,43)
GO:0006733	oxidoreduction coenzyme metabolic process	1.68e-06	0.000644	2.07 (10370,87,2188,38)
GO:0006744	ubiquinone biosynthetic process	1.81e-06	0.000676	3.79 (10370,15,2188,12)
GO:1901663	quinone biosynthetic process	1.81e-06	0.000658	3.79 (10370,15,2188,12)
GO:0006631	fatty acid metabolic process	2.15e-06	0.000761	1.68 (10370,198,2188,70)
GO:0044283	small molecule biosynthetic process	2.69e-06	0.000927	1.54 (10370,296,2188,96)
GO:0042180	cellular ketone metabolic process	4.9e-06	0.00164	2.48 (10370,44,2188,23)
GO:0006743	ubiquinone metabolic process	5.85e-06	0.00192	3.55 (10370,16,2188,12)
GO:1901661	quinone metabolic process	8.52e-06	0.00272	3.16 (10370,21,2188,14)
GO:0006637	acyl-CoA metabolic process	1.12e-05	0.00351	2.12 (10370,67,2188,30)
GO:0035383	thioester metabolic process	1.12e-05	0.00343	2.12 (10370,67,2188,30)
GO:0009062	fatty acid catabolic process	1.51e-05	0.00449	2.07 (10370,71,2188,31)
GO:0009083	branched-chain amino acid catabolic process	1.61e-05	0.00469	3.35 (10370,17,2188,12)
GO:0055086	nucleobase-containing small molecule metabolic process	1.94e-05	0.00553	1.44 (10370,348,2188,106)
GO:0046394	carboxylic acid biosynthetic process	2.17e-05	0.00607	1.67 (10370,162,2188,57)
GO:0016053	organic acid biosynthetic process	2.66e-05	0.00729	1.66 (10370,163,2188,57)
GO:0006415	translational termination	2.78e-05	0.00747	1.93 (10370,86,2188,35)
GO:0009081	branched-chain amino acid metabolic process	3.89e-05	0.0102	3.16 (10370,18,2188,12)
GO:0043624	cellular protein complex disassembly	5.42e-05	0.014	1.78 (10370,109,2188,41)
GO:0042181	ketone biosynthetic process	5.78e-05	0.0146	2.93 (10370,21,2188,13)
GO:0005975	carbohydrate metabolic process	5.81e-05	0.0144	1.45 (10370,297,2188,91)
GO:0070126	mitochondrial translational termination	6.76e-05	0.0165	1.92 (10370,79,2188,32)
GO:0009066	aspartate family amino acid metabolic process	7.36e-05	0.0176	2.26 (10370,44,2188,21)
GO:0006122	mitochondrial electron transport, ubiquinol to cytochrome c	0.000116	0.0273	3.79 (10370,10,2188,8)
GO:0046501	protoporphyrinogen IX metabolic process	0.000116	0.0268	3.79 (10370,10,2188,8)
GO:0015980	energy derivation by oxidation of organic compounds	0.000127	0.0289	1.77 (10370,102,2188,38)
GO:0006635	fatty acid beta-oxidation	0.000156	0.0348	2.13 (10370,49,2188,22)
GO:0032543	mitochondrial translation	0.000168	0.0369	2.45 (10370,31,2188,16)
GO:0044782	cilium organization	0.000174	0.0376	1.59 (10370,158,2188,53)
GO:0033013	tetrapyrrole metabolic process	0.000176	0.0376	2.31 (10370,37,2188,18)
GO:0019395	fatty acid oxidation	0.000177	0.0372	2.01 (10370,59,2188,25)
GO:0009068	aspartate family amino acid catabolic process	0.00018	0.0371	3.16 (10370,15,2188,10)
GO:0016042	lipid catabolic process	0.00019	0.0387	1.57 (10370,166,2188,55)
GO:0008652	cellular amino acid biosynthetic process	0.000208	0.0417	2.06 (10370,53,2188,23)
GO:0060271	cilium assembly	0.000215	0.0425	1.60 (10370,148,2188,50)
GO:0034440	lipid oxidation	0.000244	0.0474	1.97 (10370,60,2188,25)
GO:0042737	drug catabolic process	0.000267	0.0512	2.00 (10370,57,2188,24)
GO:0009117	nucleotide metabolic process	0.000276	0.0521	1.41 (10370,289,2188,86)
GO:0043648	dicarboxylic acid metabolic process	0.0003	0.0559	1.93 (10370,64,2188,26)
GO:0016052	carbohydrate catabolic process	0.000322	0.0592	1.87 (10370,71,2188,28)
GO:0070125	mitochondrial translational elongation	0.000334	0.0606	1.82 (10370,78,2188,30)
GO:0010510	regulation of acetyl-CoA biosynthetic process from pyruvate	0.000345	0.0618	3.45 (10370,11,2188,8)
GO:0050812	regulation of acyl-CoA biosynthetic process	0.000345	0.061	3.45 (10370,11,2188,8)
GO:0006753	nucleoside phosphate metabolic process	0.000354	0.0616	1.40 (10370,291,2188,86)
GO:0042407	cristae formation	0.000373	0.0642	2.57 (10370,24,2188,13)
GO:0045329	carnitine biosynthetic process	0.000417	0.0708	4.74 (10370,5,2188,5)
GO:0051262	protein tetramerization	0.000424	0.0711	1.73 (10370,93,2188,34)
GO:0006578	amino-acid betaine biosynthetic process	0.000503	0.0834	4.06 (10370,7,2188,6)
GO:0050667	homocysteine metabolic process	0.000503	0.0824	4.06 (10370,7,2188,6)
GO:0009123	nucleoside monophosphate metabolic process	0.000577	0.0933	1.59 (10370,131,2188,44)
GO:0009156	ribonucleoside monophosphate biosynthetic process	0.000661	0.106	1.99 (10370,50,2188,21)
GO:1901566	organonitrogen compound biosynthetic process	0.000728	0.115	1.25 (10370,597,2188,158)
GO:0072521	purine-containing compound metabolic process	0.000728	0.114	1.43 (10370,225,2188,68)
GO:1901607	alpha-amino acid biosynthetic process	0.000845	0.13	2.08 (10370,41,2188,18)

## Sheet: Skeletal Muscle Upregulated
Biological pathway gene ontology enrichment analysis of upregulated genes during hibernation in skeletal muscle.
GO term	Description	P-value	FDR q-value	Enrichment (N, B, n, b)
GO:0010556	regulation of macromolecule biosynthetic process	3.41e-37	4.52e-33	1.44 (10104,2329,2287,759)
GO:0019219	regulation of nucleobase-containing compound metabolic process	3.77e-37	2.5e-33	1.44 (10104,2349,2287,764)
GO:2000112	regulation of cellular macromolecule biosynthetic process	3.02e-36	1.34e-32	1.44 (10104,2260,2287,738)
GO:0009889	regulation of biosynthetic process	1.14e-35	3.79e-32	1.42 (10104,2443,2287,783)
GO:0051252	regulation of RNA metabolic process	1.18e-35	3.13e-32	1.45 (10104,2152,2287,708)
GO:0031326	regulation of cellular biosynthetic process	1.57e-35	3.48e-32	1.42 (10104,2394,2287,770)
GO:0051171	regulation of nitrogen compound metabolic process	2.66e-35	5.04e-32	1.34 (10104,3182,2287,966)
GO:0080090	regulation of primary metabolic process	2.67e-34	4.43e-31	1.33 (10104,3292,2287,989)
GO:0031323	regulation of cellular metabolic process	3.21e-34	4.74e-31	1.32 (10104,3380,2287,1010)
GO:0060255	regulation of macromolecule metabolic process	1.44e-32	1.91e-29	1.31 (10104,3361,2287,999)
GO:0006355	regulation of transcription, DNA-templated	1.06e-30	1.28e-27	1.44 (10104,1968,2287,643)
GO:2001141	regulation of RNA biosynthetic process	1.87e-30	2.06e-27	1.44 (10104,2002,2287,651)
GO:0019222	regulation of metabolic process	4.42e-30	4.51e-27	1.28 (10104,3645,2287,1057)
GO:1903506	regulation of nucleic acid-templated transcription	5.16e-30	4.89e-27	1.44 (10104,1985,2287,645)
GO:0032774	RNA biosynthetic process	1.29e-29	1.14e-26	1.53 (10104,1445,2287,500)
GO:0090304	nucleic acid metabolic process	6.27e-28	5.2e-25	1.37 (10104,2390,2287,741)
GO:0016070	RNA metabolic process	4.13e-27	3.23e-24	1.40 (10104,2065,2287,655)
GO:0010468	regulation of gene expression	1.61e-26	1.18e-23	1.43 (10104,1819,2287,589)
GO:0034654	nucleobase-containing compound biosynthetic process	6.58e-25	4.6e-22	1.44 (10104,1655,2287,540)
GO:0051254	positive regulation of RNA metabolic process	8.13e-25	5.39e-22	1.63 (10104,910,2287,336)
GO:0019438	aromatic compound biosynthetic process	3.54e-24	2.24e-21	1.43 (10104,1692,2287,547)
GO:0044260	cellular macromolecule metabolic process	1.34e-23	8.09e-21	1.21 (10104,4298,2287,1181)
GO:0018130	heterocycle biosynthetic process	2.29e-23	1.32e-20	1.42 (10104,1700,2287,546)
GO:0006357	regulation of transcription from RNA polymerase II promoter	2.96e-23	1.63e-20	1.53 (10104,1145,2287,397)
GO:0045935	positive regulation of nucleobase-containing compound metabolic process	6.38e-23	3.39e-20	1.56 (10104,1037,2287,366)
GO:1902680	positive regulation of RNA biosynthetic process	1.15e-22	5.89e-20	1.62 (10104,852,2287,313)
GO:0006351	transcription, DNA-templated	1.52e-22	7.49e-20	1.49 (10104,1286,2287,433)
GO:0097659	nucleic acid-templated transcription	1.82e-22	8.6e-20	1.49 (10104,1287,2287,433)
GO:0031328	positive regulation of cellular biosynthetic process	1.92e-22	8.79e-20	1.55 (10104,1039,2287,365)
GO:0010557	positive regulation of macromolecule biosynthetic process	1.94e-22	8.59e-20	1.57 (10104,996,2287,353)
GO:0045893	positive regulation of transcription, DNA-templated	4.76e-22	2.04e-19	1.62 (10104,841,2287,308)
GO:1903508	positive regulation of nucleic acid-templated transcription	4.76e-22	1.97e-19	1.62 (10104,841,2287,308)
GO:0051173	positive regulation of nitrogen compound metabolic process	5.21e-22	2.09e-19	1.40 (10104,1705,2287,542)
GO:0009891	positive regulation of biosynthetic process	5.9e-22	2.3e-19	1.54 (10104,1052,2287,367)
GO:0031325	positive regulation of cellular metabolic process	8.75e-22	3.32e-19	1.39 (10104,1774,2287,559)
GO:1901362	organic cyclic compound biosynthetic process	1.72e-21	6.33e-19	1.39 (10104,1767,2287,556)
GO:0010604	positive regulation of macromolecule metabolic process	5.1e-21	1.83e-18	1.38 (10104,1790,2287,560)
GO:0006139	nucleobase-containing compound metabolic process	8.55e-21	2.99e-18	1.29 (10104,2698,2287,787)
GO:0009893	positive regulation of metabolic process	1.35e-20	4.61e-18	1.36 (10104,1906,2287,588)
GO:0009059	macromolecule biosynthetic process	1.21e-19	4.01e-17	1.36 (10104,1879,2287,577)
GO:0045944	positive regulation of transcription from RNA polymerase II promoter	1.66e-19	5.36e-17	1.68 (10104,625,2287,238)
GO:0010628	positive regulation of gene expression	2.24e-19	7.06e-17	1.52 (10104,1004,2287,345)
GO:0046483	heterocycle metabolic process	2.06e-18	6.34e-16	1.26 (10104,2799,2287,800)
GO:0006725	cellular aromatic compound metabolic process	2.56e-18	7.72e-16	1.26 (10104,2801,2287,800)
GO:0043170	macromolecule metabolic process	1.05e-17	3.1e-15	1.17 (10104,4636,2287,1228)
GO:1901360	organic cyclic compound metabolic process	4.65e-17	1.34e-14	1.24 (10104,2919,2287,822)
GO:0009892	negative regulation of metabolic process	7.76e-17	2.19e-14	1.37 (10104,1557,2287,482)
GO:0050794	regulation of cellular process	1.24e-16	3.43e-14	1.13 (10104,5720,2287,1465)
GO:0044271	cellular nitrogen compound biosynthetic process	2.15e-16	5.83e-14	1.32 (10104,1910,2287,570)
GO:0010605	negative regulation of macromolecule metabolic process	4.79e-16	1.27e-13	1.37 (10104,1470,2287,456)
GO:0031324	negative regulation of cellular metabolic process	5.5e-16	1.43e-13	1.39 (10104,1371,2287,430)
GO:0051172	negative regulation of nitrogen compound metabolic process	2.44e-15	6.23e-13	1.39 (10104,1309,2287,411)
GO:2000113	negative regulation of cellular macromolecule biosynthetic process	3.08e-15	7.72e-13	1.52 (10104,785,2287,270)
GO:0010558	negative regulation of macromolecule biosynthetic process	3.78e-15	9.28e-13	1.50 (10104,826,2287,281)
GO:0031327	negative regulation of cellular biosynthetic process	5.79e-15	1.4e-12	1.49 (10104,854,2287,288)
GO:0048522	positive regulation of cellular process	6.04e-15	1.43e-12	1.23 (10104,2897,2287,805)
GO:0034641	cellular nitrogen compound metabolic process	9.21e-15	2.14e-12	1.22 (10104,3039,2287,838)
GO:0048518	positive regulation of biological process	1.15e-14	2.64e-12	1.21 (10104,3247,2287,887)
GO:0045934	negative regulation of nucleobase-containing compound metabolic process	1.39e-14	3.13e-12	1.49 (10104,819,2287,277)
GO:0009890	negative regulation of biosynthetic process	1.5e-14	3.32e-12	1.48 (10104,867,2287,290)
GO:0034645	cellular macromolecule biosynthetic process	1.93e-14	4.2e-12	1.32 (10104,1663,2287,498)
GO:0006807	nitrogen compound metabolic process	2.5e-14	5.34e-12	1.14 (10104,5091,2287,1311)
GO:0006397	mRNA processing	5.95e-14	1.25e-11	1.78 (10104,345,2287,139)
GO:0050789	regulation of biological process	7.44e-14	1.54e-11	1.11 (10104,6100,2287,1532)
GO:0008380	RNA splicing	1.16e-13	2.37e-11	1.83 (10104,302,2287,125)
GO:0000375	RNA splicing, via transesterification reactions	1.51e-13	3.04e-11	2.01 (10104,209,2287,95)
GO:0000377	RNA splicing, via transesterification reactions with bulged adenosine as nucleophile	6.49e-13	1.29e-10	1.99 (10104,204,2287,92)
GO:0000398	mRNA splicing, via spliceosome	6.49e-13	1.27e-10	1.99 (10104,204,2287,92)
GO:0051253	negative regulation of RNA metabolic process	3.17e-12	6.1e-10	1.47 (10104,731,2287,244)
GO:0044249	cellular biosynthetic process	5.37e-12	1.02e-09	1.22 (10104,2514,2287,695)
GO:0044238	primary metabolic process	5.86e-12	1.1e-09	1.12 (10104,5397,2287,1364)
GO:0010629	negative regulation of gene expression	6.14e-12	1.13e-09	1.42 (10104,891,2287,286)
GO:1901576	organic substance biosynthetic process	7.52e-12	1.37e-09	1.22 (10104,2584,2287,711)
GO:0051716	cellular response to stimulus	8.07e-12	1.45e-09	1.28 (10104,1729,2287,501)
GO:0016071	mRNA metabolic process	1.41e-11	2.49e-09	1.56 (10104,509,2287,180)
GO:0006405	RNA export from nucleus	1.65e-11	2.87e-09	2.39 (10104,96,2287,52)
GO:0070647	protein modification by small protein conjugation or removal	1.91e-11	3.29e-09	1.45 (10104,746,2287,245)
GO:0044237	cellular metabolic process	2.07e-11	3.52e-09	1.11 (10104,5589,2287,1403)
GO:0033554	cellular response to stress	2.64e-11	4.43e-09	1.36 (10104,1084,2287,334)
GO:0065007	biological regulation	3.1e-11	5.14e-09	1.09 (10104,6531,2287,1609)
GO:0006406	mRNA export from nucleus	4.15e-11	6.8e-09	2.44 (10104,87,2287,48)
GO:0009058	biosynthetic process	8.4e-11	1.36e-08	1.20 (10104,2633,2287,716)
GO:0006366	transcription from RNA polymerase II promoter	1.96e-10	3.13e-08	1.63 (10104,372,2287,137)
GO:0045892	negative regulation of transcription, DNA-templated	2.91e-10	4.6e-08	1.46 (10104,642,2287,212)
GO:1902679	negative regulation of RNA biosynthetic process	3.16e-10	4.93e-08	1.45 (10104,672,2287,220)
GO:1903507	negative regulation of nucleic acid-templated transcription	3.35e-10	5.17e-08	1.45 (10104,665,2287,218)
GO:0006325	chromatin organization	4.12e-10	6.29e-08	1.56 (10104,442,2287,156)
GO:0048523	negative regulation of cellular process	6.21e-10	9.37e-08	1.19 (10104,2566,2287,694)
GO:0051028	mRNA transport	6.68e-10	9.96e-08	2.13 (10104,118,2287,57)
GO:0042752	regulation of circadian rhythm	9.21e-10	1.36e-07	2.61 (10104,61,2287,36)
GO:0051168	nuclear export	1.49e-09	2.18e-07	2.10 (10104,120,2287,57)
GO:0048519	negative regulation of biological process	2.05e-09	2.95e-07	1.17 (10104,2879,2287,765)
GO:0006974	cellular response to DNA damage stimulus	2.76e-09	3.94e-07	1.49 (10104,510,2287,172)
GO:0032446	protein modification by small protein conjugation	2.88e-09	4.06e-07	1.45 (10104,598,2287,196)
GO:0009894	regulation of catabolic process	3.02e-09	4.21e-07	1.43 (10104,639,2287,207)
GO:0031123	RNA 3'-end processing	3.97e-09	5.49e-07	2.29 (10104,85,2287,44)
GO:1903311	regulation of mRNA metabolic process	5.68e-09	7.77e-07	1.76 (10104,218,2287,87)
GO:0000122	negative regulation of transcription from RNA polymerase II promoter	5.95e-09	8.05e-07	1.50 (10104,464,2287,158)
GO:0071704	organic substance metabolic process	6.32e-09	8.47e-07	1.09 (10104,5651,2287,1398)
GO:1903047	mitotic cell cycle process	9.24e-09	1.23e-06	1.50 (10104,463,2287,157)
GO:0032268	regulation of cellular protein metabolic process	1.01e-08	1.33e-06	1.27 (10104,1373,2287,394)
GO:0051246	regulation of protein metabolic process	1.21e-08	1.57e-06	1.25 (10104,1491,2287,423)
GO:0016569	covalent chromatin modification	1.43e-08	1.84e-06	1.56 (10104,362,2287,128)
GO:0043412	macromolecule modification	1.45e-08	1.85e-06	1.19 (10104,2332,2287,628)
GO:0050658	RNA transport	3.06e-08	3.87e-06	1.89 (10104,150,2287,64)
GO:0050657	nucleic acid transport	3.06e-08	3.83e-06	1.89 (10104,150,2287,64)
GO:0015931	nucleobase-containing compound transport	4.98e-08	6.18e-06	1.80 (10104,174,2287,71)
GO:0010608	posttranscriptional regulation of gene expression	5.39e-08	6.63e-06	1.54 (10104,355,2287,124)
GO:0051236	establishment of RNA localization	5.61e-08	6.83e-06	1.86 (10104,152,2287,64)
GO:0006396	RNA processing	5.63e-08	6.79e-06	1.37 (10104,698,2287,217)
GO:0050896	response to stimulus	5.84e-08	6.99e-06	1.17 (10104,2665,2287,703)
GO:0043484	regulation of RNA splicing	5.86e-08	6.94e-06	2.12 (10104,94,2287,45)
GO:0006369	termination of RNA polymerase II transcription	7.39e-08	8.68e-06	2.44 (10104,58,2287,32)
GO:0051726	regulation of cell cycle	7.51e-08	8.74e-06	1.34 (10104,792,2287,241)
GO:0006464	cellular protein modification process	7.58e-08	8.75e-06	1.19 (10104,2130,2287,574)
GO:0036211	protein modification process	7.58e-08	8.68e-06	1.19 (10104,2130,2287,574)
GO:0048511	rhythmic process	8.59e-08	9.75e-06	1.78 (10104,176,2287,71)
GO:0010948	negative regulation of cell cycle process	1.09e-07	1.23e-05	1.69 (10104,220,2287,84)
GO:0022402	cell cycle process	1.61e-07	1.8e-05	1.37 (10104,676,2287,209)
GO:0031329	regulation of cellular catabolic process	1.91e-07	2.12e-05	1.42 (10104,523,2287,168)
GO:0010564	regulation of cell cycle process	2.14e-07	2.35e-05	1.44 (10104,483,2287,157)
GO:0034248	regulation of cellular amide metabolic process	2.93e-07	3.19e-05	1.58 (10104,283,2287,101)
GO:1901991	negative regulation of mitotic cell cycle phase transition	3.01e-07	3.25e-05	1.83 (10104,145,2287,60)
GO:0050684	regulation of mRNA processing	3.9e-07	4.18e-05	2.06 (10104,90,2287,42)
GO:0006950	response to stress	4.54e-07	4.82e-05	1.21 (10104,1676,2287,458)
GO:0008152	metabolic process	5.68e-07	5.98e-05	1.07 (10104,5997,2287,1458)
GO:1901990	regulation of mitotic cell cycle phase transition	6.98e-07	7.29e-05	1.56 (10104,277,2287,98)
GO:0009649	entrainment of circadian clock	8.18e-07	8.48e-05	3.21 (10104,22,2287,16)
GO:0048024	regulation of mRNA splicing, via spliceosome	9.07e-07	9.34e-05	2.24 (10104,63,2287,32)
GO:0031124	mRNA 3'-end processing	9.07e-07	9.26e-05	2.24 (10104,63,2287,32)
GO:0043618	regulation of transcription from RNA polymerase II promoter in response to stress	1.66e-06	0.000168	1.97 (10104,94,2287,42)
GO:1901987	regulation of cell cycle phase transition	2.16e-06	0.000217	1.51 (10104,301,2287,103)
GO:0006259	DNA metabolic process	2.29e-06	0.000229	1.38 (10104,519,2287,162)
GO:0060968	regulation of gene silencing	2.3e-06	0.000228	2.14 (10104,68,2287,33)
GO:0006353	DNA-templated transcription, termination	2.43e-06	0.000239	1.99 (10104,89,2287,40)
GO:1901988	negative regulation of cell cycle phase transition	3.04e-06	0.000297	1.72 (10104,157,2287,61)
GO:0051247	positive regulation of protein metabolic process	3.11e-06	0.000301	1.27 (10104,917,2287,264)
GO:0019827	stem cell population maintenance	3.55e-06	0.000342	2.00 (10104,84,2287,38)
GO:0045786	negative regulation of cell cycle	3.66e-06	0.000349	1.43 (10104,388,2287,126)
GO:0060964	regulation of gene silencing by miRNA	3.73e-06	0.000353	2.29 (10104,52,2287,27)
GO:0006417	regulation of translation	4.26e-06	0.000401	1.54 (10104,255,2287,89)
GO:0043620	regulation of DNA-templated transcription in response to stress	4.48e-06	0.000418	1.91 (10104,97,2287,42)
GO:0016925	protein sumoylation	4.88e-06	0.000453	2.14 (10104,64,2287,31)
GO:0098727	maintenance of cell number	5.04e-06	0.000464	1.98 (10104,85,2287,38)
GO:0060966	regulation of gene silencing by RNA	5.97e-06	0.000547	2.25 (10104,53,2287,27)
GO:0060147	regulation of posttranscriptional gene silencing	5.97e-06	0.000543	2.25 (10104,53,2287,27)
GO:0006367	transcription initiation from RNA polymerase II promoter	5.99e-06	0.00054	1.81 (10104,117,2287,48)
GO:0032922	circadian regulation of gene expression	7.03e-06	0.00063	2.36 (10104,45,2287,24)
GO:0006913	nucleocytoplasmic transport	7.58e-06	0.000675	1.61 (10104,195,2287,71)
GO:0016567	protein ubiquitination	1.1e-05	0.000971	1.35 (10104,528,2287,161)
GO:0042176	regulation of protein catabolic process	1.35e-05	0.00118	1.54 (10104,233,2287,81)
GO:0070646	protein modification by small protein removal	1.38e-05	0.0012	1.55 (10104,219,2287,77)
GO:0018205	peptidyl-lysine modification	1.46e-05	0.00126	1.53 (10104,237,2287,82)
GO:0032270	positive regulation of cellular protein metabolic process	1.52e-05	0.00131	1.26 (10104,859,2287,245)
GO:0051301	cell division	2.07e-05	0.00178	1.48 (10104,275,2287,92)
GO:1905269	positive regulation of chromatin organization	2.26e-05	0.00192	2.10 (10104,59,2287,28)
GO:0033120	positive regulation of RNA splicing	2.26e-05	0.00191	2.72 (10104,26,2287,16)
GO:0007623	circadian rhythm	2.53e-05	0.00212	1.87 (10104,90,2287,38)
GO:0016570	histone modification	2.53e-05	0.00212	1.48 (10104,269,2287,90)
GO:0009896	positive regulation of catabolic process	2.85e-05	0.00236	1.47 (10104,277,2287,92)
GO:0031058	positive regulation of histone modification	3.21e-05	0.00264	2.13 (10104,54,2287,26)
GO:0030330	DNA damage response, signal transduction by p53 class mediator	3.32e-05	0.00272	2.06 (10104,60,2287,28)
GO:0030177	positive regulation of Wnt signaling pathway	3.41e-05	0.00278	1.74 (10104,117,2287,46)
GO:1901800	positive regulation of proteasomal protein catabolic process	4.14e-05	0.00335	1.90 (10104,79,2287,34)
GO:0060325	face morphogenesis	4.38e-05	0.00353	2.81 (10104,22,2287,14)
GO:0006352	DNA-templated transcription, initiation	4.45e-05	0.00356	1.65 (10104,145,2287,54)
GO:0006281	DNA repair	4.47e-05	0.00355	1.41 (10104,339,2287,108)
GO:1902579	multi-organism localization	4.83e-05	0.00381	2.03 (10104,61,2287,28)
GO:0044766	multi-organism transport	4.83e-05	0.00379	2.03 (10104,61,2287,28)
GO:1903322	positive regulation of protein modification by small protein conjugation or removal	5.19e-05	0.00405	1.61 (10104,156,2287,57)
GO:0071214	cellular response to abiotic stimulus	5.36e-05	0.00416	1.57 (10104,177,2287,63)
GO:0104004	cellular response to environmental stimulus	5.36e-05	0.00414	1.57 (10104,177,2287,63)
GO:0006409	tRNA export from nucleus	5.6e-05	0.00429	2.50 (10104,30,2287,17)
GO:0080134	regulation of response to stress	5.65e-05	0.00431	1.27 (10104,719,2287,206)
GO:0009648	photoperiodism	6.02e-05	0.00456	2.87 (10104,20,2287,13)
GO:0016579	protein deubiquitination	6.16e-05	0.00464	1.52 (10104,206,2287,71)
GO:0031331	positive regulation of cellular catabolic process	6.28e-05	0.0047	1.50 (10104,224,2287,76)
GO:0031056	regulation of histone modification	7.23e-05	0.00539	1.84 (10104,84,2287,35)
GO:1903050	regulation of proteolysis involved in cellular protein catabolic process	7.57e-05	0.00561	1.67 (10104,127,2287,48)
GO:1903052	positive regulation of proteolysis involved in cellular protein catabolic process	7.64e-05	0.00564	1.85 (10104,81,2287,34)
GO:0000289	nuclear-transcribed mRNA poly(A) tail shortening	8.09e-05	0.00593	2.52 (10104,28,2287,16)
GO:0043153	entrainment of circadian clock by photoperiod	8.15e-05	0.00594	2.95 (10104,18,2287,12)
GO:0061136	regulation of proteasomal protein catabolic process	8.25e-05	0.00598	1.67 (10104,124,2287,47)
GO:0051031	tRNA transport	9.79e-05	0.00706	2.42 (10104,31,2287,17)
GO:0007049	cell cycle	0.000104	0.00749	1.43 (10104,282,2287,91)
GO:0050686	negative regulation of mRNA processing	0.000117	0.00834	2.55 (10104,26,2287,15)
GO:0043543	protein acylation	0.00013	0.00919	1.65 (10104,126,2287,47)
GO:0043487	regulation of RNA stability	0.00013	0.00914	1.65 (10104,126,2287,47)
GO:0000209	protein polyubiquitination	0.00013	0.00915	1.49 (10104,214,2287,72)
GO:0034249	negative regulation of cellular amide metabolic process	0.000137	0.00955	1.71 (10104,106,2287,41)
GO:0031398	positive regulation of protein ubiquitination	0.000138	0.00956	1.61 (10104,140,2287,51)
GO:1902275	regulation of chromatin organization	0.000148	0.0103	1.72 (10104,103,2287,40)
GO:0022414	reproductive process	0.000154	0.0106	1.26 (10104,647,2287,185)
GO:0010389	regulation of G2/M transition of mitotic cell cycle	0.000155	0.0106	1.58 (10104,151,2287,54)
GO:0009966	regulation of signal transduction	0.00016	0.0109	1.15 (10104,1756,2287,456)
GO:0097064	ncRNA export from nucleus	0.000165	0.0112	2.35 (10104,32,2287,17)
GO:0032069	regulation of nuclease activity	0.000169	0.0114	2.58 (10104,24,2287,14)
GO:1905898	positive regulation of response to endoplasmic reticulum stress	0.000169	0.0113	2.58 (10104,24,2287,14)
GO:0017148	negative regulation of translation	0.000174	0.0116	1.73 (10104,97,2287,38)
GO:2000134	negative regulation of G1/S transition of mitotic cell cycle	0.000181	0.012	1.88 (10104,68,2287,29)
GO:0030879	mammary gland development	0.000196	0.013	3.53 (10104,10,2287,8)
GO:2000188	regulation of cholesterol homeostasis	0.000196	0.0129	3.53 (10104,10,2287,8)
GO:1901407	regulation of phosphorylation of RNA polymerase II C-terminal domain	0.000196	0.0128	3.53 (10104,10,2287,8)
GO:0045732	positive regulation of protein catabolic process	0.000206	0.0134	1.59 (10104,142,2287,51)
GO:0051052	regulation of DNA metabolic process	0.000209	0.0136	1.42 (10104,261,2287,84)
GO:0043488	regulation of mRNA stability	0.000212	0.0136	1.65 (10104,118,2287,44)
GO:0030163	protein catabolic process	0.000216	0.0139	1.38 (10104,321,2287,100)
GO:0040029	regulation of gene expression, epigenetic	0.000219	0.014	1.63 (10104,125,2287,46)
GO:0034976	response to endoplasmic reticulum stress	0.000222	0.0141	1.50 (10104,192,2287,65)
GO:1902749	regulation of cell cycle G2/M phase transition	0.000223	0.0141	1.53 (10104,167,2287,58)
GO:2000045	regulation of G1/S transition of mitotic cell cycle	0.000223	0.014	1.71 (10104,98,2287,38)
GO:0031401	positive regulation of protein modification process	0.000226	0.0141	1.24 (10104,711,2287,200)
GO:0010498	proteasomal protein catabolic process	0.000231	0.0144	1.42 (10104,258,2287,83)
GO:0051101	regulation of DNA binding	0.000258	0.016	1.87 (10104,66,2287,28)
GO:0072331	signal transduction by p53 class mediator	0.000262	0.0162	1.73 (10104,92,2287,36)
GO:0061418	regulation of transcription from RNA polymerase II promoter in response to hypoxia	0.000271	0.0167	1.89 (10104,63,2287,27)
GO:0071478	cellular response to radiation	0.000284	0.0174	1.70 (10104,99,2287,38)
GO:1903320	regulation of protein modification by small protein conjugation or removal	0.000302	0.0184	1.45 (10104,223,2287,73)
GO:0060341	regulation of cellular localization	0.000322	0.0195	1.29 (10104,482,2287,141)
GO:1902807	negative regulation of cell cycle G1/S phase transition	0.000329	0.0199	1.83 (10104,70,2287,29)
GO:0010972	negative regulation of G2/M transition of mitotic cell cycle	0.000329	0.0198	1.83 (10104,70,2287,29)
GO:0009416	response to light stimulus	0.000332	0.0198	1.50 (10104,180,2287,61)
GO:0032436	positive regulation of proteasomal ubiquitin-dependent protein catabolic process	0.000369	0.022	1.86 (10104,64,2287,27)
GO:0043161	proteasome-mediated ubiquitin-dependent protein catabolic process	0.00038	0.0225	1.42 (10104,243,2287,78)
GO:0018394	peptidyl-lysine acetylation	0.000395	0.0233	1.73 (10104,87,2287,34)
GO:0007169	transmembrane receptor protein tyrosine kinase signaling pathway	0.000399	0.0234	1.34 (10104,345,2287,105)
GO:0007062	sister chromatid cohesion	0.000409	0.0239	1.79 (10104,74,2287,30)
GO:0031399	regulation of protein modification process	0.000426	0.0248	1.19 (10104,1035,2287,278)
GO:0090263	positive regulation of canonical Wnt signaling pathway	0.000427	0.0247	1.69 (10104,94,2287,36)
GO:0031062	positive regulation of histone methylation	0.000443	0.0256	2.50 (10104,23,2287,13)
GO:0006977	DNA damage response, signal transduction by p53 class mediator resulting in cell cycle arrest	0.000457	0.0263	2.02 (10104,46,2287,21)
GO:0032434	regulation of proteasomal ubiquitin-dependent protein catabolic process	0.000465	0.0266	1.70 (10104,91,2287,35)
GO:0080135	regulation of cellular response to stress	0.000472	0.0269	1.32 (10104,381,2287,114)
GO:1902806	regulation of cell cycle G1/S phase transition	0.000472	0.0268	1.64 (10104,108,2287,40)
GO:0044267	cellular protein metabolic process	0.000482	0.0272	1.11 (10104,2352,2287,592)
GO:0044265	cellular macromolecule catabolic process	0.000485	0.0273	1.26 (10104,561,2287,160)
GO:0048025	negative regulation of mRNA splicing, via spliceosome	0.000498	0.0279	2.70 (10104,18,2287,11)
GO:0009411	response to UV	0.000517	0.0288	1.64 (10104,105,2287,39)
GO:0007275	multicellular organism development	0.000521	0.0289	1.33 (10104,355,2287,107)
GO:0071241	cellular response to inorganic substance	0.000585	0.0324	1.62 (10104,109,2287,40)
GO:0009790	embryo development	0.000589	0.0325	1.53 (10104,144,2287,50)
GO:0016573	histone acetylation	0.000595	0.0326	1.72 (10104,82,2287,32)
GO:0009057	macromolecule catabolic process	0.000601	0.0328	1.23 (10104,671,2287,187)
GO:0048583	regulation of response to stimulus	0.000617	0.0335	1.12 (10104,2132,2287,539)
GO:0006473	protein acetylation	0.00062	0.0336	1.65 (10104,99,2287,37)
GO:0042770	signal transduction in response to DNA damage	0.000645	0.0348	1.73 (10104,79,2287,31)
GO:1902400	intracellular signal transduction involved in G1 DNA damage checkpoint	0.000652	0.035	1.97 (10104,47,2287,21)
GO:1902403	signal transduction involved in mitotic DNA integrity checkpoint	0.000652	0.0349	1.97 (10104,47,2287,21)
GO:1902402	signal transduction involved in mitotic DNA damage checkpoint	0.000652	0.0347	1.97 (10104,47,2287,21)
GO:0072431	signal transduction involved in mitotic G1 DNA damage checkpoint	0.000652	0.0346	1.97 (10104,47,2287,21)
GO:0072413	signal transduction involved in mitotic cell cycle checkpoint	0.000652	0.0345	1.97 (10104,47,2287,21)
GO:0043392	negative regulation of DNA binding	0.000654	0.0344	2.15 (10104,35,2287,17)
GO:0061013	regulation of mRNA catabolic process	0.00066	0.0346	1.55 (10104,134,2287,47)
GO:0045814	negative regulation of gene expression, epigenetic	0.000665	0.0348	2.01 (10104,44,2287,20)
GO:0035019	somatic stem cell population maintenance	0.000668	0.0348	2.09 (10104,38,2287,18)
GO:0045088	regulation of innate immune response	0.000674	0.0349	1.44 (10104,199,2287,65)
GO:0051836	translocation of molecules into other organism involved in symbiotic interaction	0.000701	0.0362	3.44 (10104,9,2287,7)
GO:0044417	translocation of molecules into host	0.000701	0.0361	3.44 (10104,9,2287,7)
GO:0007167	enzyme linked receptor protein signaling pathway	0.000704	0.0361	1.28 (10104,447,2287,130)
GO:0071482	cellular response to light stimulus	0.000706	0.036	1.82 (10104,63,2287,26)
GO:2000027	regulation of organ morphogenesis	0.000722	0.0367	1.61 (10104,110,2287,40)
GO:0030522	intracellular receptor signaling pathway	0.000728	0.0369	1.55 (10104,131,2287,46)
GO:0006338	chromatin remodeling	0.000773	0.039	1.63 (10104,100,2287,37)
GO:0043632	modification-dependent macromolecule catabolic process	0.000832	0.0418	1.33 (10104,340,2287,102)
GO:1903008	organelle disassembly	0.000838	0.0419	1.88 (10104,54,2287,23)
GO:0042127	regulation of cell proliferation	0.000839	0.0419	1.20 (10104,841,2287,228)
GO:0006511	ubiquitin-dependent protein catabolic process	0.000881	0.0438	1.33 (10104,329,2287,99)
GO:0045862	positive regulation of proteolysis	0.00089	0.0441	1.57 (10104,118,2287,42)
GO:1903827	regulation of cellular protein localization	0.000913	0.0451	1.31 (10104,364,2287,108)
GO:0048008	platelet-derived growth factor receptor signaling pathway	0.000923	0.0454	2.21 (10104,30,2287,15)
GO:1905897	regulation of response to endoplasmic reticulum stress	0.000946	0.0463	1.96 (10104,45,2287,20)
GO:0051603	proteolysis involved in cellular protein catabolic process	0.000951	0.0464	1.30 (10104,376,2287,111)
GO:0018393	internal peptidyl-lysine acetylation	0.000967	0.047	1.68 (10104,84,2287,32)
GO:0016050	vesicle organization	0.000976	0.0473	1.39 (10104,235,2287,74)
GO:0032075	positive regulation of nuclease activity	0.000998	0.0481	2.84 (10104,14,2287,9)
GO:0043923	positive regulation by host of viral transcription	0.000998	0.048	2.84 (10104,14,2287,9)

## Sheet: Skeletal Muscle Downregulated
Biological pathway gene ontology enrichment analysis of downregulated genes during hibernation in skeletal muscle.
GO term	Description	P-value	FDR q-value	Enrichment (N, B, n, b)
GO:0044281	small molecule metabolic process	7.37e-11	9.77e-07	1.33 (10106,1108,2427,355)
GO:0019752	carboxylic acid metabolic process	2.41e-08	0.000159	1.42 (10106,558,2427,190)
GO:0006082	organic acid metabolic process	4.66e-08	0.000206	1.39 (10106,619,2427,206)
GO:0043436	oxoacid metabolic process	5.45e-08	0.000181	1.39 (10106,613,2427,204)
GO:0006637	acyl-CoA metabolic process	3.3e-07	0.000874	2.21 (10106,66,2427,35)
GO:0035383	thioester metabolic process	3.3e-07	0.000729	2.21 (10106,66,2427,35)
GO:0051186	cofactor metabolic process	5.24e-07	0.000992	1.51 (10106,311,2427,113)
GO:0046394	carboxylic acid biosynthetic process	9.41e-07	0.00156	1.72 (10106,157,2427,65)
GO:0016053	organic acid biosynthetic process	1.23e-06	0.00181	1.71 (10106,158,2427,65)
GO:0051188	cofactor biosynthetic process	1.32e-06	0.00174	1.73 (10106,152,2427,63)
GO:0044282	small molecule catabolic process	1.43e-06	0.00172	1.57 (10106,236,2427,89)
GO:0006790	sulfur compound metabolic process	4.2e-06	0.00464	1.54 (10106,238,2427,88)
GO:0044283	small molecule biosynthetic process	4.87e-06	0.00496	1.49 (10106,286,2427,102)
GO:0006732	coenzyme metabolic process	6.13e-06	0.0058	1.57 (10106,210,2427,79)
GO:0009108	coenzyme biosynthetic process	2.1e-05	0.0186	1.79 (10106,100,2427,43)
GO:0016054	organic acid catabolic process	2.33e-05	0.0193	1.60 (10106,167,2427,64)
GO:0046395	carboxylic acid catabolic process	2.33e-05	0.0182	1.60 (10106,167,2427,64)
GO:0042180	cellular ketone metabolic process	2.87e-05	0.0212	2.23 (10106,43,2427,23)
GO:0032787	monocarboxylic acid metabolic process	5.57e-05	0.0389	1.42 (10106,294,2427,100)
GO:0006101	citrate metabolic process	6.65e-05	0.0441	2.60 (10106,24,2427,15)
GO:0006099	tricarboxylic acid cycle	8.84e-05	0.0558	2.65 (10106,22,2427,14)
GO:0006520	cellular amino acid metabolic process	0.000139	0.0837	1.46 (10106,220,2427,77)
GO:0061337	cardiac conduction	0.000153	0.088	2.27 (10106,33,2427,18)
GO:0006936	muscle contraction	0.000157	0.0866	1.55 (10106,153,2427,57)
GO:0071616	acyl-CoA biosynthetic process	0.00018	0.0952	2.20 (10106,36,2427,19)
GO:0035384	thioester biosynthetic process	0.00018	0.0916	2.20 (10106,36,2427,19)
GO:0071709	membrane assembly	0.000238	0.117	2.58 (10106,21,2427,13)
GO:0072350	tricarboxylic acid metabolic process	0.000238	0.113	2.40 (10106,26,2427,15)
GO:0051646	mitochondrion localization	0.000252	0.115	2.20 (10106,34,2427,18)
GO:0009063	cellular amino acid catabolic process	0.000376	0.166	1.77 (10106,73,2427,31)
GO:0035637	multicellular organismal signaling	0.000445	0.19	2.08 (10106,38,2427,19)
GO:0003012	muscle system process	0.000467	0.193	1.46 (10106,186,2427,65)
GO:0017144	drug metabolic process	0.000547	0.22	1.34 (10106,307,2427,99)
GO:0006744	ubiquinone biosynthetic process	0.000557	0.217	2.78 (10106,15,2427,10)
GO:0043268	positive regulation of potassium ion transport	0.000557	0.211	2.78 (10106,15,2427,10)
GO:1901663	quinone biosynthetic process	0.000557	0.205	2.78 (10106,15,2427,10)
GO:1901605	alpha-amino acid metabolic process	0.000719	0.257	1.52 (10106,134,2427,49)
GO:0006631	fatty acid metabolic process	0.000766	0.267	1.42 (10106,196,2427,67)
GO:0086005	ventricular cardiac muscle cell action potential	0.000885	0.301	3.03 (10106,11,2427,8)
