# Supplementary material for: Waking the sleeping dragon: gene expression profiling reveals adaptive strategies of the hibernating reptile Pogona vitticeps
Source: BMC Genomics. 2019 Jun 6;20:460. doi: 10.1186/s12864-019-5750-x (PMC6555745; doi:10.1186/s12864-019-5750-x)
Supplement: Supplementary file 4 — Table S4. Gene Set Enrichment Analysis (GSEA) results of RNA sequencing data. GSEA results of RNA sequencing data, containing Biocarta, KEGG, Reactome, and Biological Pathway results. (XLSX 835 kb) [file 12864_2019_5750_MOESM4_ESM.xlsx]

## Sheet: Brain Biocarta
Biocarta report for hibernation vs. post-arousal in brain.
NAME	GS<br> follow link to MSigDB	GS DETAILS	SIZE	ES	NES	NOM p-val	FDR q-val	FWER p-val	RANK AT MAX	LEADING EDGE
BIOCARTA_PROTEASOME_PATHWAY	BIOCARTA_PROTEASOME_PATHWAY	Details ...	24	0.720873	2.38052	0	0	0	2460	tags=79%, list=21%, signal=99%
BIOCARTA_ATM_PATHWAY	BIOCARTA_ATM_PATHWAY	Details ...	17	0.622297	1.834	0.00414079	0.108492	0.145	1639	tags=53%, list=14%, signal=61%
BIOCARTA_ALK_PATHWAY	BIOCARTA_ALK_PATHWAY	Details ...	26	0.540058	1.81253	0.00205339	0.0855324	0.168	2985	tags=42%, list=25%, signal=56%
BIOCARTA_VIP_PATHWAY	BIOCARTA_VIP_PATHWAY	Details ...	19	0.560891	1.76942	0.012959	0.0950695	0.239	3583	tags=58%, list=30%, signal=83%
BIOCARTA_CARM_ER_PATHWAY	BIOCARTA_CARM_ER_PATHWAY	Details ...	28	0.496434	1.75134	0.00835073	0.0898165	0.277	2860	tags=54%, list=24%, signal=70%
BIOCARTA_P53HYPOXIA_PATHWAY	BIOCARTA_P53HYPOXIA_PATHWAY	Details ...	18	0.519544	1.55043	0.0319149	0.336616	0.778	1639	tags=50%, list=14%, signal=58%
BIOCARTA_MAPK_PATHWAY	BIOCARTA_MAPK_PATHWAY	Details ...	73	0.361716	1.5253	0.0131579	0.339924	0.829	2654	tags=38%, list=22%, signal=49%
BIOCARTA_MAL_PATHWAY	BIOCARTA_MAL_PATHWAY	Details ...	16	0.512656	1.50432	0.0471092	0.338194	0.864	1725	tags=31%, list=14%, signal=36%
BIOCARTA_G2_PATHWAY	BIOCARTA_G2_PATHWAY	Details ...	19	0.466878	1.48612	0.0649895	0.335345	0.886	1781	tags=47%, list=15%, signal=56%
BIOCARTA_IGF1MTOR_PATHWAY	BIOCARTA_IGF1MTOR_PATHWAY	Details ...	17	0.499512	1.48356	0.0720165	0.306381	0.891	4284	tags=71%, list=36%, signal=110%
BIOCARTA_GPCR_PATHWAY	BIOCARTA_GPCR_PATHWAY	Details ...	22	0.444935	1.43825	0.0659575	0.364519	0.949	3583	tags=55%, list=30%, signal=78%
BIOCARTA_IL6_PATHWAY	BIOCARTA_IL6_PATHWAY	Details ...	16	0.479836	1.39787	0.0924731	0.415046	0.979	2414	tags=44%, list=20%, signal=55%
BIOCARTA_CCR3_PATHWAY	BIOCARTA_CCR3_PATHWAY	Details ...	15	0.479888	1.38099	0.10251	0.418783	0.984	1705	tags=33%, list=14%, signal=39%
BIOCARTA_CTCF_PATHWAY	BIOCARTA_CTCF_PATHWAY	Details ...	18	0.449843	1.38066	0.0879346	0.389887	0.984	2306	tags=39%, list=19%, signal=48%
BIOCARTA_EIF_PATHWAY	BIOCARTA_EIF_PATHWAY	Details ...	15	0.457239	1.31566	0.129754	0.512921	0.998	3560	tags=60%, list=30%, signal=85%
BIOCARTA_TGFB_PATHWAY	BIOCARTA_TGFB_PATHWAY	Details ...	15	0.442877	1.29453	0.157563	0.534292	1	4682	tags=67%, list=39%, signal=109%
BIOCARTA_CXCR4_PATHWAY	BIOCARTA_CXCR4_PATHWAY	Details ...	18	0.406114	1.24154	0.193059	0.641841	1	1705	tags=28%, list=14%, signal=32%
BIOCARTA_ATRBRCA_PATHWAY	BIOCARTA_ATRBRCA_PATHWAY	Details ...	17	0.405427	1.22834	0.196507	0.639853	1	1639	tags=35%, list=14%, signal=41%
BIOCARTA_PPARA_PATHWAY	BIOCARTA_PPARA_PATHWAY	Details ...	42	0.322739	1.2104	0.187643	0.659526	1	3489	tags=55%, list=29%, signal=77%
BIOCARTA_G1_PATHWAY	BIOCARTA_G1_PATHWAY	Details ...	19	0.374193	1.17036	0.227848	0.745879	1	3636	tags=63%, list=30%, signal=91%
BIOCARTA_NTHI_PATHWAY	BIOCARTA_NTHI_PATHWAY		15	0.391922	1.14539	0.263048	0.787824	1	3858	tags=53%, list=32%, signal=79%
BIOCARTA_ETS_PATHWAY	BIOCARTA_ETS_PATHWAY		16	0.385782	1.13648	0.310195	0.779438	1	1390	tags=31%, list=12%, signal=35%
BIOCARTA_NFAT_PATHWAY	BIOCARTA_NFAT_PATHWAY		36	0.307053	1.11753	0.286667	0.805164	1	3435	tags=36%, list=29%, signal=51%
BIOCARTA_MPR_PATHWAY	BIOCARTA_MPR_PATHWAY		26	0.320169	1.08885	0.317526	0.862732	1	1705	tags=31%, list=14%, signal=36%
BIOCARTA_NOS1_PATHWAY	BIOCARTA_NOS1_PATHWAY		16	0.367317	1.08132	0.340956	0.851745	1	3435	tags=50%, list=29%, signal=70%
BIOCARTA_AT1R_PATHWAY	BIOCARTA_AT1R_PATHWAY		27	0.307323	1.06672	0.344371	0.860631	1	3011	tags=33%, list=25%, signal=44%
BIOCARTA_PYK2_PATHWAY	BIOCARTA_PYK2_PATHWAY		24	0.324003	1.06464	0.352174	0.834665	1	4674	tags=54%, list=39%, signal=89%
BIOCARTA_PAR1_PATHWAY	BIOCARTA_PAR1_PATHWAY		31	0.305403	1.0619	0.344086	0.813088	1	1931	tags=26%, list=16%, signal=31%
BIOCARTA_RACCYCD_PATHWAY	BIOCARTA_RACCYCD_PATHWAY		24	0.32007	1.05466	0.370763	0.805118	1	3962	tags=54%, list=33%, signal=81%
BIOCARTA_TID_PATHWAY	BIOCARTA_TID_PATHWAY		15	0.366856	1.05291	0.367304	0.782534	1	2690	tags=47%, list=22%, signal=60%
BIOCARTA_ERK_PATHWAY	BIOCARTA_ERK_PATHWAY		21	0.322952	1.0365	0.373913	0.800311	1	2414	tags=33%, list=20%, signal=42%
BIOCARTA_IL1R_PATHWAY	BIOCARTA_IL1R_PATHWAY		20	0.328602	1.02076	0.413502	0.818686	1	3304	tags=40%, list=28%, signal=55%
BIOCARTA_MET_PATHWAY	BIOCARTA_MET_PATHWAY		34	0.290384	1.02048	0.457806	0.794607	1	2414	tags=29%, list=20%, signal=37%
BIOCARTA_CHREBP2_PATHWAY	BIOCARTA_CHREBP2_PATHWAY		30	0.293147	1.01024	0.449679	0.797184	1	3435	tags=37%, list=29%, signal=51%
BIOCARTA_EIF4_PATHWAY	BIOCARTA_EIF4_PATHWAY		22	0.30959	1.00579	0.427293	0.785692	1	3365	tags=36%, list=28%, signal=51%
BIOCARTA_CELLCYCLE_PATHWAY	BIOCARTA_CELLCYCLE_PATHWAY		16	0.339049	0.999985	0.473904	0.778269	1	2396	tags=44%, list=20%, signal=55%
BIOCARTA_INTEGRIN_PATHWAY	BIOCARTA_INTEGRIN_PATHWAY		35	0.278015	0.989045	0.465812	0.782998	1	1725	tags=20%, list=14%, signal=23%
BIOCARTA_TEL_PATHWAY	BIOCARTA_TEL_PATHWAY		16	0.332398	0.9672	0.48866	0.813319	1	3047	tags=44%, list=25%, signal=59%
BIOCARTA_IL2RB_PATHWAY	BIOCARTA_IL2RB_PATHWAY		25	0.291776	0.956036	0.501992	0.81905	1	1828	tags=28%, list=15%, signal=33%
BIOCARTA_IGF1_PATHWAY	BIOCARTA_IGF1_PATHWAY		17	0.305483	0.943996	0.528662	0.82665	1	2000	tags=24%, list=17%, signal=28%
BIOCARTA_PTDINS_PATHWAY	BIOCARTA_PTDINS_PATHWAY		21	0.291304	0.942664	0.521385	0.809627	1	3583	tags=33%, list=30%, signal=48%
BIOCARTA_WNT_PATHWAY	BIOCARTA_WNT_PATHWAY		19	0.307623	0.939957	0.530815	0.797108	1	2054	tags=26%, list=17%, signal=32%
BIOCARTA_INSULIN_PATHWAY	BIOCARTA_INSULIN_PATHWAY		17	0.316162	0.929896	0.548117	0.80086	1	2000	tags=24%, list=17%, signal=28%
BIOCARTA_MYOSIN_PATHWAY	BIOCARTA_MYOSIN_PATHWAY		26	0.268985	0.895061	0.609649	0.864859	1	1908	tags=23%, list=16%, signal=27%
BIOCARTA_MTOR_PATHWAY	BIOCARTA_MTOR_PATHWAY		21	0.281704	0.890731	0.605428	0.854664	1	3365	tags=38%, list=28%, signal=53%
BIOCARTA_BAD_PATHWAY	BIOCARTA_BAD_PATHWAY		16	0.300971	0.880762	0.609705	0.858002	1	1705	tags=25%, list=14%, signal=29%
BIOCARTA_EGF_PATHWAY	BIOCARTA_EGF_PATHWAY		24	0.26734	0.879733	0.619748	0.84187	1	920	tags=13%, list=8%, signal=14%
BIOCARTA_SPPA_PATHWAY	BIOCARTA_SPPA_PATHWAY		15	0.303465	0.873095	0.657258	0.838201	1	3062	tags=40%, list=26%, signal=54%
BIOCARTA_PDGF_PATHWAY	BIOCARTA_PDGF_PATHWAY		25	0.239884	0.801142	0.777778	0.964981	1	920	tags=12%, list=8%, signal=13%
BIOCARTA_IGF1R_PATHWAY	BIOCARTA_IGF1R_PATHWAY		18	0.256693	0.784994	0.770186	0.974391	1	4812	tags=67%, list=40%, signal=111%
BIOCARTA_AGR_PATHWAY	BIOCARTA_AGR_PATHWAY		34	0.219535	0.783551	0.838636	0.957381	1	2501	tags=21%, list=21%, signal=26%
BIOCARTA_GH_PATHWAY	BIOCARTA_GH_PATHWAY		18	0.245365	0.754989	0.822126	0.987203	1	31	tags=6%, list=0%, signal=6%
BIOCARTA_FMLP_PATHWAY	BIOCARTA_FMLP_PATHWAY		23	0.225347	0.721777	0.881696	1	1	3304	tags=30%, list=28%, signal=42%
BIOCARTA_CARDIACEGF_PATHWAY	BIOCARTA_CARDIACEGF_PATHWAY		15	0.248155	0.719026	0.855263	0.9996	1	1828	tags=27%, list=15%, signal=31%
BIOCARTA_RAS_PATHWAY	BIOCARTA_RAS_PATHWAY		20	0.230581	0.710583	0.860515	0.992092	1	3419	tags=40%, list=29%, signal=56%
BIOCARTA_GLEEVEC_PATHWAY	BIOCARTA_GLEEVEC_PATHWAY		20	0.209011	0.650866	0.929897	1	1	1828	tags=20%, list=15%, signal=24%
BIOCARTA_FCER1_PATHWAY	BIOCARTA_FCER1_PATHWAY		28	0.188398	0.643697	0.945493	1	1	1705	tags=14%, list=14%, signal=17%
BIOCARTA_EDG1_PATHWAY	BIOCARTA_EDG1_PATHWAY		23	0.195911	0.632432	0.938819	1	1	3489	tags=35%, list=29%, signal=49%
BIOCARTA_TCR_PATHWAY	BIOCARTA_TCR_PATHWAY		29	0.18125	0.626244	0.970711	0.997887	1	3583	tags=31%, list=30%, signal=44%
BIOCARTA_BIOPEPTIDES_PATHWAY	BIOCARTA_BIOPEPTIDES_PATHWAY		30	0.170301	0.598131	0.995816	0.998438	1	3024	tags=30%, list=25%, signal=40%
BIOCARTA_HER2_PATHWAY	BIOCARTA_HER2_PATHWAY		17	0.190458	0.563883	0.972222	0.996069	1	2860	tags=29%, list=24%, signal=39%
BIOCARTA_BCR_PATHWAY	BIOCARTA_BCR_PATHWAY		23	0.159534	0.527076	0.987629	0.98915	1	1705	tags=13%, list=14%, signal=15%
BIOCARTA_DEATH_PATHWAY	BIOCARTA_DEATH_PATHWAY	Details ...	20	-0.549244	-1.65796	0.0143113	0.468089	0.5	1321	tags=35%, list=11%, signal=39%
BIOCARTA_HIVNEF_PATHWAY	BIOCARTA_HIVNEF_PATHWAY	Details ...	42	-0.407774	-1.50609	0.0132576	0.695124	0.87	2227	tags=36%, list=19%, signal=44%
BIOCARTA_TNFR1_PATHWAY	BIOCARTA_TNFR1_PATHWAY	Details ...	22	-0.470079	-1.46201	0.0651341	0.610655	0.937	2227	tags=36%, list=19%, signal=45%
BIOCARTA_FAS_PATHWAY	BIOCARTA_FAS_PATHWAY	Details ...	24	-0.408202	-1.32126	0.112963	1	0.998	2227	tags=29%, list=19%, signal=36%
BIOCARTA_CHEMICAL_PATHWAY	BIOCARTA_CHEMICAL_PATHWAY	Details ...	19	-0.417587	-1.26273	0.152778	1	1	1321	tags=37%, list=11%, signal=41%
BIOCARTA_NDKDYNAMIN_PATHWAY	BIOCARTA_NDKDYNAMIN_PATHWAY	Details ...	15	-0.439231	-1.2479	0.187856	0.962273	1	3743	tags=53%, list=31%, signal=78%
BIOCARTA_TFF_PATHWAY	BIOCARTA_TFF_PATHWAY	Details ...	20	-0.38632	-1.2021	0.236559	1	1	2790	tags=35%, list=23%, signal=46%
BIOCARTA_RHO_PATHWAY	BIOCARTA_RHO_PATHWAY	Details ...	30	-0.347255	-1.16306	0.248555	1	1	2443	tags=37%, list=20%, signal=46%
BIOCARTA_RAC1_PATHWAY	BIOCARTA_RAC1_PATHWAY	Details ...	21	-0.362335	-1.1365	0.293886	1	1	2790	tags=38%, list=23%, signal=50%
BIOCARTA_PGC1A_PATHWAY	BIOCARTA_PGC1A_PATHWAY	Details ...	20	-0.364024	-1.10074	0.324376	1	1	1228	tags=20%, list=10%, signal=22%
BIOCARTA_VEGF_PATHWAY	BIOCARTA_VEGF_PATHWAY	Details ...	27	-0.318098	-1.06881	0.359699	1	1	2942	tags=33%, list=25%, signal=44%
BIOCARTA_NO1_PATHWAY	BIOCARTA_NO1_PATHWAY	Details ...	23	-0.330408	-1.06682	0.325142	1	1	1577	tags=22%, list=13%, signal=25%
BIOCARTA_CDC42RAC_PATHWAY	BIOCARTA_CDC42RAC_PATHWAY	Details ...	15	-0.377394	-1.06379	0.368836	0.935561	1	1145	tags=27%, list=10%, signal=29%
BIOCARTA_ARAP_PATHWAY	BIOCARTA_ARAP_PATHWAY	Details ...	15	-0.346992	-1.0118	0.429644	1	1	1015	tags=20%, list=8%, signal=22%
BIOCARTA_TNFR2_PATHWAY	BIOCARTA_TNFR2_PATHWAY	Details ...	15	-0.35808	-0.990985	0.472169	1	1	3264	tags=47%, list=27%, signal=64%
BIOCARTA_GSK3_PATHWAY	BIOCARTA_GSK3_PATHWAY	Details ...	19	-0.311069	-0.947782	0.541219	1	1	688	tags=16%, list=6%, signal=17%
BIOCARTA_NFKB_PATHWAY	BIOCARTA_NFKB_PATHWAY	Details ...	16	-0.32347	-0.919706	0.584795	1	1	469	tags=13%, list=4%, signal=13%
BIOCARTA_CERAMIDE_PATHWAY	BIOCARTA_CERAMIDE_PATHWAY	Details ...	17	-0.306911	-0.899428	0.594488	1	1	861	tags=18%, list=7%, signal=19%
BIOCARTA_MCALPAIN_PATHWAY	BIOCARTA_MCALPAIN_PATHWAY	Details ...	20	-0.285289	-0.881404	0.617188	1	1	3187	tags=40%, list=27%, signal=54%
BIOCARTA_PTEN_PATHWAY	BIOCARTA_PTEN_PATHWAY	Details ...	16	-0.294305	-0.824511	0.692737	1	1	3322	tags=31%, list=28%, signal=43%
BIOCARTA_TOLL_PATHWAY	BIOCARTA_TOLL_PATHWAY		25	-0.249591	-0.820407	0.74122	1	1	688	tags=12%, list=6%, signal=13%
BIOCARTA_STRESS_PATHWAY	BIOCARTA_STRESS_PATHWAY		19	-0.27587	-0.813263	0.752345	1	1	345	tags=11%, list=3%, signal=11%
BIOCARTA_UCALPAIN_PATHWAY	BIOCARTA_UCALPAIN_PATHWAY		15	-0.287935	-0.813238	0.71619	1	1	3187	tags=33%, list=27%, signal=45%
BIOCARTA_ACTINY_PATHWAY	BIOCARTA_ACTINY_PATHWAY		18	-0.25924	-0.794423	0.78424	1	1	1638	tags=22%, list=14%, signal=26%
BIOCARTA_TPO_PATHWAY	BIOCARTA_TPO_PATHWAY		18	-0.260064	-0.790332	0.773438	1	1	2790	tags=28%, list=23%, signal=36%
BIOCARTA_HDAC_PATHWAY	BIOCARTA_HDAC_PATHWAY		21	-0.240115	-0.765554	0.792564	1	1	2790	tags=19%, list=23%, signal=25%
BIOCARTA_SPRY_PATHWAY	BIOCARTA_SPRY_PATHWAY		15	-0.274395	-0.764555	0.774704	0.99104	1	2288	tags=27%, list=19%, signal=33%
BIOCARTA_P38MAPK_PATHWAY	BIOCARTA_P38MAPK_PATHWAY		32	-0.218261	-0.744296	0.877289	0.9848	1	182	tags=6%, list=2%, signal=6%
BIOCARTA_ECM_PATHWAY	BIOCARTA_ECM_PATHWAY		22	-0.228711	-0.725187	0.847953	0.976843	1	3187	tags=36%, list=27%, signal=49%
BIOCARTA_KERATINOCYTE_PATHWAY	BIOCARTA_KERATINOCYTE_PATHWAY		35	-0.188397	-0.653591	0.942699	1	1	2950	tags=29%, list=25%, signal=38%
BIOCARTA_ERK5_PATHWAY	BIOCARTA_ERK5_PATHWAY		16	-0.2294	-0.65268	0.909091	0.989321	1	1190	tags=13%, list=10%, signal=14%
BIOCARTA_AKT_PATHWAY	BIOCARTA_AKT_PATHWAY		18	-0.214904	-0.64407	0.90566	0.964561	1	1190	tags=17%, list=10%, signal=18%
BIOCARTA_CREB_PATHWAY	BIOCARTA_CREB_PATHWAY		21	-0.201356	-0.625921	0.945631	0.948012	1	455	tags=10%, list=4%, signal=10%

## Sheet: Brain KEGG
KEGG report for hibernation vs. post-arousal in brain.
NAME	GS<br> follow link to MSigDB	GS DETAILS	SIZE	ES	NES	NOM p-val	FDR q-val	FWER p-val	RANK AT MAX	LEADING EDGE
KEGG_PROTEASOME	KEGG_PROTEASOME	Details ...	33	0.705252	2.53248	0	0	0	2460	tags=79%, list=21%, signal=99%
KEGG_TGF_BETA_SIGNALING_PATHWAY	KEGG_TGF_BETA_SIGNALING_PATHWAY	Details ...	54	0.446403	1.80841	0	0.0619662	0.13	4310	tags=65%, list=36%, signal=101%
KEGG_RIBOSOME	KEGG_RIBOSOME	Details ...	61	0.440086	1.79162	0.00209644	0.0503968	0.158	3754	tags=51%, list=31%, signal=74%
KEGG_HEDGEHOG_SIGNALING_PATHWAY	KEGG_HEDGEHOG_SIGNALING_PATHWAY	Details ...	29	0.511958	1.75932	0.00225225	0.0537434	0.219	2798	tags=48%, list=23%, signal=63%
KEGG_UBIQUITIN_MEDIATED_PROTEOLYSIS	KEGG_UBIQUITIN_MEDIATED_PROTEOLYSIS	Details ...	110	0.380475	1.74805	0	0.0478052	0.239	3204	tags=43%, list=27%, signal=58%
KEGG_THYROID_CANCER	KEGG_THYROID_CANCER	Details ...	23	0.49457	1.58811	0.0166667	0.160993	0.675	2782	tags=43%, list=23%, signal=57%
KEGG_JAK_STAT_SIGNALING_PATHWAY	KEGG_JAK_STAT_SIGNALING_PATHWAY	Details ...	65	0.381006	1.58756	0.00917431	0.138526	0.675	2509	tags=37%, list=21%, signal=46%
KEGG_RNA_POLYMERASE	KEGG_RNA_POLYMERASE	Details ...	22	0.472312	1.49892	0.0431211	0.228874	0.882	3083	tags=45%, list=26%, signal=61%
KEGG_BASAL_TRANSCRIPTION_FACTORS	KEGG_BASAL_TRANSCRIPTION_FACTORS	Details ...	27	0.420349	1.42703	0.0525164	0.332426	0.973	2379	tags=41%, list=20%, signal=51%
KEGG_PROTEIN_EXPORT	KEGG_PROTEIN_EXPORT	Details ...	20	0.455787	1.39208	0.0885312	0.375625	0.993	3683	tags=60%, list=31%, signal=87%
KEGG_DORSO_VENTRAL_AXIS_FORMATION	KEGG_DORSO_VENTRAL_AXIS_FORMATION	Details ...	16	0.46764	1.3726	0.110656	0.386318	0.996	2338	tags=38%, list=20%, signal=47%
KEGG_SPLICEOSOME	KEGG_SPLICEOSOME	Details ...	103	0.303075	1.35795	0.0269058	0.388923	0.998	2792	tags=35%, list=23%, signal=45%
KEGG_T_CELL_RECEPTOR_SIGNALING_PATHWAY	KEGG_T_CELL_RECEPTOR_SIGNALING_PATHWAY	Details ...	70	0.322327	1.35209	0.0457516	0.372748	0.998	1741	tags=26%, list=15%, signal=30%
KEGG_CHRONIC_MYELOID_LEUKEMIA	KEGG_CHRONIC_MYELOID_LEUKEMIA	Details ...	59	0.332309	1.34699	0.0682819	0.357722	0.999	2326	tags=34%, list=19%, signal=42%
KEGG_NEUROTROPHIN_SIGNALING_PATHWAY	KEGG_NEUROTROPHIN_SIGNALING_PATHWAY	Details ...	101	0.299877	1.34188	0.056872	0.343428	0.999	1759	tags=25%, list=15%, signal=29%
KEGG_ERBB_SIGNALING_PATHWAY	KEGG_ERBB_SIGNALING_PATHWAY	Details ...	74	0.308863	1.34012	0.0603248	0.325518	1	2139	tags=28%, list=18%, signal=34%
KEGG_CELL_CYCLE	KEGG_CELL_CYCLE	Details ...	88	0.308962	1.33304	0.0599078	0.318567	1	1868	tags=27%, list=16%, signal=32%
KEGG_B_CELL_RECEPTOR_SIGNALING_PATHWAY	KEGG_B_CELL_RECEPTOR_SIGNALING_PATHWAY	Details ...	56	0.29853	1.22897	0.135699	0.541936	1	3312	tags=38%, list=28%, signal=52%
KEGG_P53_SIGNALING_PATHWAY	KEGG_P53_SIGNALING_PATHWAY	Details ...	47	0.314922	1.21208	0.143777	0.566112	1	1277	tags=26%, list=11%, signal=28%
KEGG_RENAL_CELL_CARCINOMA	KEGG_RENAL_CELL_CARCINOMA	Details ...	61	0.291684	1.18934	0.190583	0.604097	1	2917	tags=31%, list=24%, signal=41%
KEGG_BLADDER_CANCER	KEGG_BLADDER_CANCER		30	0.337808	1.17524	0.23382	0.617438	1	1975	tags=30%, list=17%, signal=36%
KEGG_TYPE_II_DIABETES_MELLITUS	KEGG_TYPE_II_DIABETES_MELLITUS		34	0.319329	1.14482	0.266094	0.687943	1	2698	tags=32%, list=23%, signal=42%
KEGG_MAPK_SIGNALING_PATHWAY	KEGG_MAPK_SIGNALING_PATHWAY		187	0.230383	1.12874	0.17931	0.709375	1	2477	tags=25%, list=21%, signal=31%
KEGG_COLORECTAL_CANCER	KEGG_COLORECTAL_CANCER		55	0.283346	1.12691	0.247845	0.685601	1	2882	tags=35%, list=24%, signal=45%
KEGG_ACUTE_MYELOID_LEUKEMIA	KEGG_ACUTE_MYELOID_LEUKEMIA		48	0.295141	1.12214	0.279379	0.672425	1	2414	tags=31%, list=20%, signal=39%
KEGG_ADIPOCYTOKINE_SIGNALING_PATHWAY	KEGG_ADIPOCYTOKINE_SIGNALING_PATHWAY		55	0.279944	1.1123	0.27191	0.676257	1	2600	tags=29%, list=22%, signal=37%
KEGG_NON_SMALL_CELL_LUNG_CANCER	KEGG_NON_SMALL_CELL_LUNG_CANCER		44	0.295119	1.10788	0.251599	0.666144	1	2326	tags=32%, list=19%, signal=39%
KEGG_PATHWAYS_IN_CANCER	KEGG_PATHWAYS_IN_CANCER		224	0.213477	1.07889	0.230198	0.730035	1	2882	tags=28%, list=24%, signal=36%
KEGG_BASAL_CELL_CARCINOMA	KEGG_BASAL_CELL_CARCINOMA		32	0.301748	1.06542	0.346698	0.747386	1	2798	tags=31%, list=23%, signal=41%
KEGG_FC_GAMMA_R_MEDIATED_PHAGOCYTOSIS	KEGG_FC_GAMMA_R_MEDIATED_PHAGOCYTOSIS		77	0.248011	1.06048	0.342672	0.738447	1	1759	tags=21%, list=15%, signal=24%
KEGG_ADHERENS_JUNCTION	KEGG_ADHERENS_JUNCTION		63	0.248339	1.03413	0.368778	0.794849	1	3312	tags=33%, list=28%, signal=46%
KEGG_PYRIMIDINE_METABOLISM	KEGG_PYRIMIDINE_METABOLISM		71	0.245401	1.02314	0.427918	0.807145	1	3083	tags=32%, list=26%, signal=43%
KEGG_INSULIN_SIGNALING_PATHWAY	KEGG_INSULIN_SIGNALING_PATHWAY		108	0.223916	1.01721	0.401848	0.802853	1	1975	tags=23%, list=17%, signal=27%
KEGG_GAP_JUNCTION	KEGG_GAP_JUNCTION		72	0.235347	0.997443	0.447248	0.842419	1	1725	tags=19%, list=14%, signal=23%
KEGG_PANCREATIC_CANCER	KEGG_PANCREATIC_CANCER		59	0.2373	0.987407	0.493644	0.850492	1	3419	tags=37%, list=29%, signal=52%
KEGG_FC_EPSILON_RI_SIGNALING_PATHWAY	KEGG_FC_EPSILON_RI_SIGNALING_PATHWAY		49	0.254179	0.980523	0.479545	0.848967	1	1759	tags=22%, list=15%, signal=26%
KEGG_GNRH_SIGNALING_PATHWAY	KEGG_GNRH_SIGNALING_PATHWAY		65	0.236468	0.978657	0.474138	0.832482	1	1152	tags=17%, list=10%, signal=19%
KEGG_EPITHELIAL_CELL_SIGNALING_IN_HELICOBACTER_PYLORI_INFECTION	KEGG_EPITHELIAL_CELL_SIGNALING_IN_HELICOBACTER_PYLORI_INFECTION		53	0.24034	0.967232	0.509595	0.844461	1	2585	tags=25%, list=22%, signal=31%
KEGG_RNA_DEGRADATION	KEGG_RNA_DEGRADATION		48	0.241545	0.941582	0.563193	0.898351	1	2921	tags=33%, list=24%, signal=44%
KEGG_GLYCEROPHOSPHOLIPID_METABOLISM	KEGG_GLYCEROPHOSPHOLIPID_METABOLISM		60	0.223568	0.926979	0.593684	0.92127	1	3021	tags=35%, list=25%, signal=47%
KEGG_REGULATION_OF_ACTIN_CYTOSKELETON	KEGG_REGULATION_OF_ACTIN_CYTOSKELETON		160	0.191489	0.926741	0.656098	0.899335	1	2200	tags=22%, list=18%, signal=26%
KEGG_GLYCOSPHINGOLIPID_BIOSYNTHESIS_LACTO_AND_NEOLACTO_SERIES	KEGG_GLYCOSPHINGOLIPID_BIOSYNTHESIS_LACTO_AND_NEOLACTO_SERIES		15	0.318823	0.924461	0.580042	0.884224	1	2281	tags=27%, list=19%, signal=33%
KEGG_CYTOKINE_CYTOKINE_RECEPTOR_INTERACTION	KEGG_CYTOKINE_CYTOKINE_RECEPTOR_INTERACTION		68	0.218171	0.90722	0.636986	0.913214	1	2592	tags=25%, list=22%, signal=32%
KEGG_HEMATOPOIETIC_CELL_LINEAGE	KEGG_HEMATOPOIETIC_CELL_LINEAGE		30	0.259242	0.90707	0.603982	0.892771	1	2154	tags=27%, list=18%, signal=32%
KEGG_LONG_TERM_DEPRESSION	KEGG_LONG_TERM_DEPRESSION		50	0.230728	0.906756	0.633262	0.874083	1	1975	tags=20%, list=17%, signal=24%
KEGG_WNT_SIGNALING_PATHWAY	KEGG_WNT_SIGNALING_PATHWAY		99	0.199228	0.896885	0.72103	0.880412	1	3435	tags=31%, list=29%, signal=44%
KEGG_ENDOCYTOSIS	KEGG_ENDOCYTOSIS		148	0.187865	0.893329	0.746479	0.871398	1	3693	tags=37%, list=31%, signal=53%
KEGG_PROSTATE_CANCER	KEGG_PROSTATE_CANCER		73	0.208212	0.89016	0.697039	0.861225	1	2139	tags=22%, list=18%, signal=27%
KEGG_N_GLYCAN_BIOSYNTHESIS	KEGG_N_GLYCAN_BIOSYNTHESIS		40	0.23924	0.880043	0.640909	0.86837	1	3826	tags=45%, list=32%, signal=66%
KEGG_MELANOMA	KEGG_MELANOMA		44	0.224202	0.839196	0.75895	0.945411	1	1975	tags=23%, list=17%, signal=27%
KEGG_PATHOGENIC_ESCHERICHIA_COLI_INFECTION	KEGG_PATHOGENIC_ESCHERICHIA_COLI_INFECTION		41	0.226778	0.836782	0.755789	0.931854	1	1718	tags=20%, list=14%, signal=23%
KEGG_CHEMOKINE_SIGNALING_PATHWAY	KEGG_CHEMOKINE_SIGNALING_PATHWAY		101	0.181344	0.810494	0.884793	0.966994	1	3514	tags=30%, list=29%, signal=42%
KEGG_PROGESTERONE_MEDIATED_OOCYTE_MATURATION	KEGG_PROGESTERONE_MEDIATED_OOCYTE_MATURATION		63	0.196289	0.807839	0.845291	0.953424	1	2991	tags=30%, list=25%, signal=40%
KEGG_ENDOMETRIAL_CANCER	KEGG_ENDOMETRIAL_CANCER		47	0.207908	0.806291	0.829694	0.93889	1	2166	tags=23%, list=18%, signal=28%
KEGG_AXON_GUIDANCE	KEGG_AXON_GUIDANCE		105	0.165556	0.749462	0.964365	1	1	2031	tags=17%, list=17%, signal=20%
KEGG_MTOR_SIGNALING_PATHWAY	KEGG_MTOR_SIGNALING_PATHWAY		42	0.195891	0.740064	0.895196	1	1	3234	tags=31%, list=27%, signal=42%
KEGG_NOD_LIKE_RECEPTOR_SIGNALING_PATHWAY	KEGG_NOD_LIKE_RECEPTOR_SIGNALING_PATHWAY		37	0.200379	0.734506	0.875566	0.99396	1	3319	tags=35%, list=28%, signal=48%
KEGG_GLYCEROLIPID_METABOLISM	KEGG_GLYCEROLIPID_METABOLISM		33	0.194277	0.691593	0.935927	1	1	2949	tags=30%, list=25%, signal=40%
KEGG_PURINE_METABOLISM	KEGG_PURINE_METABOLISM		109	0.149532	0.68699	0.990719	1	1	3083	tags=25%, list=26%, signal=33%
KEGG_O_GLYCAN_BIOSYNTHESIS	KEGG_O_GLYCAN_BIOSYNTHESIS		19	0.215312	0.673036	0.896266	0.99787	1	3336	tags=42%, list=28%, signal=58%
KEGG_NOTCH_SIGNALING_PATHWAY	KEGG_NOTCH_SIGNALING_PATHWAY		39	0.180653	0.671267	0.95966	0.982449	1	3833	tags=41%, list=32%, signal=60%
KEGG_GLYCOSAMINOGLYCAN_BIOSYNTHESIS_HEPARAN_SULFATE	KEGG_GLYCOSAMINOGLYCAN_BIOSYNTHESIS_HEPARAN_SULFATE		21	0.214557	0.665454	0.917548	0.969779	1	1606	tags=19%, list=13%, signal=22%
KEGG_NEUROACTIVE_LIGAND_RECEPTOR_INTERACTION	KEGG_NEUROACTIVE_LIGAND_RECEPTOR_INTERACTION		111	0.111979	0.505884	1	0.996793	1	4307	tags=34%, list=36%, signal=53%
KEGG_CITRATE_CYCLE_TCA_CYCLE	KEGG_CITRATE_CYCLE_TCA_CYCLE	Details ...	24	-0.657686	-2.13397	0	0.00117105	0.001	3031	tags=71%, list=25%, signal=95%
KEGG_PROXIMAL_TUBULE_BICARBONATE_RECLAMATION	KEGG_PROXIMAL_TUBULE_BICARBONATE_RECLAMATION	Details ...	17	-0.681785	-2.0015	0.00194553	0.00532055	0.01	1614	tags=53%, list=13%, signal=61%
KEGG_ALANINE_ASPARTATE_AND_GLUTAMATE_METABOLISM	KEGG_ALANINE_ASPARTATE_AND_GLUTAMATE_METABOLISM	Details ...	23	-0.617063	-1.967	0.00191939	0.00574747	0.016	2367	tags=52%, list=20%, signal=65%
KEGG_NICOTINATE_AND_NICOTINAMIDE_METABOLISM	KEGG_NICOTINATE_AND_NICOTINAMIDE_METABOLISM	Details ...	16	-0.669338	-1.93381	0.0018622	0.00833797	0.03	1585	tags=50%, list=13%, signal=58%
KEGG_PYRUVATE_METABOLISM	KEGG_PYRUVATE_METABOLISM	Details ...	29	-0.558671	-1.91366	0	0.00834957	0.038	3676	tags=48%, list=31%, signal=70%
KEGG_TYROSINE_METABOLISM	KEGG_TYROSINE_METABOLISM	Details ...	20	-0.611686	-1.89921	0	0.00891814	0.049	2263	tags=50%, list=19%, signal=62%
KEGG_DRUG_METABOLISM_CYTOCHROME_P450	KEGG_DRUG_METABOLISM_CYTOCHROME_P450	Details ...	23	-0.581178	-1.86168	0.00393701	0.0100896	0.065	1290	tags=30%, list=11%, signal=34%
KEGG_VALINE_LEUCINE_AND_ISOLEUCINE_DEGRADATION	KEGG_VALINE_LEUCINE_AND_ISOLEUCINE_DEGRADATION	Details ...	35	-0.512576	-1.80344	0	0.018632	0.131	2722	tags=51%, list=23%, signal=66%
KEGG_PARKINSONS_DISEASE	KEGG_PARKINSONS_DISEASE	Details ...	79	-0.432236	-1.78052	0	0.0222877	0.171	3659	tags=49%, list=31%, signal=71%
KEGG_COMPLEMENT_AND_COAGULATION_CASCADES	KEGG_COMPLEMENT_AND_COAGULATION_CASCADES	Details ...	31	-0.508234	-1.73989	0.00929368	0.0326444	0.262	2674	tags=52%, list=22%, signal=66%
KEGG_PEROXISOME	KEGG_PEROXISOME	Details ...	65	-0.433379	-1.73063	0.00174216	0.0328561	0.288	2885	tags=45%, list=24%, signal=58%
KEGG_ALZHEIMERS_DISEASE	KEGG_ALZHEIMERS_DISEASE	Details ...	110	-0.394699	-1.72292	0	0.033577	0.313	4360	tags=60%, list=36%, signal=94%
KEGG_GLYCINE_SERINE_AND_THREONINE_METABOLISM	KEGG_GLYCINE_SERINE_AND_THREONINE_METABOLISM	Details ...	25	-0.533494	-1.71242	0.0037037	0.0340737	0.336	3094	tags=64%, list=26%, signal=86%
KEGG_CELL_ADHESION_MOLECULES_CAMS	KEGG_CELL_ADHESION_MOLECULES_CAMS	Details ...	63	-0.424066	-1.69572	0	0.0365776	0.377	2967	tags=40%, list=25%, signal=52%
KEGG_PROPANOATE_METABOLISM	KEGG_PROPANOATE_METABOLISM	Details ...	24	-0.503944	-1.64451	0.0166052	0.0539275	0.511	2815	tags=46%, list=24%, signal=60%
KEGG_OXIDATIVE_PHOSPHORYLATION	KEGG_OXIDATIVE_PHOSPHORYLATION	Details ...	78	-0.383486	-1.60907	0.00728597	0.0662595	0.612	4733	tags=64%, list=40%, signal=105%
KEGG_CARDIAC_MUSCLE_CONTRACTION	KEGG_CARDIAC_MUSCLE_CONTRACTION	Details ...	52	-0.410031	-1.58506	0.00905797	0.0771604	0.683	3659	tags=46%, list=31%, signal=66%
KEGG_SELENOAMINO_ACID_METABOLISM	KEGG_SELENOAMINO_ACID_METABOLISM	Details ...	21	-0.506331	-1.55569	0.0368217	0.0915113	0.781	2503	tags=48%, list=21%, signal=60%
KEGG_AMINO_SUGAR_AND_NUCLEOTIDE_SUGAR_METABOLISM	KEGG_AMINO_SUGAR_AND_NUCLEOTIDE_SUGAR_METABOLISM	Details ...	35	-0.447723	-1.55524	0.011236	0.0870364	0.783	2906	tags=49%, list=24%, signal=64%
KEGG_ECM_RECEPTOR_INTERACTION	KEGG_ECM_RECEPTOR_INTERACTION	Details ...	64	-0.374915	-1.5095	0.0116861	0.120743	0.893	4313	tags=53%, list=36%, signal=83%
KEGG_GLYCOLYSIS_GLUCONEOGENESIS	KEGG_GLYCOLYSIS_GLUCONEOGENESIS		32	-0.423697	-1.47377	0.0532319	0.146696	0.948	1706	tags=25%, list=14%, signal=29%
KEGG_HISTIDINE_METABOLISM	KEGG_HISTIDINE_METABOLISM		16	-0.516974	-1.47306	0.0730337	0.140879	0.949	1324	tags=31%, list=11%, signal=35%
KEGG_ARRHYTHMOGENIC_RIGHT_VENTRICULAR_CARDIOMYOPATHY_ARVC	KEGG_ARRHYTHMOGENIC_RIGHT_VENTRICULAR_CARDIOMYOPATHY_ARVC		64	-0.369645	-1.4711	0.0239411	0.13639	0.952	3232	tags=39%, list=27%, signal=53%
KEGG_RETINOL_METABOLISM	KEGG_RETINOL_METABOLISM		22	-0.462188	-1.44995	0.0451977	0.152744	0.969	4220	tags=59%, list=35%, signal=91%
KEGG_PENTOSE_PHOSPHATE_PATHWAY	KEGG_PENTOSE_PHOSPHATE_PATHWAY		21	-0.46571	-1.42271	0.0741445	0.175595	0.984	1526	tags=33%, list=13%, signal=38%
KEGG_GALACTOSE_METABOLISM	KEGG_GALACTOSE_METABOLISM		18	-0.477458	-1.42037	0.0770751	0.17148	0.986	3050	tags=44%, list=25%, signal=60%
KEGG_BUTANOATE_METABOLISM	KEGG_BUTANOATE_METABOLISM		23	-0.452371	-1.41616	0.0826923	0.169145	0.986	2673	tags=43%, list=22%, signal=56%
KEGG_ETHER_LIPID_METABOLISM	KEGG_ETHER_LIPID_METABOLISM		21	-0.451912	-1.40835	0.0661765	0.171755	0.989	2190	tags=38%, list=18%, signal=47%
KEGG_STEROID_BIOSYNTHESIS	KEGG_STEROID_BIOSYNTHESIS		15	-0.489198	-1.40621	0.0917782	0.168063	0.99	3891	tags=60%, list=33%, signal=89%
KEGG_CYSTEINE_AND_METHIONINE_METABOLISM	KEGG_CYSTEINE_AND_METHIONINE_METABOLISM		25	-0.428587	-1.39558	0.0915888	0.175086	0.993	2841	tags=40%, list=24%, signal=52%
KEGG_ARGININE_AND_PROLINE_METABOLISM	KEGG_ARGININE_AND_PROLINE_METABOLISM		32	-0.403723	-1.37451	0.0989209	0.193267	0.996	2364	tags=41%, list=20%, signal=50%
KEGG_STARCH_AND_SUCROSE_METABOLISM	KEGG_STARCH_AND_SUCROSE_METABOLISM		20	-0.431585	-1.32676	0.113095	0.252943	0.999	1780	tags=40%, list=15%, signal=47%
KEGG_MISMATCH_REPAIR	KEGG_MISMATCH_REPAIR		18	-0.451111	-1.31952	0.124535	0.256222	1	2097	tags=33%, list=18%, signal=40%
KEGG_DILATED_CARDIOMYOPATHY	KEGG_DILATED_CARDIOMYOPATHY		71	-0.318846	-1.31219	0.0769231	0.259342	1	3232	tags=34%, list=27%, signal=46%
KEGG_PRION_DISEASES	KEGG_PRION_DISEASES		20	-0.432096	-1.31077	0.149057	0.254076	1	1686	tags=35%, list=14%, signal=41%
KEGG_APOPTOSIS	KEGG_APOPTOSIS		55	-0.318532	-1.24644	0.136116	0.355613	1	1321	tags=22%, list=11%, signal=24%
KEGG_ALDOSTERONE_REGULATED_SODIUM_REABSORPTION	KEGG_ALDOSTERONE_REGULATED_SODIUM_REABSORPTION		29	-0.366761	-1.24486	0.165746	0.349059	1	3499	tags=45%, list=29%, signal=63%
KEGG_HYPERTROPHIC_CARDIOMYOPATHY_HCM	KEGG_HYPERTROPHIC_CARDIOMYOPATHY_HCM		68	-0.307792	-1.23912	0.115596	0.35047	1	3232	tags=34%, list=27%, signal=46%
KEGG_SYSTEMIC_LUPUS_ERYTHEMATOSUS	KEGG_SYSTEMIC_LUPUS_ERYTHEMATOSUS		26	-0.381025	-1.23634	0.188867	0.346889	1	3292	tags=46%, list=28%, signal=64%
KEGG_ANTIGEN_PROCESSING_AND_PRESENTATION	KEGG_ANTIGEN_PROCESSING_AND_PRESENTATION		25	-0.369042	-1.20448	0.187023	0.40153	1	2457	tags=36%, list=21%, signal=45%
KEGG_OLFACTORY_TRANSDUCTION	KEGG_OLFACTORY_TRANSDUCTION		15	-0.421563	-1.1924	0.232877	0.416132	1	455	tags=20%, list=4%, signal=21%
KEGG_REGULATION_OF_AUTOPHAGY	KEGG_REGULATION_OF_AUTOPHAGY		17	-0.406622	-1.1921	0.21978	0.406499	1	1978	tags=29%, list=17%, signal=35%
KEGG_METABOLISM_OF_XENOBIOTICS_BY_CYTOCHROME_P450	KEGG_METABOLISM_OF_XENOBIOTICS_BY_CYTOCHROME_P450		20	-0.377021	-1.1703	0.244782	0.445588	1	3868	tags=40%, list=32%, signal=59%
KEGG_HUNTINGTONS_DISEASE	KEGG_HUNTINGTONS_DISEASE		126	-0.25583	-1.15727	0.176991	0.464713	1	3833	tags=43%, list=32%, signal=62%
KEGG_BETA_ALANINE_METABOLISM	KEGG_BETA_ALANINE_METABOLISM		16	-0.399686	-1.13893	0.288235	0.494428	1	2735	tags=44%, list=23%, signal=57%
KEGG_GLYCOSYLPHOSPHATIDYLINOSITOL_GPI_ANCHOR_BIOSYNTHESIS	KEGG_GLYCOSYLPHOSPHATIDYLINOSITOL_GPI_ANCHOR_BIOSYNTHESIS		20	-0.362551	-1.1263	0.301498	0.513961	1	2736	tags=45%, list=23%, signal=58%
KEGG_TRYPTOPHAN_METABOLISM	KEGG_TRYPTOPHAN_METABOLISM		24	-0.34501	-1.11919	0.300578	0.519038	1	735	tags=17%, list=6%, signal=18%
KEGG_FRUCTOSE_AND_MANNOSE_METABOLISM	KEGG_FRUCTOSE_AND_MANNOSE_METABOLISM		27	-0.333526	-1.11857	0.302026	0.509939	1	2906	tags=33%, list=24%, signal=44%
KEGG_DRUG_METABOLISM_OTHER_ENZYMES	KEGG_DRUG_METABOLISM_OTHER_ENZYMES		21	-0.360637	-1.11363	0.299814	0.510457	1	3558	tags=43%, list=30%, signal=61%
KEGG_HOMOLOGOUS_RECOMBINATION	KEGG_HOMOLOGOUS_RECOMBINATION		17	-0.38052	-1.11288	0.304104	0.501822	1	1587	tags=35%, list=13%, signal=41%
KEGG_INOSITOL_PHOSPHATE_METABOLISM	KEGG_INOSITOL_PHOSPHATE_METABOLISM		48	-0.288472	-1.08586	0.309392	0.554985	1	3502	tags=35%, list=29%, signal=50%
KEGG_CALCIUM_SIGNALING_PATHWAY	KEGG_CALCIUM_SIGNALING_PATHWAY		109	-0.243505	-1.07462	0.303777	0.571512	1	3773	tags=35%, list=32%, signal=50%
KEGG_ABC_TRANSPORTERS	KEGG_ABC_TRANSPORTERS		29	-0.318735	-1.06975	0.349353	0.573664	1	1873	tags=28%, list=16%, signal=33%
KEGG_TOLL_LIKE_RECEPTOR_SIGNALING_PATHWAY	KEGG_TOLL_LIKE_RECEPTOR_SIGNALING_PATHWAY		57	-0.272916	-1.06136	0.345521	0.583737	1	1190	tags=18%, list=10%, signal=19%
KEGG_AMYOTROPHIC_LATERAL_SCLEROSIS_ALS	KEGG_AMYOTROPHIC_LATERAL_SCLEROSIS_ALS		41	-0.288014	-1.05549	0.371534	0.58682	1	3718	tags=46%, list=31%, signal=67%
KEGG_FOCAL_ADHESION	KEGG_FOCAL_ADHESION		162	-0.225296	-1.05214	0.327645	0.584611	1	3229	tags=31%, list=27%, signal=42%
KEGG_FATTY_ACID_METABOLISM	KEGG_FATTY_ACID_METABOLISM		31	-0.304365	-1.04849	0.382562	0.582673	1	3690	tags=45%, list=31%, signal=65%
KEGG_PHOSPHATIDYLINOSITOL_SIGNALING_SYSTEM	KEGG_PHOSPHATIDYLINOSITOL_SIGNALING_SYSTEM		64	-0.253142	-0.998946	0.45781	0.697331	1	3502	tags=34%, list=29%, signal=48%
KEGG_RIG_I_LIKE_RECEPTOR_SIGNALING_PATHWAY	KEGG_RIG_I_LIKE_RECEPTOR_SIGNALING_PATHWAY		41	-0.265364	-0.978063	0.514451	0.739335	1	917	tags=15%, list=8%, signal=16%
KEGG_NUCLEOTIDE_EXCISION_REPAIR	KEGG_NUCLEOTIDE_EXCISION_REPAIR		37	-0.276505	-0.974535	0.516729	0.736693	1	1939	tags=22%, list=16%, signal=26%
KEGG_SNARE_INTERACTIONS_IN_VESICULAR_TRANSPORT	KEGG_SNARE_INTERACTIONS_IN_VESICULAR_TRANSPORT		30	-0.284157	-0.971359	0.487805	0.732887	1	3412	tags=43%, list=29%, signal=60%
KEGG_AMINOACYL_TRNA_BIOSYNTHESIS	KEGG_AMINOACYL_TRNA_BIOSYNTHESIS		38	-0.269689	-0.969086	0.49904	0.726897	1	3204	tags=37%, list=27%, signal=50%
KEGG_BASE_EXCISION_REPAIR	KEGG_BASE_EXCISION_REPAIR		22	-0.307516	-0.961181	0.513863	0.735203	1	1436	tags=23%, list=12%, signal=26%
KEGG_PPAR_SIGNALING_PATHWAY	KEGG_PPAR_SIGNALING_PATHWAY		46	-0.249751	-0.94242	0.545627	0.772359	1	1465	tags=20%, list=12%, signal=22%
KEGG_CYTOSOLIC_DNA_SENSING_PATHWAY	KEGG_CYTOSOLIC_DNA_SENSING_PATHWAY		23	-0.287571	-0.923908	0.580897	0.806859	1	727	tags=13%, list=6%, signal=14%
KEGG_ARACHIDONIC_ACID_METABOLISM	KEGG_ARACHIDONIC_ACID_METABOLISM		19	-0.302274	-0.916422	0.552585	0.81371	1	2060	tags=26%, list=17%, signal=32%
KEGG_VIRAL_MYOCARDITIS	KEGG_VIRAL_MYOCARDITIS		42	-0.248667	-0.908718	0.608286	0.820662	1	4380	tags=45%, list=37%, signal=71%
KEGG_LEISHMANIA_INFECTION	KEGG_LEISHMANIA_INFECTION		36	-0.254478	-0.893598	0.636861	0.846765	1	2231	tags=25%, list=19%, signal=31%
KEGG_BIOSYNTHESIS_OF_UNSATURATED_FATTY_ACIDS	KEGG_BIOSYNTHESIS_OF_UNSATURATED_FATTY_ACIDS		19	-0.296408	-0.881645	0.637868	0.863591	1	2666	tags=32%, list=22%, signal=41%
KEGG_GLYCOSAMINOGLYCAN_BIOSYNTHESIS_CHONDROITIN_SULFATE	KEGG_GLYCOSAMINOGLYCAN_BIOSYNTHESIS_CHONDROITIN_SULFATE		18	-0.294533	-0.86844	0.629063	0.88283	1	815	tags=17%, list=7%, signal=18%
KEGG_LYSINE_DEGRADATION	KEGG_LYSINE_DEGRADATION		38	-0.241144	-0.863462	0.687861	0.881092	1	1191	tags=16%, list=10%, signal=17%
KEGG_GLYCOSAMINOGLYCAN_DEGRADATION	KEGG_GLYCOSAMINOGLYCAN_DEGRADATION		15	-0.304522	-0.857085	0.655642	0.883784	1	568	tags=13%, list=5%, signal=14%
KEGG_VEGF_SIGNALING_PATHWAY	KEGG_VEGF_SIGNALING_PATHWAY		53	-0.2174	-0.842468	0.782765	0.903857	1	1190	tags=13%, list=10%, signal=15%
KEGG_GLIOMA	KEGG_GLIOMA		51	-0.217545	-0.840259	0.76867	0.896311	1	2288	tags=25%, list=19%, signal=31%
KEGG_VASCULAR_SMOOTH_MUSCLE_CONTRACTION	KEGG_VASCULAR_SMOOTH_MUSCLE_CONTRACTION		74	-0.202513	-0.815047	0.807971	0.933603	1	2514	tags=26%, list=21%, signal=32%
KEGG_TIGHT_JUNCTION	KEGG_TIGHT_JUNCTION		91	-0.188723	-0.808239	0.864286	0.934171	1	2901	tags=24%, list=24%, signal=32%
KEGG_DNA_REPLICATION	KEGG_DNA_REPLICATION		25	-0.249582	-0.804496	0.765125	0.929212	1	1131	tags=16%, list=9%, signal=18%
KEGG_MELANOGENESIS	KEGG_MELANOGENESIS		60	-0.200941	-0.788816	0.847015	0.943312	1	3541	tags=35%, list=30%, signal=49%
KEGG_PORPHYRIN_AND_CHLOROPHYLL_METABOLISM	KEGG_PORPHYRIN_AND_CHLOROPHYLL_METABOLISM		21	-0.255012	-0.784899	0.777989	0.937643	1	1098	tags=19%, list=9%, signal=21%
KEGG_VIBRIO_CHOLERAE_INFECTION	KEGG_VIBRIO_CHOLERAE_INFECTION		39	-0.208476	-0.758081	0.8625	0.966209	1	2256	tags=23%, list=19%, signal=28%
KEGG_SMALL_CELL_LUNG_CANCER	KEGG_SMALL_CELL_LUNG_CANCER		64	-0.188968	-0.754721	0.921147	0.958825	1	3033	tags=31%, list=25%, signal=42%
KEGG_SPHINGOLIPID_METABOLISM	KEGG_SPHINGOLIPID_METABOLISM		34	-0.210145	-0.73978	0.870722	0.965405	1	443	tags=9%, list=4%, signal=9%
KEGG_NATURAL_KILLER_CELL_MEDIATED_CYTOTOXICITY	KEGG_NATURAL_KILLER_CELL_MEDIATED_CYTOTOXICITY		58	-0.187471	-0.735055	0.920223	0.958971	1	2526	tags=21%, list=21%, signal=26%
KEGG_GLUTATHIONE_METABOLISM	KEGG_GLUTATHIONE_METABOLISM		32	-0.208957	-0.727894	0.871841	0.955473	1	3486	tags=34%, list=29%, signal=48%
KEGG_OOCYTE_MEIOSIS	KEGG_OOCYTE_MEIOSIS		71	-0.178234	-0.726305	0.95438	0.945863	1	3784	tags=35%, list=32%, signal=51%
KEGG_LEUKOCYTE_TRANSENDOTHELIAL_MIGRATION	KEGG_LEUKOCYTE_TRANSENDOTHELIAL_MIGRATION		82	-0.172298	-0.707379	0.964222	0.952993	1	2942	tags=24%, list=25%, signal=32%
KEGG_LYSOSOME	KEGG_LYSOSOME		96	-0.152518	-0.649676	0.989228	0.98348	1	721	tags=7%, list=6%, signal=8%
KEGG_VASOPRESSIN_REGULATED_WATER_REABSORPTION	KEGG_VASOPRESSIN_REGULATED_WATER_REABSORPTION		33	-0.183094	-0.632826	0.971223	0.980977	1	3704	tags=30%, list=31%, signal=44%
KEGG_LONG_TERM_POTENTIATION	KEGG_LONG_TERM_POTENTIATION		54	-0.149978	-0.582245	0.992819	0.986161	1	3768	tags=33%, list=32%, signal=48%

## Sheet: Brain Reactome
Reactome report for hibernation vs. post-arousal in brain.
NAME	GS<br> follow link to MSigDB	GS DETAILS	SIZE	ES	NES	NOM p-val	FDR q-val	FWER p-val	RANK AT MAX	LEADING EDGE
REACTOME_P53_DEPENDENT_G1_DNA_DAMAGE_RESPONSE	REACTOME_P53_DEPENDENT_G1_DNA_DAMAGE_RESPONSE	Details ...	44	0.694511	2.70661	0	0	0	2460	tags=75%, list=21%, signal=94%
REACTOME_P53_INDEPENDENT_G1_S_DNA_DAMAGE_CHECKPOINT	REACTOME_P53_INDEPENDENT_G1_S_DNA_DAMAGE_CHECKPOINT	Details ...	40	0.710947	2.65056	0	0	0	2460	tags=78%, list=21%, signal=97%
REACTOME_DESTABILIZATION_OF_MRNA_BY_AUF1_HNRNP_D0	REACTOME_DESTABILIZATION_OF_MRNA_BY_AUF1_HNRNP_D0	Details ...	41	0.709016	2.64853	0	0	0	2460	tags=73%, list=21%, signal=92%
REACTOME_VIF_MEDIATED_DEGRADATION_OF_APOBEC3G	REACTOME_VIF_MEDIATED_DEGRADATION_OF_APOBEC3G	Details ...	40	0.709284	2.64709	0	0	0	2460	tags=73%, list=21%, signal=91%
REACTOME_REGULATION_OF_ORNITHINE_DECARBOXYLASE_ODC	REACTOME_REGULATION_OF_ORNITHINE_DECARBOXYLASE_ODC	Details ...	39	0.707838	2.63425	0	0	0	2460	tags=77%, list=21%, signal=97%
REACTOME_CDK_MEDIATED_PHOSPHORYLATION_AND_REMOVAL_OF_CDC6	REACTOME_CDK_MEDIATED_PHOSPHORYLATION_AND_REMOVAL_OF_CDC6	Details ...	37	0.716526	2.60922	0	0	0	2460	tags=78%, list=21%, signal=98%
REACTOME_CDT1_ASSOCIATION_WITH_THE_CDC6_ORC_ORIGIN_COMPLEX	REACTOME_CDT1_ASSOCIATION_WITH_THE_CDC6_ORC_ORIGIN_COMPLEX	Details ...	41	0.684047	2.60541	0	0	0	2460	tags=71%, list=21%, signal=89%
REACTOME_REGULATION_OF_MRNA_STABILITY_BY_PROTEINS_THAT_BIND_AU_RICH_ELEMENTS	REACTOME_REGULATION_OF_MRNA_STABILITY_BY_PROTEINS_THAT_BIND_AU_RICH_ELEMENTS	Details ...	64	0.634486	2.59451	0	0	0	2460	tags=56%, list=21%, signal=70%
REACTOME_AUTODEGRADATION_OF_THE_E3_UBIQUITIN_LIGASE_COP1	REACTOME_AUTODEGRADATION_OF_THE_E3_UBIQUITIN_LIGASE_COP1	Details ...	39	0.70652	2.58117	0	0	0	2460	tags=77%, list=21%, signal=97%
REACTOME_CYCLIN_E_ASSOCIATED_EVENTS_DURING_G1_S_TRANSITION_	REACTOME_CYCLIN_E_ASSOCIATED_EVENTS_DURING_G1_S_TRANSITION_	Details ...	49	0.659166	2.57213	0	0	0	2460	tags=69%, list=21%, signal=87%
REACTOME_SCFSKP2_MEDIATED_DEGRADATION_OF_P27_P21	REACTOME_SCFSKP2_MEDIATED_DEGRADATION_OF_P27_P21	Details ...	41	0.689043	2.57067	0	0	0	2460	tags=73%, list=21%, signal=92%
REACTOME_SCF_BETA_TRCP_MEDIATED_DEGRADATION_OF_EMI1	REACTOME_SCF_BETA_TRCP_MEDIATED_DEGRADATION_OF_EMI1	Details ...	39	0.682399	2.56228	0	0	0	2460	tags=72%, list=21%, signal=90%
REACTOME_ACTIVATION_OF_NF_KAPPAB_IN_B_CELLS	REACTOME_ACTIVATION_OF_NF_KAPPAB_IN_B_CELLS	Details ...	51	0.621884	2.50239	0	0	0	2585	tags=63%, list=22%, signal=80%
REACTOME_ASSEMBLY_OF_THE_PRE_REPLICATIVE_COMPLEX	REACTOME_ASSEMBLY_OF_THE_PRE_REPLICATIVE_COMPLEX	Details ...	46	0.635812	2.49093	0	0	0	2460	tags=67%, list=21%, signal=85%
REACTOME_CROSS_PRESENTATION_OF_SOLUBLE_EXOGENOUS_ANTIGENS_ENDOSOMES	REACTOME_CROSS_PRESENTATION_OF_SOLUBLE_EXOGENOUS_ANTIGENS_ENDOSOMES	Details ...	36	0.684211	2.49072	0	0	0	2460	tags=78%, list=21%, signal=98%
REACTOME_M_G1_TRANSITION	REACTOME_M_G1_TRANSITION	Details ...	54	0.616277	2.48219	0	0	0	2460	tags=67%, list=21%, signal=84%
REACTOME_AUTODEGRADATION_OF_CDH1_BY_CDH1_APC_C	REACTOME_AUTODEGRADATION_OF_CDH1_BY_CDH1_APC_C	Details ...	48	0.63556	2.47802	0	0	0	2460	tags=60%, list=21%, signal=76%
REACTOME_SIGNALING_BY_WNT	REACTOME_SIGNALING_BY_WNT	Details ...	51	0.625381	2.44349	0	0	0	2542	tags=61%, list=21%, signal=77%
REACTOME_ER_PHAGOSOME_PATHWAY	REACTOME_ER_PHAGOSOME_PATHWAY	Details ...	44	0.63562	2.43165	0	0	0	2460	tags=66%, list=21%, signal=83%
REACTOME_ORC1_REMOVAL_FROM_CHROMATIN	REACTOME_ORC1_REMOVAL_FROM_CHROMATIN	Details ...	49	0.621636	2.41147	0	0	0	2460	tags=65%, list=21%, signal=82%
REACTOME_APC_C_CDH1_MEDIATED_DEGRADATION_OF_CDC20_AND_OTHER_APC_C_CDH1_TARGETED_PROTEINS_IN_LATE_MITOSIS_EARLY_G1	REACTOME_APC_C_CDH1_MEDIATED_DEGRADATION_OF_CDC20_AND_OTHER_APC_C_CDH1_TARGETED_PROTEINS_IN_LATE_MITOSIS_EARLY_G1		50	0.614303	2.40973	0	0	0	2460	tags=58%, list=21%, signal=73%
REACTOME_METABOLISM_OF_MRNA	REACTOME_METABOLISM_OF_MRNA		163	0.494009	2.39829	0	0	0	3542	tags=56%, list=30%, signal=78%
REACTOME_REGULATION_OF_MITOTIC_CELL_CYCLE	REACTOME_REGULATION_OF_MITOTIC_CELL_CYCLE		58	0.585943	2.37043	0	5.61873e-05	0.001	2460	tags=55%, list=21%, signal=69%
REACTOME_METABOLISM_OF_RNA	REACTOME_METABOLISM_OF_RNA		201	0.475301	2.35152	0	5.38462e-05	0.001	3542	tags=55%, list=30%, signal=76%
REACTOME_APC_C_CDC20_MEDIATED_DEGRADATION_OF_MITOTIC_PROTEINS	REACTOME_APC_C_CDC20_MEDIATED_DEGRADATION_OF_MITOTIC_PROTEINS		53	0.594138	2.34285	0	0.000103385	0.002	2460	tags=57%, list=21%, signal=71%
REACTOME_SYNTHESIS_OF_DNA	REACTOME_SYNTHESIS_OF_DNA		65	0.554866	2.31717	0	9.94083e-05	0.002	2460	tags=55%, list=21%, signal=69%
REACTOME_MITOTIC_M_M_G1_PHASES	REACTOME_MITOTIC_M_M_G1_PHASES		110	0.504137	2.30031	0	9.57265e-05	0.002	2864	tags=55%, list=24%, signal=72%
REACTOME_MITOTIC_G1_G1_S_PHASES	REACTOME_MITOTIC_G1_G1_S_PHASES		90	0.51224	2.27296	0	9.23077e-05	0.002	2460	tags=54%, list=21%, signal=68%
REACTOME_DOWNSTREAM_SIGNALING_EVENTS_OF_B_CELL_RECEPTOR_BCR	REACTOME_DOWNSTREAM_SIGNALING_EVENTS_OF_B_CELL_RECEPTOR_BCR		79	0.52419	2.24306	0	0.000224849	0.005	2615	tags=52%, list=22%, signal=66%
REACTOME_NONSENSE_MEDIATED_DECAY_ENHANCED_BY_THE_EXON_JUNCTION_COMPLEX	REACTOME_NONSENSE_MEDIATED_DECAY_ENHANCED_BY_THE_EXON_JUNCTION_COMPLEX		79	0.510962	2.22298	0	0.000311846	0.007	3836	tags=57%, list=32%, signal=83%
REACTOME_G1_S_TRANSITION	REACTOME_G1_S_TRANSITION		75	0.526117	2.21932	0	0.000301786	0.007	2460	tags=55%, list=21%, signal=68%
REACTOME_S_PHASE	REACTOME_S_PHASE		77	0.523176	2.21773	0	0.000292356	0.007	2460	tags=52%, list=21%, signal=65%
REACTOME_ANTIGEN_PROCESSING_UBIQUITINATION_PROTEASOME_DEGRADATION	REACTOME_ANTIGEN_PROCESSING_UBIQUITINATION_PROTEASOME_DEGRADATION		156	0.446547	2.15766	0	0.000449536	0.011	2491	tags=41%, list=21%, signal=51%
REACTOME_3_UTR_MEDIATED_TRANSLATIONAL_REGULATION	REACTOME_3_UTR_MEDIATED_TRANSLATIONAL_REGULATION		80	0.49213	2.14797	0	0.000436315	0.011	3754	tags=52%, list=31%, signal=76%
REACTOME_DNA_REPLICATION	REACTOME_DNA_REPLICATION		124	0.466399	2.14678	0	0.000423848	0.011	2864	tags=51%, list=24%, signal=66%
REACTOME_REGULATION_OF_APOPTOSIS	REACTOME_REGULATION_OF_APOPTOSIS		46	0.563976	2.14318	0	0.000412075	0.011	2615	tags=65%, list=22%, signal=83%
REACTOME_HOST_INTERACTIONS_OF_HIV_FACTORS	REACTOME_HOST_INTERACTIONS_OF_HIV_FACTORS		98	0.483013	2.13093	0	0.000469846	0.013	2460	tags=46%, list=21%, signal=57%
REACTOME_HIV_INFECTION	REACTOME_HIV_INFECTION		161	0.440056	2.12026	0	0.000564254	0.016	3201	tags=49%, list=27%, signal=66%
REACTOME_ANTIGEN_PROCESSING_CROSS_PRESENTATION	REACTOME_ANTIGEN_PROCESSING_CROSS_PRESENTATION		55	0.5279	2.10318	0	0.000651653	0.019	2460	tags=55%, list=21%, signal=68%
REACTOME_TRANSLATION	REACTOME_TRANSLATION		117	0.455112	2.07586	0	0.00080367	0.024	3954	tags=56%, list=33%, signal=83%
REACTOME_SIGNALING_BY_THE_B_CELL_RECEPTOR_BCR	REACTOME_SIGNALING_BY_THE_B_CELL_RECEPTOR_BCR		99	0.465863	2.06651	0	0.000884982	0.027	3601	tags=60%, list=30%, signal=85%
REACTOME_CELL_CYCLE_CHECKPOINTS	REACTOME_CELL_CYCLE_CHECKPOINTS		87	0.474693	2.0585	0	0.000898197	0.028	2460	tags=48%, list=21%, signal=60%
REACTOME_SRP_DEPENDENT_COTRANSLATIONAL_PROTEIN_TARGETING_TO_MEMBRANE	REACTOME_SRP_DEPENDENT_COTRANSLATIONAL_PROTEIN_TARGETING_TO_MEMBRANE		82	0.470694	2.0222	0	0.00148265	0.046	3902	tags=56%, list=33%, signal=83%
REACTOME_CLASS_I_MHC_MEDIATED_ANTIGEN_PROCESSING_PRESENTATION	REACTOME_CLASS_I_MHC_MEDIATED_ANTIGEN_PROCESSING_PRESENTATION		183	0.40218	1.97292	0	0.00244186	0.076	2491	tags=37%, list=21%, signal=46%
REACTOME_INFLUENZA_VIRAL_RNA_TRANSCRIPTION_AND_REPLICATION	REACTOME_INFLUENZA_VIRAL_RNA_TRANSCRIPTION_AND_REPLICATION		74	0.454247	1.93922	0	0.00353584	0.113	3754	tags=51%, list=31%, signal=74%
REACTOME_INFLUENZA_LIFE_CYCLE	REACTOME_INFLUENZA_LIFE_CYCLE		105	0.42432	1.91177	0	0.00444648	0.144	3509	tags=49%, list=29%, signal=68%
REACTOME_LATE_PHASE_OF_HIV_LIFE_CYCLE	REACTOME_LATE_PHASE_OF_HIV_LIFE_CYCLE		88	0.433481	1.89612	0	0.00525692	0.171	3201	tags=48%, list=27%, signal=65%
REACTOME_ACTIVATION_OF_THE_MRNA_UPON_BINDING_OF_THE_CAP_BINDING_COMPLEX_AND_EIFS_AND_SUBSEQUENT_BINDING_TO_43S	REACTOME_ACTIVATION_OF_THE_MRNA_UPON_BINDING_OF_THE_CAP_BINDING_COMPLEX_AND_EIFS_AND_SUBSEQUENT_BINDING_TO_43S		45	0.500529	1.87759	0	0.00643068	0.207	4333	tags=62%, list=36%, signal=97%
REACTOME_CELL_CYCLE_MITOTIC	REACTOME_CELL_CYCLE_MITOTIC		217	0.371908	1.84749	0	0.00876624	0.277	2492	tags=36%, list=21%, signal=45%
REACTOME_FORMATION_OF_THE_TERNARY_COMPLEX_AND_SUBSEQUENTLY_THE_43S_COMPLEX	REACTOME_FORMATION_OF_THE_TERNARY_COMPLEX_AND_SUBSEQUENTLY_THE_43S_COMPLEX		37	0.493898	1.83138	0.00423729	0.0102709	0.319	4620	tags=68%, list=39%, signal=110%
REACTOME_TGF_BETA_RECEPTOR_SIGNALING_ACTIVATES_SMADS	REACTOME_TGF_BETA_RECEPTOR_SIGNALING_ACTIVATES_SMADS		22	0.56141	1.8244	0.002079	0.0107389	0.336	3238	tags=55%, list=27%, signal=75%
REACTOME_SIGNALING_BY_TGF_BETA_RECEPTOR_COMPLEX	REACTOME_SIGNALING_BY_TGF_BETA_RECEPTOR_COMPLEX		53	0.456744	1.82145	0.00209205	0.0107929	0.342	3754	tags=62%, list=31%, signal=90%
REACTOME_PEPTIDE_CHAIN_ELONGATION	REACTOME_PEPTIDE_CHAIN_ELONGATION		61	0.442289	1.79551	0	0.0138586	0.417	3754	tags=51%, list=31%, signal=74%
REACTOME_CELL_CYCLE	REACTOME_CELL_CYCLE		256	0.352207	1.79551	0	0.0136019	0.417	2492	tags=35%, list=21%, signal=43%
REACTOME_PERK_REGULATED_GENE_EXPRESSION	REACTOME_PERK_REGULATED_GENE_EXPRESSION		20	0.548316	1.75314	0.00845666	0.0194424	0.542	3264	tags=60%, list=27%, signal=82%
REACTOME_TRANSCRIPTION	REACTOME_TRANSCRIPTION		127	0.362381	1.69359	0	0.0328931	0.748	3088	tags=41%, list=26%, signal=55%
REACTOME_RNA_POL_III_TRANSCRIPTION	REACTOME_RNA_POL_III_TRANSCRIPTION		28	0.483631	1.67775	0.00845666	0.0369355	0.797	3083	tags=43%, list=26%, signal=58%
REACTOME_METABOLISM_OF_NON_CODING_RNA	REACTOME_METABOLISM_OF_NON_CODING_RNA		41	0.443666	1.66106	0.0152838	0.0410039	0.824	3201	tags=51%, list=27%, signal=70%
REACTOME_RNA_POL_II_PRE_TRANSCRIPTION_EVENTS	REACTOME_RNA_POL_II_PRE_TRANSCRIPTION_EVENTS		51	0.416267	1.65504	0	0.0420895	0.84	3088	tags=45%, list=26%, signal=61%
REACTOME_HIV_LIFE_CYCLE	REACTOME_HIV_LIFE_CYCLE		98	0.371209	1.64448	0.00225225	0.0456134	0.871	3201	tags=44%, list=27%, signal=59%
REACTOME_TRANSPORT_OF_RIBONUCLEOPROTEINS_INTO_THE_HOST_NUCLEUS	REACTOME_TRANSPORT_OF_RIBONUCLEOPROTEINS_INTO_THE_HOST_NUCLEUS		25	0.482384	1.62901	0.0252632	0.0509051	0.902	3201	tags=60%, list=27%, signal=82%
REACTOME_SIGNALING_BY_BMP	REACTOME_SIGNALING_BY_BMP		18	0.545735	1.61389	0.0211864	0.0558847	0.93	2985	tags=61%, list=25%, signal=81%
REACTOME_TRANSPORT_OF_MATURE_MRNA_DERIVED_FROM_AN_INTRONLESS_TRANSCRIPT	REACTOME_TRANSPORT_OF_MATURE_MRNA_DERIVED_FROM_AN_INTRONLESS_TRANSCRIPT		30	0.478216	1.61212	0.00925926	0.0557362	0.93	3201	tags=60%, list=27%, signal=82%
REACTOME_REGULATION_OF_GLUCOKINASE_BY_GLUCOKINASE_REGULATORY_PROTEIN	REACTOME_REGULATION_OF_GLUCOKINASE_BY_GLUCOKINASE_REGULATORY_PROTEIN		23	0.496452	1.60916	0.0235043	0.0558705	0.93	3201	tags=61%, list=27%, signal=83%
REACTOME_ACTIVATION_OF_GENES_BY_ATF4	REACTOME_ACTIVATION_OF_GENES_BY_ATF4		18	0.52254	1.60739	0.0103306	0.0557371	0.933	3264	tags=56%, list=27%, signal=76%
REACTOME_APOPTOSIS	REACTOME_APOPTOSIS		101	0.357139	1.60709	0.00232558	0.0550937	0.933	1743	tags=32%, list=15%, signal=37%
REACTOME_ANTIVIRAL_MECHANISM_BY_IFN_STIMULATED_GENES	REACTOME_ANTIVIRAL_MECHANISM_BY_IFN_STIMULATED_GENES		56	0.396668	1.60528	0.0134831	0.055078	0.933	3201	tags=45%, list=27%, signal=61%
REACTOME_GLUCOSE_TRANSPORT	REACTOME_GLUCOSE_TRANSPORT		27	0.469659	1.60257	0.0127932	0.0552515	0.935	3201	tags=56%, list=27%, signal=76%
REACTOME_DOWNREGULATION_OF_TGF_BETA_RECEPTOR_SIGNALING	REACTOME_DOWNREGULATION_OF_TGF_BETA_RECEPTOR_SIGNALING		19	0.524995	1.5994	0.0240175	0.0558253	0.938	3238	tags=53%, list=27%, signal=72%
REACTOME_MRNA_PROCESSING	REACTOME_MRNA_PROCESSING		125	0.344105	1.58884	0	0.0599343	0.956	3102	tags=48%, list=26%, signal=64%
REACTOME_NEP_NS2_INTERACTS_WITH_THE_CELLULAR_EXPORT_MACHINERY	REACTOME_NEP_NS2_INTERACTS_WITH_THE_CELLULAR_EXPORT_MACHINERY		25	0.476779	1.58493	0.0217391	0.0608599	0.957	3201	tags=56%, list=27%, signal=76%
REACTOME_RNA_POL_II_TRANSCRIPTION_PRE_INITIATION_AND_PROMOTER_OPENING	REACTOME_RNA_POL_II_TRANSCRIPTION_PRE_INITIATION_AND_PROMOTER_OPENING		33	0.443956	1.57345	0.0181406	0.065378	0.971	3088	tags=55%, list=26%, signal=73%
REACTOME_RNA_POL_II_TRANSCRIPTION	REACTOME_RNA_POL_II_TRANSCRIPTION		85	0.360928	1.57255	0.00234742	0.0648213	0.972	3088	tags=42%, list=26%, signal=57%
REACTOME_MITOTIC_PROMETAPHASE	REACTOME_MITOTIC_PROMETAPHASE		53	0.401152	1.57169	0.0110619	0.0644514	0.972	3268	tags=51%, list=27%, signal=70%
REACTOME_THROMBIN_SIGNALLING_THROUGH_PROTEINASE_ACTIVATED_RECEPTORS_PARS	REACTOME_THROMBIN_SIGNALLING_THROUGH_PROTEINASE_ACTIVATED_RECEPTORS_PARS		19	0.50577	1.56779	0.0188679	0.0656049	0.974	2388	tags=47%, list=20%, signal=59%
REACTOME_SPHINGOLIPID_DE_NOVO_BIOSYNTHESIS	REACTOME_SPHINGOLIPID_DE_NOVO_BIOSYNTHESIS		28	0.453118	1.55678	0.0235546	0.0698297	0.984	2618	tags=43%, list=22%, signal=55%
REACTOME_PRE_NOTCH_EXPRESSION_AND_PROCESSING	REACTOME_PRE_NOTCH_EXPRESSION_AND_PROCESSING		32	0.428065	1.54957	0.010989	0.0727572	0.986	2281	tags=41%, list=19%, signal=50%
REACTOME_MRNA_SPLICING_MINOR_PATHWAY	REACTOME_MRNA_SPLICING_MINOR_PATHWAY		33	0.437468	1.54923	0.0266075	0.0720331	0.987	3538	tags=55%, list=30%, signal=77%
REACTOME_PROCESSING_OF_CAPPED_INTRON_CONTAINING_PRE_MRNA	REACTOME_PROCESSING_OF_CAPPED_INTRON_CONTAINING_PRE_MRNA		111	0.337841	1.54456	0.0022779	0.0735014	0.989	3102	tags=46%, list=26%, signal=61%
REACTOME_NUCLEAR_RECEPTOR_TRANSCRIPTION_PATHWAY	REACTOME_NUCLEAR_RECEPTOR_TRANSCRIPTION_PATHWAY		30	0.441528	1.52449	0.0308008	0.0833356	0.994	3291	tags=47%, list=28%, signal=64%
REACTOME_MRNA_CAPPING	REACTOME_MRNA_CAPPING		24	0.46507	1.5199	0.0309051	0.0847643	0.995	3088	tags=63%, list=26%, signal=84%
REACTOME_RNA_POL_III_TRANSCRIPTION_INITIATION_FROM_TYPE_3_PROMOTER	REACTOME_RNA_POL_III_TRANSCRIPTION_INITIATION_FROM_TYPE_3_PROMOTER		21	0.463065	1.5013	0.0518672	0.0956459	0.995	3083	tags=38%, list=26%, signal=51%
REACTOME_PRE_NOTCH_TRANSCRIPTION_AND_TRANSLATION	REACTOME_PRE_NOTCH_TRANSCRIPTION_AND_TRANSLATION		21	0.462474	1.48248	0.0527473	0.107437	0.999	2860	tags=57%, list=24%, signal=75%
REACTOME_RNA_POL_III_TRANSCRIPTION_INITIATION_FROM_TYPE_2_PROMOTER	REACTOME_RNA_POL_III_TRANSCRIPTION_INITIATION_FROM_TYPE_2_PROMOTER		19	0.467442	1.46051	0.0558036	0.122046	0.999	2315	tags=32%, list=19%, signal=39%
REACTOME_ELONGATION_ARREST_AND_RECOVERY	REACTOME_ELONGATION_ARREST_AND_RECOVERY		27	0.423551	1.45872	0.0475113	0.122127	0.999	3083	tags=37%, list=26%, signal=50%
REACTOME_TRANSPORT_OF_MATURE_TRANSCRIPT_TO_CYTOPLASM	REACTOME_TRANSPORT_OF_MATURE_TRANSCRIPT_TO_CYTOPLASM		48	0.372026	1.45268	0.0344037	0.125272	1	3201	tags=48%, list=27%, signal=65%
REACTOME_G0_AND_EARLY_G1	REACTOME_G0_AND_EARLY_G1		16	0.48828	1.44362	0.0708333	0.131326	1	570	tags=31%, list=5%, signal=33%
REACTOME_AMINE_LIGAND_BINDING_RECEPTORS	REACTOME_AMINE_LIGAND_BINDING_RECEPTORS		16	0.479573	1.42966	0.0638298	0.14133	1	2188	tags=25%, list=18%, signal=31%
REACTOME_CIRCADIAN_CLOCK	REACTOME_CIRCADIAN_CLOCK		46	0.36853	1.42359	0.0546697	0.145491	1	3267	tags=48%, list=27%, signal=66%
REACTOME_INTERACTIONS_OF_VPR_WITH_HOST_CELLULAR_PROTEINS	REACTOME_INTERACTIONS_OF_VPR_WITH_HOST_CELLULAR_PROTEINS		28	0.417711	1.42049	0.0606742	0.146567	1	3201	tags=54%, list=27%, signal=73%
REACTOME_RNA_POL_I_RNA_POL_III_AND_MITOCHONDRIAL_TRANSCRIPTION	REACTOME_RNA_POL_I_RNA_POL_III_AND_MITOCHONDRIAL_TRANSCRIPTION		55	0.357334	1.41657	0.034965	0.148641	1	3179	tags=45%, list=27%, signal=62%
REACTOME_GENERIC_TRANSCRIPTION_PATHWAY	REACTOME_GENERIC_TRANSCRIPTION_PATHWAY		137	0.296346	1.40165	0.0118483	0.161339	1	3338	tags=43%, list=28%, signal=59%
REACTOME_FORMATION_OF_RNA_POL_II_ELONGATION_COMPLEX_	REACTOME_FORMATION_OF_RNA_POL_II_ELONGATION_COMPLEX_		37	0.381391	1.39895	0.0725275	0.162665	1	3088	tags=43%, list=26%, signal=58%
REACTOME_TRANSCRIPTIONAL_ACTIVITY_OF_SMAD2_SMAD3_SMAD4_HETEROTRIMER	REACTOME_TRANSCRIPTIONAL_ACTIVITY_OF_SMAD2_SMAD3_SMAD4_HETEROTRIMER		32	0.392049	1.3922	0.0778947	0.167417	1	4146	tags=75%, list=35%, signal=114%
REACTOME_METABOLISM_OF_PROTEINS	REACTOME_METABOLISM_OF_PROTEINS		328	0.265575	1.39215	0.00251889	0.165697	1	3509	tags=41%, list=29%, signal=57%
REACTOME_ASSOCIATION_OF_TRIC_CCT_WITH_TARGET_PROTEINS_DURING_BIOSYNTHESIS	REACTOME_ASSOCIATION_OF_TRIC_CCT_WITH_TARGET_PROTEINS_DURING_BIOSYNTHESIS		23	0.422133	1.37824	0.0914894	0.178678	1	2879	tags=48%, list=24%, signal=63%
REACTOME_MRNA_SPLICING	REACTOME_MRNA_SPLICING		85	0.309732	1.36901	0.0336323	0.186932	1	3102	tags=42%, list=26%, signal=57%
REACTOME_ADAPTIVE_IMMUNE_SYSTEM	REACTOME_ADAPTIVE_IMMUNE_SYSTEM		354	0.258837	1.3687	0.00262467	0.185357	1	3192	tags=33%, list=27%, signal=44%
REACTOME_ABORTIVE_ELONGATION_OF_HIV1_TRANSCRIPT_IN_THE_ABSENCE_OF_TAT	REACTOME_ABORTIVE_ELONGATION_OF_HIV1_TRANSCRIPT_IN_THE_ABSENCE_OF_TAT		20	0.426594	1.33231	0.121681	0.22784	1	3083	tags=40%, list=26%, signal=54%
REACTOME_RNA_POL_III_TRANSCRIPTION_TERMINATION	REACTOME_RNA_POL_III_TRANSCRIPTION_TERMINATION		15	0.457124	1.31695	0.131524	0.247041	1	4529	tags=60%, list=38%, signal=96%
REACTOME_PROLONGED_ERK_ACTIVATION_EVENTS	REACTOME_PROLONGED_ERK_ACTIVATION_EVENTS		16	0.437975	1.29927	0.14561	0.269562	1	1725	tags=31%, list=14%, signal=36%
REACTOME_SIGNAL_AMPLIFICATION	REACTOME_SIGNAL_AMPLIFICATION		19	0.41846	1.29185	0.159041	0.278189	1	1673	tags=32%, list=14%, signal=37%
REACTOME_ENDOSOMAL_SORTING_COMPLEX_REQUIRED_FOR_TRANSPORT_ESCRT	REACTOME_ENDOSOMAL_SORTING_COMPLEX_REQUIRED_FOR_TRANSPORT_ESCRT		22	0.401024	1.28121	0.149573	0.293063	1	1046	tags=27%, list=9%, signal=30%
REACTOME_SMAD2_SMAD3_SMAD4_HETEROTRIMER_REGULATES_TRANSCRIPTION	REACTOME_SMAD2_SMAD3_SMAD4_HETEROTRIMER_REGULATES_TRANSCRIPTION		23	0.39058	1.27899	0.144989	0.293986	1	3754	tags=65%, list=31%, signal=95%
REACTOME_G_ALPHA1213_SIGNALLING_EVENTS	REACTOME_G_ALPHA1213_SIGNALLING_EVENTS		56	0.315982	1.27109	0.113445	0.303918	1	3348	tags=36%, list=28%, signal=49%
REACTOME_IL_3_5_AND_GM_CSF_SIGNALING	REACTOME_IL_3_5_AND_GM_CSF_SIGNALING		30	0.360559	1.25575	0.145374	0.327246	1	1480	tags=23%, list=12%, signal=27%
REACTOME_BMAL1_CLOCK_NPAS2_ACTIVATES_CIRCADIAN_EXPRESSION	REACTOME_BMAL1_CLOCK_NPAS2_ACTIVATES_CIRCADIAN_EXPRESSION		32	0.353536	1.25373	0.142544	0.327152	1	3267	tags=50%, list=27%, signal=69%
REACTOME_SIGNALING_BY_SCF_KIT	REACTOME_SIGNALING_BY_SCF_KIT		60	0.308758	1.25282	0.127753	0.325713	1	2615	tags=30%, list=22%, signal=38%
REACTOME_TRANSPORT_OF_VITAMINS_NUCLEOSIDES_AND_RELATED_MOLECULES	REACTOME_TRANSPORT_OF_VITAMINS_NUCLEOSIDES_AND_RELATED_MOLECULES		22	0.384321	1.24364	0.174292	0.337955	1	1088	tags=27%, list=9%, signal=30%
REACTOME_TRANSFERRIN_ENDOCYTOSIS_AND_RECYCLING	REACTOME_TRANSFERRIN_ENDOCYTOSIS_AND_RECYCLING		19	0.405413	1.24123	0.195329	0.338818	1	505	tags=16%, list=4%, signal=16%
REACTOME_PI3K_AKT_ACTIVATION	REACTOME_PI3K_AKT_ACTIVATION		32	0.348998	1.21815	0.168421	0.380237	1	1480	tags=28%, list=12%, signal=32%
REACTOME_REGULATORY_RNA_PATHWAYS	REACTOME_REGULATORY_RNA_PATHWAYS		22	0.386704	1.21521	0.196035	0.383063	1	1810	tags=36%, list=15%, signal=43%
REACTOME_PROCESSING_OF_CAPPED_INTRONLESS_PRE_MRNA	REACTOME_PROCESSING_OF_CAPPED_INTRONLESS_PRE_MRNA		16	0.410103	1.20382	0.231602	0.402612	1	1501	tags=31%, list=13%, signal=36%
REACTOME_INSULIN_RECEPTOR_RECYCLING	REACTOME_INSULIN_RECEPTOR_RECYCLING		15	0.416038	1.1965	0.213849	0.414072	1	505	tags=13%, list=4%, signal=14%
REACTOME_CTLA4_INHIBITORY_SIGNALING	REACTOME_CTLA4_INHIBITORY_SIGNALING		15	0.417706	1.19315	0.210526	0.417429	1	3268	tags=47%, list=27%, signal=64%
REACTOME_FORMATION_OF_THE_HIV1_EARLY_ELONGATION_COMPLEX	REACTOME_FORMATION_OF_THE_HIV1_EARLY_ELONGATION_COMPLEX		28	0.347631	1.19137	0.201271	0.417532	1	3088	tags=46%, list=26%, signal=62%
REACTOME_REGULATION_OF_SIGNALING_BY_CBL	REACTOME_REGULATION_OF_SIGNALING_BY_CBL		17	0.394789	1.18661	0.251037	0.424447	1	1480	tags=29%, list=12%, signal=34%
REACTOME_CYTOKINE_SIGNALING_IN_IMMUNE_SYSTEM	REACTOME_CYTOKINE_SIGNALING_IN_IMMUNE_SYSTEM		167	0.243829	1.18656	0.0878049	0.420931	1	3365	tags=35%, list=28%, signal=48%
REACTOME_SIGNALING_BY_RHO_GTPASES	REACTOME_SIGNALING_BY_RHO_GTPASES		87	0.270409	1.18442	0.140659	0.421563	1	2505	tags=24%, list=21%, signal=30%
REACTOME_NRAGE_SIGNALS_DEATH_THROUGH_JNK	REACTOME_NRAGE_SIGNALS_DEATH_THROUGH_JNK		36	0.325903	1.18426	0.206009	0.418471	1	3170	tags=33%, list=27%, signal=45%
REACTOME_SIGNALING_BY_ILS	REACTOME_SIGNALING_BY_ILS		75	0.277064	1.17592	0.17226	0.432698	1	3435	tags=35%, list=29%, signal=48%
REACTOME_PROTEIN_FOLDING	REACTOME_PROTEIN_FOLDING		45	0.30685	1.17482	0.202505	0.431841	1	3495	tags=49%, list=29%, signal=69%
REACTOME_TRANSCRIPTIONAL_REGULATION_OF_WHITE_ADIPOCYTE_DIFFERENTIATION	REACTOME_TRANSCRIPTIONAL_REGULATION_OF_WHITE_ADIPOCYTE_DIFFERENTIATION		52	0.295923	1.17352	0.195122	0.431258	1	1757	tags=27%, list=15%, signal=31%
REACTOME_PKB_MEDIATED_EVENTS	REACTOME_PKB_MEDIATED_EVENTS		24	0.350815	1.16112	0.234783	0.453884	1	3696	tags=50%, list=31%, signal=72%
REACTOME_REGULATION_OF_INSULIN_SECRETION_BY_GLUCAGON_LIKE_PEPTIDE1	REACTOME_REGULATION_OF_INSULIN_SECRETION_BY_GLUCAGON_LIKE_PEPTIDE1		25	0.349886	1.1611	0.254818	0.450253	1	3435	tags=48%, list=29%, signal=67%
REACTOME_MAPK_TARGETS_NUCLEAR_EVENTS_MEDIATED_BY_MAP_KINASES	REACTOME_MAPK_TARGETS_NUCLEAR_EVENTS_MEDIATED_BY_MAP_KINASES		23	0.35422	1.16054	0.246835	0.448039	1	3268	tags=43%, list=27%, signal=60%
REACTOME_ACTIVATION_OF_THE_PRE_REPLICATIVE_COMPLEX	REACTOME_ACTIVATION_OF_THE_PRE_REPLICATIVE_COMPLEX		17	0.382946	1.15837	0.254425	0.449154	1	498	tags=24%, list=4%, signal=25%
REACTOME_PPARA_ACTIVATES_GENE_EXPRESSION	REACTOME_PPARA_ACTIVATES_GENE_EXPRESSION		80	0.269824	1.15706	0.197339	0.44873	1	1757	tags=24%, list=15%, signal=28%
REACTOME_METABOLISM_OF_AMINO_ACIDS_AND_DERIVATIVES	REACTOME_METABOLISM_OF_AMINO_ACIDS_AND_DERIVATIVES		131	0.246334	1.14944	0.193764	0.46106	1	1960	tags=28%, list=16%, signal=33%
REACTOME_JNK_C_JUN_KINASES_PHOSPHORYLATION_AND_ACTIVATION_MEDIATED_BY_ACTIVATED_HUMAN_TAK1	REACTOME_JNK_C_JUN_KINASES_PHOSPHORYLATION_AND_ACTIVATION_MEDIATED_BY_ACTIVATED_HUMAN_TAK1		15	0.397953	1.14463	0.287846	0.467728	1	2477	tags=40%, list=21%, signal=50%
REACTOME_LATENT_INFECTION_OF_HOMO_SAPIENS_WITH_MYCOBACTERIUM_TUBERCULOSIS	REACTOME_LATENT_INFECTION_OF_HOMO_SAPIENS_WITH_MYCOBACTERIUM_TUBERCULOSIS		21	0.35593	1.13535	0.277542	0.485134	1	505	tags=14%, list=4%, signal=15%
REACTOME_METAL_ION_SLC_TRANSPORTERS	REACTOME_METAL_ION_SLC_TRANSPORTERS		17	0.372509	1.11772	0.304979	0.523299	1	2850	tags=35%, list=24%, signal=46%
REACTOME_MEMBRANE_TRAFFICKING	REACTOME_MEMBRANE_TRAFFICKING		107	0.246978	1.11578	0.229885	0.523919	1	3801	tags=44%, list=32%, signal=64%
REACTOME_IL1_SIGNALING	REACTOME_IL1_SIGNALING		28	0.321515	1.11242	0.298354	0.527383	1	3319	tags=36%, list=28%, signal=49%
REACTOME_DIABETES_PATHWAYS	REACTOME_DIABETES_PATHWAYS		100	0.249399	1.11124	0.248792	0.526136	1	2688	tags=30%, list=22%, signal=38%
REACTOME_SIGNALING_BY_NOTCH	REACTOME_SIGNALING_BY_NOTCH		83	0.254922	1.09697	0.264901	0.556806	1	2281	tags=28%, list=19%, signal=34%
REACTOME_NOTCH1_INTRACELLULAR_DOMAIN_REGULATES_TRANSCRIPTION	REACTOME_NOTCH1_INTRACELLULAR_DOMAIN_REGULATES_TRANSCRIPTION		38	0.294024	1.09528	0.306522	0.556959	1	3316	tags=39%, list=28%, signal=54%
REACTOME_PLATELET_AGGREGATION_PLUG_FORMATION	REACTOME_PLATELET_AGGREGATION_PLUG_FORMATION		26	0.32377	1.08972	0.329741	0.566248	1	3189	tags=35%, list=27%, signal=47%
REACTOME_DOWNREGULATION_OF_SMAD2_3_SMAD4_TRANSCRIPTIONAL_ACTIVITY	REACTOME_DOWNREGULATION_OF_SMAD2_3_SMAD4_TRANSCRIPTIONAL_ACTIVITY		17	0.360695	1.08916	0.321277	0.563566	1	4083	tags=76%, list=34%, signal=116%
REACTOME_PIP3_ACTIVATES_AKT_SIGNALING	REACTOME_PIP3_ACTIVATES_AKT_SIGNALING		24	0.332099	1.08749	0.333333	0.563808	1	1232	tags=25%, list=10%, signal=28%
REACTOME_CELL_DEATH_SIGNALLING_VIA_NRAGE_NRIF_AND_NADE	REACTOME_CELL_DEATH_SIGNALLING_VIA_NRAGE_NRIF_AND_NADE		48	0.280664	1.07552	0.318471	0.589197	1	2416	tags=25%, list=20%, signal=31%
REACTOME_INTERFERON_SIGNALING	REACTOME_INTERFERON_SIGNALING		92	0.245383	1.07365	0.314607	0.590331	1	2619	tags=30%, list=22%, signal=39%
REACTOME_DARPP_32_EVENTS	REACTOME_DARPP_32_EVENTS		15	0.369384	1.0713	0.345528	0.592055	1	3435	tags=53%, list=29%, signal=75%
REACTOME_PI3K_EVENTS_IN_ERBB4_SIGNALING	REACTOME_PI3K_EVENTS_IN_ERBB4_SIGNALING		30	0.301599	1.06172	0.352273	0.61257	1	1232	tags=20%, list=10%, signal=22%
REACTOME_PI_3K_CASCADE	REACTOME_PI_3K_CASCADE		33	0.296416	1.06066	0.357968	0.611033	1	1232	tags=21%, list=10%, signal=24%
REACTOME_CLEAVAGE_OF_GROWING_TRANSCRIPT_IN_THE_TERMINATION_REGION_	REACTOME_CLEAVAGE_OF_GROWING_TRANSCRIPT_IN_THE_TERMINATION_REGION_		34	0.293131	1.06061	0.360802	0.606941	1	2901	tags=35%, list=24%, signal=46%
REACTOME_IRON_UPTAKE_AND_TRANSPORT	REACTOME_IRON_UPTAKE_AND_TRANSPORT		29	0.301804	1.0584	0.379668	0.608748	1	1244	tags=17%, list=10%, signal=19%
REACTOME_SIGNALING_BY_HIPPO	REACTOME_SIGNALING_BY_HIPPO		16	0.358073	1.0546	0.368098	0.614677	1	2164	tags=44%, list=18%, signal=53%
REACTOME_REGULATION_OF_INSULIN_SECRETION	REACTOME_REGULATION_OF_INSULIN_SECRETION		57	0.261035	1.05457	0.37037	0.610608	1	1668	tags=21%, list=14%, signal=24%
REACTOME_MICRORNA_MIRNA_BIOGENESIS	REACTOME_MICRORNA_MIRNA_BIOGENESIS		19	0.340211	1.05345	0.376344	0.609636	1	3083	tags=47%, list=26%, signal=64%
REACTOME_YAP1_AND_WWTR1_TAZ_STIMULATED_GENE_EXPRESSION	REACTOME_YAP1_AND_WWTR1_TAZ_STIMULATED_GENE_EXPRESSION		20	0.329002	1.04863	0.379015	0.618754	1	1680	tags=30%, list=14%, signal=35%
REACTOME_UNFOLDED_PROTEIN_RESPONSE	REACTOME_UNFOLDED_PROTEIN_RESPONSE		64	0.251288	1.04811	0.34292	0.616047	1	3933	tags=45%, list=33%, signal=67%
REACTOME_SIGNALING_BY_INSULIN_RECEPTOR	REACTOME_SIGNALING_BY_INSULIN_RECEPTOR		69	0.248369	1.04453	0.372146	0.620985	1	1825	tags=19%, list=15%, signal=22%
REACTOME_GLUCAGON_SIGNALING_IN_METABOLIC_REGULATION	REACTOME_GLUCAGON_SIGNALING_IN_METABOLIC_REGULATION		19	0.337929	1.0397	0.38189	0.629338	1	3435	tags=47%, list=29%, signal=66%
REACTOME_G_BETA_GAMMA_SIGNALLING_THROUGH_PI3KGAMMA	REACTOME_G_BETA_GAMMA_SIGNALLING_THROUGH_PI3KGAMMA		15	0.35789	1.03686	0.396996	0.632771	1	1668	tags=27%, list=14%, signal=31%
REACTOME_PREFOLDIN_MEDIATED_TRANSFER_OF_SUBSTRATE_TO_CCT_TRIC	REACTOME_PREFOLDIN_MEDIATED_TRANSFER_OF_SUBSTRATE_TO_CCT_TRIC		23	0.323421	1.03207	0.389755	0.641583	1	3016	tags=48%, list=25%, signal=64%
REACTOME_G_PROTEIN_ACTIVATION	REACTOME_G_PROTEIN_ACTIVATION		15	0.356042	1.02675	0.433476	0.651501	1	1668	tags=27%, list=14%, signal=31%
REACTOME_DOWNSTREAM_SIGNAL_TRANSDUCTION	REACTOME_DOWNSTREAM_SIGNAL_TRANSDUCTION		74	0.242071	1.02483	0.394737	0.65236	1	1725	tags=20%, list=14%, signal=24%
REACTOME_FORMATION_OF_TRANSCRIPTION_COUPLED_NER_TC_NER_REPAIR_COMPLEX	REACTOME_FORMATION_OF_TRANSCRIPTION_COUPLED_NER_TC_NER_REPAIR_COMPLEX		25	0.305912	1.02473	0.405738	0.648517	1	3088	tags=52%, list=26%, signal=70%
REACTOME_DEADENYLATION_OF_MRNA	REACTOME_DEADENYLATION_OF_MRNA		17	0.33512	0.993977	0.486022	0.726056	1	3519	tags=47%, list=29%, signal=67%
REACTOME_GPVI_MEDIATED_ACTIVATION_CASCADE	REACTOME_GPVI_MEDIATED_ACTIVATION_CASCADE		23	0.311008	0.989826	0.453744	0.733125	1	3062	tags=35%, list=26%, signal=47%
REACTOME_SPHINGOLIPID_METABOLISM	REACTOME_SPHINGOLIPID_METABOLISM		52	0.2518	0.989512	0.449115	0.729519	1	2350	tags=27%, list=20%, signal=33%
REACTOME_SIGNALING_BY_PDGF	REACTOME_SIGNALING_BY_PDGF		92	0.216851	0.983143	0.478803	0.742623	1	1725	tags=17%, list=14%, signal=20%
REACTOME_REGULATION_OF_WATER_BALANCE_BY_RENAL_AQUAPORINS	REACTOME_REGULATION_OF_WATER_BALANCE_BY_RENAL_AQUAPORINS		24	0.298406	0.979126	0.490022	0.748983	1	1668	tags=21%, list=14%, signal=24%
REACTOME_TRAF6_MEDIATED_INDUCTION_OF_NFKB_AND_MAP_KINASES_UPON_TLR7_8_OR_9_ACTIVATION	REACTOME_TRAF6_MEDIATED_INDUCTION_OF_NFKB_AND_MAP_KINASES_UPON_TLR7_8_OR_9_ACTIVATION		57	0.236389	0.964425	0.515837	0.784858	1	3319	tags=35%, list=28%, signal=48%
REACTOME_MAP_KINASE_ACTIVATION_IN_TLR_CASCADE	REACTOME_MAP_KINASE_ACTIVATION_IN_TLR_CASCADE		39	0.262119	0.961406	0.491667	0.788421	1	2477	tags=31%, list=21%, signal=39%
REACTOME_DNA_REPAIR	REACTOME_DNA_REPAIR		81	0.224856	0.96064	0.542411	0.785796	1	3088	tags=35%, list=26%, signal=46%
REACTOME_INSULIN_RECEPTOR_SIGNALLING_CASCADE	REACTOME_INSULIN_RECEPTOR_SIGNALLING_CASCADE		54	0.23638	0.946098	0.546413	0.82295	1	1825	tags=20%, list=15%, signal=24%
REACTOME_AQUAPORIN_MEDIATED_TRANSPORT	REACTOME_AQUAPORIN_MEDIATED_TRANSPORT		26	0.276763	0.942092	0.546053	0.829021	1	1668	tags=19%, list=14%, signal=22%
REACTOME_TRANSPORT_OF_GLUCOSE_AND_OTHER_SUGARS_BILE_SALTS_AND_ORGANIC_ACIDS_METAL_IONS_AND_AMINE_COMPOUNDS	REACTOME_TRANSPORT_OF_GLUCOSE_AND_OTHER_SUGARS_BILE_SALTS_AND_ORGANIC_ACIDS_METAL_IONS_AND_AMINE_COMPOUNDS		52	0.237922	0.941161	0.575693	0.826784	1	1308	tags=15%, list=11%, signal=17%
REACTOME_MITOTIC_G2_G2_M_PHASES	REACTOME_MITOTIC_G2_G2_M_PHASES		62	0.229258	0.937856	0.578231	0.83068	1	3753	tags=39%, list=31%, signal=56%
REACTOME_TRANSMEMBRANE_TRANSPORT_OF_SMALL_MOLECULES	REACTOME_TRANSMEMBRANE_TRANSPORT_OF_SMALL_MOLECULES		265	0.181116	0.931639	0.675393	0.843521	1	1455	tags=14%, list=12%, signal=16%
REACTOME_SEMA4D_IN_SEMAPHORIN_SIGNALING	REACTOME_SEMA4D_IN_SEMAPHORIN_SIGNALING		25	0.277849	0.93052	0.548319	0.84179	1	1891	tags=20%, list=16%, signal=24%
REACTOME_MRNA_3_END_PROCESSING	REACTOME_MRNA_3_END_PROCESSING		30	0.264999	0.925978	0.569196	0.849335	1	2472	tags=30%, list=21%, signal=38%
REACTOME_PI3K_CASCADE	REACTOME_PI3K_CASCADE		41	0.241699	0.923964	0.591837	0.850197	1	3696	tags=41%, list=31%, signal=60%
REACTOME_FORMATION_OF_TUBULIN_FOLDING_INTERMEDIATES_BY_CCT_TRIC	REACTOME_FORMATION_OF_TUBULIN_FOLDING_INTERMEDIATES_BY_CCT_TRIC		17	0.3027	0.907542	0.571134	0.890841	1	3913	tags=59%, list=33%, signal=87%
REACTOME_CIRCADIAN_REPRESSION_OF_EXPRESSION_BY_REV_ERBA	REACTOME_CIRCADIAN_REPRESSION_OF_EXPRESSION_BY_REV_ERBA		20	0.289696	0.906611	0.580578	0.888192	1	2860	tags=45%, list=24%, signal=59%
REACTOME_PI3K_EVENTS_IN_ERBB2_SIGNALING	REACTOME_PI3K_EVENTS_IN_ERBB2_SIGNALING		36	0.250467	0.905528	0.59743	0.886039	1	1232	tags=17%, list=10%, signal=19%
REACTOME_NUCLEOTIDE_EXCISION_REPAIR	REACTOME_NUCLEOTIDE_EXCISION_REPAIR		42	0.235638	0.903665	0.633484	0.886039	1	3611	tags=48%, list=30%, signal=68%
REACTOME_FATTY_ACID_TRIACYLGLYCEROL_AND_KETONE_BODY_METABOLISM	REACTOME_FATTY_ACID_TRIACYLGLYCEROL_AND_KETONE_BODY_METABOLISM		136	0.191543	0.902786	0.709906	0.883721	1	1757	tags=19%, list=15%, signal=22%
REACTOME_G1_PHASE	REACTOME_G1_PHASE		24	0.27637	0.902551	0.606452	0.879489	1	4244	tags=63%, list=35%, signal=97%
REACTOME_G_PROTEIN_BETA_GAMMA_SIGNALLING	REACTOME_G_PROTEIN_BETA_GAMMA_SIGNALLING		17	0.301336	0.902542	0.603604	0.874687	1	1668	tags=24%, list=14%, signal=27%
REACTOME_AMINO_ACID_TRANSPORT_ACROSS_THE_PLASMA_MEMBRANE	REACTOME_AMINO_ACID_TRANSPORT_ACROSS_THE_PLASMA_MEMBRANE		23	0.268477	0.900849	0.647186	0.873991	1	3478	tags=35%, list=29%, signal=49%
REACTOME_GAB1_SIGNALOSOME	REACTOME_GAB1_SIGNALOSOME		33	0.245965	0.897563	0.648188	0.877288	1	1232	tags=18%, list=10%, signal=20%
REACTOME_DEADENYLATION_DEPENDENT_MRNA_DECAY	REACTOME_DEADENYLATION_DEPENDENT_MRNA_DECAY		38	0.240678	0.895959	0.648352	0.876611	1	3095	tags=37%, list=26%, signal=50%
REACTOME_MYD88_MAL_CASCADE_INITIATED_ON_PLASMA_MEMBRANE	REACTOME_MYD88_MAL_CASCADE_INITIATED_ON_PLASMA_MEMBRANE		56	0.223302	0.887979	0.691466	0.892521	1	3319	tags=34%, list=28%, signal=47%
REACTOME_CHROMOSOME_MAINTENANCE	REACTOME_CHROMOSOME_MAINTENANCE		52	0.22272	0.874429	0.705882	0.921177	1	2342	tags=25%, list=20%, signal=31%
REACTOME_ERK_MAPK_TARGETS	REACTOME_ERK_MAPK_TARGETS		15	0.300522	0.873696	0.639066	0.917998	1	4674	tags=67%, list=39%, signal=109%
REACTOME_SLC_MEDIATED_TRANSMEMBRANE_TRANSPORT	REACTOME_SLC_MEDIATED_TRANSMEMBRANE_TRANSPORT		158	0.179465	0.871595	0.804706	0.918454	1	1533	tags=15%, list=13%, signal=16%
REACTOME_GPCR_DOWNSTREAM_SIGNALING	REACTOME_GPCR_DOWNSTREAM_SIGNALING		212	0.173593	0.869608	0.87007	0.918175	1	2524	tags=20%, list=21%, signal=25%
REACTOME_TRANS_GOLGI_NETWORK_VESICLE_BUDDING	REACTOME_TRANS_GOLGI_NETWORK_VESICLE_BUDDING		55	0.218284	0.868755	0.725322	0.9156	1	3413	tags=38%, list=29%, signal=53%
REACTOME_PLATELET_ACTIVATION_SIGNALING_AND_AGGREGATION	REACTOME_PLATELET_ACTIVATION_SIGNALING_AND_AGGREGATION		143	0.180856	0.858626	0.814385	0.935567	1	3062	tags=27%, list=26%, signal=35%
REACTOME_NEGATIVE_REGULATORS_OF_RIG_I_MDA5_SIGNALING	REACTOME_NEGATIVE_REGULATORS_OF_RIG_I_MDA5_SIGNALING		21	0.267518	0.854066	0.699387	0.941404	1	3754	tags=52%, list=31%, signal=76%
REACTOME_NUCLEAR_EVENTS_KINASE_AND_TRANSCRIPTION_FACTOR_ACTIVATION	REACTOME_NUCLEAR_EVENTS_KINASE_AND_TRANSCRIPTION_FACTOR_ACTIVATION		17	0.2844	0.849788	0.666667	0.945914	1	4674	tags=65%, list=39%, signal=106%
REACTOME_SIGNALLING_BY_NGF	REACTOME_SIGNALLING_BY_NGF		175	0.171173	0.845593	0.893035	0.950186	1	2623	tags=23%, list=22%, signal=29%
REACTOME_FACTORS_INVOLVED_IN_MEGAKARYOCYTE_DEVELOPMENT_AND_PLATELET_PRODUCTION	REACTOME_FACTORS_INVOLVED_IN_MEGAKARYOCYTE_DEVELOPMENT_AND_PLATELET_PRODUCTION		75	0.195613	0.838519	0.793982	0.961044	1	1389	tags=15%, list=12%, signal=16%
REACTOME_ANTIGEN_ACTIVATES_B_CELL_RECEPTOR_LEADING_TO_GENERATION_OF_SECOND_MESSENGERS	REACTOME_ANTIGEN_ACTIVATES_B_CELL_RECEPTOR_LEADING_TO_GENERATION_OF_SECOND_MESSENGERS		20	0.268596	0.833274	0.701461	0.967652	1	3583	tags=50%, list=30%, signal=71%
REACTOME_RORA_ACTIVATES_CIRCADIAN_EXPRESSION	REACTOME_RORA_ACTIVATES_CIRCADIAN_EXPRESSION		22	0.253949	0.831652	0.732181	0.966296	1	2860	tags=41%, list=24%, signal=54%
REACTOME_SIGNALLING_TO_ERKS	REACTOME_SIGNALLING_TO_ERKS		29	0.240732	0.827131	0.733624	0.970801	1	1725	tags=21%, list=14%, signal=24%
REACTOME_IL_2_SIGNALING	REACTOME_IL_2_SIGNALING		26	0.244649	0.825494	0.746988	0.969233	1	1725	tags=19%, list=14%, signal=22%
REACTOME_SIGNALING_BY_NOTCH1	REACTOME_SIGNALING_BY_NOTCH1		61	0.199279	0.821848	0.812641	0.971517	1	3316	tags=34%, list=28%, signal=47%
REACTOME_O_LINKED_GLYCOSYLATION_OF_MUCINS	REACTOME_O_LINKED_GLYCOSYLATION_OF_MUCINS		27	0.235495	0.819048	0.733032	0.972056	1	3446	tags=44%, list=29%, signal=62%
REACTOME_PHOSPHOLIPID_METABOLISM	REACTOME_PHOSPHOLIPID_METABOLISM		160	0.170462	0.813369	0.897311	0.978658	1	2350	tags=23%, list=20%, signal=28%
REACTOME_ASPARAGINE_N_LINKED_GLYCOSYLATION	REACTOME_ASPARAGINE_N_LINKED_GLYCOSYLATION		71	0.192191	0.806166	0.83592	0.987322	1	3826	tags=41%, list=32%, signal=60%
REACTOME_G_ALPHA_Q_SIGNALLING_EVENTS	REACTOME_G_ALPHA_Q_SIGNALLING_EVENTS		74	0.190128	0.803135	0.873874	0.988054	1	2011	tags=19%, list=17%, signal=23%
REACTOME_SIGNALING_BY_FGFR_IN_DISEASE	REACTOME_SIGNALING_BY_FGFR_IN_DISEASE		86	0.183789	0.802659	0.884026	0.98418	1	3762	tags=37%, list=31%, signal=54%
REACTOME_IL_RECEPTOR_SHC_SIGNALING	REACTOME_IL_RECEPTOR_SHC_SIGNALING		17	0.265205	0.789965	0.777311	1	1	1480	tags=18%, list=12%, signal=20%
REACTOME_SIGNALING_BY_GPCR	REACTOME_SIGNALING_BY_GPCR		265	0.152138	0.784295	0.987624	1	1	2524	tags=19%, list=21%, signal=23%
REACTOME_STRIATED_MUSCLE_CONTRACTION	REACTOME_STRIATED_MUSCLE_CONTRACTION		24	0.238754	0.783575	0.780083	1	1	9110	tags=100%, list=76%, signal=419%
REACTOME_NGF_SIGNALLING_VIA_TRKA_FROM_THE_PLASMA_MEMBRANE	REACTOME_NGF_SIGNALLING_VIA_TRKA_FROM_THE_PLASMA_MEMBRANE		108	0.173154	0.779983	0.925764	1	1	1725	tags=17%, list=14%, signal=19%
REACTOME_SYNTHESIS_OF_PIPS_AT_THE_PLASMA_MEMBRANE	REACTOME_SYNTHESIS_OF_PIPS_AT_THE_PLASMA_MEMBRANE		29	0.222741	0.770849	0.846847	1	1	1660	tags=21%, list=14%, signal=24%
REACTOME_GASTRIN_CREB_SIGNALLING_PATHWAY_VIA_PKC_AND_MAPK	REACTOME_GASTRIN_CREB_SIGNALLING_PATHWAY_VIA_PKC_AND_MAPK		89	0.174806	0.77015	0.912037	1	1	2011	tags=18%, list=17%, signal=21%
REACTOME_DOWNSTREAM_SIGNALING_OF_ACTIVATED_FGFR	REACTOME_DOWNSTREAM_SIGNALING_OF_ACTIVATED_FGFR		65	0.186524	0.7671	0.905437	1	1	1725	tags=17%, list=14%, signal=20%
REACTOME_INTEGRATION_OF_ENERGY_METABOLISM	REACTOME_INTEGRATION_OF_ENERGY_METABOLISM		79	0.177321	0.760489	0.92029	1	1	1389	tags=14%, list=12%, signal=16%
REACTOME_SYNTHESIS_OF_PA	REACTOME_SYNTHESIS_OF_PA		18	0.247915	0.755872	0.792576	1	1	2728	tags=28%, list=23%, signal=36%
REACTOME_POTASSIUM_CHANNELS	REACTOME_POTASSIUM_CHANNELS		63	0.181883	0.74856	0.911422	1	1	1784	tags=17%, list=15%, signal=20%
REACTOME_SIGNALING_BY_FGFR	REACTOME_SIGNALING_BY_FGFR		75	0.1751	0.744217	0.947727	1	1	3762	tags=37%, list=31%, signal=54%
REACTOME_SIGNALING_BY_ROBO_RECEPTOR	REACTOME_SIGNALING_BY_ROBO_RECEPTOR		27	0.220683	0.742291	0.852227	1	1	2139	tags=19%, list=18%, signal=23%
REACTOME_SEMA4D_INDUCED_CELL_MIGRATION_AND_GROWTH_CONE_COLLAPSE	REACTOME_SEMA4D_INDUCED_CELL_MIGRATION_AND_GROWTH_CONE_COLLAPSE		21	0.236597	0.742187	0.838852	1	1	3448	tags=33%, list=29%, signal=47%
REACTOME_SIGNALING_BY_ERBB4	REACTOME_SIGNALING_BY_ERBB4		68	0.178121	0.738011	0.9375	1	1	1757	tags=15%, list=15%, signal=17%
REACTOME_EXTENSION_OF_TELOMERES	REACTOME_EXTENSION_OF_TELOMERES		21	0.229385	0.733928	0.849673	1	1	2331	tags=24%, list=19%, signal=30%
REACTOME_G_ALPHA_I_SIGNALLING_EVENTS	REACTOME_G_ALPHA_I_SIGNALLING_EVENTS		69	0.177189	0.723717	0.938053	1	1	1668	tags=14%, list=14%, signal=17%
REACTOME_SIGNALING_BY_ERBB2	REACTOME_SIGNALING_BY_ERBB2		79	0.16658	0.721959	0.962353	1	1	1725	tags=15%, list=14%, signal=18%
REACTOME_LYSOSOME_VESICLE_BIOGENESIS	REACTOME_LYSOSOME_VESICLE_BIOGENESIS		21	0.226762	0.71801	0.880851	1	1	3154	tags=43%, list=26%, signal=58%
REACTOME_SIGNALING_BY_FGFR_MUTANTS	REACTOME_SIGNALING_BY_FGFR_MUTANTS		25	0.212721	0.712819	0.872651	1	1	395	tags=8%, list=3%, signal=8%
REACTOME_FRS2_MEDIATED_CASCADE	REACTOME_FRS2_MEDIATED_CASCADE		16	0.242127	0.709887	0.863445	1	1	2184	tags=25%, list=18%, signal=31%
REACTOME_NOD1_2_SIGNALING_PATHWAY	REACTOME_NOD1_2_SIGNALING_PATHWAY		21	0.223235	0.708136	0.871245	1	1	3319	tags=38%, list=28%, signal=53%
REACTOME_TCR_SIGNALING	REACTOME_TCR_SIGNALING		30	0.205515	0.702848	0.9217	1	1	9508	tags=100%, list=79%, signal=486%
REACTOME_NEPHRIN_INTERACTIONS	REACTOME_NEPHRIN_INTERACTIONS		16	0.235081	0.70056	0.876356	1	1	1718	tags=19%, list=14%, signal=22%
REACTOME_GOLGI_ASSOCIATED_VESICLE_BIOGENESIS	REACTOME_GOLGI_ASSOCIATED_VESICLE_BIOGENESIS		49	0.1775	0.699017	0.943107	1	1	3930	tags=43%, list=33%, signal=64%
REACTOME_GLUCAGON_TYPE_LIGAND_RECEPTORS	REACTOME_GLUCAGON_TYPE_LIGAND_RECEPTORS		16	0.238156	0.697789	0.894737	1	1	2455	tags=25%, list=21%, signal=31%
REACTOME_G_ALPHA_S_SIGNALLING_EVENTS	REACTOME_G_ALPHA_S_SIGNALLING_EVENTS		55	0.171956	0.690543	0.953846	1	1	2722	tags=22%, list=23%, signal=28%
REACTOME_ACTIVATION_OF_CHAPERONE_GENES_BY_XBP1S	REACTOME_ACTIVATION_OF_CHAPERONE_GENES_BY_XBP1S		39	0.180348	0.679868	0.939394	1	1	3933	tags=41%, list=33%, signal=61%
REACTOME_INHIBITION_OF_INSULIN_SECRETION_BY_ADRENALINE_NORADRENALINE	REACTOME_INHIBITION_OF_INSULIN_SECRETION_BY_ADRENALINE_NORADRENALINE		15	0.229104	0.662596	0.878486	1	1	1668	tags=20%, list=14%, signal=23%
REACTOME_KERATAN_SULFATE_KERATIN_METABOLISM	REACTOME_KERATAN_SULFATE_KERATIN_METABOLISM		23	0.205298	0.659849	0.951219	1	1	3336	tags=43%, list=28%, signal=60%
REACTOME_NEGATIVE_REGULATION_OF_FGFR_SIGNALING	REACTOME_NEGATIVE_REGULATION_OF_FGFR_SIGNALING		18	0.218113	0.655735	0.917021	1	1	3268	tags=33%, list=27%, signal=46%
REACTOME_CD28_CO_STIMULATION	REACTOME_CD28_CO_STIMULATION		22	0.200477	0.651612	0.938298	1	1	3234	tags=32%, list=27%, signal=44%
REACTOME_DOWNSTREAM_TCR_SIGNALING	REACTOME_DOWNSTREAM_TCR_SIGNALING		21	0.20536	0.649288	0.936214	1	1	9508	tags=100%, list=79%, signal=487%
REACTOME_CLASS_A1_RHODOPSIN_LIKE_RECEPTORS	REACTOME_CLASS_A1_RHODOPSIN_LIKE_RECEPTORS		74	0.149652	0.638339	0.988662	1	1	2409	tags=16%, list=20%, signal=20%
REACTOME_INTEGRIN_ALPHAIIB_BETA3_SIGNALING	REACTOME_INTEGRIN_ALPHAIIB_BETA3_SIGNALING		21	0.196348	0.634536	0.95723	1	1	3613	tags=33%, list=30%, signal=48%
REACTOME_FORMATION_OF_FIBRIN_CLOT_CLOTTING_CASCADE	REACTOME_FORMATION_OF_FIBRIN_CLOT_CLOTTING_CASCADE		15	0.219436	0.632783	0.941545	1	1	589	tags=13%, list=5%, signal=14%
REACTOME_CLASS_B_2_SECRETIN_FAMILY_RECEPTORS	REACTOME_CLASS_B_2_SECRETIN_FAMILY_RECEPTORS		37	0.172084	0.628641	0.963597	1	1	2724	tags=22%, list=23%, signal=28%
REACTOME_GLUTATHIONE_CONJUGATION	REACTOME_GLUTATHIONE_CONJUGATION		15	0.206094	0.595835	0.954545	1	1	3605	tags=40%, list=30%, signal=57%
REACTOME_GPCR_LIGAND_BINDING	REACTOME_GPCR_LIGAND_BINDING		120	0.127183	0.579701	1	1	1	2455	tags=16%, list=21%, signal=20%
REACTOME_SIGNALING_BY_FGFR1_FUSION_MUTANTS	REACTOME_SIGNALING_BY_FGFR1_FUSION_MUTANTS		15	0.199422	0.57033	0.952869	1	1	3676	tags=33%, list=31%, signal=48%
REACTOME_TIE2_SIGNALING	REACTOME_TIE2_SIGNALING		15	0.191361	0.559351	0.968619	1	1	9674	tags=100%, list=81%, signal=522%
REACTOME_COSTIMULATION_BY_THE_CD28_FAMILY	REACTOME_COSTIMULATION_BY_THE_CD28_FAMILY		35	0.153829	0.558198	0.988372	1	1	3268	tags=29%, list=27%, signal=39%
REACTOME_VOLTAGE_GATED_POTASSIUM_CHANNELS	REACTOME_VOLTAGE_GATED_POTASSIUM_CHANNELS		32	0.157637	0.552188	0.985447	1	1	1784	tags=16%, list=15%, signal=18%
REACTOME_GLUTAMATE_NEUROTRANSMITTER_RELEASE_CYCLE	REACTOME_GLUTAMATE_NEUROTRANSMITTER_RELEASE_CYCLE		15	0.184943	0.539302	0.988713	1	1	3865	tags=27%, list=32%, signal=39%
REACTOME_TAK1_ACTIVATES_NFKB_BY_PHOSPHORYLATION_AND_ACTIVATION_OF_IKKS_COMPLEX	REACTOME_TAK1_ACTIVATES_NFKB_BY_PHOSPHORYLATION_AND_ACTIVATION_OF_IKKS_COMPLEX		18	0.170562	0.516173	0.995565	1	1	3319	tags=33%, list=28%, signal=46%
REACTOME_SIGNALING_BY_FGFR1_MUTANTS	REACTOME_SIGNALING_BY_FGFR1_MUTANTS		16	0.161292	0.475396	0.995726	1	1	395	tags=6%, list=3%, signal=6%
REACTOME_TRAF6_MEDIATED_NFKB_ACTIVATION	REACTOME_TRAF6_MEDIATED_NFKB_ACTIVATION		15	0.147008	0.422069	0.995951	0.999526	1	530	tags=7%, list=4%, signal=7%
REACTOME_RESPIRATORY_ELECTRON_TRANSPORT	REACTOME_RESPIRATORY_ELECTRON_TRANSPORT	Details ...	48	-0.545444	-2.06971	0	0.0154336	0.022	3659	tags=60%, list=31%, signal=87%
REACTOME_TCA_CYCLE_AND_RESPIRATORY_ELECTRON_TRANSPORT	REACTOME_TCA_CYCLE_AND_RESPIRATORY_ELECTRON_TRANSPORT	Details ...	91	-0.481031	-2.06614	0	0.00870905	0.025	3684	tags=57%, list=31%, signal=82%
REACTOME_RESPIRATORY_ELECTRON_TRANSPORT_ATP_SYNTHESIS_BY_CHEMIOSMOTIC_COUPLING_AND_HEAT_PRODUCTION_BY_UNCOUPLING_PROTEINS_	REACTOME_RESPIRATORY_ELECTRON_TRANSPORT_ATP_SYNTHESIS_BY_CHEMIOSMOTIC_COUPLING_AND_HEAT_PRODUCTION_BY_UNCOUPLING_PROTEINS_	Details ...	60	-0.512114	-2.04849	0	0.0069345	0.03	3659	tags=57%, list=31%, signal=81%
REACTOME_COLLAGEN_FORMATION	REACTOME_COLLAGEN_FORMATION	Details ...	42	-0.51202	-1.89025	0	0.0320269	0.17	3866	tags=62%, list=32%, signal=91%
REACTOME_GLUCONEOGENESIS	REACTOME_GLUCONEOGENESIS	Details ...	22	-0.545428	-1.71566	0.00378788	0.163308	0.708	2304	tags=45%, list=19%, signal=56%
REACTOME_PYRUVATE_METABOLISM_AND_CITRIC_ACID_TCA_CYCLE	REACTOME_PYRUVATE_METABOLISM_AND_CITRIC_ACID_TCA_CYCLE	Details ...	34	-0.476916	-1.69856	0.00568182	0.159474	0.772	1758	tags=41%, list=15%, signal=48%
REACTOME_PHASE1_FUNCTIONALIZATION_OF_COMPOUNDS	REACTOME_PHASE1_FUNCTIONALIZATION_OF_COMPOUNDS	Details ...	29	-0.500208	-1.69118	0.00932836	0.145715	0.797	1600	tags=28%, list=13%, signal=32%
REACTOME_BOTULINUM_NEUROTOXICITY	REACTOME_BOTULINUM_NEUROTOXICITY	Details ...	15	-0.58629	-1.66794	0.0144404	0.15655	0.856	3372	tags=60%, list=28%, signal=83%
REACTOME_BRANCHED_CHAIN_AMINO_ACID_CATABOLISM	REACTOME_BRANCHED_CHAIN_AMINO_ACID_CATABOLISM	Details ...	15	-0.577205	-1.62442	0.0262172	0.201722	0.93	2722	tags=60%, list=23%, signal=78%
REACTOME_GLUCOSE_METABOLISM	REACTOME_GLUCOSE_METABOLISM	Details ...	49	-0.430662	-1.61425	0.0109091	0.196844	0.951	3025	tags=43%, list=25%, signal=57%
REACTOME_BILE_ACID_AND_BILE_SALT_METABOLISM	REACTOME_BILE_ACID_AND_BILE_SALT_METABOLISM	Details ...	16	-0.555085	-1.60935	0.0303605	0.187006	0.953	1599	tags=38%, list=13%, signal=43%
REACTOME_NCAM1_INTERACTIONS	REACTOME_NCAM1_INTERACTIONS	Details ...	28	-0.472049	-1.57045	0.0191205	0.235891	0.983	3930	tags=61%, list=33%, signal=90%
REACTOME_CHOLESTEROL_BIOSYNTHESIS	REACTOME_CHOLESTEROL_BIOSYNTHESIS	Details ...	20	-0.499235	-1.54178	0.0459559	0.270157	0.994	3891	tags=60%, list=33%, signal=89%
REACTOME_EXTRACELLULAR_MATRIX_ORGANIZATION	REACTOME_EXTRACELLULAR_MATRIX_ORGANIZATION	Details ...	52	-0.396491	-1.51626	0.0346821	0.306876	0.998	3866	tags=54%, list=32%, signal=79%
REACTOME_BIOLOGICAL_OXIDATIONS	REACTOME_BIOLOGICAL_OXIDATIONS	Details ...	56	-0.363985	-1.43116	0.0402194	0.514517	1	3508	tags=41%, list=29%, signal=58%
REACTOME_CYTOCHROME_P450_ARRANGED_BY_SUBSTRATE_TYPE	REACTOME_CYTOCHROME_P450_ARRANGED_BY_SUBSTRATE_TYPE	Details ...	18	-0.487502	-1.42937	0.0729927	0.487701	1	2453	tags=28%, list=21%, signal=35%
REACTOME_METABOLISM_OF_CARBOHYDRATES	REACTOME_METABOLISM_OF_CARBOHYDRATES	Details ...	172	-0.300429	-1.42107	0.00701754	0.486177	1	2568	tags=28%, list=21%, signal=35%
REACTOME_TRANSMISSION_ACROSS_CHEMICAL_SYNAPSES	REACTOME_TRANSMISSION_ACROSS_CHEMICAL_SYNAPSES	Details ...	145	-0.310296	-1.4128	0.0212766	0.482486	1	3471	tags=36%, list=29%, signal=50%
REACTOME_PEROXISOMAL_LIPID_METABOLISM	REACTOME_PEROXISOMAL_LIPID_METABOLISM	Details ...	19	-0.463438	-1.40723	0.0846774	0.473728	1	1846	tags=32%, list=15%, signal=37%
REACTOME_INTERFERON_GAMMA_SIGNALING	REACTOME_INTERFERON_GAMMA_SIGNALING	Details ...	30	-0.404781	-1.39275	0.0606061	0.492433	1	717	tags=20%, list=6%, signal=21%
REACTOME_HS_GAG_DEGRADATION	REACTOME_HS_GAG_DEGRADATION		18	-0.473912	-1.3885	0.0867257	0.481359	1	3050	tags=44%, list=25%, signal=60%
REACTOME_NEUROTRANSMITTER_RELEASE_CYCLE	REACTOME_NEUROTRANSMITTER_RELEASE_CYCLE		30	-0.404592	-1.37343	0.0806452	0.50393	1	2215	tags=23%, list=19%, signal=29%
REACTOME_NCAM_SIGNALING_FOR_NEURITE_OUT_GROWTH	REACTOME_NCAM_SIGNALING_FOR_NEURITE_OUT_GROWTH		48	-0.364984	-1.3664	0.0620438	0.502147	1	2339	tags=31%, list=20%, signal=39%
REACTOME_TRAFFICKING_OF_AMPA_RECEPTORS	REACTOME_TRAFFICKING_OF_AMPA_RECEPTORS		26	-0.424375	-1.36449	0.0794574	0.486913	1	3471	tags=54%, list=29%, signal=76%
REACTOME_A_TETRASACCHARIDE_LINKER_SEQUENCE_IS_REQUIRED_FOR_GAG_SYNTHESIS	REACTOME_A_TETRASACCHARIDE_LINKER_SEQUENCE_IS_REQUIRED_FOR_GAG_SYNTHESIS		23	-0.422297	-1.34834	0.104247	0.514282	1	2937	tags=43%, list=25%, signal=58%
REACTOME_UNBLOCKING_OF_NMDA_RECEPTOR_GLUTAMATE_BINDING_AND_ACTIVATION	REACTOME_UNBLOCKING_OF_NMDA_RECEPTOR_GLUTAMATE_BINDING_AND_ACTIVATION		15	-0.469073	-1.32437	0.151923	0.568624	1	3471	tags=60%, list=29%, signal=84%
REACTOME_NEURONAL_SYSTEM	REACTOME_NEURONAL_SYSTEM		206	-0.272203	-1.32034	0.0317195	0.560454	1	3411	tags=33%, list=29%, signal=46%
REACTOME_AXON_GUIDANCE	REACTOME_AXON_GUIDANCE		202	-0.27326	-1.30889	0.0286678	0.57607	1	3275	tags=34%, list=27%, signal=46%
REACTOME_SULFUR_AMINO_ACID_METABOLISM	REACTOME_SULFUR_AMINO_ACID_METABOLISM		22	-0.412793	-1.29946	0.136882	0.587827	1	1809	tags=36%, list=15%, signal=43%
REACTOME_HEPARAN_SULFATE_HEPARIN_HS_GAG_METABOLISM	REACTOME_HEPARAN_SULFATE_HEPARIN_HS_GAG_METABOLISM		43	-0.358703	-1.29777	0.0874525	0.573456	1	2531	tags=33%, list=21%, signal=41%
REACTOME_L1CAM_INTERACTIONS	REACTOME_L1CAM_INTERACTIONS		71	-0.313566	-1.28634	0.105634	0.593396	1	3918	tags=45%, list=33%, signal=67%
REACTOME_INTERACTION_BETWEEN_L1_AND_ANKYRINS	REACTOME_INTERACTION_BETWEEN_L1_AND_ANKYRINS		19	-0.416105	-1.25866	0.177481	0.668216	1	3157	tags=47%, list=26%, signal=64%
REACTOME_TRANSPORT_OF_INORGANIC_CATIONS_ANIONS_AND_AMINO_ACIDS_OLIGOPEPTIDES	REACTOME_TRANSPORT_OF_INORGANIC_CATIONS_ANIONS_AND_AMINO_ACIDS_OLIGOPEPTIDES		60	-0.321787	-1.25647	0.133581	0.655805	1	3154	tags=32%, list=26%, signal=43%
REACTOME_RAS_ACTIVATION_UOPN_CA2_INFUX_THROUGH_NMDA_RECEPTOR	REACTOME_RAS_ACTIVATION_UOPN_CA2_INFUX_THROUGH_NMDA_RECEPTOR		15	-0.456284	-1.25004	0.16826	0.658802	1	3471	tags=60%, list=29%, signal=84%
REACTOME_METABOLISM_OF_VITAMINS_AND_COFACTORS	REACTOME_METABOLISM_OF_VITAMINS_AND_COFACTORS		39	-0.340516	-1.23882	0.142045	0.678218	1	1570	tags=26%, list=13%, signal=29%
REACTOME_GLYCOSAMINOGLYCAN_METABOLISM	REACTOME_GLYCOSAMINOGLYCAN_METABOLISM		82	-0.290449	-1.21836	0.126582	0.733549	1	2531	tags=27%, list=21%, signal=34%
REACTOME_HS_GAG_BIOSYNTHESIS	REACTOME_HS_GAG_BIOSYNTHESIS		24	-0.374006	-1.20163	0.197441	0.774962	1	2937	tags=42%, list=25%, signal=55%
REACTOME_PYRUVATE_METABOLISM	REACTOME_PYRUVATE_METABOLISM		16	-0.410181	-1.19736	0.222423	0.769954	1	3684	tags=56%, list=31%, signal=81%
REACTOME_ACTIVATION_OF_ATR_IN_RESPONSE_TO_REPLICATION_STRESS	REACTOME_ACTIVATION_OF_ATR_IN_RESPONSE_TO_REPLICATION_STRESS		25	-0.368989	-1.19009	0.24	0.777305	1	594	tags=20%, list=5%, signal=21%
REACTOME_BASIGIN_INTERACTIONS	REACTOME_BASIGIN_INTERACTIONS		20	-0.387832	-1.18918	0.216573	0.76132	1	1120	tags=25%, list=9%, signal=28%
REACTOME_CHONDROITIN_SULFATE_DERMATAN_SULFATE_METABOLISM	REACTOME_CHONDROITIN_SULFATE_DERMATAN_SULFATE_METABOLISM		38	-0.329744	-1.18438	0.219601	0.760247	1	2531	tags=32%, list=21%, signal=40%
REACTOME_NEUROTRANSMITTER_RECEPTOR_BINDING_AND_DOWNSTREAM_TRANSMISSION_IN_THE_POSTSYNAPTIC_CELL	REACTOME_NEUROTRANSMITTER_RECEPTOR_BINDING_AND_DOWNSTREAM_TRANSMISSION_IN_THE_POSTSYNAPTIC_CELL		102	-0.271846	-1.17771	0.177239	0.767038	1	3717	tags=39%, list=31%, signal=56%
REACTOME_INTEGRIN_CELL_SURFACE_INTERACTIONS	REACTOME_INTEGRIN_CELL_SURFACE_INTERACTIONS		57	-0.29325	-1.16982	0.212435	0.777261	1	4127	tags=47%, list=35%, signal=72%
REACTOME_PYRIMIDINE_METABOLISM	REACTOME_PYRIMIDINE_METABOLISM		17	-0.397832	-1.16566	0.26186	0.774477	1	3759	tags=47%, list=31%, signal=69%
REACTOME_RESPONSE_TO_ELEVATED_PLATELET_CYTOSOLIC_CA2_	REACTOME_RESPONSE_TO_ELEVATED_PLATELET_CYTOSOLIC_CA2_		57	-0.294621	-1.16308	0.211573	0.766729	1	3287	tags=39%, list=27%, signal=53%
REACTOME_SYNTHESIS_OF_PC	REACTOME_SYNTHESIS_OF_PC		15	-0.405413	-1.16089	0.259481	0.757714	1	1963	tags=40%, list=16%, signal=48%
REACTOME_MITOCHONDRIAL_TRNA_AMINOACYLATION	REACTOME_MITOCHONDRIAL_TRNA_AMINOACYLATION		18	-0.383361	-1.13256	0.30303	0.844549	1	795	tags=22%, list=7%, signal=24%
REACTOME_POST_TRANSLATIONAL_MODIFICATION_SYNTHESIS_OF_GPI_ANCHORED_PROTEINS	REACTOME_POST_TRANSLATIONAL_MODIFICATION_SYNTHESIS_OF_GPI_ANCHORED_PROTEINS		21	-0.371157	-1.1315	0.27963	0.830766	1	2736	tags=43%, list=23%, signal=55%
REACTOME_ION_TRANSPORT_BY_P_TYPE_ATPASES	REACTOME_ION_TRANSPORT_BY_P_TYPE_ATPASES		19	-0.375702	-1.13067	0.293358	0.81671	1	1310	tags=26%, list=11%, signal=30%
REACTOME_FATTY_ACYL_COA_BIOSYNTHESIS	REACTOME_FATTY_ACYL_COA_BIOSYNTHESIS		16	-0.388334	-1.12893	0.2846	0.806614	1	2855	tags=38%, list=24%, signal=49%
REACTOME_SIGNALING_BY_CONSTITUTIVELY_ACTIVE_EGFR	REACTOME_SIGNALING_BY_CONSTITUTIVELY_ACTIVE_EGFR		17	-0.376483	-1.12467	0.324022	0.805946	1	2808	tags=35%, list=23%, signal=46%
REACTOME_INNATE_IMMUNE_SYSTEM	REACTOME_INNATE_IMMUNE_SYSTEM		135	-0.243778	-1.1037	0.246914	0.868993	1	2935	tags=30%, list=25%, signal=40%
REACTOME_IMMUNOREGULATORY_INTERACTIONS_BETWEEN_A_LYMPHOID_AND_A_NON_LYMPHOID_CELL	REACTOME_IMMUNOREGULATORY_INTERACTIONS_BETWEEN_A_LYMPHOID_AND_A_NON_LYMPHOID_CELL		15	-0.394458	-1.10292	0.306422	0.855348	1	3525	tags=47%, list=29%, signal=66%
REACTOME_CYTOSOLIC_TRNA_AMINOACYLATION	REACTOME_CYTOSOLIC_TRNA_AMINOACYLATION		24	-0.343594	-1.10142	0.320225	0.84445	1	3061	tags=46%, list=26%, signal=61%
REACTOME_AMINO_ACID_AND_OLIGOPEPTIDE_SLC_TRANSPORTERS	REACTOME_AMINO_ACID_AND_OLIGOPEPTIDE_SLC_TRANSPORTERS		34	-0.311021	-1.09597	0.316456	0.849376	1	3154	tags=29%, list=26%, signal=40%
REACTOME_METABOLISM_OF_LIPIDS_AND_LIPOPROTEINS	REACTOME_METABOLISM_OF_LIPIDS_AND_LIPOPROTEINS		354	-0.21145	-1.08205	0.236066	0.885879	1	2928	tags=29%, list=24%, signal=37%
REACTOME_ACTIVATION_OF_KAINATE_RECEPTORS_UPON_GLUTAMATE_BINDING	REACTOME_ACTIVATION_OF_KAINATE_RECEPTORS_UPON_GLUTAMATE_BINDING		19	-0.352917	-1.07489	0.35687	0.896967	1	4258	tags=63%, list=36%, signal=98%
REACTOME_GLOBAL_GENOMIC_NER_GG_NER	REACTOME_GLOBAL_GENOMIC_NER_GG_NER		28	-0.329421	-1.07268	0.331512	0.889226	1	1627	tags=21%, list=14%, signal=25%
REACTOME_G2_M_CHECKPOINTS	REACTOME_G2_M_CHECKPOINTS		30	-0.315919	-1.06995	0.338374	0.885366	1	785	tags=20%, list=7%, signal=21%
REACTOME_SEMAPHORIN_INTERACTIONS	REACTOME_SEMAPHORIN_INTERACTIONS		56	-0.273904	-1.06481	0.34542	0.888757	1	2337	tags=27%, list=20%, signal=33%
REACTOME_METABOLISM_OF_NUCLEOTIDES	REACTOME_METABOLISM_OF_NUCLEOTIDES		53	-0.274927	-1.06284	0.328794	0.881433	1	3759	tags=40%, list=31%, signal=58%
REACTOME_MEIOSIS	REACTOME_MEIOSIS		36	-0.299764	-1.05229	0.365234	0.905664	1	2326	tags=31%, list=19%, signal=38%
REACTOME_ACTIVATION_OF_NMDA_RECEPTOR_UPON_GLUTAMATE_BINDING_AND_POSTSYNAPTIC_EVENTS	REACTOME_ACTIVATION_OF_NMDA_RECEPTOR_UPON_GLUTAMATE_BINDING_AND_POSTSYNAPTIC_EVENTS		31	-0.306025	-1.04639	0.380038	0.912684	1	3471	tags=39%, list=29%, signal=54%
REACTOME_TRNA_AMINOACYLATION	REACTOME_TRNA_AMINOACYLATION		39	-0.292192	-1.04477	0.356364	0.904489	1	3204	tags=41%, list=27%, signal=56%
REACTOME_RNA_POL_I_TRANSCRIPTION_TERMINATION	REACTOME_RNA_POL_I_TRANSCRIPTION_TERMINATION		19	-0.345711	-1.04374	0.373134	0.894329	1	935	tags=16%, list=8%, signal=17%
REACTOME_DEVELOPMENTAL_BIOLOGY	REACTOME_DEVELOPMENTAL_BIOLOGY		290	-0.208522	-1.04125	0.340033	0.889544	1	3275	tags=31%, list=27%, signal=41%
REACTOME_INTERFERON_ALPHA_BETA_SIGNALING	REACTOME_INTERFERON_ALPHA_BETA_SIGNALING		23	-0.329964	-1.03941	0.4	0.882702	1	2030	tags=22%, list=17%, signal=26%
REACTOME_POST_NMDA_RECEPTOR_ACTIVATION_EVENTS	REACTOME_POST_NMDA_RECEPTOR_ACTIVATION_EVENTS		27	-0.318984	-1.03819	0.403377	0.873723	1	3471	tags=41%, list=29%, signal=57%
REACTOME_GLYCOSPHINGOLIPID_METABOLISM	REACTOME_GLYCOSPHINGOLIPID_METABOLISM		24	-0.315989	-1.02062	0.42998	0.922469	1	3050	tags=33%, list=25%, signal=45%
REACTOME_ABC_FAMILY_PROTEINS_MEDIATED_TRANSPORT	REACTOME_ABC_FAMILY_PROTEINS_MEDIATED_TRANSPORT		22	-0.324574	-1.01428	0.43295	0.931733	1	1873	tags=27%, list=16%, signal=32%
REACTOME_SIGNAL_TRANSDUCTION_BY_L1	REACTOME_SIGNAL_TRANSDUCTION_BY_L1		27	-0.303666	-1.01383	0.413534	0.920097	1	2305	tags=26%, list=19%, signal=32%
REACTOME_RNA_POL_I_TRANSCRIPTION_INITIATION	REACTOME_RNA_POL_I_TRANSCRIPTION_INITIATION		22	-0.315638	-1.00626	0.471698	0.933801	1	935	tags=14%, list=8%, signal=15%
REACTOME_CELL_JUNCTION_ORGANIZATION	REACTOME_CELL_JUNCTION_ORGANIZATION		46	-0.268473	-0.998218	0.453405	0.949058	1	2985	tags=30%, list=25%, signal=40%
REACTOME_ADHERENS_JUNCTIONS_INTERACTIONS	REACTOME_ADHERENS_JUNCTIONS_INTERACTIONS		21	-0.309495	-0.98688	0.459924	0.975425	1	3869	tags=48%, list=32%, signal=70%
REACTOME_INTRINSIC_PATHWAY_FOR_APOPTOSIS	REACTOME_INTRINSIC_PATHWAY_FOR_APOPTOSIS		17	-0.33786	-0.985692	0.465074	0.966665	1	861	tags=24%, list=7%, signal=25%
REACTOME_SIGNALLING_TO_RAS	REACTOME_SIGNALLING_TO_RAS		22	-0.314891	-0.983615	0.480216	0.960524	1	883	tags=18%, list=7%, signal=20%
REACTOME_LIPOPROTEIN_METABOLISM	REACTOME_LIPOPROTEIN_METABOLISM		16	-0.350634	-0.98118	0.465455	0.955977	1	3431	tags=50%, list=29%, signal=70%
REACTOME_CREB_PHOSPHORYLATION_THROUGH_THE_ACTIVATION_OF_RAS	REACTOME_CREB_PHOSPHORYLATION_THROUGH_THE_ACTIVATION_OF_RAS		22	-0.301132	-0.965593	0.514563	0.997531	1	3471	tags=41%, list=29%, signal=58%
REACTOME_CELL_SURFACE_INTERACTIONS_AT_THE_VASCULAR_WALL	REACTOME_CELL_SURFACE_INTERACTIONS_AT_THE_VASCULAR_WALL		60	-0.243672	-0.96065	0.515315	1	1	3684	tags=33%, list=31%, signal=48%
REACTOME_MEIOTIC_SYNAPSIS	REACTOME_MEIOTIC_SYNAPSIS		22	-0.302666	-0.951553	0.518664	1	1	846	tags=14%, list=7%, signal=15%
REACTOME_MEIOTIC_RECOMBINATION	REACTOME_MEIOTIC_RECOMBINATION		16	-0.319359	-0.93583	0.555977	1	1	2326	tags=44%, list=19%, signal=54%
REACTOME_NETRIN1_SIGNALING	REACTOME_NETRIN1_SIGNALING		33	-0.267967	-0.932176	0.558011	1	1	3043	tags=33%, list=25%, signal=45%
REACTOME_SMOOTH_MUSCLE_CONTRACTION	REACTOME_SMOOTH_MUSCLE_CONTRACTION		20	-0.300838	-0.921084	0.564486	1	1	2443	tags=30%, list=20%, signal=38%
REACTOME_APOPTOTIC_EXECUTION_PHASE	REACTOME_APOPTOTIC_EXECUTION_PHASE		37	-0.254701	-0.918612	0.594495	1	1	689	tags=11%, list=6%, signal=11%
REACTOME_GAP_JUNCTION_TRAFFICKING	REACTOME_GAP_JUNCTION_TRAFFICKING		17	-0.320252	-0.917325	0.573585	1	1	3887	tags=53%, list=32%, signal=78%
REACTOME_MHC_CLASS_II_ANTIGEN_PRESENTATION	REACTOME_MHC_CLASS_II_ANTIGEN_PRESENTATION		67	-0.225737	-0.909712	0.62807	1	1	4515	tags=43%, list=38%, signal=69%
REACTOME_DOUBLE_STRAND_BREAK_REPAIR	REACTOME_DOUBLE_STRAND_BREAK_REPAIR		18	-0.30667	-0.902045	0.592391	1	1	2624	tags=39%, list=22%, signal=50%
REACTOME_PHASE_II_CONJUGATION	REACTOME_PHASE_II_CONJUGATION		27	-0.271732	-0.901596	0.633212	1	1	3486	tags=41%, list=29%, signal=57%
REACTOME_EGFR_DOWNREGULATION	REACTOME_EGFR_DOWNREGULATION		24	-0.284578	-0.894587	0.630798	1	1	1771	tags=21%, list=15%, signal=24%
REACTOME_FORMATION_OF_INCISION_COMPLEX_IN_GG_NER	REACTOME_FORMATION_OF_INCISION_COMPLEX_IN_GG_NER		17	-0.301928	-0.887876	0.606805	1	1	1627	tags=24%, list=14%, signal=27%
REACTOME_P75_NTR_RECEPTOR_MEDIATED_SIGNALLING	REACTOME_P75_NTR_RECEPTOR_MEDIATED_SIGNALLING		67	-0.216731	-0.87803	0.69697	1	1	1205	tags=15%, list=10%, signal=17%
REACTOME_CELL_CELL_COMMUNICATION	REACTOME_CELL_CELL_COMMUNICATION		77	-0.212929	-0.877397	0.725379	1	1	3017	tags=29%, list=25%, signal=38%
REACTOME_GABA_B_RECEPTOR_ACTIVATION	REACTOME_GABA_B_RECEPTOR_ACTIVATION		26	-0.270954	-0.875928	0.645951	1	1	2791	tags=31%, list=23%, signal=40%
REACTOME_PEPTIDE_LIGAND_BINDING_RECEPTORS	REACTOME_PEPTIDE_LIGAND_BINDING_RECEPTORS		43	-0.232521	-0.867932	0.690299	1	1	4743	tags=44%, list=40%, signal=73%
REACTOME_ACTIVATED_TLR4_SIGNALLING	REACTOME_ACTIVATED_TLR4_SIGNALLING		64	-0.216972	-0.866575	0.70566	1	1	827	tags=13%, list=7%, signal=13%
REACTOME_TRANSCRIPTION_COUPLED_NER_TC_NER	REACTOME_TRANSCRIPTION_COUPLED_NER_TC_NER		37	-0.238547	-0.857906	0.667304	1	1	1131	tags=14%, list=9%, signal=15%
REACTOME_CELL_CELL_JUNCTION_ORGANIZATION	REACTOME_CELL_CELL_JUNCTION_ORGANIZATION		30	-0.250691	-0.856184	0.67033	1	1	2963	tags=30%, list=25%, signal=40%
REACTOME_PHOSPHOLIPASE_C_MEDIATED_CASCADE	REACTOME_PHOSPHOLIPASE_C_MEDIATED_CASCADE		25	-0.26156	-0.847425	0.719697	1	1	3363	tags=40%, list=28%, signal=56%
REACTOME_DNA_STRAND_ELONGATION	REACTOME_DNA_STRAND_ELONGATION		19	-0.281281	-0.843559	0.688845	1	1	1131	tags=16%, list=9%, signal=17%
REACTOME_TRIF_MEDIATED_TLR3_SIGNALING	REACTOME_TRIF_MEDIATED_TLR3_SIGNALING		54	-0.217684	-0.84321	0.756856	1	1	827	tags=13%, list=7%, signal=14%
REACTOME_RNA_POL_I_TRANSCRIPTION	REACTOME_RNA_POL_I_TRANSCRIPTION		28	-0.247374	-0.840814	0.71978	1	1	1776	tags=18%, list=15%, signal=21%
REACTOME_GRB2_EVENTS_IN_ERBB2_SIGNALING	REACTOME_GRB2_EVENTS_IN_ERBB2_SIGNALING		17	-0.285743	-0.833361	0.699809	1	1	877	tags=12%, list=7%, signal=13%
REACTOME_ION_CHANNEL_TRANSPORT	REACTOME_ION_CHANNEL_TRANSPORT		33	-0.241122	-0.828738	0.761111	1	1	2866	tags=27%, list=24%, signal=36%
REACTOME_APOPTOTIC_CLEAVAGE_OF_CELLULAR_PROTEINS	REACTOME_APOPTOTIC_CLEAVAGE_OF_CELLULAR_PROTEINS		29	-0.244272	-0.827982	0.75	1	1	5017	tags=55%, list=42%, signal=95%
REACTOME_RECYCLING_PATHWAY_OF_L1	REACTOME_RECYCLING_PATHWAY_OF_L1		22	-0.260188	-0.818853	0.723735	1	1	1493	tags=14%, list=12%, signal=16%
REACTOME_GLYCEROPHOSPHOLIPID_BIOSYNTHESIS	REACTOME_GLYCEROPHOSPHOLIPID_BIOSYNTHESIS		64	-0.203413	-0.818452	0.802218	1	1	2141	tags=25%, list=18%, signal=30%
REACTOME_LOSS_OF_NLP_FROM_MITOTIC_CENTROSOMES	REACTOME_LOSS_OF_NLP_FROM_MITOTIC_CENTROSOMES		48	-0.211631	-0.811678	0.777978	1	1	2929	tags=27%, list=24%, signal=36%
REACTOME_N_GLYCAN_ANTENNAE_ELONGATION_IN_THE_MEDIAL_TRANS_GOLGI	REACTOME_N_GLYCAN_ANTENNAE_ELONGATION_IN_THE_MEDIAL_TRANS_GOLGI		15	-0.280243	-0.807956	0.734375	1	1	1487	tags=20%, list=12%, signal=23%
REACTOME_GABA_RECEPTOR_ACTIVATION	REACTOME_GABA_RECEPTOR_ACTIVATION		36	-0.221623	-0.795408	0.79235	1	1	2866	tags=28%, list=24%, signal=36%
REACTOME_INHIBITION_OF_VOLTAGE_GATED_CA2_CHANNELS_VIA_GBETA_GAMMA_SUBUNITS	REACTOME_INHIBITION_OF_VOLTAGE_GATED_CA2_CHANNELS_VIA_GBETA_GAMMA_SUBUNITS		16	-0.274158	-0.793417	0.743137	1	1	1449	tags=19%, list=12%, signal=21%
REACTOME_TRANSPORT_TO_THE_GOLGI_AND_SUBSEQUENT_MODIFICATION	REACTOME_TRANSPORT_TO_THE_GOLGI_AND_SUBSEQUENT_MODIFICATION		30	-0.231477	-0.791228	0.771963	1	1	1487	tags=17%, list=12%, signal=19%
REACTOME_RIG_I_MDA5_MEDIATED_INDUCTION_OF_IFN_ALPHA_BETA_PATHWAYS	REACTOME_RIG_I_MDA5_MEDIATED_INDUCTION_OF_IFN_ALPHA_BETA_PATHWAYS		43	-0.214118	-0.787591	0.819048	1	1	2729	tags=26%, list=23%, signal=33%
REACTOME_ACTIVATED_AMPK_STIMULATES_FATTY_ACID_OXIDATION_IN_MUSCLE	REACTOME_ACTIVATED_AMPK_STIMULATES_FATTY_ACID_OXIDATION_IN_MUSCLE		15	-0.284779	-0.783305	0.775758	1	1	2684	tags=33%, list=22%, signal=43%
REACTOME_NITRIC_OXIDE_STIMULATES_GUANYLATE_CYCLASE	REACTOME_NITRIC_OXIDE_STIMULATES_GUANYLATE_CYCLASE		18	-0.267286	-0.782831	0.772059	1	1	2353	tags=22%, list=20%, signal=28%
REACTOME_MYOGENESIS	REACTOME_MYOGENESIS		21	-0.253184	-0.780945	0.796703	1	1	2347	tags=19%, list=20%, signal=24%
REACTOME_POST_TRANSLATIONAL_PROTEIN_MODIFICATION	REACTOME_POST_TRANSLATIONAL_PROTEIN_MODIFICATION		127	-0.172548	-0.776854	0.92721	1	1	2910	tags=27%, list=24%, signal=35%
REACTOME_PHOSPHORYLATION_OF_THE_APC_C	REACTOME_PHOSPHORYLATION_OF_THE_APC_C		15	-0.269735	-0.774923	0.787645	1	1	3999	tags=47%, list=33%, signal=70%
REACTOME_TELOMERE_MAINTENANCE	REACTOME_TELOMERE_MAINTENANCE		28	-0.230837	-0.772276	0.830303	1	1	1800	tags=14%, list=15%, signal=17%
REACTOME_TOLL_RECEPTOR_CASCADES	REACTOME_TOLL_RECEPTOR_CASCADES		80	-0.182813	-0.767238	0.893502	1	1	1978	tags=18%, list=17%, signal=21%
REACTOME_INSULIN_SYNTHESIS_AND_PROCESSING	REACTOME_INSULIN_SYNTHESIS_AND_PROCESSING		18	-0.256556	-0.763155	0.815498	1	1	2474	tags=28%, list=21%, signal=35%
REACTOME_SIGNALING_BY_EGFR_IN_CANCER	REACTOME_SIGNALING_BY_EGFR_IN_CANCER		91	-0.182161	-0.762109	0.925455	1	1	1555	tags=14%, list=13%, signal=16%
REACTOME_G_ALPHA_Z_SIGNALLING_EVENTS	REACTOME_G_ALPHA_Z_SIGNALLING_EVENTS		28	-0.228585	-0.761868	0.815385	1	1	2717	tags=32%, list=23%, signal=41%
REACTOME_PURINE_METABOLISM	REACTOME_PURINE_METABOLISM		26	-0.232578	-0.759281	0.812057	1	1	4064	tags=42%, list=34%, signal=64%
REACTOME_PI_METABOLISM	REACTOME_PI_METABOLISM		45	-0.20245	-0.759154	0.892791	1	1	1571	tags=16%, list=13%, signal=18%
REACTOME_BIOSYNTHESIS_OF_THE_N_GLYCAN_PRECURSOR_DOLICHOL_LIPID_LINKED_OLIGOSACCHARIDE_LLO_AND_TRANSFER_TO_A_NASCENT_PROTEIN	REACTOME_BIOSYNTHESIS_OF_THE_N_GLYCAN_PRECURSOR_DOLICHOL_LIPID_LINKED_OLIGOSACCHARIDE_LLO_AND_TRANSFER_TO_A_NASCENT_PROTEIN		23	-0.235236	-0.750814	0.838129	1	1	2906	tags=26%, list=24%, signal=34%
REACTOME_ACTIVATED_NOTCH1_TRANSMITS_SIGNAL_TO_THE_NUCLEUS	REACTOME_ACTIVATED_NOTCH1_TRANSMITS_SIGNAL_TO_THE_NUCLEUS		25	-0.231238	-0.745983	0.834264	1	1	1300	tags=16%, list=11%, signal=18%
REACTOME_KERATAN_SULFATE_BIOSYNTHESIS	REACTOME_KERATAN_SULFATE_BIOSYNTHESIS		19	-0.249265	-0.74578	0.816822	1	1	1929	tags=21%, list=16%, signal=25%
REACTOME_CA_DEPENDENT_EVENTS	REACTOME_CA_DEPENDENT_EVENTS		19	-0.245747	-0.743857	0.847328	1	1	2353	tags=26%, list=20%, signal=33%
REACTOME_INWARDLY_RECTIFYING_K_CHANNELS	REACTOME_INWARDLY_RECTIFYING_K_CHANNELS		21	-0.234473	-0.742117	0.840237	1	1	2791	tags=29%, list=23%, signal=37%
REACTOME_PLC_BETA_MEDIATED_EVENTS	REACTOME_PLC_BETA_MEDIATED_EVENTS		29	-0.219713	-0.740383	0.857401	1	1	3863	tags=45%, list=32%, signal=66%
REACTOME_NFKB_AND_MAP_KINASES_ACTIVATION_MEDIATED_BY_TLR4_SIGNALING_REPERTOIRE	REACTOME_NFKB_AND_MAP_KINASES_ACTIVATION_MEDIATED_BY_TLR4_SIGNALING_REPERTOIRE		53	-0.189245	-0.737857	0.889503	1	1	827	tags=11%, list=7%, signal=12%
REACTOME_DAG_AND_IP3_SIGNALING	REACTOME_DAG_AND_IP3_SIGNALING		21	-0.235706	-0.732584	0.830739	1	1	3109	tags=33%, list=26%, signal=45%
REACTOME_APC_CDC20_MEDIATED_DEGRADATION_OF_NEK2A	REACTOME_APC_CDC20_MEDIATED_DEGRADATION_OF_NEK2A		16	-0.249954	-0.721156	0.862669	1	1	4679	tags=50%, list=39%, signal=82%
REACTOME_LIPID_DIGESTION_MOBILIZATION_AND_TRANSPORT	REACTOME_LIPID_DIGESTION_MOBILIZATION_AND_TRANSPORT		24	-0.220775	-0.708002	0.878229	1	1	2512	tags=29%, list=21%, signal=37%
REACTOME_POST_CHAPERONIN_TUBULIN_FOLDING_PATHWAY	REACTOME_POST_CHAPERONIN_TUBULIN_FOLDING_PATHWAY		15	-0.246462	-0.706994	0.827916	1	1	2045	tags=33%, list=17%, signal=40%
REACTOME_HEMOSTASIS	REACTOME_HEMOSTASIS		304	-0.137913	-0.694556	1	1	1	2916	tags=23%, list=24%, signal=30%
REACTOME_APC_C_CDC20_MEDIATED_DEGRADATION_OF_CYCLIN_B	REACTOME_APC_C_CDC20_MEDIATED_DEGRADATION_OF_CYCLIN_B		17	-0.23728	-0.68808	0.906667	1	1	4230	tags=47%, list=35%, signal=73%
REACTOME_GLYCOLYSIS	REACTOME_GLYCOLYSIS		19	-0.226795	-0.677169	0.89228	1	1	3881	tags=37%, list=32%, signal=54%
REACTOME_MITOCHONDRIAL_PROTEIN_IMPORT	REACTOME_MITOCHONDRIAL_PROTEIN_IMPORT		42	-0.180113	-0.657883	0.95073	1	1	1002	tags=12%, list=8%, signal=13%
REACTOME_E2F_MEDIATED_REGULATION_OF_DNA_REPLICATION	REACTOME_E2F_MEDIATED_REGULATION_OF_DNA_REPLICATION		20	-0.210635	-0.649787	0.932673	1	1	4107	tags=45%, list=34%, signal=68%
REACTOME_RECRUITMENT_OF_MITOTIC_CENTROSOME_PROTEINS_AND_COMPLEXES	REACTOME_RECRUITMENT_OF_MITOTIC_CENTROSOME_PROTEINS_AND_COMPLEXES		53	-0.165465	-0.646038	0.977982	1	1	2929	tags=26%, list=24%, signal=35%
REACTOME_OPIOID_SIGNALLING	REACTOME_OPIOID_SIGNALLING		50	-0.170255	-0.639659	0.977055	1	1	3863	tags=40%, list=32%, signal=59%
REACTOME_TRIGLYCERIDE_BIOSYNTHESIS	REACTOME_TRIGLYCERIDE_BIOSYNTHESIS		34	-0.180893	-0.63056	0.977444	1	1	2855	tags=26%, list=24%, signal=35%
REACTOME_REGULATION_OF_HYPOXIA_INDUCIBLE_FACTOR_HIF_BY_OXYGEN	REACTOME_REGULATION_OF_HYPOXIA_INDUCIBLE_FACTOR_HIF_BY_OXYGEN		18	-0.20409	-0.600722	0.961315	1	1	1163	tags=11%, list=10%, signal=12%
REACTOME_PLATELET_HOMEOSTASIS	REACTOME_PLATELET_HOMEOSTASIS		53	-0.147809	-0.565141	0.994275	1	1	4227	tags=40%, list=35%, signal=61%
REACTOME_MUSCLE_CONTRACTION	REACTOME_MUSCLE_CONTRACTION		40	-0.151493	-0.560905	0.988991	1	1	3724	tags=28%, list=31%, signal=40%
REACTOME_NUCLEOTIDE_BINDING_DOMAIN_LEUCINE_RICH_REPEAT_CONTAINING_RECEPTOR_NLR_SIGNALING_PATHWAYS	REACTOME_NUCLEOTIDE_BINDING_DOMAIN_LEUCINE_RICH_REPEAT_CONTAINING_RECEPTOR_NLR_SIGNALING_PATHWAYS		30	-0.162555	-0.54672	0.99422	1	1	3264	tags=27%, list=27%, signal=37%
REACTOME_THE_ROLE_OF_NEF_IN_HIV1_REPLICATION_AND_DISEASE_PATHOGENESIS	REACTOME_THE_ROLE_OF_NEF_IN_HIV1_REPLICATION_AND_DISEASE_PATHOGENESIS		20	-0.164067	-0.515205	0.992233	1	1	4472	tags=50%, list=37%, signal=80%
REACTOME_EFFECTS_OF_PIP2_HYDROLYSIS	REACTOME_EFFECTS_OF_PIP2_HYDROLYSIS		19	-0.167032	-0.50718	0.990654	1	1	3911	tags=37%, list=33%, signal=55%
REACTOME_NUCLEAR_SIGNALING_BY_ERBB4	REACTOME_NUCLEAR_SIGNALING_BY_ERBB4		24	-0.147189	-0.475901	0.996154	1	1	10205	tags=100%, list=85%, signal=680%
REACTOME_SYNTHESIS_OF_PIPS_AT_THE_GOLGI_MEMBRANE	REACTOME_SYNTHESIS_OF_PIPS_AT_THE_GOLGI_MEMBRANE		15	-0.165597	-0.468125	0.988991	1	1	3907	tags=40%, list=33%, signal=59%
REACTOME_SHC1_EVENTS_IN_ERBB4_SIGNALING	REACTOME_SHC1_EVENTS_IN_ERBB4_SIGNALING		15	-0.15747	-0.449785	0.998008	0.998799	1	785	tags=7%, list=7%, signal=7%

## Sheet: Brain GO
Biological process gene ontology report for hibernation vs. post-arousal in brain.
NAME	GS<br> follow link to MSigDB	GS DETAILS	SIZE	ES	NES	NOM p-val	FDR q-val	FWER p-val	RANK AT MAX	LEADING EDGE
GO_REGULATION_OF_CELLULAR_AMINO_ACID_METABOLIC_PROCESS	GO_REGULATION_OF_CELLULAR_AMINO_ACID_METABOLIC_PROCESS	Details ...	49	0.61086	2.37999	0	0.00226321	0.002	2460	tags=61%, list=21%, signal=77%
GO_TRANSLATIONAL_INITIATION	GO_TRANSLATIONAL_INITIATION	Details ...	114	0.511081	2.32952	0	0.00113161	0.002	3509	tags=54%, list=29%, signal=75%
GO_ANTIGEN_PROCESSING_AND_PRESENTATION_OF_EXOGENOUS_PEPTIDE_ANTIGEN_VIA_MHC_CLASS_I	GO_ANTIGEN_PROCESSING_AND_PRESENTATION_OF_EXOGENOUS_PEPTIDE_ANTIGEN_VIA_MHC_CLASS_I	Details ...	47	0.592251	2.30215	0	0.000754404	0.002	2460	tags=62%, list=21%, signal=77%
GO_INNATE_IMMUNE_RESPONSE_ACTIVATING_CELL_SURFACE_RECEPTOR_SIGNALING_PATHWAY	GO_INNATE_IMMUNE_RESPONSE_ACTIVATING_CELL_SURFACE_RECEPTOR_SIGNALING_PATHWAY	Details ...	75	0.535706	2.29034	0	0.000565803	0.002	3435	tags=60%, list=29%, signal=84%
GO_FC_EPSILON_RECEPTOR_SIGNALING_PATHWAY	GO_FC_EPSILON_RECEPTOR_SIGNALING_PATHWAY	Details ...	97	0.510747	2.27958	0	0.000452643	0.002	2585	tags=44%, list=22%, signal=56%
GO_MULTI_ORGANISM_METABOLIC_PROCESS	GO_MULTI_ORGANISM_METABOLIC_PROCESS	Details ...	107	0.494072	2.24729	0	0.00075003	0.004	3509	tags=53%, list=29%, signal=75%
GO_ANAPHASE_PROMOTING_COMPLEX_DEPENDENT_CATABOLIC_PROCESS	GO_ANAPHASE_PROMOTING_COMPLEX_DEPENDENT_CATABOLIC_PROCESS	Details ...	59	0.556966	2.2402	0	0.000798451	0.005	2460	tags=53%, list=21%, signal=66%
GO_POSITIVE_REGULATION_OF_PROTEIN_MODIFICATION_BY_SMALL_PROTEIN_CONJUGATION_OR_REMOVAL	GO_POSITIVE_REGULATION_OF_PROTEIN_MODIFICATION_BY_SMALL_PROTEIN_CONJUGATION_OR_REMOVAL	Details ...	152	0.473149	2.2214	0	0.000988098	0.007	2460	tags=39%, list=21%, signal=48%
GO_PROTEASOMAL_PROTEIN_CATABOLIC_PROCESS	GO_PROTEASOMAL_PROTEIN_CATABOLIC_PROCESS	Details ...	216	0.442987	2.2009	0	0.00125549	0.01	2541	tags=41%, list=21%, signal=51%
GO_POSITIVE_REGULATION_OF_LIGASE_ACTIVITY	GO_POSITIVE_REGULATION_OF_LIGASE_ACTIVITY	Details ...	86	0.504932	2.18627	0	0.00180929	0.016	2460	tags=43%, list=21%, signal=54%
GO_TUMOR_NECROSIS_FACTOR_MEDIATED_SIGNALING_PATHWAY	GO_TUMOR_NECROSIS_FACTOR_MEDIATED_SIGNALING_PATHWAY	Details ...	65	0.528135	2.17731	0	0.00195098	0.019	2460	tags=48%, list=21%, signal=60%
GO_POSITIVE_REGULATION_OF_CANONICAL_WNT_SIGNALING_PATHWAY	GO_POSITIVE_REGULATION_OF_CANONICAL_WNT_SIGNALING_PATHWAY	Details ...	86	0.503154	2.17088	0	0.00197295	0.021	2460	tags=47%, list=21%, signal=58%
GO_PROTEIN_EXIT_FROM_ENDOPLASMIC_RETICULUM	GO_PROTEIN_EXIT_FROM_ENDOPLASMIC_RETICULUM	Details ...	18	0.70619	2.16928	0	0.00182118	0.021	2304	tags=67%, list=19%, signal=82%
GO_POSITIVE_REGULATION_OF_CELLULAR_PROTEIN_CATABOLIC_PROCESS	GO_POSITIVE_REGULATION_OF_CELLULAR_PROTEIN_CATABOLIC_PROCESS	Details ...	152	0.45061	2.15247	0	0.00242337	0.03	3191	tags=49%, list=27%, signal=66%
GO_REGULATION_OF_CELLULAR_AMINE_METABOLIC_PROCESS	GO_REGULATION_OF_CELLULAR_AMINE_METABOLIC_PROCESS	Details ...	67	0.513369	2.14041	0	0.00256007	0.034	2568	tags=49%, list=21%, signal=62%
GO_REGULATION_OF_RNA_STABILITY	GO_REGULATION_OF_RNA_STABILITY	Details ...	110	0.469914	2.13021	0	0.00317396	0.045	2460	tags=45%, list=21%, signal=56%
GO_REGULATION_OF_LIGASE_ACTIVITY	GO_REGULATION_OF_LIGASE_ACTIVITY	Details ...	100	0.480505	2.13007	0	0.00305372	0.046	2460	tags=41%, list=21%, signal=51%
GO_ESTABLISHMENT_OF_PROTEIN_LOCALIZATION_TO_ENDOPLASMIC_RETICULUM	GO_ESTABLISHMENT_OF_PROTEIN_LOCALIZATION_TO_ENDOPLASMIC_RETICULUM	Details ...	78	0.496307	2.1029	0	0.00407386	0.063	3754	tags=55%, list=31%, signal=80%
GO_PROTEIN_POLYUBIQUITINATION	GO_PROTEIN_POLYUBIQUITINATION	Details ...	182	0.41976	2.08634	0	0.00498311	0.082	3130	tags=46%, list=26%, signal=61%
GO_ANTIGEN_PROCESSING_AND_PRESENTATION_OF_PEPTIDE_ANTIGEN_VIA_MHC_CLASS_I	GO_ANTIGEN_PROCESSING_AND_PRESENTATION_OF_PEPTIDE_ANTIGEN_VIA_MHC_CLASS_I	Details ...	64	0.510712	2.0781	0	0.00512886	0.089	2460	tags=48%, list=21%, signal=61%
GO_RRNA_METABOLIC_PROCESS	GO_RRNA_METABOLIC_PROCESS		198	0.416397	2.07373	0	0.00553256	0.101	3443	tags=47%, list=29%, signal=66%
GO_POSITIVE_REGULATION_OF_WNT_SIGNALING_PATHWAY	GO_POSITIVE_REGULATION_OF_WNT_SIGNALING_PATHWAY		109	0.459004	2.07218	0	0.00533202	0.102	2619	tags=45%, list=22%, signal=57%
GO_RETROGRADE_PROTEIN_TRANSPORT_ER_TO_CYTOSOL	GO_RETROGRADE_PROTEIN_TRANSPORT_ER_TO_CYTOSOL		15	0.706302	2.06516	0	0.00593326	0.118	2304	tags=73%, list=19%, signal=91%
GO_REGULATION_OF_ESTABLISHMENT_OF_PLANAR_POLARITY	GO_REGULATION_OF_ESTABLISHMENT_OF_PLANAR_POLARITY		90	0.469357	2.04562	0	0.00769857	0.157	2460	tags=44%, list=21%, signal=56%
GO_NUCLEAR_TRANSCRIBED_MRNA_CATABOLIC_PROCESS_NONSENSE_MEDIATED_DECAY	GO_NUCLEAR_TRANSCRIBED_MRNA_CATABOLIC_PROCESS_NONSENSE_MEDIATED_DECAY		91	0.461953	2.0403	0	0.00806541	0.167	3509	tags=52%, list=29%, signal=73%
GO_REGULATION_OF_MRNA_3_END_PROCESSING	GO_REGULATION_OF_MRNA_3_END_PROCESSING		25	0.60526	2.02653	0	0.00940843	0.199	2125	tags=48%, list=18%, signal=58%
GO_NIK_NF_KAPPAB_SIGNALING	GO_NIK_NF_KAPPAB_SIGNALING		60	0.488955	2.01564	0	0.0102674	0.222	2460	tags=52%, list=21%, signal=65%
GO_REGULATION_OF_CELLULAR_PROTEIN_CATABOLIC_PROCESS	GO_REGULATION_OF_CELLULAR_PROTEIN_CATABOLIC_PROCESS		216	0.401547	2.01497	0	0.00993985	0.223	3149	tags=45%, list=26%, signal=60%
GO_REGULATION_OF_PROTEIN_MODIFICATION_BY_SMALL_PROTEIN_CONJUGATION_OR_REMOVAL	GO_REGULATION_OF_PROTEIN_MODIFICATION_BY_SMALL_PROTEIN_CONJUGATION_OR_REMOVAL		219	0.402622	2.01183	0	0.00982982	0.229	3195	tags=41%, list=27%, signal=55%
GO_POSTTRANSCRIPTIONAL_REGULATION_OF_GENE_EXPRESSION	GO_POSTTRANSCRIPTIONAL_REGULATION_OF_GENE_EXPRESSION		347	0.377381	2.00774	0	0.0100638	0.241	2940	tags=42%, list=25%, signal=54%
GO_RIBOSOME_BIOGENESIS	GO_RIBOSOME_BIOGENESIS		247	0.388433	1.99754	0	0.0110082	0.27	3287	tags=43%, list=27%, signal=59%
GO_REGULATION_OF_PROTEIN_UBIQUITINATION_INVOLVED_IN_UBIQUITIN_DEPENDENT_PROTEIN_CATABOLIC_PROCESS	GO_REGULATION_OF_PROTEIN_UBIQUITINATION_INVOLVED_IN_UBIQUITIN_DEPENDENT_PROTEIN_CATABOLIC_PROCESS		84	0.460124	1.99751	0	0.0106642	0.27	2460	tags=43%, list=21%, signal=54%
GO_PROTEIN_UBIQUITINATION	GO_PROTEIN_UBIQUITINATION		468	0.365915	1.98656	0	0.0120567	0.306	3191	tags=41%, list=27%, signal=54%
GO_PROTEIN_LOCALIZATION_TO_ENDOPLASMIC_RETICULUM	GO_PROTEIN_LOCALIZATION_TO_ENDOPLASMIC_RETICULUM		93	0.442503	1.97686	0	0.0126631	0.33	3754	tags=54%, list=31%, signal=78%
GO_SNRNA_METABOLIC_PROCESS	GO_SNRNA_METABOLIC_PROCESS		64	0.478732	1.96599	0	0.0138478	0.359	2413	tags=38%, list=20%, signal=47%
GO_REGULATION_OF_HISTONE_METHYLATION	GO_REGULATION_OF_HISTONE_METHYLATION		37	0.53799	1.95608	0	0.0150292	0.386	3559	tags=51%, list=30%, signal=73%
GO_ER_ASSOCIATED_UBIQUITIN_DEPENDENT_PROTEIN_CATABOLIC_PROCESS	GO_ER_ASSOCIATED_UBIQUITIN_DEPENDENT_PROTEIN_CATABOLIC_PROCESS		55	0.483532	1.95403	0	0.0148696	0.391	3542	tags=60%, list=30%, signal=85%
GO_PROTEIN_CATABOLIC_PROCESS	GO_PROTEIN_CATABOLIC_PROCESS		421	0.360687	1.94344	0	0.0169775	0.439	2893	tags=39%, list=24%, signal=50%
GO_NEGATIVE_REGULATION_OF_TRANSCRIPTION_FACTOR_IMPORT_INTO_NUCLEUS	GO_NEGATIVE_REGULATION_OF_TRANSCRIPTION_FACTOR_IMPORT_INTO_NUCLEUS		32	0.545705	1.93985	0	0.0171448	0.446	2686	tags=47%, list=22%, signal=60%
GO_TRANSCRIPTION_FROM_RNA_POLYMERASE_II_PROMOTER	GO_TRANSCRIPTION_FROM_RNA_POLYMERASE_II_PROMOTER		465	0.353424	1.93909	0	0.016939	0.45	3088	tags=38%, list=26%, signal=49%
GO_NEGATIVE_REGULATION_OF_PROTEIN_MODIFICATION_BY_SMALL_PROTEIN_CONJUGATION_OR_REMOVAL	GO_NEGATIVE_REGULATION_OF_PROTEIN_MODIFICATION_BY_SMALL_PROTEIN_CONJUGATION_OR_REMOVAL		109	0.422224	1.93133	0	0.017901	0.475	2863	tags=43%, list=24%, signal=56%
GO_NON_CANONICAL_WNT_SIGNALING_PATHWAY	GO_NON_CANONICAL_WNT_SIGNALING_PATHWAY		105	0.42762	1.92526	0	0.0187608	0.503	2460	tags=41%, list=21%, signal=51%
GO_NCRNA_TRANSCRIPTION	GO_NCRNA_TRANSCRIPTION		71	0.458622	1.92191	0	0.0189569	0.513	2413	tags=35%, list=20%, signal=44%
GO_TRANSCRIPTION_ELONGATION_FROM_RNA_POLYMERASE_II_PROMOTER	GO_TRANSCRIPTION_ELONGATION_FROM_RNA_POLYMERASE_II_PROMOTER		68	0.460468	1.91771	0	0.0193778	0.528	2413	tags=41%, list=20%, signal=51%
GO_DNA_TEMPLATED_TRANSCRIPTION_ELONGATION	GO_DNA_TEMPLATED_TRANSCRIPTION_ELONGATION		82	0.439329	1.91534	0	0.019578	0.541	3088	tags=49%, list=26%, signal=65%
GO_ERAD_PATHWAY	GO_ERAD_PATHWAY		64	0.457875	1.91393	0	0.0194957	0.546	3542	tags=59%, list=30%, signal=84%
GO_NUCLEAR_EXPORT	GO_NUCLEAR_EXPORT		117	0.416011	1.91227	0	0.01961	0.556	2472	tags=43%, list=21%, signal=53%
GO_RIBOSOMAL_LARGE_SUBUNIT_BIOGENESIS	GO_RIBOSOMAL_LARGE_SUBUNIT_BIOGENESIS		40	0.506455	1.90442	0	0.0211993	0.586	2801	tags=52%, list=23%, signal=68%
GO_TRANSCRIPTION_INITIATION_FROM_RNA_POLYMERASE_II_PROMOTER	GO_TRANSCRIPTION_INITIATION_FROM_RNA_POLYMERASE_II_PROMOTER		116	0.422698	1.90359	0	0.021019	0.591	3338	tags=50%, list=28%, signal=69%
GO_POSITIVE_REGULATION_OF_G1_S_TRANSITION_OF_MITOTIC_CELL_CYCLE	GO_POSITIVE_REGULATION_OF_G1_S_TRANSITION_OF_MITOTIC_CELL_CYCLE		15	0.655709	1.89771	0.0102459	0.0218588	0.622	2595	tags=53%, list=22%, signal=68%
GO_ANTIGEN_RECEPTOR_MEDIATED_SIGNALING_PATHWAY	GO_ANTIGEN_RECEPTOR_MEDIATED_SIGNALING_PATHWAY		113	0.411929	1.88657	0	0.0236547	0.651	1759	tags=31%, list=15%, signal=36%
GO_T_CELL_RECEPTOR_SIGNALING_PATHWAY	GO_T_CELL_RECEPTOR_SIGNALING_PATHWAY		97	0.422252	1.88281	0	0.0243732	0.667	2460	tags=39%, list=21%, signal=49%
GO_ENDOPLASMIC_RETICULUM_TO_CYTOSOL_TRANSPORT	GO_ENDOPLASMIC_RETICULUM_TO_CYTOSOL_TRANSPORT		18	0.610976	1.87835	0.00441501	0.0251077	0.689	2304	tags=61%, list=19%, signal=76%
GO_BLASTOCYST_DEVELOPMENT	GO_BLASTOCYST_DEVELOPMENT		38	0.507521	1.86457	0.00236967	0.0292103	0.748	2704	tags=47%, list=23%, signal=61%
GO_REGULATION_OF_ORGAN_MORPHOGENESIS	GO_REGULATION_OF_ORGAN_MORPHOGENESIS		158	0.387466	1.86182	0	0.0297421	0.762	2581	tags=37%, list=22%, signal=47%
GO_POSITIVE_REGULATION_OF_HISTONE_METHYLATION	GO_POSITIVE_REGULATION_OF_HISTONE_METHYLATION		22	0.588415	1.86056	0.0021322	0.0296732	0.767	1794	tags=41%, list=15%, signal=48%
GO_DNA_TEMPLATED_TRANSCRIPTION_INITIATION	GO_DNA_TEMPLATED_TRANSCRIPTION_INITIATION		148	0.395898	1.85698	0	0.0303059	0.784	3338	tags=48%, list=28%, signal=66%
GO_POSITIVE_REGULATION_OF_CATABOLIC_PROCESS	GO_POSITIVE_REGULATION_OF_CATABOLIC_PROCESS		305	0.350809	1.85114	0	0.0317445	0.809	2488	tags=35%, list=21%, signal=43%
GO_PROTEIN_UBIQUITINATION_INVOLVED_IN_UBIQUITIN_DEPENDENT_PROTEIN_CATABOLIC_PROCESS	GO_PROTEIN_UBIQUITINATION_INVOLVED_IN_UBIQUITIN_DEPENDENT_PROTEIN_CATABOLIC_PROCESS		105	0.40392	1.83507	0	0.0373437	0.865	1568	tags=28%, list=13%, signal=32%
GO_REGULATION_OF_PROTEIN_CATABOLIC_PROCESS	GO_REGULATION_OF_PROTEIN_CATABOLIC_PROCESS		308	0.352049	1.82976	0	0.0386398	0.876	3149	tags=40%, list=26%, signal=53%
GO_MULTI_ORGANISM_LOCALIZATION	GO_MULTI_ORGANISM_LOCALIZATION		56	0.454863	1.82852	0	0.038452	0.881	3201	tags=52%, list=27%, signal=70%
GO_REGULATION_OF_CELL_CYCLE_PHASE_TRANSITION	GO_REGULATION_OF_CELL_CYCLE_PHASE_TRANSITION		219	0.368237	1.82459	0	0.0395213	0.884	2519	tags=37%, list=21%, signal=46%
GO_POSITIVE_REGULATION_OF_PROTEIN_CATABOLIC_PROCESS	GO_POSITIVE_REGULATION_OF_PROTEIN_CATABOLIC_PROCESS		204	0.370814	1.81997	0	0.0409143	0.895	3191	tags=43%, list=27%, signal=58%
GO_CHROMATIN_REMODELING	GO_CHROMATIN_REMODELING		95	0.410837	1.81939	0	0.040486	0.896	2089	tags=37%, list=17%, signal=44%
GO_RIBONUCLEOPROTEIN_COMPLEX_BIOGENESIS	GO_RIBONUCLEOPROTEIN_COMPLEX_BIOGENESIS		355	0.342695	1.81929	0	0.0398974	0.897	3027	tags=38%, list=25%, signal=50%
GO_REGULATION_OF_VIRAL_TRANSCRIPTION	GO_REGULATION_OF_VIRAL_TRANSCRIPTION		45	0.473081	1.81824	0.00445434	0.0396852	0.898	3083	tags=53%, list=26%, signal=72%
GO_PROTEIN_ACETYLATION	GO_PROTEIN_ACETYLATION		97	0.405431	1.81388	0	0.0410862	0.906	2531	tags=38%, list=21%, signal=48%
GO_RIBONUCLEOPROTEIN_COMPLEX_LOCALIZATION	GO_RIBONUCLEOPROTEIN_COMPLEX_LOCALIZATION		94	0.415892	1.8122	0	0.0410957	0.907	2472	tags=41%, list=21%, signal=52%
GO_POSITIVE_REGULATION_OF_PROTEASOMAL_PROTEIN_CATABOLIC_PROCESS	GO_POSITIVE_REGULATION_OF_PROTEASOMAL_PROTEIN_CATABOLIC_PROCESS		75	0.428806	1.81143	0	0.0407107	0.909	3149	tags=48%, list=26%, signal=65%
GO_RESPONSE_TO_TUMOR_NECROSIS_FACTOR	GO_RESPONSE_TO_TUMOR_NECROSIS_FACTOR		125	0.389536	1.80663	0	0.0423986	0.927	2460	tags=38%, list=21%, signal=47%
GO_HISTONE_MRNA_METABOLIC_PROCESS	GO_HISTONE_MRNA_METABOLIC_PROCESS		22	0.56763	1.80588	0.00204499	0.0421037	0.929	2901	tags=55%, list=24%, signal=72%
GO_REGULATION_OF_TRANSLATIONAL_INITIATION	GO_REGULATION_OF_TRANSLATIONAL_INITIATION		70	0.429055	1.80587	0.0022779	0.0415189	0.929	2891	tags=47%, list=24%, signal=62%
GO_GENE_SILENCING	GO_GENE_SILENCING		123	0.387794	1.80231	0	0.0423299	0.937	2414	tags=40%, list=20%, signal=49%
GO_NEGATIVE_REGULATION_OF_DNA_BINDING	GO_NEGATIVE_REGULATION_OF_DNA_BINDING		31	0.514742	1.80051	0	0.0425656	0.941	2990	tags=55%, list=25%, signal=73%
GO_REGULATION_OF_GENE_EXPRESSION_EPIGENETIC	GO_REGULATION_OF_GENE_EXPRESSION_EPIGENETIC		139	0.375874	1.79895	0	0.0425574	0.943	2975	tags=45%, list=25%, signal=59%
GO_POSITIVE_REGULATION_OF_CELL_CYCLE_G1_S_PHASE_TRANSITION	GO_POSITIVE_REGULATION_OF_CELL_CYCLE_G1_S_PHASE_TRANSITION		17	0.604293	1.7981	0.00635593	0.0424569	0.944	2595	tags=47%, list=22%, signal=60%
GO_CHROMATIN_MODIFICATION	GO_CHROMATIN_MODIFICATION		394	0.336295	1.79035	0	0.0452654	0.959	2346	tags=34%, list=20%, signal=40%
GO_RNA_CATABOLIC_PROCESS	GO_RNA_CATABOLIC_PROCESS		176	0.362675	1.78995	0	0.0448424	0.959	3519	tags=47%, list=29%, signal=65%
GO_CYTOPLASMIC_TRANSLATION	GO_CYTOPLASMIC_TRANSLATION		33	0.492646	1.78264	0.00211864	0.0473856	0.966	3276	tags=61%, list=27%, signal=83%
GO_N_TERMINAL_PROTEIN_AMINO_ACID_MODIFICATION	GO_N_TERMINAL_PROTEIN_AMINO_ACID_MODIFICATION		19	0.582431	1.7824	0.003861	0.0468633	0.966	2860	tags=53%, list=24%, signal=69%
GO_NEGATIVE_REGULATION_OF_CANONICAL_WNT_SIGNALING_PATHWAY	GO_NEGATIVE_REGULATION_OF_CANONICAL_WNT_SIGNALING_PATHWAY		132	0.379924	1.77174	0.00228833	0.0511992	0.978	2513	tags=37%, list=21%, signal=46%
GO_WNT_SIGNALING_PATHWAY	GO_WNT_SIGNALING_PATHWAY		254	0.347052	1.76911	0	0.0518415	0.98	2460	tags=31%, list=21%, signal=38%
GO_REGULATION_OF_CELLULAR_KETONE_METABOLIC_PROCESS	GO_REGULATION_OF_CELLULAR_KETONE_METABOLIC_PROCESS		124	0.383717	1.76504	0	0.0532387	0.984	2638	tags=38%, list=22%, signal=48%
GO_ZINC_II_ION_TRANSPORT	GO_ZINC_II_ION_TRANSPORT		19	0.581568	1.76412	0.00622407	0.0531523	0.984	2850	tags=53%, list=24%, signal=69%
GO_REGULATION_OF_CIRCADIAN_RHYTHM	GO_REGULATION_OF_CIRCADIAN_RHYTHM		76	0.413332	1.75977	0	0.0549392	0.987	3291	tags=45%, list=28%, signal=61%
GO_CHROMATIN_ORGANIZATION	GO_CHROMATIN_ORGANIZATION		424	0.327746	1.75846	0	0.0548503	0.987	2346	tags=33%, list=20%, signal=40%
GO_POSITIVE_REGULATION_OF_CHROMATIN_MODIFICATION	GO_POSITIVE_REGULATION_OF_CHROMATIN_MODIFICATION		61	0.431804	1.75442	0.00449438	0.0563995	0.99	3673	tags=54%, list=31%, signal=78%
GO_RRNA_MODIFICATION	GO_RRNA_MODIFICATION		19	0.5834	1.75423	0.00645161	0.0558356	0.99	1466	tags=37%, list=12%, signal=42%
GO_NEGATIVE_REGULATION_OF_WNT_SIGNALING_PATHWAY	GO_NEGATIVE_REGULATION_OF_WNT_SIGNALING_PATHWAY		151	0.367994	1.74657	0	0.0595402	0.991	2513	tags=37%, list=21%, signal=46%
GO_PROTEIN_SUMOYLATION	GO_PROTEIN_SUMOYLATION		98	0.386582	1.74546	0	0.0596169	0.993	2381	tags=37%, list=20%, signal=45%
GO_REGULATION_OF_CANONICAL_WNT_SIGNALING_PATHWAY	GO_REGULATION_OF_CANONICAL_WNT_SIGNALING_PATHWAY		178	0.356872	1.74356	0	0.0599786	0.993	2513	tags=35%, list=21%, signal=44%
GO_POSITIVE_REGULATION_OF_MRNA_3_END_PROCESSING	GO_POSITIVE_REGULATION_OF_MRNA_3_END_PROCESSING		15	0.602594	1.73976	0.00898876	0.0615388	0.994	1711	tags=47%, list=14%, signal=54%
GO_POSITIVE_REGULATION_OF_PROTEOLYSIS	GO_POSITIVE_REGULATION_OF_PROTEOLYSIS		262	0.338153	1.73976	0	0.0608771	0.994	2468	tags=35%, list=21%, signal=43%
GO_REGULATION_OF_PROTEASOMAL_PROTEIN_CATABOLIC_PROCESS	GO_REGULATION_OF_PROTEASOMAL_PROTEIN_CATABOLIC_PROCESS		139	0.367019	1.7381	0	0.0611876	0.995	2125	tags=33%, list=18%, signal=40%
GO_REPRODUCTIVE_BEHAVIOR	GO_REPRODUCTIVE_BEHAVIOR		16	0.58594	1.73801	0.00856531	0.0605552	0.995	1680	tags=44%, list=14%, signal=51%
GO_PROTEIN_MODIFICATION_BY_SMALL_PROTEIN_REMOVAL	GO_PROTEIN_MODIFICATION_BY_SMALL_PROTEIN_REMOVAL		85	0.398421	1.73784	0	0.0600314	0.995	3360	tags=51%, list=28%, signal=70%
GO_POSITIVE_REGULATION_OF_DNA_TEMPLATED_TRANSCRIPTION_ELONGATION	GO_POSITIVE_REGULATION_OF_DNA_TEMPLATED_TRANSCRIPTION_ELONGATION		18	0.574909	1.73544	0.00653595	0.0607401	0.995	3461	tags=50%, list=29%, signal=70%
GO_REGULATION_OF_TRANSCRIPTION_FACTOR_IMPORT_INTO_NUCLEUS	GO_REGULATION_OF_TRANSCRIPTION_FACTOR_IMPORT_INTO_NUCLEUS		60	0.422316	1.73536	0	0.0601549	0.995	2298	tags=38%, list=19%, signal=47%
GO_REGULATION_OF_CHROMATIN_ORGANIZATION	GO_REGULATION_OF_CHROMATIN_ORGANIZATION		105	0.383903	1.73404	0.0021322	0.060254	0.995	2157	tags=32%, list=18%, signal=39%
GO_REGULATION_OF_GENE_SILENCING	GO_REGULATION_OF_GENE_SILENCING		28	0.513906	1.73398	0.00851064	0.0597192	0.995	2670	tags=61%, list=22%, signal=78%
GO_MEMBRANE_DISASSEMBLY	GO_MEMBRANE_DISASSEMBLY		39	0.467265	1.7249	0.00206612	0.0640168	0.996	3201	tags=56%, list=27%, signal=77%
GO_REGULATION_OF_CELL_CYCLE_G1_S_PHASE_TRANSITION	GO_REGULATION_OF_CELL_CYCLE_G1_S_PHASE_TRANSITION		100	0.383064	1.72462	0	0.0635229	0.996	1979	tags=31%, list=17%, signal=37%
GO_POSITIVE_REGULATION_OF_CYTOKINESIS	GO_POSITIVE_REGULATION_OF_CYTOKINESIS		18	0.563391	1.72359	0.0130719	0.0634641	0.996	1666	tags=39%, list=14%, signal=45%
GO_POSITIVE_REGULATION_OF_CARTILAGE_DEVELOPMENT	GO_POSITIVE_REGULATION_OF_CARTILAGE_DEVELOPMENT		17	0.56722	1.72244	0.0127119	0.0634191	0.996	3304	tags=71%, list=28%, signal=97%
GO_PROTEIN_ACYLATION	GO_PROTEIN_ACYLATION		120	0.369113	1.71744	0	0.0656969	0.996	3748	tags=50%, list=31%, signal=72%
GO_POSITIVE_REGULATION_OF_CYCLIN_DEPENDENT_PROTEIN_KINASE_ACTIVITY	GO_POSITIVE_REGULATION_OF_CYCLIN_DEPENDENT_PROTEIN_KINASE_ACTIVITY		27	0.508275	1.71706	0.0149893	0.06528	0.996	2396	tags=48%, list=20%, signal=60%
GO_REGULATION_OF_NUCLEOCYTOPLASMIC_TRANSPORT	GO_REGULATION_OF_NUCLEOCYTOPLASMIC_TRANSPORT		152	0.357547	1.71624	0	0.0651019	0.996	2919	tags=39%, list=24%, signal=52%
GO_FORMATION_OF_TRANSLATION_PREINITIATION_COMPLEX	GO_FORMATION_OF_TRANSLATION_PREINITIATION_COMPLEX		18	0.565645	1.71469	0.00816326	0.0653796	0.996	2825	tags=56%, list=24%, signal=73%
GO_PEPTIDYL_LYSINE_MODIFICATION	GO_PEPTIDYL_LYSINE_MODIFICATION		252	0.330046	1.70731	0	0.0693257	0.996	2531	tags=34%, list=21%, signal=42%
GO_CELLULAR_RESPONSE_TO_AMINO_ACID_STARVATION	GO_CELLULAR_RESPONSE_TO_AMINO_ACID_STARVATION		21	0.535304	1.69061	0.022869	0.0789754	1	3996	tags=71%, list=33%, signal=107%
GO_UBIQUITIN_DEPENDENT_PROTEIN_CATABOLIC_PROCESS_VIA_THE_MULTIVESICULAR_BODY_SORTING_PATHWAY	GO_UBIQUITIN_DEPENDENT_PROTEIN_CATABOLIC_PROCESS_VIA_THE_MULTIVESICULAR_BODY_SORTING_PATHWAY		17	0.563657	1.68804	0.0153846	0.0800326	1	1046	tags=29%, list=9%, signal=32%
GO_RNA_3_END_PROCESSING	GO_RNA_3_END_PROCESSING		77	0.39634	1.68459	0	0.0816982	1	2472	tags=38%, list=21%, signal=47%
GO_CELLULAR_RESPONSE_TO_LIGHT_STIMULUS	GO_CELLULAR_RESPONSE_TO_LIGHT_STIMULUS		59	0.418233	1.68439	0.0021692	0.0811041	1	2860	tags=47%, list=24%, signal=62%
GO_CYTOPLASMIC_SEQUESTERING_OF_TRANSCRIPTION_FACTOR	GO_CYTOPLASMIC_SEQUESTERING_OF_TRANSCRIPTION_FACTOR		15	0.590193	1.6818	0.0286344	0.0820944	1	2686	tags=53%, list=22%, signal=69%
GO_NEGATIVE_REGULATION_OF_FIBROBLAST_PROLIFERATION	GO_NEGATIVE_REGULATION_OF_FIBROBLAST_PROLIFERATION		18	0.557254	1.68011	0.00875273	0.0825109	1	2205	tags=50%, list=18%, signal=61%
GO_CHROMATIN_ASSEMBLY_OR_DISASSEMBLY	GO_CHROMATIN_ASSEMBLY_OR_DISASSEMBLY		68	0.401271	1.68008	0	0.0818195	1	2343	tags=40%, list=20%, signal=49%
GO_NEGATIVE_REGULATION_OF_CELL_CYCLE_PROCESS	GO_NEGATIVE_REGULATION_OF_CELL_CYCLE_PROCESS		137	0.358388	1.67927	0	0.0815562	1	2991	tags=40%, list=25%, signal=53%
GO_NEGATIVE_REGULATION_OF_GENE_EXPRESSION_EPIGENETIC	GO_NEGATIVE_REGULATION_OF_GENE_EXPRESSION_EPIGENETIC		44	0.437269	1.67863	0.00234742	0.081363	1	2321	tags=36%, list=19%, signal=45%
GO_NEGATIVE_REGULATION_OF_TRANSCRIPTION_FROM_RNA_POLYMERASE_II_PROMOTER	GO_NEGATIVE_REGULATION_OF_TRANSCRIPTION_FROM_RNA_POLYMERASE_II_PROMOTER		457	0.307322	1.67525	0	0.0827739	1	2234	tags=28%, list=19%, signal=33%
GO_GENE_SILENCING_BY_RNA	GO_GENE_SILENCING_BY_RNA		85	0.382329	1.6729	0.00213675	0.083774	1	2414	tags=42%, list=20%, signal=53%
GO_REGULATION_OF_PROTEIN_LOCALIZATION_TO_NUCLEUS	GO_REGULATION_OF_PROTEIN_LOCALIZATION_TO_NUCLEUS		148	0.352052	1.67277	0	0.0831653	1	2919	tags=40%, list=24%, signal=52%
GO_LUNG_ALVEOLUS_DEVELOPMENT	GO_LUNG_ALVEOLUS_DEVELOPMENT		26	0.502379	1.6716	0.0209205	0.0833076	1	3489	tags=58%, list=29%, signal=81%
GO_HISTONE_H4_ACETYLATION	GO_HISTONE_H4_ACETYLATION		40	0.439423	1.6691	0.00883002	0.0841681	1	1754	tags=33%, list=15%, signal=38%
GO_REGULATION_OF_CELLULAR_AMIDE_METABOLIC_PROCESS	GO_REGULATION_OF_CELLULAR_AMIDE_METABOLIC_PROCESS		274	0.322815	1.6685	0	0.0839357	1	2891	tags=39%, list=24%, signal=50%
GO_G1_DNA_DAMAGE_CHECKPOINT	GO_G1_DNA_DAMAGE_CHECKPOINT		51	0.420122	1.66795	0.00909091	0.0837985	1	1639	tags=31%, list=14%, signal=36%
GO_NEGATIVE_REGULATION_OF_HISTONE_MODIFICATION	GO_NEGATIVE_REGULATION_OF_HISTONE_MODIFICATION		22	0.520005	1.66427	0.0220751	0.0857788	1	1967	tags=36%, list=16%, signal=43%
GO_REGULATION_OF_MITOTIC_CELL_CYCLE	GO_REGULATION_OF_MITOTIC_CELL_CYCLE		322	0.315921	1.66323	0	0.0858238	1	2333	tags=30%, list=20%, signal=36%
GO_FIBROBLAST_GROWTH_FACTOR_RECEPTOR_SIGNALING_PATHWAY	GO_FIBROBLAST_GROWTH_FACTOR_RECEPTOR_SIGNALING_PATHWAY		53	0.419086	1.65845	0.00232019	0.0888448	1	3990	tags=53%, list=33%, signal=79%
GO_NUCLEOBASE_CONTAINING_COMPOUND_TRANSPORT	GO_NUCLEOBASE_CONTAINING_COMPOUND_TRANSPORT		154	0.343554	1.65805	0	0.0884802	1	2506	tags=38%, list=21%, signal=48%
GO_NUCLEAR_ENVELOPE_ORGANIZATION	GO_NUCLEAR_ENVELOPE_ORGANIZATION		66	0.402272	1.65747	0.00214592	0.0881894	1	3201	tags=50%, list=27%, signal=68%
GO_REGULATION_OF_CELL_CYCLE_PROCESS	GO_REGULATION_OF_CELL_CYCLE_PROCESS		373	0.310609	1.65535	0	0.089051	1	3011	tags=38%, list=25%, signal=49%
GO_FC_RECEPTOR_SIGNALING_PATHWAY	GO_FC_RECEPTOR_SIGNALING_PATHWAY		142	0.353638	1.65531	0.00234192	0.0884199	1	1759	tags=27%, list=15%, signal=32%
GO_NUCLEAR_IMPORT	GO_NUCLEAR_IMPORT		98	0.371436	1.65024	0.00480769	0.0916591	1	2878	tags=40%, list=24%, signal=52%
GO_MATURATION_OF_5_8S_RRNA	GO_MATURATION_OF_5_8S_RRNA		22	0.518924	1.64988	0.0120482	0.091304	1	2801	tags=50%, list=23%, signal=65%
GO_MITOTIC_SPINDLE_ASSEMBLY	GO_MITOTIC_SPINDLE_ASSEMBLY		22	0.506471	1.6498	0.0148305	0.0906944	1	820	tags=32%, list=7%, signal=34%
GO_MITOTIC_DNA_INTEGRITY_CHECKPOINT	GO_MITOTIC_DNA_INTEGRITY_CHECKPOINT		70	0.392087	1.64589	0.00462963	0.0929617	1	1639	tags=29%, list=14%, signal=33%
GO_BLASTOCYST_FORMATION	GO_BLASTOCYST_FORMATION		20	0.531283	1.64432	0.0121212	0.0934843	1	2423	tags=45%, list=20%, signal=56%
GO_REGULATION_OF_CELL_CYCLE_ARREST	GO_REGULATION_OF_CELL_CYCLE_ARREST		72	0.388222	1.64287	0.00230415	0.0940118	1	1446	tags=28%, list=12%, signal=31%
GO_INTERSPECIES_INTERACTION_BETWEEN_ORGANISMS	GO_INTERSPECIES_INTERACTION_BETWEEN_ORGANISMS		472	0.302568	1.6417	0	0.0941971	1	3304	tags=40%, list=28%, signal=54%
GO_DNA_PACKAGING	GO_DNA_PACKAGING		75	0.39196	1.64104	0.00681818	0.0940584	1	2343	tags=39%, list=20%, signal=48%
GO_ENTRAINMENT_OF_CIRCADIAN_CLOCK	GO_ENTRAINMENT_OF_CIRCADIAN_CLOCK		24	0.493841	1.63451	0.0130152	0.0983383	1	3291	tags=58%, list=28%, signal=80%
GO_CYTOPLASMIC_SEQUESTERING_OF_PROTEIN	GO_CYTOPLASMIC_SEQUESTERING_OF_PROTEIN		31	0.470794	1.63382	0.00650759	0.0982173	1	2878	tags=52%, list=24%, signal=68%
GO_POSITIVE_REGULATION_OF_CELL_CYCLE	GO_POSITIVE_REGULATION_OF_CELL_CYCLE		210	0.323493	1.63277	0	0.0984375	1	3105	tags=37%, list=26%, signal=49%
GO_HISTONE_DEUBIQUITINATION	GO_HISTONE_DEUBIQUITINATION		16	0.552764	1.62601	0.0250522	0.102854	1	2250	tags=56%, list=19%, signal=69%
GO_POSITIVE_REGULATION_OF_PROTEIN_EXPORT_FROM_NUCLEUS	GO_POSITIVE_REGULATION_OF_PROTEIN_EXPORT_FROM_NUCLEUS		15	0.56117	1.62436	0.0168776	0.103348	1	2180	tags=40%, list=18%, signal=49%
GO_ALPHA_BETA_T_CELL_ACTIVATION	GO_ALPHA_BETA_T_CELL_ACTIVATION		23	0.505351	1.62331	0.0175055	0.103473	1	3407	tags=52%, list=28%, signal=73%
GO_REGULATION_OF_CARTILAGE_DEVELOPMENT	GO_REGULATION_OF_CARTILAGE_DEVELOPMENT		35	0.445565	1.61808	0.012959	0.106894	1	3797	tags=54%, list=32%, signal=79%
GO_REGULATION_OF_WNT_SIGNALING_PATHWAY	GO_REGULATION_OF_WNT_SIGNALING_PATHWAY		226	0.320186	1.61807	0	0.106171	1	2460	tags=33%, list=21%, signal=41%
GO_POSITIVE_REGULATION_OF_FAT_CELL_DIFFERENTIATION	GO_POSITIVE_REGULATION_OF_FAT_CELL_DIFFERENTIATION		29	0.466215	1.61568	0.0153173	0.107665	1	2556	tags=52%, list=21%, signal=66%
GO_COVALENT_CHROMATIN_MODIFICATION	GO_COVALENT_CHROMATIN_MODIFICATION		264	0.314725	1.61495	0	0.107526	1	2935	tags=38%, list=25%, signal=49%
GO_NUCLEOTIDE_TRANSPORT	GO_NUCLEOTIDE_TRANSPORT		20	0.520733	1.61259	0.022449	0.108769	1	1442	tags=40%, list=12%, signal=45%
GO_NEGATIVE_REGULATION_OF_CELL_CYCLE_G1_S_PHASE_TRANSITION	GO_NEGATIVE_REGULATION_OF_CELL_CYCLE_G1_S_PHASE_TRANSITION		67	0.386238	1.61143	0.00672646	0.108964	1	1754	tags=30%, list=15%, signal=35%
GO_RNA_LOCALIZATION	GO_RNA_LOCALIZATION		150	0.332703	1.60415	0	0.114643	1	2506	tags=38%, list=21%, signal=47%
GO_POSITIVE_REGULATION_OF_CYTOPLASMIC_TRANSPORT	GO_POSITIVE_REGULATION_OF_CYTOPLASMIC_TRANSPORT		185	0.325481	1.59975	0	0.117876	1	3243	tags=42%, list=27%, signal=56%
GO_PROTEIN_LOCALIZATION_TO_NUCLEUS	GO_PROTEIN_LOCALIZATION_TO_NUCLEUS		121	0.345796	1.59751	0.00220264	0.119518	1	2878	tags=36%, list=24%, signal=46%
GO_REGULATION_OF_CYCLIN_DEPENDENT_PROTEIN_KINASE_ACTIVITY	GO_REGULATION_OF_CYCLIN_DEPENDENT_PROTEIN_KINASE_ACTIVITY		63	0.391651	1.59652	0	0.119842	1	2396	tags=38%, list=20%, signal=47%
GO_REGULATION_OF_PHOSPHOPROTEIN_PHOSPHATASE_ACTIVITY	GO_REGULATION_OF_PHOSPHOPROTEIN_PHOSPHATASE_ACTIVITY		43	0.42302	1.59418	0.012474	0.12116	1	4269	tags=63%, list=36%, signal=97%
GO_TRNA_TRANSPORT	GO_TRNA_TRANSPORT		30	0.479477	1.5932	0.00436681	0.121247	1	3201	tags=57%, list=27%, signal=77%
GO_REGULATION_OF_CYTOPLASMIC_TRANSPORT	GO_REGULATION_OF_CYTOPLASMIC_TRANSPORT		340	0.301702	1.58972	0	0.123534	1	3243	tags=37%, list=27%, signal=49%
GO_HISTONE_PHOSPHORYLATION	GO_HISTONE_PHOSPHORYLATION		16	0.54182	1.58956	0.0212766	0.12291	1	1747	tags=44%, list=15%, signal=51%
GO_REGULATION_OF_PROTEIN_IMPORT	GO_REGULATION_OF_PROTEIN_IMPORT		126	0.341913	1.58752	0.00431035	0.124171	1	2919	tags=39%, list=24%, signal=51%
GO_NEGATIVE_REGULATION_OF_TRANSFERASE_ACTIVITY	GO_NEGATIVE_REGULATION_OF_TRANSFERASE_ACTIVITY		256	0.309363	1.58603	0	0.124811	1	2460	tags=30%, list=21%, signal=38%
GO_ACTIVATION_OF_MAPKK_ACTIVITY	GO_ACTIVATION_OF_MAPKK_ACTIVITY		42	0.416366	1.57247	0.00838574	0.137604	1	881	tags=24%, list=7%, signal=26%
GO_REGULATION_OF_CELLULAR_RESPONSE_TO_HEAT	GO_REGULATION_OF_CELLULAR_RESPONSE_TO_HEAT		66	0.383961	1.57131	0.00875273	0.137955	1	3234	tags=48%, list=27%, signal=66%
GO_FACE_DEVELOPMENT	GO_FACE_DEVELOPMENT		36	0.43982	1.56806	0.0201794	0.140475	1	2962	tags=44%, list=25%, signal=59%
GO_REGULATION_OF_LEUKOCYTE_APOPTOTIC_PROCESS	GO_REGULATION_OF_LEUKOCYTE_APOPTOTIC_PROCESS		35	0.428858	1.56776	0.0274262	0.13988	1	2724	tags=37%, list=23%, signal=48%
GO_CELLULAR_RESPONSE_TO_RADIATION	GO_CELLULAR_RESPONSE_TO_RADIATION		89	0.358448	1.56678	0.00456621	0.140067	1	2615	tags=38%, list=22%, signal=49%
GO_NEGATIVE_REGULATION_OF_NUCLEOCYTOPLASMIC_TRANSPORT	GO_NEGATIVE_REGULATION_OF_NUCLEOCYTOPLASMIC_TRANSPORT		53	0.395107	1.56654	0.00455581	0.139529	1	2205	tags=32%, list=18%, signal=39%
GO_CELLULAR_RESPONSE_TO_UV	GO_CELLULAR_RESPONSE_TO_UV		54	0.400373	1.56521	0.0157303	0.13996	1	2860	tags=46%, list=24%, signal=61%
GO_NEGATIVE_REGULATION_OF_CHROMATIN_MODIFICATION	GO_NEGATIVE_REGULATION_OF_CHROMATIN_MODIFICATION		28	0.463047	1.56481	0.0222717	0.139555	1	1967	tags=36%, list=16%, signal=43%
GO_THYMUS_DEVELOPMENT	GO_THYMUS_DEVELOPMENT		28	0.47056	1.56111	0.0288889	0.142934	1	1734	tags=32%, list=14%, signal=38%
GO_NEGATIVE_REGULATION_OF_CELL_CYCLE_PHASE_TRANSITION	GO_NEGATIVE_REGULATION_OF_CELL_CYCLE_PHASE_TRANSITION		95	0.354465	1.55898	0.00925926	0.144196	1	1754	tags=26%, list=15%, signal=31%
GO_MRNA_METABOLIC_PROCESS	GO_MRNA_METABOLIC_PROCESS		483	0.283202	1.55687	0	0.145825	1	3278	tags=39%, list=27%, signal=52%
GO_POSITIVE_REGULATION_OF_FATTY_ACID_METABOLIC_PROCESS	GO_POSITIVE_REGULATION_OF_FATTY_ACID_METABOLIC_PROCESS		22	0.489866	1.55454	0.0280778	0.147439	1	1569	tags=41%, list=13%, signal=47%
GO_POSITIVE_REGULATION_OF_INNATE_IMMUNE_RESPONSE	GO_POSITIVE_REGULATION_OF_INNATE_IMMUNE_RESPONSE		143	0.326486	1.55403	0	0.147094	1	3196	tags=43%, list=27%, signal=58%
GO_NUCLEAR_TRANSPORT	GO_NUCLEAR_TRANSPORT		263	0.303588	1.55172	0	0.148798	1	3095	tags=38%, list=26%, signal=50%
GO_PROTEIN_TARGETING_TO_MEMBRANE	GO_PROTEIN_TARGETING_TO_MEMBRANE		119	0.338498	1.54985	0.00234742	0.149926	1	3509	tags=43%, list=29%, signal=60%
GO_REGULATION_OF_NEURON_MIGRATION	GO_REGULATION_OF_NEURON_MIGRATION		22	0.488735	1.54838	0.0190275	0.150591	1	2414	tags=41%, list=20%, signal=51%
GO_REGULATION_OF_GENERATION_OF_PRECURSOR_METABOLITES_AND_ENERGY	GO_REGULATION_OF_GENERATION_OF_PRECURSOR_METABOLITES_AND_ENERGY		63	0.374273	1.54614	0.00617284	0.152002	1	2466	tags=37%, list=21%, signal=46%
GO_MRNA_TRANSCRIPTION	GO_MRNA_TRANSCRIPTION		15	0.532786	1.54517	0.0440882	0.152266	1	259	tags=27%, list=2%, signal=27%
GO_ENTRAINMENT_OF_CIRCADIAN_CLOCK_BY_PHOTOPERIOD	GO_ENTRAINMENT_OF_CIRCADIAN_CLOCK_BY_PHOTOPERIOD		18	0.508397	1.54425	0.0443975	0.152551	1	3291	tags=61%, list=28%, signal=84%
GO_REGULATION_OF_PROTEASOMAL_UBIQUITIN_DEPENDENT_PROTEIN_CATABOLIC_PROCESS	GO_REGULATION_OF_PROTEASOMAL_UBIQUITIN_DEPENDENT_PROTEIN_CATABOLIC_PROCESS		111	0.341242	1.54225	0.00722892	0.153865	1	2116	tags=31%, list=18%, signal=37%
GO_REGULATION_OF_CHONDROCYTE_DIFFERENTIATION	GO_REGULATION_OF_CHONDROCYTE_DIFFERENTIATION		26	0.459826	1.5413	0.0381356	0.154014	1	3797	tags=50%, list=32%, signal=73%
GO_CELLULAR_TRANSITION_METAL_ION_HOMEOSTASIS	GO_CELLULAR_TRANSITION_METAL_ION_HOMEOSTASIS		54	0.390112	1.54077	0.00705882	0.153909	1	2882	tags=43%, list=24%, signal=56%
GO_NUCLEUS_ORGANIZATION	GO_NUCLEUS_ORGANIZATION		104	0.342536	1.53862	0.00223714	0.155415	1	3201	tags=44%, list=27%, signal=60%
GO_NEGATIVE_REGULATION_OF_PROTEIN_MODIFICATION_PROCESS	GO_NEGATIVE_REGULATION_OF_PROTEIN_MODIFICATION_PROCESS		447	0.283434	1.53734	0	0.156006	1	2631	tags=28%, list=22%, signal=35%
GO_RESPONSE_TO_ARSENIC_CONTAINING_SUBSTANCE	GO_RESPONSE_TO_ARSENIC_CONTAINING_SUBSTANCE		23	0.470092	1.535	0.037694	0.158116	1	1914	tags=39%, list=16%, signal=46%
GO_POSITIVE_REGULATION_OF_VIRAL_TRANSCRIPTION	GO_POSITIVE_REGULATION_OF_VIRAL_TRANSCRIPTION		33	0.440717	1.53011	0.0414847	0.163159	1	3083	tags=48%, list=26%, signal=65%
GO_NEGATIVE_REGULATION_OF_ORGAN_GROWTH	GO_NEGATIVE_REGULATION_OF_ORGAN_GROWTH		18	0.501044	1.52534	0.0367965	0.167897	1	1656	tags=39%, list=14%, signal=45%
GO_FEMALE_GAMETE_GENERATION	GO_FEMALE_GAMETE_GENERATION		44	0.397833	1.5246	0.011655	0.168029	1	2991	tags=39%, list=25%, signal=51%
GO_NEGATIVE_REGULATION_OF_CYTOPLASMIC_TRANSPORT	GO_NEGATIVE_REGULATION_OF_CYTOPLASMIC_TRANSPORT		82	0.353877	1.52322	0.0108225	0.168854	1	3112	tags=34%, list=26%, signal=46%
GO_IMMUNE_RESPONSE_REGULATING_CELL_SURFACE_RECEPTOR_SIGNALING_PATHWAY	GO_IMMUNE_RESPONSE_REGULATING_CELL_SURFACE_RECEPTOR_SIGNALING_PATHWAY		187	0.309425	1.52255	0.002457	0.168931	1	1759	tags=24%, list=15%, signal=28%
GO_NEGATIVE_REGULATION_OF_BINDING	GO_NEGATIVE_REGULATION_OF_BINDING		90	0.344641	1.5225	0.00936768	0.168137	1	2692	tags=33%, list=23%, signal=43%
GO_GASTRULATION_WITH_MOUTH_FORMING_SECOND	GO_GASTRULATION_WITH_MOUTH_FORMING_SECOND		21	0.475062	1.52105	0.0307377	0.169014	1	3081	tags=43%, list=26%, signal=58%
GO_NEGATIVE_REGULATION_OF_TRANSFORMING_GROWTH_FACTOR_BETA_RECEPTOR_SIGNALING_PATHWAY	GO_NEGATIVE_REGULATION_OF_TRANSFORMING_GROWTH_FACTOR_BETA_RECEPTOR_SIGNALING_PATHWAY		49	0.393166	1.52082	0.0205479	0.168344	1	4319	tags=63%, list=36%, signal=99%
GO_REGULATION_OF_PATHWAY_RESTRICTED_SMAD_PROTEIN_PHOSPHORYLATION	GO_REGULATION_OF_PATHWAY_RESTRICTED_SMAD_PROTEIN_PHOSPHORYLATION		29	0.441326	1.51628	0.0460526	0.173128	1	2985	tags=48%, list=25%, signal=64%
GO_POSITIVE_REGULATION_OF_NUCLEOCYTOPLASMIC_TRANSPORT	GO_POSITIVE_REGULATION_OF_NUCLEOCYTOPLASMIC_TRANSPORT		81	0.350535	1.51275	0.0107527	0.176547	1	2919	tags=40%, list=24%, signal=52%
GO_RESPONSE_TO_ENDOPLASMIC_RETICULUM_STRESS	GO_RESPONSE_TO_ENDOPLASMIC_RETICULUM_STRESS		180	0.309948	1.51073	0	0.178122	1	2915	tags=36%, list=24%, signal=47%
GO_CYTOKINE_MEDIATED_SIGNALING_PATHWAY	GO_CYTOKINE_MEDIATED_SIGNALING_PATHWAY		197	0.304648	1.50894	0.00229885	0.179401	1	2539	tags=32%, list=21%, signal=40%
GO_REGULATION_OF_GLUCOSE_TRANSPORT	GO_REGULATION_OF_GLUCOSE_TRANSPORT		72	0.357848	1.50772	0.0182648	0.17993	1	2420	tags=39%, list=20%, signal=48%
GO_ALPHA_BETA_T_CELL_DIFFERENTIATION	GO_ALPHA_BETA_T_CELL_DIFFERENTIATION		21	0.472657	1.50537	0.0387931	0.182031	1	3407	tags=48%, list=28%, signal=66%
GO_NEUROBLAST_PROLIFERATION	GO_NEUROBLAST_PROLIFERATION		20	0.472714	1.50368	0.0533881	0.183122	1	594	tags=20%, list=5%, signal=21%
GO_POSITIVE_REGULATION_OF_CELL_CYCLE_ARREST	GO_POSITIVE_REGULATION_OF_CELL_CYCLE_ARREST		58	0.376191	1.50332	0.025974	0.182702	1	1639	tags=28%, list=14%, signal=32%
GO_REGULATION_OF_I_KAPPAB_KINASE_NF_KAPPAB_SIGNALING	GO_REGULATION_OF_I_KAPPAB_KINASE_NF_KAPPAB_SIGNALING		153	0.307837	1.50329	0.00707547	0.181851	1	2198	tags=28%, list=18%, signal=34%
GO_PHOTOPERIODISM	GO_PHOTOPERIODISM		20	0.4838	1.50137	0.0646552	0.183469	1	1986	tags=45%, list=17%, signal=54%
GO_NEURAL_PRECURSOR_CELL_PROLIFERATION	GO_NEURAL_PRECURSOR_CELL_PROLIFERATION		47	0.387509	1.50106	0.0204082	0.182978	1	3802	tags=43%, list=32%, signal=62%
GO_ODONTOGENESIS_OF_DENTIN_CONTAINING_TOOTH	GO_ODONTOGENESIS_OF_DENTIN_CONTAINING_TOOTH		45	0.384866	1.50069	0.0157303	0.182585	1	2403	tags=31%, list=20%, signal=39%
GO_ZINC_ION_HOMEOSTASIS	GO_ZINC_ION_HOMEOSTASIS		15	0.509908	1.49596	0.0496894	0.187751	1	2850	tags=60%, list=24%, signal=79%
GO_NEGATIVE_REGULATION_OF_MITOTIC_CELL_CYCLE	GO_NEGATIVE_REGULATION_OF_MITOTIC_CELL_CYCLE		134	0.315763	1.49444	0.00471698	0.189012	1	1641	tags=23%, list=14%, signal=27%
GO_POSITIVE_REGULATION_OF_DEFENSE_RESPONSE	GO_POSITIVE_REGULATION_OF_DEFENSE_RESPONSE		186	0.301928	1.49428	0.00480769	0.18829	1	2863	tags=36%, list=24%, signal=47%
GO_HEAD_MORPHOGENESIS	GO_HEAD_MORPHOGENESIS		28	0.436016	1.49427	0.0585683	0.187429	1	3217	tags=46%, list=27%, signal=63%
GO_REGULATION_OF_GLYCOGEN_METABOLIC_PROCESS	GO_REGULATION_OF_GLYCOGEN_METABOLIC_PROCESS		26	0.439037	1.49425	0.0392927	0.186567	1	2466	tags=50%, list=21%, signal=63%
GO_VIRAL_LIFE_CYCLE	GO_VIRAL_LIFE_CYCLE		208	0.300737	1.49333	0.00245098	0.186859	1	3550	tags=42%, list=30%, signal=59%
GO_POSITIVE_REGULATION_OF_SMOOTH_MUSCLE_CONTRACTION	GO_POSITIVE_REGULATION_OF_SMOOTH_MUSCLE_CONTRACTION		19	0.479727	1.49221	0.0521921	0.1875	1	1813	tags=42%, list=15%, signal=50%
GO_REGULATION_OF_DNA_BINDING	GO_REGULATION_OF_DNA_BINDING		56	0.368239	1.48951	0.0130719	0.190038	1	3011	tags=45%, list=25%, signal=59%
GO_PROTEIN_LOCALIZATION_TO_ORGANELLE	GO_PROTEIN_LOCALIZATION_TO_ORGANELLE		421	0.275115	1.48389	0	0.196697	1	3217	tags=37%, list=27%, signal=48%
GO_DNA_INTEGRITY_CHECKPOINT	GO_DNA_INTEGRITY_CHECKPOINT		101	0.333277	1.48193	0.00956938	0.198522	1	2948	tags=39%, list=25%, signal=51%
GO_HISTONE_H3_ACETYLATION	GO_HISTONE_H3_ACETYLATION		37	0.407299	1.48098	0.0454545	0.198923	1	3045	tags=41%, list=25%, signal=54%
GO_REGULATION_OF_ALPHA_BETA_T_CELL_DIFFERENTIATION	GO_REGULATION_OF_ALPHA_BETA_T_CELL_DIFFERENTIATION		20	0.462448	1.47512	0.0581897	0.20576	1	3692	tags=50%, list=31%, signal=72%
GO_POSITIVE_REGULATION_OF_CELLULAR_AMIDE_METABOLIC_PROCESS	GO_POSITIVE_REGULATION_OF_CELLULAR_AMIDE_METABOLIC_PROCESS		78	0.345072	1.47499	0.020979	0.204993	1	2506	tags=36%, list=21%, signal=45%
GO_POSITIVE_REGULATION_OF_RESPONSE_TO_BIOTIC_STIMULUS	GO_POSITIVE_REGULATION_OF_RESPONSE_TO_BIOTIC_STIMULUS		20	0.4647	1.4748	0.0563063	0.204404	1	2406	tags=45%, list=20%, signal=56%
GO_ANTIGEN_PROCESSING_AND_PRESENTATION	GO_ANTIGEN_PROCESSING_AND_PRESENTATION		128	0.319336	1.47469	0.00943396	0.203596	1	2460	tags=30%, list=21%, signal=37%
GO_SISTER_CHROMATID_SEGREGATION	GO_SISTER_CHROMATID_SEGREGATION		105	0.330591	1.47458	0.0103306	0.20282	1	2922	tags=42%, list=24%, signal=55%
GO_REGULATION_OF_PROTEIN_TARGETING	GO_REGULATION_OF_PROTEIN_TARGETING		210	0.293441	1.47181	0.0078534	0.205559	1	2298	tags=29%, list=19%, signal=35%
GO_RNA_PHOSPHODIESTER_BOND_HYDROLYSIS_EXONUCLEOLYTIC	GO_RNA_PHOSPHODIESTER_BOND_HYDROLYSIS_EXONUCLEOLYTIC		30	0.431975	1.47151	0.0407725	0.204986	1	1498	tags=30%, list=13%, signal=34%
GO_POSITIVE_REGULATION_OF_TRANSLATIONAL_INITIATION	GO_POSITIVE_REGULATION_OF_TRANSLATIONAL_INITIATION		15	0.511129	1.46975	0.0793319	0.206636	1	1892	tags=47%, list=16%, signal=55%
GO_ACTIVATION_OF_INNATE_IMMUNE_RESPONSE	GO_ACTIVATION_OF_INNATE_IMMUNE_RESPONSE		125	0.314537	1.46966	0.0023753	0.205879	1	3196	tags=43%, list=27%, signal=58%
GO_NCRNA_METABOLIC_PROCESS	GO_NCRNA_METABOLIC_PROCESS		416	0.272123	1.46864	0	0.206365	1	2701	tags=32%, list=23%, signal=40%
GO_MRNA_3_END_PROCESSING	GO_MRNA_3_END_PROCESSING		62	0.354093	1.46716	0.0398126	0.20758	1	2472	tags=34%, list=21%, signal=42%
GO_ESTABLISHMENT_OF_PROTEIN_LOCALIZATION_TO_ORGANELLE	GO_ESTABLISHMENT_OF_PROTEIN_LOCALIZATION_TO_ORGANELLE		274	0.284368	1.46494	0	0.209712	1	3468	tags=39%, list=29%, signal=54%
GO_REGULATION_OF_DIGESTIVE_SYSTEM_PROCESS	GO_REGULATION_OF_DIGESTIVE_SYSTEM_PROCESS		16	0.492808	1.46069	0.0552147	0.214799	1	3554	tags=50%, list=30%, signal=71%
GO_REGULATION_OF_TRANSCRIPTION_FROM_RNA_POLYMERASE_III_PROMOTER	GO_REGULATION_OF_TRANSCRIPTION_FROM_RNA_POLYMERASE_III_PROMOTER		15	0.50005	1.46027	0.0598291	0.214496	1	1985	tags=33%, list=17%, signal=40%
GO_TRANSFORMING_GROWTH_FACTOR_BETA_RECEPTOR_SIGNALING_PATHWAY	GO_TRANSFORMING_GROWTH_FACTOR_BETA_RECEPTOR_SIGNALING_PATHWAY		70	0.346965	1.46006	0.0221239	0.213918	1	2388	tags=30%, list=20%, signal=37%
GO_CD4_POSITIVE_ALPHA_BETA_T_CELL_ACTIVATION	GO_CD4_POSITIVE_ALPHA_BETA_T_CELL_ACTIVATION		16	0.500969	1.45919	0.0567227	0.214269	1	3407	tags=50%, list=28%, signal=70%
GO_NEGATIVE_REGULATION_OF_CHROMOSOME_ORGANIZATION	GO_NEGATIVE_REGULATION_OF_CHROMOSOME_ORGANIZATION		65	0.35114	1.45689	0.0228833	0.216949	1	2818	tags=38%, list=24%, signal=50%
GO_HOMEOSTASIS_OF_NUMBER_OF_CELLS_WITHIN_A_TISSUE	GO_HOMEOSTASIS_OF_NUMBER_OF_CELLS_WITHIN_A_TISSUE		20	0.461988	1.45663	0.0673469	0.21641	1	2124	tags=40%, list=18%, signal=49%
GO_MAINTENANCE_OF_LOCATION	GO_MAINTENANCE_OF_LOCATION		101	0.323306	1.45458	0.0159817	0.218624	1	1743	tags=26%, list=15%, signal=30%
GO_CELLULAR_RESPONSE_TO_STARVATION	GO_CELLULAR_RESPONSE_TO_STARVATION		89	0.33042	1.45348	0.0152174	0.219399	1	2352	tags=31%, list=20%, signal=39%
GO_HISTONE_H4_K16_ACETYLATION	GO_HISTONE_H4_K16_ACETYLATION		15	0.503534	1.45172	0.0833333	0.221235	1	2531	tags=53%, list=21%, signal=68%
GO_LUNG_EPITHELIUM_DEVELOPMENT	GO_LUNG_EPITHELIUM_DEVELOPMENT		20	0.4695	1.45108	0.0728745	0.221244	1	3135	tags=40%, list=26%, signal=54%
GO_REGULATION_OF_INNATE_IMMUNE_RESPONSE	GO_REGULATION_OF_INNATE_IMMUNE_RESPONSE		206	0.290551	1.44841	0.00488998	0.224493	1	3196	tags=40%, list=27%, signal=53%
GO_REGULATION_OF_FAT_CELL_DIFFERENTIATION	GO_REGULATION_OF_FAT_CELL_DIFFERENTIATION		68	0.341835	1.44187	0.0414747	0.233395	1	3601	tags=50%, list=30%, signal=71%
GO_REGULATION_OF_CHROMOSOME_ORGANIZATION	GO_REGULATION_OF_CHROMOSOME_ORGANIZATION		197	0.294185	1.43877	0.00656455	0.237233	1	3078	tags=35%, list=26%, signal=46%
GO_ANTIGEN_PROCESSING_AND_PRESENTATION_OF_PEPTIDE_ANTIGEN	GO_ANTIGEN_PROCESSING_AND_PRESENTATION_OF_PEPTIDE_ANTIGEN		117	0.315651	1.43875	0.00705882	0.23627	1	2460	tags=30%, list=21%, signal=37%
GO_DNA_REPLICATION_INDEPENDENT_NUCLEOSOME_ORGANIZATION	GO_DNA_REPLICATION_INDEPENDENT_NUCLEOSOME_ORGANIZATION		20	0.450018	1.43532	0.0637363	0.240479	1	2343	tags=45%, list=20%, signal=56%
GO_REGULATION_OF_PROTEOLYSIS	GO_REGULATION_OF_PROTEOLYSIS		447	0.26351	1.43287	0	0.243179	1	2519	tags=30%, list=21%, signal=36%
GO_MAINTENANCE_OF_CELL_NUMBER	GO_MAINTENANCE_OF_CELL_NUMBER		89	0.327195	1.43179	0.019656	0.243833	1	3390	tags=36%, list=28%, signal=50%
GO_REGULATION_OF_INTRACELLULAR_PROTEIN_TRANSPORT	GO_REGULATION_OF_INTRACELLULAR_PROTEIN_TRANSPORT		264	0.278887	1.43134	0.002457	0.243623	1	3081	tags=34%, list=26%, signal=45%
GO_DNA_CONFORMATION_CHANGE	GO_DNA_CONFORMATION_CHANGE		137	0.299768	1.42936	0.00692841	0.245861	1	2157	tags=30%, list=18%, signal=36%
GO_POSITIVE_REGULATION_OF_LIPID_CATABOLIC_PROCESS	GO_POSITIVE_REGULATION_OF_LIPID_CATABOLIC_PROCESS		15	0.477567	1.42771	0.0736842	0.24735	1	1186	tags=40%, list=10%, signal=44%
GO_REGULATION_OF_HISTONE_H3_K4_METHYLATION	GO_REGULATION_OF_HISTONE_H3_K4_METHYLATION		19	0.465763	1.42235	0.0796646	0.255016	1	3461	tags=47%, list=29%, signal=67%
GO_LUNG_CELL_DIFFERENTIATION	GO_LUNG_CELL_DIFFERENTIATION		15	0.472175	1.42174	0.0828157	0.254884	1	3135	tags=33%, list=26%, signal=45%
GO_PROTEIN_LOCALIZATION_TO_GOLGI_APPARATUS	GO_PROTEIN_LOCALIZATION_TO_GOLGI_APPARATUS		24	0.430846	1.41897	0.0783898	0.258513	1	3679	tags=46%, list=31%, signal=66%
GO_NLS_BEARING_PROTEIN_IMPORT_INTO_NUCLEUS	GO_NLS_BEARING_PROTEIN_IMPORT_INTO_NUCLEUS		18	0.472089	1.41756	0.0829787	0.2599	1	3201	tags=56%, list=27%, signal=76%
GO_RESPONSE_TO_BMP	GO_RESPONSE_TO_BMP		50	0.36383	1.41594	0.0473934	0.26147	1	2985	tags=38%, list=25%, signal=50%
GO_STAT_CASCADE	GO_STAT_CASCADE		25	0.427748	1.4158	0.0673913	0.260664	1	1813	tags=36%, list=15%, signal=42%
GO_REGULATION_OF_LYMPHOCYTE_APOPTOTIC_PROCESS	GO_REGULATION_OF_LYMPHOCYTE_APOPTOTIC_PROCESS		22	0.442646	1.41541	0.0718816	0.260315	1	2724	tags=45%, list=23%, signal=59%
GO_SISTER_CHROMATID_COHESION	GO_SISTER_CHROMATID_COHESION		66	0.342953	1.414	0.0317073	0.261665	1	2864	tags=44%, list=24%, signal=57%
GO_POSITIVE_REGULATION_OF_AUTOPHAGY	GO_POSITIVE_REGULATION_OF_AUTOPHAGY		64	0.343987	1.41398	0.043956	0.260668	1	2016	tags=33%, list=17%, signal=39%
GO_TRANSCRIPTION_FROM_RNA_POLYMERASE_III_PROMOTER	GO_TRANSCRIPTION_FROM_RNA_POLYMERASE_III_PROMOTER		32	0.39537	1.41002	0.0550847	0.266388	1	1810	tags=25%, list=15%, signal=29%
GO_TRANSMEMBRANE_RECEPTOR_PROTEIN_SERINE_THREONINE_KINASE_SIGNALING_PATHWAY	GO_TRANSMEMBRANE_RECEPTOR_PROTEIN_SERINE_THREONINE_KINASE_SIGNALING_PATHWAY		121	0.299662	1.4082	0.0159091	0.268326	1	2388	tags=26%, list=20%, signal=32%
GO_REGULATION_OF_INTRACELLULAR_TRANSPORT	GO_REGULATION_OF_INTRACELLULAR_TRANSPORT		430	0.26043	1.40797	0	0.267758	1	3243	tags=33%, list=27%, signal=44%
GO_REGULATION_OF_ENDOCRINE_PROCESS	GO_REGULATION_OF_ENDOCRINE_PROCESS		23	0.435927	1.40776	0.0731707	0.267057	1	2882	tags=48%, list=24%, signal=63%
GO_PALATE_DEVELOPMENT	GO_PALATE_DEVELOPMENT		51	0.35311	1.40464	0.0541761	0.271486	1	4656	tags=59%, list=39%, signal=96%
GO_PROTEIN_DESTABILIZATION	GO_PROTEIN_DESTABILIZATION		23	0.427641	1.40358	0.0691145	0.272311	1	1819	tags=39%, list=15%, signal=46%
GO_ASTROCYTE_DIFFERENTIATION	GO_ASTROCYTE_DIFFERENTIATION		27	0.41107	1.40315	0.0589474	0.272045	1	2414	tags=37%, list=20%, signal=46%
GO_NEGATIVE_REGULATION_OF_INTRACELLULAR_PROTEIN_TRANSPORT	GO_NEGATIVE_REGULATION_OF_INTRACELLULAR_PROTEIN_TRANSPORT		71	0.333401	1.39962	0.0318182	0.276774	1	2872	tags=31%, list=24%, signal=41%
GO_NEGATIVE_REGULATION_OF_DEPHOSPHORYLATION	GO_NEGATIVE_REGULATION_OF_DEPHOSPHORYLATION		53	0.354143	1.39796	0.0554371	0.278546	1	2535	tags=32%, list=21%, signal=41%
GO_REGULATION_OF_DEPHOSPHORYLATION	GO_REGULATION_OF_DEPHOSPHORYLATION		112	0.307716	1.39786	0.0219298	0.277745	1	2747	tags=32%, list=23%, signal=41%
GO_IN_UTERO_EMBRYONIC_DEVELOPMENT	GO_IN_UTERO_EMBRYONIC_DEVELOPMENT		215	0.281424	1.39779	0.0170316	0.27682	1	2882	tags=31%, list=24%, signal=40%
GO_RESPONSE_TO_CYTOKINE	GO_RESPONSE_TO_CYTOKINE		369	0.263956	1.39701	0	0.277111	1	2460	tags=27%, list=21%, signal=33%
GO_ANTERIOR_POSTERIOR_AXIS_SPECIFICATION	GO_ANTERIOR_POSTERIOR_AXIS_SPECIFICATION		22	0.431462	1.3955	0.0820734	0.27879	1	1348	tags=27%, list=11%, signal=31%
GO_SIGNAL_TRANSDUCTION_BY_PROTEIN_PHOSPHORYLATION	GO_SIGNAL_TRANSDUCTION_BY_PROTEIN_PHOSPHORYLATION		292	0.269115	1.39238	0.00735294	0.283329	1	2608	tags=28%, list=22%, signal=35%
GO_EMBRYONIC_PATTERN_SPECIFICATION	GO_EMBRYONIC_PATTERN_SPECIFICATION		30	0.395412	1.39106	0.0729167	0.284641	1	2882	tags=40%, list=24%, signal=53%
GO_CELLULAR_RESPONSE_TO_CYTOKINE_STIMULUS	GO_CELLULAR_RESPONSE_TO_CYTOKINE_STIMULUS		303	0.268165	1.39093	0	0.283844	1	2460	tags=28%, list=21%, signal=34%
GO_POSITIVE_REGULATION_OF_MITOCHONDRIAL_OUTER_MEMBRANE_PERMEABILIZATION_INVOLVED_IN_APOPTOTIC_SIGNALING_PATHWAY	GO_POSITIVE_REGULATION_OF_MITOCHONDRIAL_OUTER_MEMBRANE_PERMEABILIZATION_INVOLVED_IN_APOPTOTIC_SIGNALING_PATHWAY		20	0.439953	1.39084	0.0829787	0.282991	1	1620	tags=30%, list=14%, signal=35%
GO_REGULATION_OF_POLYSACCHARIDE_METABOLIC_PROCESS	GO_REGULATION_OF_POLYSACCHARIDE_METABOLIC_PROCESS		31	0.393881	1.38982	0.0619469	0.28361	1	2466	tags=45%, list=21%, signal=57%
GO_CELLULAR_RESPONSE_TO_ABIOTIC_STIMULUS	GO_CELLULAR_RESPONSE_TO_ABIOTIC_STIMULUS		167	0.286123	1.38966	0.0113895	0.282893	1	2624	tags=34%, list=22%, signal=42%
GO_CELLULAR_RESPONSE_TO_EXTERNAL_STIMULUS	GO_CELLULAR_RESPONSE_TO_EXTERNAL_STIMULUS		181	0.284996	1.38653	0.00724638	0.287234	1	2352	tags=28%, list=20%, signal=34%
GO_REGULATION_OF_EARLY_ENDOSOME_TO_LATE_ENDOSOME_TRANSPORT	GO_REGULATION_OF_EARLY_ENDOSOME_TO_LATE_ENDOSOME_TRANSPORT		15	0.474368	1.38525	0.10177	0.28878	1	3067	tags=53%, list=26%, signal=72%
GO_NCRNA_PROCESSING	GO_NCRNA_PROCESSING		302	0.264538	1.38511	0.00498753	0.288029	1	3370	tags=40%, list=28%, signal=54%
GO_DOPAMINE_RECEPTOR_SIGNALING_PATHWAY	GO_DOPAMINE_RECEPTOR_SIGNALING_PATHWAY		18	0.458575	1.38385	0.0714286	0.289272	1	2473	tags=39%, list=21%, signal=49%
GO_NEGATIVE_REGULATION_OF_ESTABLISHMENT_OF_PROTEIN_LOCALIZATION	GO_NEGATIVE_REGULATION_OF_ESTABLISHMENT_OF_PROTEIN_LOCALIZATION		136	0.292202	1.38371	0.0136674	0.288497	1	2937	tags=32%, list=25%, signal=41%
GO_APOPTOTIC_PROCESS_INVOLVED_IN_DEVELOPMENT	GO_APOPTOTIC_PROCESS_INVOLVED_IN_DEVELOPMENT		15	0.467845	1.38236	0.116228	0.28998	1	2468	tags=33%, list=21%, signal=42%
GO_POSITIVE_REGULATION_OF_MUSCLE_CONTRACTION	GO_POSITIVE_REGULATION_OF_MUSCLE_CONTRACTION		29	0.413004	1.38	0.0851064	0.293243	1	1922	tags=38%, list=16%, signal=45%
GO_POSITIVE_REGULATION_OF_ALPHA_BETA_T_CELL_DIFFERENTIATION	GO_POSITIVE_REGULATION_OF_ALPHA_BETA_T_CELL_DIFFERENTIATION		16	0.467895	1.37637	0.104508	0.298615	1	3692	tags=56%, list=31%, signal=81%
GO_POSITIVE_REGULATION_OF_CHROMOSOME_ORGANIZATION	GO_POSITIVE_REGULATION_OF_CHROMOSOME_ORGANIZATION		114	0.305366	1.37535	0.0248869	0.299474	1	3700	tags=44%, list=31%, signal=63%
GO_POSITIVE_REGULATION_OF_INTRACELLULAR_TRANSPORT	GO_POSITIVE_REGULATION_OF_INTRACELLULAR_TRANSPORT		241	0.272028	1.37393	0.00468384	0.300914	1	3243	tags=37%, list=27%, signal=49%
GO_REGULATION_OF_DOUBLE_STRAND_BREAK_REPAIR	GO_REGULATION_OF_DOUBLE_STRAND_BREAK_REPAIR		21	0.432656	1.37344	0.100823	0.300879	1	449	tags=19%, list=4%, signal=20%
GO_MITOTIC_SISTER_CHROMATID_SEGREGATION	GO_MITOTIC_SISTER_CHROMATID_SEGREGATION		51	0.351973	1.37247	0.0536481	0.301579	1	2922	tags=41%, list=24%, signal=54%
GO_REGULATION_OF_TRANSCRIPTION_INITIATION_FROM_RNA_POLYMERASE_II_PROMOTER	GO_REGULATION_OF_TRANSCRIPTION_INITIATION_FROM_RNA_POLYMERASE_II_PROMOTER		15	0.479862	1.37239	0.101952	0.300663	1	2227	tags=53%, list=19%, signal=65%
GO_POSITIVE_REGULATION_OF_INTRACELLULAR_PROTEIN_TRANSPORT	GO_POSITIVE_REGULATION_OF_INTRACELLULAR_PROTEIN_TRANSPORT		172	0.281094	1.36459	0.0212264	0.314642	1	3243	tags=38%, list=27%, signal=51%
GO_RIBOSOMAL_LARGE_SUBUNIT_ASSEMBLY	GO_RIBOSOMAL_LARGE_SUBUNIT_ASSEMBLY		19	0.439121	1.36389	0.0991189	0.314874	1	2397	tags=47%, list=20%, signal=59%
GO_SMAD_PROTEIN_SIGNAL_TRANSDUCTION	GO_SMAD_PROTEIN_SIGNAL_TRANSDUCTION		24	0.420649	1.36299	0.0930233	0.315346	1	2306	tags=33%, list=19%, signal=41%
GO_POSITIVE_REGULATION_OF_CELL_CYCLE_PROCESS	GO_POSITIVE_REGULATION_OF_CELL_CYCLE_PROCESS		152	0.284646	1.36149	0.0213777	0.317	1	3105	tags=35%, list=26%, signal=46%
GO_REGULATION_OF_VACUOLAR_TRANSPORT	GO_REGULATION_OF_VACUOLAR_TRANSPORT		26	0.40087	1.35913	0.0862069	0.320702	1	3067	tags=42%, list=26%, signal=57%
GO_ANTERIOR_POSTERIOR_PATTERN_SPECIFICATION	GO_ANTERIOR_POSTERIOR_PATTERN_SPECIFICATION		103	0.300989	1.35636	0.014218	0.324819	1	2985	tags=31%, list=25%, signal=41%
GO_SMOOTH_MUSCLE_TISSUE_DEVELOPMENT	GO_SMOOTH_MUSCLE_TISSUE_DEVELOPMENT		16	0.46815	1.35569	0.115139	0.32512	1	3722	tags=50%, list=31%, signal=72%
GO_DNA_DEPENDENT_DNA_REPLICATION_MAINTENANCE_OF_FIDELITY	GO_DNA_DEPENDENT_DNA_REPLICATION_MAINTENANCE_OF_FIDELITY		20	0.434338	1.3554	0.11691	0.324655	1	363	tags=20%, list=3%, signal=21%
GO_REGULATION_OF_MAST_CELL_ACTIVATION_INVOLVED_IN_IMMUNE_RESPONSE	GO_REGULATION_OF_MAST_CELL_ACTIVATION_INVOLVED_IN_IMMUNE_RESPONSE		15	0.474868	1.35366	0.116424	0.327202	1	1780	tags=33%, list=15%, signal=39%
GO_MITOTIC_SPINDLE_ORGANIZATION	GO_MITOTIC_SPINDLE_ORGANIZATION		42	0.360119	1.35104	0.0682303	0.331252	1	2456	tags=33%, list=21%, signal=42%
GO_REGULATION_OF_NUCLEOTIDE_CATABOLIC_PROCESS	GO_REGULATION_OF_NUCLEOTIDE_CATABOLIC_PROCESS		25	0.401818	1.35052	0.101996	0.331178	1	1757	tags=28%, list=15%, signal=33%
GO_POSITIVE_REGULATION_OF_PROTEIN_LOCALIZATION_TO_NUCLEUS	GO_POSITIVE_REGULATION_OF_PROTEIN_LOCALIZATION_TO_NUCLEUS		81	0.309084	1.34773	0.0441501	0.335504	1	3024	tags=41%, list=25%, signal=54%
GO_NEGATIVE_REGULATION_OF_TRANSMEMBRANE_RECEPTOR_PROTEIN_SERINE_THREONINE_KINASE_SIGNALING_PATHWAY	GO_NEGATIVE_REGULATION_OF_TRANSMEMBRANE_RECEPTOR_PROTEIN_SERINE_THREONINE_KINASE_SIGNALING_PATHWAY		74	0.316533	1.34579	0.0505747	0.338395	1	4319	tags=55%, list=36%, signal=86%
GO_MAINTENANCE_OF_LOCATION_IN_CELL	GO_MAINTENANCE_OF_LOCATION_IN_CELL		74	0.315419	1.34455	0.050885	0.33978	1	1743	tags=26%, list=15%, signal=30%
GO_PROTEIN_LOCALIZATION_TO_CYTOSKELETON	GO_PROTEIN_LOCALIZATION_TO_CYTOSKELETON		22	0.417539	1.34369	0.115226	0.340413	1	3771	tags=55%, list=32%, signal=80%
GO_MRNA_PROCESSING	GO_MRNA_PROCESSING		345	0.252346	1.34142	0.00268817	0.344023	1	2504	tags=30%, list=21%, signal=36%
GO_NEGATIVE_REGULATION_OF_STAT_CASCADE	GO_NEGATIVE_REGULATION_OF_STAT_CASCADE		31	0.377943	1.33979	0.0726496	0.346261	1	1006	tags=16%, list=8%, signal=18%
GO_NEGATIVE_REGULATION_OF_PROTEIN_BINDING	GO_NEGATIVE_REGULATION_OF_PROTEIN_BINDING		57	0.33772	1.33971	0.062645	0.345333	1	1723	tags=25%, list=14%, signal=29%
GO_SINGLE_ORGANISM_MEMBRANE_BUDDING	GO_SINGLE_ORGANISM_MEMBRANE_BUDDING		62	0.325296	1.33612	0.0622222	0.351786	1	3394	tags=42%, list=28%, signal=58%
GO_REGULATION_OF_CELLULAR_PROTEIN_LOCALIZATION	GO_REGULATION_OF_CELLULAR_PROTEIN_LOCALIZATION		385	0.247366	1.33405	0.00791557	0.354767	1	3081	tags=33%, list=26%, signal=43%
GO_EXCRETION	GO_EXCRETION		17	0.447581	1.33345	0.136842	0.354769	1	3007	tags=35%, list=25%, signal=47%
GO_GENITALIA_DEVELOPMENT	GO_GENITALIA_DEVELOPMENT		25	0.405591	1.33233	0.109474	0.355981	1	2724	tags=36%, list=23%, signal=47%
GO_RRNA_TRANSCRIPTION	GO_RRNA_TRANSCRIPTION		15	0.46566	1.33109	0.126506	0.357589	1	1775	tags=27%, list=15%, signal=31%
GO_NEGATIVE_REGULATION_OF_CELLULAR_PROTEIN_LOCALIZATION	GO_NEGATIVE_REGULATION_OF_CELLULAR_PROTEIN_LOCALIZATION		101	0.295214	1.33075	0.0588235	0.357295	1	2872	tags=30%, list=24%, signal=39%
GO_CELLULAR_SENESCENCE	GO_CELLULAR_SENESCENCE		22	0.411207	1.32935	0.093361	0.359092	1	521	tags=23%, list=4%, signal=24%
GO_LAMELLIPODIUM_ASSEMBLY	GO_LAMELLIPODIUM_ASSEMBLY		26	0.397445	1.3289	0.118393	0.358908	1	1718	tags=31%, list=14%, signal=36%
GO_CELLULAR_RESPONSE_TO_DNA_DAMAGE_STIMULUS	GO_CELLULAR_RESPONSE_TO_DNA_DAMAGE_STIMULUS		487	0.244096	1.32858	0	0.358538	1	2032	tags=24%, list=17%, signal=28%
GO_REGULATION_OF_EXECUTION_PHASE_OF_APOPTOSIS	GO_REGULATION_OF_EXECUTION_PHASE_OF_APOPTOSIS		17	0.434288	1.32801	0.14561	0.358683	1	825	tags=29%, list=7%, signal=32%
GO_CHROMATIN_SILENCING	GO_CHROMATIN_SILENCING		31	0.377874	1.32688	0.116129	0.359974	1	2321	tags=32%, list=19%, signal=40%
GO_REGULATION_OF_NF_KAPPAB_IMPORT_INTO_NUCLEUS	GO_REGULATION_OF_NF_KAPPAB_IMPORT_INTO_NUCLEUS		27	0.380866	1.32607	0.106522	0.360497	1	2585	tags=41%, list=22%, signal=52%
GO_NEGATIVE_REGULATION_OF_PHOSPHORUS_METABOLIC_PROCESS	GO_NEGATIVE_REGULATION_OF_PHOSPHORUS_METABOLIC_PROCESS		382	0.246815	1.32569	0.00493827	0.36017	1	2624	tags=26%, list=22%, signal=32%
GO_REGULATION_OF_P38MAPK_CASCADE	GO_REGULATION_OF_P38MAPK_CASCADE		20	0.419789	1.32253	0.109208	0.365989	1	2434	tags=45%, list=20%, signal=56%
GO_RNA_POLYADENYLATION	GO_RNA_POLYADENYLATION		24	0.398853	1.32228	0.121399	0.365429	1	1501	tags=29%, list=13%, signal=33%
GO_CIRCADIAN_REGULATION_OF_GENE_EXPRESSION	GO_CIRCADIAN_REGULATION_OF_GENE_EXPRESSION		48	0.339398	1.32184	0.0790698	0.365331	1	3267	tags=48%, list=27%, signal=66%
GO_EMBRYONIC_AXIS_SPECIFICATION	GO_EMBRYONIC_AXIS_SPECIFICATION		16	0.453199	1.32105	0.136821	0.365875	1	2882	tags=44%, list=24%, signal=58%
GO_SIGNAL_TRANSDUCTION_IN_ABSENCE_OF_LIGAND	GO_SIGNAL_TRANSDUCTION_IN_ABSENCE_OF_LIGAND		18	0.433711	1.321	0.118143	0.364863	1	2681	tags=56%, list=22%, signal=71%
GO_NUCLEAR_CHROMOSOME_SEGREGATION	GO_NUCLEAR_CHROMOSOME_SEGREGATION		128	0.281572	1.32083	0.0365854	0.364121	1	2922	tags=37%, list=24%, signal=48%
GO_MUSCLE_ADAPTATION	GO_MUSCLE_ADAPTATION		22	0.4135	1.32082	0.136069	0.363046	1	1244	tags=18%, list=10%, signal=20%
GO_POSITIVE_REGULATION_OF_TRANSFERASE_ACTIVITY	GO_POSITIVE_REGULATION_OF_TRANSFERASE_ACTIVITY		432	0.2442	1.31973	0.00797872	0.364292	1	2499	tags=26%, list=21%, signal=31%
GO_ENDOTHELIAL_CELL_PROLIFERATION	GO_ENDOTHELIAL_CELL_PROLIFERATION		18	0.437034	1.3174	0.120879	0.368399	1	1480	tags=28%, list=12%, signal=32%
GO_POSITIVE_REGULATION_OF_NEURON_APOPTOTIC_PROCESS	GO_POSITIVE_REGULATION_OF_NEURON_APOPTOTIC_PROCESS		37	0.361327	1.31729	0.112832	0.367456	1	2681	tags=46%, list=22%, signal=59%
GO_BODY_MORPHOGENESIS	GO_BODY_MORPHOGENESIS		35	0.362407	1.31726	0.0907173	0.366403	1	2962	tags=43%, list=25%, signal=57%
GO_REGULATION_OF_TRANSLATIONAL_ELONGATION	GO_REGULATION_OF_TRANSLATIONAL_ELONGATION		19	0.4171	1.31722	0.137856	0.365387	1	2940	tags=47%, list=25%, signal=63%
GO_MITOTIC_CELL_CYCLE_CHECKPOINT	GO_MITOTIC_CELL_CYCLE_CHECKPOINT		94	0.298955	1.31689	0.0581114	0.364973	1	1641	tags=23%, list=14%, signal=27%
GO_REGULATION_OF_CYTOKINESIS	GO_REGULATION_OF_CYTOKINESIS		41	0.352533	1.3152	0.0977273	0.367596	1	1666	tags=29%, list=14%, signal=34%
GO_NEGATIVE_REGULATION_OF_INTRACELLULAR_TRANSPORT	GO_NEGATIVE_REGULATION_OF_INTRACELLULAR_TRANSPORT		97	0.294746	1.31467	0.0517647	0.367646	1	3112	tags=30%, list=26%, signal=40%
GO_ER_NUCLEUS_SIGNALING_PATHWAY	GO_ER_NUCLEUS_SIGNALING_PATHWAY		30	0.375285	1.31433	0.111111	0.367318	1	2621	tags=40%, list=22%, signal=51%
GO_STEM_CELL_PROLIFERATION	GO_STEM_CELL_PROLIFERATION		37	0.361408	1.31397	0.10846	0.367126	1	1884	tags=22%, list=16%, signal=26%
GO_PEPTIDYL_SERINE_MODIFICATION	GO_PEPTIDYL_SERINE_MODIFICATION		123	0.285655	1.30833	0.04814	0.3785	1	1725	tags=23%, list=14%, signal=26%
GO_PHOSPHOLIPASE_C_ACTIVATING_G_PROTEIN_COUPLED_RECEPTOR_SIGNALING_PATHWAY	GO_PHOSPHOLIPASE_C_ACTIVATING_G_PROTEIN_COUPLED_RECEPTOR_SIGNALING_PATHWAY		28	0.376667	1.30604	0.117773	0.382521	1	1813	tags=25%, list=15%, signal=29%
GO_RIBONUCLEOPROTEIN_COMPLEX_SUBUNIT_ORGANIZATION	GO_RIBONUCLEOPROTEIN_COMPLEX_SUBUNIT_ORGANIZATION		162	0.268538	1.30243	0.0523691	0.389478	1	2999	tags=35%, list=25%, signal=46%
GO_REGULATION_OF_MRNA_METABOLIC_PROCESS	GO_REGULATION_OF_MRNA_METABOLIC_PROCESS		100	0.29139	1.30159	0.0657277	0.390195	1	2472	tags=32%, list=21%, signal=40%
GO_REGULATION_OF_TELOMERE_CAPPING	GO_REGULATION_OF_TELOMERE_CAPPING		18	0.435757	1.30072	0.142222	0.391107	1	2632	tags=50%, list=22%, signal=64%
GO_PEPTIDYL_THREONINE_MODIFICATION	GO_PEPTIDYL_THREONINE_MODIFICATION		41	0.346382	1.29906	0.0913044	0.393608	1	2966	tags=37%, list=25%, signal=48%
GO_POSITIVE_REGULATION_OF_TELOMERE_MAINTENANCE_VIA_TELOMERE_LENGTHENING	GO_POSITIVE_REGULATION_OF_TELOMERE_MAINTENANCE_VIA_TELOMERE_LENGTHENING		27	0.385074	1.29782	0.117778	0.395393	1	2879	tags=41%, list=24%, signal=54%
GO_INTRINSIC_APOPTOTIC_SIGNALING_PATHWAY_IN_RESPONSE_TO_DNA_DAMAGE	GO_INTRINSIC_APOPTOTIC_SIGNALING_PATHWAY_IN_RESPONSE_TO_DNA_DAMAGE		44	0.333995	1.2962	0.0910973	0.398119	1	2933	tags=43%, list=25%, signal=57%
GO_REPRODUCTIVE_SYSTEM_DEVELOPMENT	GO_REPRODUCTIVE_SYSTEM_DEVELOPMENT		235	0.257436	1.29291	0.0391198	0.404557	1	2985	tags=32%, list=25%, signal=42%
GO_REGULATION_OF_INTERLEUKIN_1_BETA_PRODUCTION	GO_REGULATION_OF_INTERLEUKIN_1_BETA_PRODUCTION		23	0.39341	1.29246	0.138947	0.404414	1	3238	tags=48%, list=27%, signal=65%
GO_PROTEIN_TARGETING	GO_PROTEIN_TARGETING		312	0.247368	1.29136	0.015873	0.405946	1	3207	tags=35%, list=27%, signal=46%
GO_SIGNAL_TRANSDUCTION_IN_RESPONSE_TO_DNA_DAMAGE	GO_SIGNAL_TRANSDUCTION_IN_RESPONSE_TO_DNA_DAMAGE		70	0.306923	1.29126	0.0817204	0.40505	1	4146	tags=54%, list=35%, signal=83%
GO_PROTEIN_MONOUBIQUITINATION	GO_PROTEIN_MONOUBIQUITINATION		43	0.339355	1.28978	0.0842333	0.407551	1	2173	tags=30%, list=18%, signal=37%
GO_REGULATION_OF_ORGAN_GROWTH	GO_REGULATION_OF_ORGAN_GROWTH		50	0.338248	1.28953	0.0827586	0.406967	1	1852	tags=26%, list=15%, signal=31%
GO_NEGATIVE_REGULATION_OF_PHOSPHORYLATION	GO_NEGATIVE_REGULATION_OF_PHOSPHORYLATION		299	0.245391	1.28673	0.0260417	0.412501	1	2556	tags=25%, list=21%, signal=32%
GO_PLACENTA_DEVELOPMENT	GO_PLACENTA_DEVELOPMENT		82	0.297543	1.28542	0.0938215	0.414533	1	2985	tags=38%, list=25%, signal=50%
GO_NEGATIVE_REGULATION_OF_TRANSLATIONAL_INITIATION	GO_NEGATIVE_REGULATION_OF_TRANSLATIONAL_INITIATION		18	0.420116	1.28305	0.155136	0.418801	1	2891	tags=56%, list=24%, signal=73%
GO_REGULATION_OF_MAST_CELL_ACTIVATION	GO_REGULATION_OF_MAST_CELL_ACTIVATION		20	0.419348	1.28295	0.135371	0.417864	1	1780	tags=25%, list=15%, signal=29%
GO_RESPONSE_TO_UV	GO_RESPONSE_TO_UV		101	0.2819	1.28207	0.063981	0.418875	1	2012	tags=29%, list=17%, signal=34%
GO_NEGATIVE_REGULATION_OF_CELL_CYCLE	GO_NEGATIVE_REGULATION_OF_CELL_CYCLE		291	0.248858	1.28189	0.0145985	0.418137	1	2394	tags=26%, list=20%, signal=31%
GO_LAMELLIPODIUM_ORGANIZATION	GO_LAMELLIPODIUM_ORGANIZATION		32	0.35942	1.28068	0.138229	0.419922	1	1718	tags=28%, list=14%, signal=33%
GO_PEPTIDYL_LYSINE_TRIMETHYLATION	GO_PEPTIDYL_LYSINE_TRIMETHYLATION		18	0.409421	1.27944	0.135881	0.421788	1	3897	tags=67%, list=33%, signal=99%
GO_REGULATION_OF_MULTICELLULAR_ORGANISM_GROWTH	GO_REGULATION_OF_MULTICELLULAR_ORGANISM_GROWTH		42	0.337123	1.27921	0.115538	0.421261	1	2000	tags=33%, list=17%, signal=40%
GO_NEGATIVE_REGULATION_OF_CYTOKINE_PRODUCTION	GO_NEGATIVE_REGULATION_OF_CYTOKINE_PRODUCTION		102	0.28298	1.2788	0.0493827	0.421073	1	2912	tags=31%, list=24%, signal=41%
GO_POSITIVE_REGULATION_OF_MULTICELLULAR_ORGANISM_GROWTH	GO_POSITIVE_REGULATION_OF_MULTICELLULAR_ORGANISM_GROWTH		18	0.423457	1.27846	0.127854	0.420727	1	1457	tags=33%, list=12%, signal=38%
GO_SOMATIC_STEM_CELL_POPULATION_MAINTENANCE	GO_SOMATIC_STEM_CELL_POPULATION_MAINTENANCE		41	0.349939	1.27779	0.113924	0.421215	1	3089	tags=37%, list=26%, signal=49%
GO_NEURAL_TUBE_DEVELOPMENT	GO_NEURAL_TUBE_DEVELOPMENT		105	0.284388	1.2758	0.0762332	0.424945	1	2798	tags=36%, list=23%, signal=47%
GO_REGULATION_OF_TELOMERE_MAINTENANCE_VIA_TELOMERE_LENGTHENING	GO_REGULATION_OF_TELOMERE_MAINTENANCE_VIA_TELOMERE_LENGTHENING		41	0.342124	1.27553	0.118143	0.424495	1	2632	tags=39%, list=22%, signal=50%
GO_CELLULAR_RESPONSE_TO_EXTRACELLULAR_STIMULUS	GO_CELLULAR_RESPONSE_TO_EXTRACELLULAR_STIMULUS		133	0.269962	1.27293	0.0518868	0.429443	1	2229	tags=25%, list=19%, signal=30%
GO_ADHERENS_JUNCTION_ASSEMBLY	GO_ADHERENS_JUNCTION_ASSEMBLY		29	0.357054	1.27167	0.139535	0.431335	1	2200	tags=31%, list=18%, signal=38%
GO_REGULATION_OF_PROTEIN_STABILITY	GO_REGULATION_OF_PROTEIN_STABILITY		161	0.26155	1.27004	0.0683371	0.434152	1	2879	tags=34%, list=24%, signal=44%
GO_POSTTRANSCRIPTIONAL_GENE_SILENCING	GO_POSTTRANSCRIPTIONAL_GENE_SILENCING		34	0.355975	1.26914	0.139004	0.435397	1	1711	tags=35%, list=14%, signal=41%
GO_MITOCHONDRION_MORPHOGENESIS	GO_MITOCHONDRION_MORPHOGENESIS		18	0.412143	1.26865	0.156863	0.435404	1	2994	tags=39%, list=25%, signal=52%
GO_INTRINSIC_APOPTOTIC_SIGNALING_PATHWAY_IN_RESPONSE_TO_ENDOPLASMIC_RETICULUM_STRESS	GO_INTRINSIC_APOPTOTIC_SIGNALING_PATHWAY_IN_RESPONSE_TO_ENDOPLASMIC_RETICULUM_STRESS		24	0.383606	1.26615	0.154506	0.440435	1	1715	tags=33%, list=14%, signal=39%
GO_RESPONSE_TO_COPPER_ION	GO_RESPONSE_TO_COPPER_ION		16	0.431469	1.26602	0.165198	0.439586	1	2230	tags=44%, list=19%, signal=54%
GO_REGULATION_OF_DNA_BIOSYNTHETIC_PROCESS	GO_REGULATION_OF_DNA_BIOSYNTHETIC_PROCESS		72	0.295792	1.2635	0.0833333	0.444953	1	2499	tags=33%, list=21%, signal=42%
GO_CELL_PROLIFERATION	GO_CELL_PROLIFERATION		405	0.232414	1.26166	0.0189189	0.448493	1	2669	tags=26%, list=22%, signal=32%
GO_REGULATION_OF_DEFENSE_RESPONSE	GO_REGULATION_OF_DEFENSE_RESPONSE		404	0.232393	1.26148	0.0122549	0.447769	1	2532	tags=27%, list=21%, signal=33%
GO_POSITIVE_REGULATION_OF_LIPID_METABOLIC_PROCESS	GO_POSITIVE_REGULATION_OF_LIPID_METABOLIC_PROCESS		87	0.290803	1.26113	0.0893246	0.447466	1	2405	tags=30%, list=20%, signal=37%
GO_REGULATION_OF_TRANSLATION_IN_RESPONSE_TO_STRESS	GO_REGULATION_OF_TRANSLATION_IN_RESPONSE_TO_STRESS		16	0.432638	1.25901	0.158458	0.451793	1	2580	tags=50%, list=22%, signal=64%
GO_CELL_CYCLE_G2_M_PHASE_TRANSITION	GO_CELL_CYCLE_G2_M_PHASE_TRANSITION		112	0.27604	1.25795	0.0722611	0.453372	1	3754	tags=40%, list=31%, signal=58%
GO_EMBRYONIC_CAMERA_TYPE_EYE_MORPHOGENESIS	GO_EMBRYONIC_CAMERA_TYPE_EYE_MORPHOGENESIS		15	0.428953	1.25689	0.200873	0.454775	1	2724	tags=47%, list=23%, signal=60%
GO_RHYTHMIC_PROCESS	GO_RHYTHMIC_PROCESS		198	0.251233	1.25554	0.0422886	0.457283	1	2899	tags=31%, list=24%, signal=41%
GO_RNA_SECONDARY_STRUCTURE_UNWINDING	GO_RNA_SECONDARY_STRUCTURE_UNWINDING		31	0.36002	1.25536	0.17316	0.456512	1	1795	tags=26%, list=15%, signal=30%
GO_REGULATION_OF_RESPONSE_TO_DNA_DAMAGE_STIMULUS	GO_REGULATION_OF_RESPONSE_TO_DNA_DAMAGE_STIMULUS		104	0.280653	1.25531	0.0847059	0.455443	1	2681	tags=33%, list=22%, signal=42%
GO_RESPONSE_TO_TRANSITION_METAL_NANOPARTICLE	GO_RESPONSE_TO_TRANSITION_METAL_NANOPARTICLE		88	0.286863	1.255	0.0843091	0.45514	1	2300	tags=31%, list=19%, signal=38%
GO_LEUKOCYTE_HOMEOSTASIS	GO_LEUKOCYTE_HOMEOSTASIS		27	0.369354	1.25346	0.151188	0.457958	1	530	tags=15%, list=4%, signal=15%
GO_SIGNAL_TRANSDUCTION_BY_P53_CLASS_MEDIATOR	GO_SIGNAL_TRANSDUCTION_BY_P53_CLASS_MEDIATOR		88	0.2877	1.25319	0.0995146	0.457448	1	1639	tags=24%, list=14%, signal=27%
GO_POSITIVE_REGULATION_OF_CELL_DEATH	GO_POSITIVE_REGULATION_OF_CELL_DEATH		405	0.233039	1.25208	0.0214477	0.459051	1	2724	tags=30%, list=23%, signal=37%
GO_REGULATION_OF_LIPID_TRANSPORT	GO_REGULATION_OF_LIPID_TRANSPORT		57	0.311313	1.25172	0.122056	0.458797	1	2000	tags=32%, list=17%, signal=38%
GO_ORGAN_REGENERATION	GO_ORGAN_REGENERATION		51	0.316753	1.25151	0.134658	0.458105	1	3189	tags=37%, list=27%, signal=51%
GO_ESTABLISHMENT_OF_PROTEIN_LOCALIZATION_TO_MEMBRANE	GO_ESTABLISHMENT_OF_PROTEIN_LOCALIZATION_TO_MEMBRANE		201	0.252368	1.25138	0.0339806	0.457222	1	3509	tags=39%, list=29%, signal=55%
GO_POSITIVE_REGULATION_OF_EPITHELIAL_TO_MESENCHYMAL_TRANSITION	GO_POSITIVE_REGULATION_OF_EPITHELIAL_TO_MESENCHYMAL_TRANSITION		22	0.391383	1.25037	0.171975	0.458609	1	809	tags=18%, list=7%, signal=19%
GO_NEGATIVE_REGULATION_OF_TUMOR_NECROSIS_FACTOR_SUPERFAMILY_CYTOKINE_PRODUCTION	GO_NEGATIVE_REGULATION_OF_TUMOR_NECROSIS_FACTOR_SUPERFAMILY_CYTOKINE_PRODUCTION		18	0.413808	1.24995	0.1875	0.458537	1	2912	tags=44%, list=24%, signal=59%
GO_REGULATION_OF_GROWTH	GO_REGULATION_OF_GROWTH		424	0.232216	1.24964	0.0185185	0.458188	1	1931	tags=21%, list=16%, signal=24%
GO_CELLULAR_RESPONSE_TO_MECHANICAL_STIMULUS	GO_CELLULAR_RESPONSE_TO_MECHANICAL_STIMULUS		52	0.315116	1.24893	0.14128	0.458764	1	2561	tags=35%, list=21%, signal=44%
GO_CARBOHYDRATE_DERIVATIVE_TRANSPORT	GO_CARBOHYDRATE_DERIVATIVE_TRANSPORT		36	0.346084	1.24816	0.132075	0.459604	1	1442	tags=25%, list=12%, signal=28%
GO_GASTRULATION	GO_GASTRULATION		100	0.273702	1.24811	0.0877193	0.458612	1	1707	tags=18%, list=14%, signal=21%
GO_POSITIVE_REGULATION_OF_PROTEIN_IMPORT	GO_POSITIVE_REGULATION_OF_PROTEIN_IMPORT		66	0.305368	1.24776	0.130926	0.458383	1	2919	tags=39%, list=24%, signal=52%
GO_CELL_CYCLE_CHECKPOINT	GO_CELL_CYCLE_CHECKPOINT		129	0.263654	1.24697	0.0695067	0.459288	1	2869	tags=33%, list=24%, signal=42%
GO_REGULATION_OF_PROTEIN_EXPORT_FROM_NUCLEUS	GO_REGULATION_OF_PROTEIN_EXPORT_FROM_NUCLEUS		22	0.392595	1.24665	0.205567	0.458809	1	2180	tags=32%, list=18%, signal=39%
GO_REGULATION_OF_PROTEIN_PHOSPHATASE_TYPE_2A_ACTIVITY	GO_REGULATION_OF_PROTEIN_PHOSPHATASE_TYPE_2A_ACTIVITY		19	0.406121	1.24664	0.1939	0.457673	1	2747	tags=42%, list=23%, signal=55%
GO_MESENCHYME_MORPHOGENESIS	GO_MESENCHYME_MORPHOGENESIS		22	0.391895	1.24654	0.168443	0.456803	1	4490	tags=68%, list=38%, signal=109%
GO_PROTEIN_EXPORT_FROM_NUCLEUS	GO_PROTEIN_EXPORT_FROM_NUCLEUS		24	0.38364	1.24518	0.178	0.45911	1	2630	tags=46%, list=22%, signal=59%
GO_REGULATION_OF_ACTIN_NUCLEATION	GO_REGULATION_OF_ACTIN_NUCLEATION		20	0.392141	1.24296	0.172549	0.46376	1	3092	tags=55%, list=26%, signal=74%
GO_PROTEIN_IMPORT	GO_PROTEIN_IMPORT		121	0.268028	1.24027	0.09375	0.469637	1	3207	tags=37%, list=27%, signal=50%
GO_REGULATION_OF_PHOSPHATASE_ACTIVITY	GO_REGULATION_OF_PHOSPHATASE_ACTIVITY		89	0.281662	1.239	0.0984683	0.471729	1	3238	tags=37%, list=27%, signal=50%
GO_ODONTOGENESIS	GO_ODONTOGENESIS		64	0.302221	1.23781	0.115299	0.473669	1	2564	tags=25%, list=21%, signal=32%
GO_POSITIVE_REGULATION_OF_I_KAPPAB_KINASE_NF_KAPPAB_SIGNALING	GO_POSITIVE_REGULATION_OF_I_KAPPAB_KINASE_NF_KAPPAB_SIGNALING		114	0.268453	1.23607	0.0911215	0.477035	1	1813	tags=24%, list=15%, signal=28%
GO_MITOTIC_NUCLEAR_DIVISION	GO_MITOTIC_NUCLEAR_DIVISION		241	0.243709	1.23492	0.0463918	0.478964	1	2283	tags=26%, list=19%, signal=31%
GO_REGULATION_OF_NUCLEOSIDE_METABOLIC_PROCESS	GO_REGULATION_OF_NUCLEOSIDE_METABOLIC_PROCESS		35	0.346046	1.23254	0.145833	0.484174	1	2624	tags=31%, list=22%, signal=40%
GO_CHROMOSOME_SEGREGATION	GO_CHROMOSOME_SEGREGATION		160	0.25862	1.23253	0.0741627	0.483023	1	2928	tags=34%, list=24%, signal=45%
GO_CIRCADIAN_RHYTHM	GO_CIRCADIAN_RHYTHM		99	0.274972	1.23245	0.115207	0.482078	1	2638	tags=31%, list=22%, signal=40%
GO_HISTONE_UBIQUITINATION	GO_HISTONE_UBIQUITINATION		30	0.356615	1.23132	0.176724	0.484	1	2168	tags=37%, list=18%, signal=45%
GO_REGULATION_OF_CELLULAR_RESPONSE_TO_TRANSFORMING_GROWTH_FACTOR_BETA_STIMULUS	GO_REGULATION_OF_CELLULAR_RESPONSE_TO_TRANSFORMING_GROWTH_FACTOR_BETA_STIMULUS		74	0.289598	1.23026	0.116114	0.485702	1	4130	tags=53%, list=35%, signal=80%
GO_REGULATION_OF_LIPID_STORAGE	GO_REGULATION_OF_LIPID_STORAGE		28	0.356528	1.23023	0.168421	0.484587	1	1633	tags=32%, list=14%, signal=37%
GO_SEX_DIFFERENTIATION	GO_SEX_DIFFERENTIATION		149	0.254796	1.22979	0.0744186	0.48448	1	3235	tags=35%, list=27%, signal=47%
GO_REGULATION_OF_TRANSCRIPTION_FROM_RNA_POLYMERASE_I_PROMOTER	GO_REGULATION_OF_TRANSCRIPTION_FROM_RNA_POLYMERASE_I_PROMOTER		20	0.390129	1.22949	0.200837	0.484067	1	3002	tags=35%, list=25%, signal=47%
GO_MATING	GO_MATING		20	0.397806	1.22805	0.180124	0.486726	1	1680	tags=25%, list=14%, signal=29%
GO_LONG_TERM_MEMORY	GO_LONG_TERM_MEMORY		25	0.369358	1.22772	0.149474	0.486415	1	167	tags=8%, list=1%, signal=8%
GO_CELLULAR_RESPONSE_TO_IONIZING_RADIATION	GO_CELLULAR_RESPONSE_TO_IONIZING_RADIATION		36	0.337366	1.22709	0.17316	0.486951	1	3047	tags=39%, list=25%, signal=52%
GO_NEGATIVE_REGULATION_OF_NF_KAPPAB_IMPORT_INTO_NUCLEUS	GO_NEGATIVE_REGULATION_OF_NF_KAPPAB_IMPORT_INTO_NUCLEUS		15	0.422034	1.22668	0.195175	0.486854	1	3975	tags=60%, list=33%, signal=90%
GO_RESPONSE_TO_FUNGUS	GO_RESPONSE_TO_FUNGUS		16	0.401925	1.22612	0.203354	0.487188	1	3062	tags=38%, list=26%, signal=50%
GO_DNA_TEMPLATED_TRANSCRIPTION_TERMINATION	GO_DNA_TEMPLATED_TRANSCRIPTION_TERMINATION		84	0.279827	1.226	0.107914	0.486355	1	3088	tags=40%, list=26%, signal=54%
GO_POSITIVE_REGULATION_OF_MRNA_PROCESSING	GO_POSITIVE_REGULATION_OF_MRNA_PROCESSING		27	0.363799	1.22498	0.170385	0.488118	1	2940	tags=44%, list=25%, signal=59%
GO_NEGATIVE_REGULATION_OF_RESPONSE_TO_DNA_DAMAGE_STIMULUS	GO_NEGATIVE_REGULATION_OF_RESPONSE_TO_DNA_DAMAGE_STIMULUS		38	0.334583	1.22447	0.177874	0.488347	1	2818	tags=47%, list=24%, signal=62%
GO_WATER_HOMEOSTASIS	GO_WATER_HOMEOSTASIS		27	0.362459	1.22317	0.198704	0.490434	1	1389	tags=19%, list=12%, signal=21%
GO_BETA_CATENIN_DESTRUCTION_COMPLEX_DISASSEMBLY	GO_BETA_CATENIN_DESTRUCTION_COMPLEX_DISASSEMBLY		15	0.427009	1.22182	0.208502	0.49305	1	1723	tags=27%, list=14%, signal=31%
GO_GROWTH	GO_GROWTH		266	0.238902	1.22181	0.0575	0.491932	1	2798	tags=26%, list=23%, signal=34%
GO_LIPID_STORAGE	GO_LIPID_STORAGE		18	0.395943	1.22138	0.225322	0.491917	1	1986	tags=33%, list=17%, signal=40%
GO_POSITIVE_REGULATION_OF_DEPHOSPHORYLATION	GO_POSITIVE_REGULATION_OF_DEPHOSPHORYLATION		34	0.339251	1.22134	0.169336	0.490901	1	3832	tags=47%, list=32%, signal=69%
GO_CELL_CYCLE_G1_S_PHASE_TRANSITION	GO_CELL_CYCLE_G1_S_PHASE_TRANSITION		72	0.297274	1.22036	0.116972	0.492318	1	3209	tags=40%, list=27%, signal=55%
GO_CELL_CYCLE_PHASE_TRANSITION	GO_CELL_CYCLE_PHASE_TRANSITION		188	0.249013	1.22029	0.0604534	0.491395	1	3228	tags=32%, list=27%, signal=44%
GO_DNA_BIOSYNTHETIC_PROCESS	GO_DNA_BIOSYNTHETIC_PROCESS		78	0.284974	1.21915	0.127563	0.493304	1	2586	tags=35%, list=22%, signal=44%
GO_OOGENESIS	GO_OOGENESIS		27	0.357645	1.21895	0.198294	0.492708	1	2991	tags=41%, list=25%, signal=54%
GO_LYTIC_VACUOLE_ORGANIZATION	GO_LYTIC_VACUOLE_ORGANIZATION		43	0.321383	1.21659	0.155702	0.497985	1	3333	tags=44%, list=28%, signal=61%
GO_EMBRYO_DEVELOPMENT_ENDING_IN_BIRTH_OR_EGG_HATCHING	GO_EMBRYO_DEVELOPMENT_ENDING_IN_BIRTH_OR_EGG_HATCHING		360	0.228456	1.21642	0.04	0.497376	1	2882	tags=29%, list=24%, signal=37%
GO_REGULATION_OF_FATTY_ACID_BIOSYNTHETIC_PROCESS	GO_REGULATION_OF_FATTY_ACID_BIOSYNTHETIC_PROCESS		24	0.36127	1.21637	0.191964	0.496356	1	3014	tags=42%, list=25%, signal=56%
GO_EMBRYONIC_PLACENTA_DEVELOPMENT	GO_EMBRYONIC_PLACENTA_DEVELOPMENT		50	0.304582	1.21551	0.14186	0.497623	1	2878	tags=36%, list=24%, signal=47%
GO_REGULATION_OF_DNA_TEMPLATED_TRANSCRIPTION_INITIATION	GO_REGULATION_OF_DNA_TEMPLATED_TRANSCRIPTION_INITIATION		21	0.380423	1.21518	0.21692	0.497408	1	3186	tags=52%, list=27%, signal=71%
GO_LYMPHOCYTE_HOMEOSTASIS	GO_LYMPHOCYTE_HOMEOSTASIS		23	0.376823	1.21499	0.1939	0.496772	1	191	tags=13%, list=2%, signal=13%
GO_CELLULAR_MACROMOLECULAR_COMPLEX_ASSEMBLY	GO_CELLULAR_MACROMOLECULAR_COMPLEX_ASSEMBLY		479	0.223343	1.21409	0.0189702	0.498024	1	3110	tags=33%, list=26%, signal=43%
GO_G2_DNA_DAMAGE_CHECKPOINT	GO_G2_DNA_DAMAGE_CHECKPOINT		22	0.366813	1.21331	0.199161	0.498921	1	2394	tags=41%, list=20%, signal=51%
GO_POSITIVE_REGULATION_OF_DNA_TEMPLATED_TRANSCRIPTION_INITIATION	GO_POSITIVE_REGULATION_OF_DNA_TEMPLATED_TRANSCRIPTION_INITIATION		15	0.422044	1.21326	0.209446	0.497929	1	2227	tags=40%, list=19%, signal=49%
GO_PEPTIDYL_TYROSINE_AUTOPHOSPHORYLATION	GO_PEPTIDYL_TYROSINE_AUTOPHOSPHORYLATION		20	0.388388	1.21124	0.227176	0.502326	1	4905	tags=60%, list=41%, signal=102%
GO_APOPTOTIC_MITOCHONDRIAL_CHANGES	GO_APOPTOTIC_MITOCHONDRIAL_CHANGES		37	0.327788	1.21053	0.175258	0.503306	1	3698	tags=51%, list=31%, signal=74%
GO_REGULATION_OF_VIRAL_RELEASE_FROM_HOST_CELL	GO_REGULATION_OF_VIRAL_RELEASE_FROM_HOST_CELL		22	0.366492	1.20986	0.198718	0.503928	1	3466	tags=55%, list=29%, signal=77%
GO_RIBOSOMAL_SMALL_SUBUNIT_BIOGENESIS	GO_RIBOSOMAL_SMALL_SUBUNIT_BIOGENESIS		47	0.3124	1.20969	0.154176	0.503299	1	3287	tags=43%, list=27%, signal=58%
GO_POSITIVE_REGULATION_OF_OSSIFICATION	GO_POSITIVE_REGULATION_OF_OSSIFICATION		55	0.300921	1.20892	0.155211	0.504268	1	3253	tags=36%, list=27%, signal=50%
GO_SULFUR_COMPOUND_TRANSPORT	GO_SULFUR_COMPOUND_TRANSPORT		17	0.397274	1.20668	0.202105	0.509255	1	2907	tags=35%, list=24%, signal=47%
GO_GAMETE_GENERATION	GO_GAMETE_GENERATION		287	0.232594	1.20633	0.08	0.509069	1	2996	tags=30%, list=25%, signal=39%
GO_TRANSITION_METAL_ION_TRANSPORT	GO_TRANSITION_METAL_ION_TRANSPORT		77	0.285506	1.20557	0.149893	0.50987	1	2359	tags=26%, list=20%, signal=32%
GO_TERMINATION_OF_RNA_POLYMERASE_II_TRANSCRIPTION	GO_TERMINATION_OF_RNA_POLYMERASE_II_TRANSCRIPTION		53	0.299588	1.20449	0.156322	0.511728	1	2472	tags=32%, list=21%, signal=40%
GO_PROTEIN_K48_LINKED_UBIQUITINATION	GO_PROTEIN_K48_LINKED_UBIQUITINATION		34	0.335865	1.20377	0.180085	0.512639	1	3247	tags=41%, list=27%, signal=56%
GO_REGULATION_OF_BINDING	GO_REGULATION_OF_BINDING		195	0.24294	1.20231	0.0780142	0.51552	1	3031	tags=32%, list=25%, signal=42%
GO_POSITIVE_REGULATION_OF_PATHWAY_RESTRICTED_SMAD_PROTEIN_PHOSPHORYLATION	GO_POSITIVE_REGULATION_OF_PATHWAY_RESTRICTED_SMAD_PROTEIN_PHOSPHORYLATION		22	0.373699	1.20229	0.205628	0.514459	1	2985	tags=41%, list=25%, signal=54%
GO_MULTICELLULAR_ORGANISM_GROWTH	GO_MULTICELLULAR_ORGANISM_GROWTH		63	0.289504	1.20126	0.15367	0.516124	1	2962	tags=33%, list=25%, signal=44%
GO_INTRINSIC_APOPTOTIC_SIGNALING_PATHWAY_IN_RESPONSE_TO_DNA_DAMAGE_BY_P53_CLASS_MEDIATOR	GO_INTRINSIC_APOPTOTIC_SIGNALING_PATHWAY_IN_RESPONSE_TO_DNA_DAMAGE_BY_P53_CLASS_MEDIATOR		21	0.378371	1.20121	0.200456	0.515125	1	2401	tags=38%, list=20%, signal=48%
GO_CELLULAR_RESPONSE_TO_TOPOLOGICALLY_INCORRECT_PROTEIN	GO_CELLULAR_RESPONSE_TO_TOPOLOGICALLY_INCORRECT_PROTEIN		95	0.274574	1.19899	0.136364	0.52024	1	3394	tags=39%, list=28%, signal=54%
GO_CENTRIOLE_ASSEMBLY	GO_CENTRIOLE_ASSEMBLY		15	0.404203	1.19849	0.233684	0.520548	1	405	tags=27%, list=3%, signal=28%
GO_REGULATION_OF_TRANSMEMBRANE_RECEPTOR_PROTEIN_SERINE_THREONINE_KINASE_SIGNALING_PATHWAY	GO_REGULATION_OF_TRANSMEMBRANE_RECEPTOR_PROTEIN_SERINE_THREONINE_KINASE_SIGNALING_PATHWAY		133	0.251375	1.19728	0.105882	0.522836	1	3292	tags=34%, list=28%, signal=46%
GO_MEIOTIC_CELL_CYCLE	GO_MEIOTIC_CELL_CYCLE		90	0.276318	1.19715	0.150115	0.522017	1	2041	tags=27%, list=17%, signal=32%
GO_STEM_CELL_DIFFERENTIATION	GO_STEM_CELL_DIFFERENTIATION		108	0.26172	1.19664	0.146396	0.522319	1	2724	tags=26%, list=23%, signal=33%
GO_MULTICELLULAR_ORGANISM_REPRODUCTION	GO_MULTICELLULAR_ORGANISM_REPRODUCTION		378	0.22413	1.19618	0.0564516	0.522337	1	2996	tags=30%, list=25%, signal=39%
GO_SIGNAL_PEPTIDE_PROCESSING	GO_SIGNAL_PEPTIDE_PROCESSING		18	0.385203	1.196	0.230608	0.52176	1	1931	tags=33%, list=16%, signal=40%
GO_DEVELOPMENTAL_PROCESS_INVOLVED_IN_REPRODUCTION	GO_DEVELOPMENTAL_PROCESS_INVOLVED_IN_REPRODUCTION		331	0.227031	1.19502	0.0588235	0.523303	1	2991	tags=31%, list=25%, signal=40%
GO_PROTEIN_K63_LINKED_UBIQUITINATION	GO_PROTEIN_K63_LINKED_UBIQUITINATION		25	0.357088	1.19224	0.197479	0.529909	1	3337	tags=44%, list=28%, signal=61%
GO_REGULATION_OF_RNA_SPLICING	GO_REGULATION_OF_RNA_SPLICING		81	0.279241	1.19209	0.14	0.529193	1	2551	tags=32%, list=21%, signal=41%
GO_REGULATION_OF_GLUCOSE_IMPORT	GO_REGULATION_OF_GLUCOSE_IMPORT		41	0.313502	1.1895	0.192575	0.535278	1	2878	tags=39%, list=24%, signal=51%
GO_SEXUAL_REPRODUCTION	GO_SEXUAL_REPRODUCTION		351	0.223075	1.18904	0.0591398	0.535353	1	2996	tags=30%, list=25%, signal=39%
GO_HISTONE_MONOUBIQUITINATION	GO_HISTONE_MONOUBIQUITINATION		21	0.380405	1.18862	0.246939	0.535393	1	2168	tags=38%, list=18%, signal=46%
GO_RIBOSOME_ASSEMBLY	GO_RIBOSOME_ASSEMBLY		43	0.314179	1.18731	0.189247	0.537907	1	3346	tags=42%, list=28%, signal=58%
GO_RESPONSE_TO_GLUCAGON	GO_RESPONSE_TO_GLUCAGON		28	0.342502	1.18687	0.195604	0.53806	1	1986	tags=29%, list=17%, signal=34%
GO_REGULATION_OF_ERYTHROCYTE_DIFFERENTIATION	GO_REGULATION_OF_ERYTHROCYTE_DIFFERENTIATION		26	0.34346	1.18647	0.201699	0.538031	1	2942	tags=42%, list=25%, signal=56%
GO_ORGANELLE_FISSION	GO_ORGANELLE_FISSION		305	0.227401	1.18517	0.0573566	0.540498	1	2283	tags=25%, list=19%, signal=30%
GO_POSITIVE_REGULATION_OF_MULTI_ORGANISM_PROCESS	GO_POSITIVE_REGULATION_OF_MULTI_ORGANISM_PROCESS		107	0.263909	1.18468	0.165577	0.54069	1	3275	tags=38%, list=27%, signal=52%
GO_REGULATION_OF_RESPONSE_TO_BIOTIC_STIMULUS	GO_REGULATION_OF_RESPONSE_TO_BIOTIC_STIMULUS		128	0.250907	1.18442	0.133017	0.540282	1	2863	tags=29%, list=24%, signal=38%
GO_NEURAL_TUBE_FORMATION	GO_NEURAL_TUBE_FORMATION		70	0.281613	1.18299	0.173913	0.543186	1	2724	tags=37%, list=23%, signal=48%
GO_NEGATIVE_REGULATION_OF_CELLULAR_AMIDE_METABOLIC_PROCESS	GO_NEGATIVE_REGULATION_OF_CELLULAR_AMIDE_METABOLIC_PROCESS		108	0.260175	1.18156	0.15	0.546081	1	2940	tags=39%, list=25%, signal=51%
GO_PROTEIN_K63_LINKED_DEUBIQUITINATION	GO_PROTEIN_K63_LINKED_DEUBIQUITINATION		18	0.388795	1.18046	0.226164	0.548186	1	2868	tags=50%, list=24%, signal=66%
GO_NEGATIVE_REGULATION_OF_EXOCYTOSIS	GO_NEGATIVE_REGULATION_OF_EXOCYTOSIS		17	0.387275	1.18026	0.232068	0.547555	1	2812	tags=29%, list=24%, signal=38%
GO_REGULATION_OF_FIBROBLAST_PROLIFERATION	GO_REGULATION_OF_FIBROBLAST_PROLIFERATION		50	0.298914	1.17916	0.191589	0.549582	1	2326	tags=28%, list=19%, signal=35%
GO_REGULATION_OF_DNA_REPLICATION	GO_REGULATION_OF_DNA_REPLICATION		112	0.258636	1.17826	0.142518	0.551034	1	2636	tags=31%, list=22%, signal=40%
GO_CELLULAR_RESPONSE_TO_GLUCOSE_STARVATION	GO_CELLULAR_RESPONSE_TO_GLUCOSE_STARVATION		24	0.365362	1.17742	0.224891	0.552362	1	2580	tags=42%, list=22%, signal=53%
GO_REGULATION_OF_CARBOHYDRATE_CATABOLIC_PROCESS	GO_REGULATION_OF_CARBOHYDRATE_CATABOLIC_PROCESS		30	0.338937	1.176	0.232409	0.555272	1	2466	tags=37%, list=21%, signal=46%
GO_MESODERM_DEVELOPMENT	GO_MESODERM_DEVELOPMENT		60	0.286523	1.17512	0.168182	0.556839	1	1707	tags=22%, list=14%, signal=25%
GO_PIGMENTATION	GO_PIGMENTATION		60	0.287904	1.17498	0.170901	0.556113	1	3154	tags=38%, list=26%, signal=52%
GO_TELOMERE_MAINTENANCE_VIA_TELOMERE_LENGTHENING	GO_TELOMERE_MAINTENANCE_VIA_TELOMERE_LENGTHENING		20	0.385869	1.17378	0.228512	0.558383	1	2632	tags=40%, list=22%, signal=51%
GO_NEGATIVE_REGULATION_OF_SEQUENCE_SPECIFIC_DNA_BINDING_TRANSCRIPTION_FACTOR_ACTIVITY	GO_NEGATIVE_REGULATION_OF_SEQUENCE_SPECIFIC_DNA_BINDING_TRANSCRIPTION_FACTOR_ACTIVITY		83	0.273347	1.17344	0.187215	0.558224	1	2966	tags=34%, list=25%, signal=45%
GO_REGULATION_OF_CELL_CYCLE_CHECKPOINT	GO_REGULATION_OF_CELL_CYCLE_CHECKPOINT		23	0.360112	1.17167	0.236782	0.562254	1	3005	tags=35%, list=25%, signal=46%
GO_DEMETHYLATION	GO_DEMETHYLATION		31	0.335284	1.17132	0.242171	0.562141	1	2975	tags=42%, list=25%, signal=56%
GO_POSITIVE_REGULATION_OF_RESPONSE_TO_EXTRACELLULAR_STIMULUS	GO_POSITIVE_REGULATION_OF_RESPONSE_TO_EXTRACELLULAR_STIMULUS		42	0.313447	1.17025	0.220085	0.564187	1	2016	tags=29%, list=17%, signal=34%
GO_SPINDLE_ASSEMBLY	GO_SPINDLE_ASSEMBLY		44	0.304967	1.16863	0.219828	0.567865	1	1991	tags=30%, list=17%, signal=35%
GO_APICAL_JUNCTION_ASSEMBLY	GO_APICAL_JUNCTION_ASSEMBLY		28	0.338027	1.16784	0.264069	0.568955	1	2362	tags=39%, list=20%, signal=49%
GO_CANONICAL_WNT_SIGNALING_PATHWAY	GO_CANONICAL_WNT_SIGNALING_PATHWAY		60	0.288511	1.16769	0.193059	0.568289	1	1828	tags=22%, list=15%, signal=25%
GO_POSITIVE_REGULATION_OF_INTERLEUKIN_6_PRODUCTION	GO_POSITIVE_REGULATION_OF_INTERLEUKIN_6_PRODUCTION		27	0.346993	1.16677	0.234339	0.569827	1	2814	tags=41%, list=24%, signal=53%
GO_CHROMOSOME_CONDENSATION	GO_CHROMOSOME_CONDENSATION		16	0.398968	1.16511	0.273859	0.573513	1	2157	tags=38%, list=18%, signal=46%
GO_REGULATION_OF_MULTI_ORGANISM_PROCESS	GO_REGULATION_OF_MULTI_ORGANISM_PROCESS		266	0.227259	1.16429	0.110276	0.574919	1	3118	tags=32%, list=26%, signal=42%
GO_MESODERM_MORPHOGENESIS	GO_MESODERM_MORPHOGENESIS		36	0.317999	1.16383	0.227679	0.575187	1	4454	tags=61%, list=37%, signal=97%
GO_INTRINSIC_APOPTOTIC_SIGNALING_PATHWAY	GO_INTRINSIC_APOPTOTIC_SIGNALING_PATHWAY		109	0.258026	1.16379	0.175399	0.574145	1	2681	tags=32%, list=22%, signal=41%
GO_EMBRYONIC_EYE_MORPHOGENESIS	GO_EMBRYONIC_EYE_MORPHOGENESIS		20	0.365032	1.16358	0.253165	0.573637	1	3253	tags=45%, list=27%, signal=62%
GO_RESPONSE_TO_FIBROBLAST_GROWTH_FACTOR	GO_RESPONSE_TO_FIBROBLAST_GROWTH_FACTOR		71	0.27848	1.16335	0.187773	0.573234	1	2211	tags=24%, list=18%, signal=29%
GO_MEMBRANE_BUDDING	GO_MEMBRANE_BUDDING		98	0.261195	1.16124	0.168919	0.578516	1	3837	tags=46%, list=32%, signal=67%
GO_REGULATION_OF_INTERLEUKIN_6_PRODUCTION	GO_REGULATION_OF_INTERLEUKIN_6_PRODUCTION		48	0.296098	1.16049	0.206522	0.579729	1	1875	tags=27%, list=16%, signal=32%
GO_POSITIVE_REGULATION_OF_CELL_GROWTH	GO_POSITIVE_REGULATION_OF_CELL_GROWTH		104	0.257141	1.15955	0.153846	0.581307	1	3070	tags=33%, list=26%, signal=44%
GO_REGULATION_OF_INTRACELLULAR_ESTROGEN_RECEPTOR_SIGNALING_PATHWAY	GO_REGULATION_OF_INTRACELLULAR_ESTROGEN_RECEPTOR_SIGNALING_PATHWAY		18	0.379956	1.15908	0.265525	0.581617	1	2532	tags=39%, list=21%, signal=49%
GO_OSTEOCLAST_DIFFERENTIATION	GO_OSTEOCLAST_DIFFERENTIATION		22	0.360971	1.15897	0.239085	0.580812	1	2450	tags=32%, list=20%, signal=40%
GO_VACUOLE_ORGANIZATION	GO_VACUOLE_ORGANIZATION		141	0.243928	1.1589	0.158809	0.579856	1	3551	tags=39%, list=30%, signal=55%
GO_CELLULAR_RESPONSE_TO_NUTRIENT	GO_CELLULAR_RESPONSE_TO_NUTRIENT		25	0.347855	1.15859	0.24086	0.579672	1	1647	tags=28%, list=14%, signal=32%
GO_POSITIVE_REGULATION_OF_PHOSPHOLIPID_METABOLIC_PROCESS	GO_POSITIVE_REGULATION_OF_PHOSPHOLIPID_METABOLIC_PROCESS		30	0.334907	1.15841	0.256018	0.579107	1	2388	tags=30%, list=20%, signal=37%
GO_CENTROSOME_DUPLICATION	GO_CENTROSOME_DUPLICATION		28	0.333564	1.15769	0.238281	0.580104	1	583	tags=21%, list=5%, signal=22%
GO_POSITIVE_REGULATION_OF_OSTEOBLAST_DIFFERENTIATION	GO_POSITIVE_REGULATION_OF_OSTEOBLAST_DIFFERENTIATION		41	0.303758	1.15706	0.218468	0.580933	1	2985	tags=34%, list=25%, signal=45%
GO_PROTEIN_AUTOUBIQUITINATION	GO_PROTEIN_AUTOUBIQUITINATION		34	0.32203	1.15664	0.217865	0.581114	1	1568	tags=26%, list=13%, signal=30%
GO_TRANSCRIPTION_FROM_RNA_POLYMERASE_I_PROMOTER	GO_TRANSCRIPTION_FROM_RNA_POLYMERASE_I_PROMOTER		30	0.330088	1.15648	0.227368	0.580451	1	3179	tags=57%, list=27%, signal=77%
GO_AUTOPHAGY	GO_AUTOPHAGY		289	0.220649	1.15429	0.0915842	0.585748	1	1552	tags=17%, list=13%, signal=19%
GO_KERATINOCYTE_DIFFERENTIATION	GO_KERATINOCYTE_DIFFERENTIATION		38	0.321713	1.15399	0.250585	0.585578	1	2724	tags=32%, list=23%, signal=41%
GO_ATP_DEPENDENT_CHROMATIN_REMODELING	GO_ATP_DEPENDENT_CHROMATIN_REMODELING		37	0.31515	1.15289	0.244259	0.587729	1	2321	tags=35%, list=19%, signal=43%
GO_REGULATION_OF_SIGNAL_TRANSDUCTION_BY_P53_CLASS_MEDIATOR	GO_REGULATION_OF_SIGNAL_TRANSDUCTION_BY_P53_CLASS_MEDIATOR		120	0.244505	1.15287	0.156463	0.586671	1	3179	tags=37%, list=27%, signal=49%
GO_AXIS_SPECIFICATION	GO_AXIS_SPECIFICATION		53	0.291973	1.15285	0.214447	0.585597	1	1967	tags=21%, list=16%, signal=25%
GO_POSITIVE_REGULATION_OF_LIPID_BIOSYNTHETIC_PROCESS	GO_POSITIVE_REGULATION_OF_LIPID_BIOSYNTHETIC_PROCESS		45	0.305912	1.15275	0.21179	0.584788	1	3014	tags=38%, list=25%, signal=50%
GO_POSITIVE_REGULATION_OF_PEPTIDASE_ACTIVITY	GO_POSITIVE_REGULATION_OF_PEPTIDASE_ACTIVITY		104	0.256677	1.15249	0.150562	0.584441	1	2618	tags=33%, list=22%, signal=41%
GO_DNA_METABOLIC_PROCESS	GO_DNA_METABOLIC_PROCESS		493	0.211079	1.15179	0.0605187	0.585253	1	2432	tags=26%, list=20%, signal=32%
GO_INTERACTION_WITH_SYMBIONT	GO_INTERACTION_WITH_SYMBIONT		35	0.32495	1.15134	0.235931	0.585501	1	3208	tags=49%, list=27%, signal=66%
GO_NEGATIVE_REGULATION_OF_DNA_REPLICATION	GO_NEGATIVE_REGULATION_OF_DNA_REPLICATION		42	0.307617	1.15054	0.248352	0.586776	1	2388	tags=36%, list=20%, signal=44%
GO_REGULATION_OF_TELOMERE_MAINTENANCE	GO_REGULATION_OF_TELOMERE_MAINTENANCE		55	0.291326	1.1505	0.211921	0.585816	1	2632	tags=35%, list=22%, signal=44%
GO_REGULATION_OF_PROTEIN_ACETYLATION	GO_REGULATION_OF_PROTEIN_ACETYLATION		41	0.307571	1.15044	0.22479	0.584898	1	1705	tags=24%, list=14%, signal=28%
GO_NEGATIVE_REGULATION_OF_BMP_SIGNALING_PATHWAY	GO_NEGATIVE_REGULATION_OF_BMP_SIGNALING_PATHWAY		29	0.333417	1.15011	0.22467	0.584738	1	3051	tags=41%, list=26%, signal=55%
GO_RESPONSE_TO_GAMMA_RADIATION	GO_RESPONSE_TO_GAMMA_RADIATION		34	0.320783	1.14989	0.259574	0.584257	1	1952	tags=29%, list=16%, signal=35%
GO_RESPONSE_TO_MOLECULE_OF_BACTERIAL_ORIGIN	GO_RESPONSE_TO_MOLECULE_OF_BACTERIAL_ORIGIN		162	0.237724	1.14864	0.165049	0.586827	1	2924	tags=31%, list=24%, signal=41%
GO_STRESS_ACTIVATED_PROTEIN_KINASE_SIGNALING_CASCADE	GO_STRESS_ACTIVATED_PROTEIN_KINASE_SIGNALING_CASCADE		78	0.266233	1.14843	0.183962	0.586361	1	3879	tags=42%, list=32%, signal=62%
GO_CYTOPLASMIC_MICROTUBULE_ORGANIZATION	GO_CYTOPLASMIC_MICROTUBULE_ORGANIZATION		32	0.322449	1.14829	0.235698	0.585653	1	1666	tags=22%, list=14%, signal=25%
GO_NEGATIVE_REGULATION_OF_RESPONSE_TO_ENDOPLASMIC_RETICULUM_STRESS	GO_NEGATIVE_REGULATION_OF_RESPONSE_TO_ENDOPLASMIC_RETICULUM_STRESS		28	0.335207	1.14824	0.248337	0.584703	1	1718	tags=29%, list=14%, signal=33%
GO_EMBRYONIC_CAMERA_TYPE_EYE_DEVELOPMENT	GO_EMBRYONIC_CAMERA_TYPE_EYE_DEVELOPMENT		23	0.351361	1.14796	0.241584	0.58435	1	3335	tags=43%, list=28%, signal=60%
GO_OVULATION_CYCLE_PROCESS	GO_OVULATION_CYCLE_PROCESS		47	0.297256	1.14715	0.230588	0.585714	1	2962	tags=36%, list=25%, signal=48%
GO_REGULATION_OF_SYMBIOSIS_ENCOMPASSING_MUTUALISM_THROUGH_PARASITISM	GO_REGULATION_OF_SYMBIOSIS_ENCOMPASSING_MUTUALISM_THROUGH_PARASITISM		122	0.249044	1.14687	0.156322	0.585507	1	3275	tags=37%, list=27%, signal=50%
GO_HISTONE_H3_K4_METHYLATION	GO_HISTONE_H3_K4_METHYLATION		27	0.340448	1.14665	0.251559	0.585103	1	4084	tags=59%, list=34%, signal=90%
GO_CELLULAR_RESPONSE_TO_BIOTIC_STIMULUS	GO_CELLULAR_RESPONSE_TO_BIOTIC_STIMULUS		97	0.254601	1.14664	0.179856	0.584018	1	2924	tags=35%, list=24%, signal=46%
GO_NEGATIVE_REGULATION_OF_I_KAPPAB_KINASE_NF_KAPPAB_SIGNALING	GO_NEGATIVE_REGULATION_OF_I_KAPPAB_KINASE_NF_KAPPAB_SIGNALING		37	0.314719	1.14609	0.246753	0.584488	1	2148	tags=30%, list=18%, signal=36%
GO_NEGATIVE_REGULATION_OF_MRNA_METABOLIC_PROCESS	GO_NEGATIVE_REGULATION_OF_MRNA_METABOLIC_PROCESS		33	0.317033	1.14519	0.264831	0.586115	1	2125	tags=33%, list=18%, signal=40%
GO_ENDOCRINE_SYSTEM_DEVELOPMENT	GO_ENDOCRINE_SYSTEM_DEVELOPMENT		59	0.28352	1.14477	0.228261	0.586205	1	2878	tags=32%, list=24%, signal=42%
GO_CELL_AGING	GO_CELL_AGING		48	0.295332	1.14399	0.235931	0.587349	1	734	tags=17%, list=6%, signal=18%
GO_REGULATION_OF_ERAD_PATHWAY	GO_REGULATION_OF_ERAD_PATHWAY		22	0.354607	1.14372	0.289238	0.587096	1	3105	tags=41%, list=26%, signal=55%
GO_MAMMARY_GLAND_DEVELOPMENT	GO_MAMMARY_GLAND_DEVELOPMENT		63	0.278221	1.14326	0.230126	0.58738	1	2878	tags=37%, list=24%, signal=48%
GO_MULTICELLULAR_ORGANISMAL_WATER_HOMEOSTASIS	GO_MULTICELLULAR_ORGANISMAL_WATER_HOMEOSTASIS		23	0.354285	1.14253	0.264901	0.588438	1	1389	tags=17%, list=12%, signal=20%
GO_REGULATION_OF_INTERFERON_BETA_PRODUCTION	GO_REGULATION_OF_INTERFERON_BETA_PRODUCTION		26	0.335471	1.14247	0.268293	0.587542	1	1731	tags=31%, list=14%, signal=36%
GO_RESPONSE_TO_OSMOTIC_STRESS	GO_RESPONSE_TO_OSMOTIC_STRESS		42	0.303287	1.14098	0.245763	0.59101	1	2746	tags=31%, list=23%, signal=40%
GO_SCF_DEPENDENT_PROTEASOMAL_UBIQUITIN_DEPENDENT_PROTEIN_CATABOLIC_PROCESS	GO_SCF_DEPENDENT_PROTEASOMAL_UBIQUITIN_DEPENDENT_PROTEIN_CATABOLIC_PROCESS		18	0.381545	1.14036	0.282979	0.591752	1	1633	tags=33%, list=14%, signal=39%
GO_NEGATIVE_REGULATION_OF_TRANSPORT	GO_NEGATIVE_REGULATION_OF_TRANSPORT		289	0.217257	1.1403	0.126316	0.590828	1	3039	tags=28%, list=25%, signal=37%
GO_NEGATIVE_REGULATION_OF_SMALL_GTPASE_MEDIATED_SIGNAL_TRANSDUCTION	GO_NEGATIVE_REGULATION_OF_SMALL_GTPASE_MEDIATED_SIGNAL_TRANSDUCTION		32	0.31778	1.13998	0.240426	0.590741	1	2205	tags=28%, list=18%, signal=34%
GO_REGULATION_OF_NEURON_DEATH	GO_REGULATION_OF_NEURON_DEATH		182	0.230675	1.13968	0.156109	0.590532	1	2681	tags=27%, list=22%, signal=35%
GO_TRIVALENT_INORGANIC_CATION_TRANSPORT	GO_TRIVALENT_INORGANIC_CATION_TRANSPORT		29	0.324308	1.13871	0.251613	0.592287	1	505	tags=10%, list=4%, signal=11%
GO_RESPONSE_TO_ELECTRICAL_STIMULUS	GO_RESPONSE_TO_ELECTRICAL_STIMULUS		28	0.333233	1.13628	0.265525	0.598231	1	2919	tags=36%, list=24%, signal=47%
GO_NEGATIVE_REGULATION_OF_VIRAL_PROCESS	GO_NEGATIVE_REGULATION_OF_VIRAL_PROCESS		43	0.297634	1.13595	0.250554	0.598087	1	3118	tags=40%, list=26%, signal=53%
GO_RNA_SPLICING	GO_RNA_SPLICING		294	0.218477	1.1359	0.104895	0.597177	1	2504	tags=27%, list=21%, signal=33%
GO_NEGATIVE_REGULATION_OF_CELL_CYCLE_G2_M_PHASE_TRANSITION	GO_NEGATIVE_REGULATION_OF_CELL_CYCLE_G2_M_PHASE_TRANSITION		17	0.384732	1.13492	0.277433	0.599189	1	2519	tags=41%, list=21%, signal=52%
GO_REGULATION_OF_AUTOPHAGY	GO_REGULATION_OF_AUTOPHAGY		194	0.225988	1.13279	0.160494	0.604468	1	2023	tags=20%, list=17%, signal=24%
GO_NEGATIVE_REGULATION_OF_INTRACELLULAR_SIGNAL_TRANSDUCTION	GO_NEGATIVE_REGULATION_OF_INTRACELLULAR_SIGNAL_TRANSDUCTION		315	0.214788	1.13182	0.116402	0.606197	1	2692	tags=25%, list=23%, signal=32%
GO_REGULATION_OF_DNA_DEPENDENT_DNA_REPLICATION	GO_REGULATION_OF_DNA_DEPENDENT_DNA_REPLICATION		33	0.31529	1.13181	0.242291	0.605163	1	2811	tags=39%, list=24%, signal=51%
GO_REGULATION_OF_PEPTIDYL_THREONINE_PHOSPHORYLATION	GO_REGULATION_OF_PEPTIDYL_THREONINE_PHOSPHORYLATION		26	0.329835	1.13173	0.255556	0.604336	1	3011	tags=35%, list=25%, signal=46%
GO_THYMOCYTE_AGGREGATION	GO_THYMOCYTE_AGGREGATION		21	0.351957	1.1314	0.28252	0.604206	1	259	tags=14%, list=2%, signal=15%
GO_POSITIVE_REGULATION_OF_GENE_EXPRESSION_EPIGENETIC	GO_POSITIVE_REGULATION_OF_GENE_EXPRESSION_EPIGENETIC		43	0.30029	1.13119	0.223714	0.603802	1	3083	tags=44%, list=26%, signal=59%
GO_DEVELOPMENT_OF_PRIMARY_SEXUAL_CHARACTERISTICS	GO_DEVELOPMENT_OF_PRIMARY_SEXUAL_CHARACTERISTICS		121	0.242566	1.13113	0.190821	0.602893	1	3235	tags=35%, list=27%, signal=47%
GO_MALE_SEX_DIFFERENTIATION	GO_MALE_SEX_DIFFERENTIATION		73	0.268683	1.1304	0.204327	0.604032	1	3208	tags=37%, list=27%, signal=50%
GO_GLAND_DEVELOPMENT	GO_GLAND_DEVELOPMENT		224	0.224857	1.13017	0.166667	0.603714	1	2903	tags=29%, list=24%, signal=37%
GO_REGULATION_OF_ALTERNATIVE_MRNA_SPLICING_VIA_SPLICEOSOME	GO_REGULATION_OF_ALTERNATIVE_MRNA_SPLICING_VIA_SPLICEOSOME		30	0.319503	1.12976	0.277778	0.603896	1	3155	tags=47%, list=26%, signal=63%
GO_NEGATIVE_REGULATION_OF_CELL_PROLIFERATION	GO_NEGATIVE_REGULATION_OF_CELL_PROLIFERATION		411	0.210468	1.12882	0.138728	0.605691	1	2992	tags=28%, list=25%, signal=37%
GO_MULTIVESICULAR_BODY_ORGANIZATION	GO_MULTIVESICULAR_BODY_ORGANIZATION		26	0.332941	1.12843	0.289855	0.605843	1	1046	tags=23%, list=9%, signal=25%
GO_REGULATION_OF_CALCIUM_MEDIATED_SIGNALING	GO_REGULATION_OF_CALCIUM_MEDIATED_SIGNALING		48	0.292715	1.12824	0.238411	0.605314	1	3166	tags=33%, list=26%, signal=45%
GO_RESPONSE_TO_TRANSFORMING_GROWTH_FACTOR_BETA	GO_RESPONSE_TO_TRANSFORMING_GROWTH_FACTOR_BETA		106	0.250835	1.12823	0.224181	0.604302	1	3238	tags=34%, list=27%, signal=46%
GO_DIGESTIVE_SYSTEM_PROCESS	GO_DIGESTIVE_SYSTEM_PROCESS		23	0.348772	1.12807	0.274945	0.603744	1	1089	tags=22%, list=9%, signal=24%
GO_REGULATION_OF_DEFENSE_RESPONSE_TO_VIRUS_BY_HOST	GO_REGULATION_OF_DEFENSE_RESPONSE_TO_VIRUS_BY_HOST		71	0.268737	1.12728	0.247216	0.605035	1	1552	tags=18%, list=13%, signal=21%
GO_RNA_CAPPING	GO_RNA_CAPPING		31	0.32391	1.12658	0.285408	0.60607	1	3088	tags=48%, list=26%, signal=65%
GO_DNA_DEPENDENT_DNA_REPLICATION	GO_DNA_DEPENDENT_DNA_REPLICATION		70	0.266074	1.12649	0.230594	0.60528	1	696	tags=16%, list=6%, signal=17%
GO_POSITIVE_REGULATION_OF_MICROTUBULE_POLYMERIZATION_OR_DEPOLYMERIZATION	GO_POSITIVE_REGULATION_OF_MICROTUBULE_POLYMERIZATION_OR_DEPOLYMERIZATION		18	0.368973	1.12581	0.302966	0.606261	1	4317	tags=56%, list=36%, signal=87%
GO_POSITIVE_REGULATION_OF_NEURON_DEATH	GO_POSITIVE_REGULATION_OF_NEURON_DEATH		55	0.282254	1.12566	0.255269	0.6057	1	2681	tags=36%, list=22%, signal=47%
GO_REGULATION_OF_EPITHELIAL_TO_MESENCHYMAL_TRANSITION	GO_REGULATION_OF_EPITHELIAL_TO_MESENCHYMAL_TRANSITION		45	0.295509	1.12536	0.254717	0.605541	1	809	tags=13%, list=7%, signal=14%
GO_RESPONSE_TO_IRON_ION	GO_RESPONSE_TO_IRON_ION		25	0.337142	1.12494	0.26226	0.605704	1	1620	tags=32%, list=14%, signal=37%
GO_POSITIVE_REGULATION_OF_LEUKOCYTE_PROLIFERATION	GO_POSITIVE_REGULATION_OF_LEUKOCYTE_PROLIFERATION		49	0.286519	1.12389	0.243363	0.607879	1	2359	tags=29%, list=20%, signal=35%
GO_CELLULAR_RESPONSE_TO_ALKALOID	GO_CELLULAR_RESPONSE_TO_ALKALOID		21	0.353547	1.12185	0.270089	0.613129	1	1170	tags=24%, list=10%, signal=26%
GO_POSITIVE_REGULATION_OF_MYOBLAST_DIFFERENTIATION	GO_POSITIVE_REGULATION_OF_MYOBLAST_DIFFERENTIATION		16	0.383791	1.12184	0.279476	0.612107	1	553	tags=13%, list=5%, signal=13%
GO_REGULATION_OF_MITOCHONDRIAL_OUTER_MEMBRANE_PERMEABILIZATION_INVOLVED_IN_APOPTOTIC_SIGNALING_PATHWAY	GO_REGULATION_OF_MITOCHONDRIAL_OUTER_MEMBRANE_PERMEABILIZATION_INVOLVED_IN_APOPTOTIC_SIGNALING_PATHWAY		25	0.335641	1.12047	0.304348	0.615321	1	944	tags=20%, list=8%, signal=22%
GO_POSITIVE_REGULATION_OF_PROTEIN_COMPLEX_ASSEMBLY	GO_POSITIVE_REGULATION_OF_PROTEIN_COMPLEX_ASSEMBLY		133	0.240121	1.12029	0.218447	0.614781	1	2227	tags=26%, list=19%, signal=32%
GO_PROTEIN_IMPORT_INTO_NUCLEUS_TRANSLOCATION	GO_PROTEIN_IMPORT_INTO_NUCLEUS_TRANSLOCATION		18	0.363978	1.11987	0.28913	0.615082	1	4000	tags=50%, list=33%, signal=75%
GO_MYOTUBE_CELL_DEVELOPMENT	GO_MYOTUBE_CELL_DEVELOPMENT		20	0.358426	1.11972	0.280435	0.614504	1	455	tags=15%, list=4%, signal=16%
GO_REGULATION_OF_MUSCLE_ADAPTATION	GO_REGULATION_OF_MUSCLE_ADAPTATION		54	0.284154	1.1197	0.254545	0.613531	1	2062	tags=22%, list=17%, signal=27%
GO_RNA_PHOSPHODIESTER_BOND_HYDROLYSIS	GO_RNA_PHOSPHODIESTER_BOND_HYDROLYSIS		81	0.260368	1.1195	0.247241	0.613079	1	1947	tags=27%, list=16%, signal=32%
GO_REGULATION_OF_EPIDERMAL_GROWTH_FACTOR_ACTIVATED_RECEPTOR_ACTIVITY	GO_REGULATION_OF_EPIDERMAL_GROWTH_FACTOR_ACTIVATED_RECEPTOR_ACTIVITY		16	0.381753	1.11847	0.30621	0.615174	1	2173	tags=44%, list=18%, signal=53%
GO_REGULATION_OF_DNA_TEMPLATED_TRANSCRIPTION_IN_RESPONSE_TO_STRESS	GO_REGULATION_OF_DNA_TEMPLATED_TRANSCRIPTION_IN_RESPONSE_TO_STRESS		55	0.278413	1.11738	0.253219	0.617401	1	2361	tags=25%, list=20%, signal=32%
GO_POSITIVE_REGULATION_OF_MRNA_METABOLIC_PROCESS	GO_POSITIVE_REGULATION_OF_MRNA_METABOLIC_PROCESS		37	0.306676	1.11727	0.282937	0.616721	1	2320	tags=32%, list=19%, signal=40%
GO_RESPONSE_TO_BACTERIUM	GO_RESPONSE_TO_BACTERIUM		209	0.222001	1.11702	0.180488	0.616469	1	2638	tags=27%, list=22%, signal=34%
GO_MORPHOGENESIS_OF_AN_EPITHELIAL_SHEET	GO_MORPHOGENESIS_OF_AN_EPITHELIAL_SHEET		31	0.309942	1.11539	0.275641	0.620318	1	3041	tags=32%, list=25%, signal=43%
GO_CELLULAR_RESPONSE_TO_HEAT	GO_CELLULAR_RESPONSE_TO_HEAT		21	0.351486	1.11521	0.299163	0.619844	1	2205	tags=33%, list=18%, signal=41%
GO_MATURATION_OF_SSU_RRNA	GO_MATURATION_OF_SSU_RRNA		37	0.304109	1.1149	0.257403	0.619657	1	3287	tags=41%, list=27%, signal=56%
GO_GOLGI_ORGANIZATION	GO_GOLGI_ORGANIZATION		73	0.265607	1.11469	0.233405	0.61929	1	3262	tags=37%, list=27%, signal=51%
GO_REGULATION_OF_BMP_SIGNALING_PATHWAY	GO_REGULATION_OF_BMP_SIGNALING_PATHWAY		51	0.283128	1.11443	0.273138	0.618976	1	3051	tags=37%, list=26%, signal=50%
GO_POSITIVE_REGULATION_OF_MITOCHONDRION_ORGANIZATION	GO_POSITIVE_REGULATION_OF_MITOCHONDRION_ORGANIZATION		106	0.247818	1.11418	0.242991	0.618644	1	2468	tags=28%, list=21%, signal=35%
GO_MORPHOGENESIS_OF_EMBRYONIC_EPITHELIUM	GO_MORPHOGENESIS_OF_EMBRYONIC_EPITHELIUM		89	0.252415	1.11371	0.243961	0.618938	1	2724	tags=31%, list=23%, signal=40%
GO_POSITIVE_REGULATION_OF_CELLULAR_PROTEIN_LOCALIZATION	GO_POSITIVE_REGULATION_OF_CELLULAR_PROTEIN_LOCALIZATION		240	0.218938	1.11201	0.177885	0.623112	1	3243	tags=34%, list=27%, signal=46%
GO_CELL_DIVISION	GO_CELL_DIVISION		316	0.212092	1.11173	0.157107	0.622944	1	2381	tags=26%, list=20%, signal=32%
GO_POSITIVE_REGULATION_OF_DNA_BIOSYNTHETIC_PROCESS	GO_POSITIVE_REGULATION_OF_DNA_BIOSYNTHETIC_PROCESS		45	0.288801	1.11117	0.273319	0.623637	1	3673	tags=44%, list=31%, signal=64%
GO_LEUKOCYTE_MEDIATED_CYTOTOXICITY	GO_LEUKOCYTE_MEDIATED_CYTOTOXICITY		17	0.374458	1.11087	0.33547	0.62353	1	926	tags=24%, list=8%, signal=25%
GO_POSITIVE_REGULATION_OF_BIOMINERAL_TISSUE_DEVELOPMENT	GO_POSITIVE_REGULATION_OF_BIOMINERAL_TISSUE_DEVELOPMENT		23	0.335663	1.11087	0.309979	0.622511	1	4310	tags=57%, list=36%, signal=88%
GO_DNA_SYNTHESIS_INVOLVED_IN_DNA_REPAIR	GO_DNA_SYNTHESIS_INVOLVED_IN_DNA_REPAIR		49	0.281487	1.11071	0.270789	0.621942	1	2586	tags=33%, list=22%, signal=41%
GO_MEIOTIC_CELL_CYCLE_PROCESS	GO_MEIOTIC_CELL_CYCLE_PROCESS		74	0.260211	1.10924	0.239437	0.625282	1	2041	tags=24%, list=17%, signal=29%
GO_CELLULAR_PIGMENTATION	GO_CELLULAR_PIGMENTATION		37	0.298615	1.10839	0.311111	0.626935	1	3352	tags=38%, list=28%, signal=52%
GO_MODULATION_OF_TRANSCRIPTION_IN_OTHER_ORGANISM_INVOLVED_IN_SYMBIOTIC_INTERACTION	GO_MODULATION_OF_TRANSCRIPTION_IN_OTHER_ORGANISM_INVOLVED_IN_SYMBIOTIC_INTERACTION		15	0.387459	1.10772	0.303901	0.627985	1	3000	tags=47%, list=25%, signal=62%
GO_VESICLE_COATING	GO_VESICLE_COATING		63	0.266988	1.10764	0.2723	0.627264	1	3394	tags=40%, list=28%, signal=55%
GO_REGULATION_OF_LIPID_BIOSYNTHETIC_PROCESS	GO_REGULATION_OF_LIPID_BIOSYNTHETIC_PROCESS		86	0.252093	1.10618	0.248244	0.630559	1	3014	tags=35%, list=25%, signal=46%
GO_POSITIVE_REGULATION_OF_DNA_REPLICATION	GO_POSITIVE_REGULATION_OF_DNA_REPLICATION		55	0.274486	1.10538	0.267094	0.631955	1	2879	tags=33%, list=24%, signal=43%
GO_REGULATION_OF_NOTCH_SIGNALING_PATHWAY	GO_REGULATION_OF_NOTCH_SIGNALING_PATHWAY		47	0.286742	1.10443	0.268499	0.633842	1	3188	tags=38%, list=27%, signal=52%
GO_RNA_DESTABILIZATION	GO_RNA_DESTABILIZATION		16	0.371993	1.10328	0.291667	0.63633	1	1583	tags=38%, list=13%, signal=43%
GO_RESPONSE_TO_TOPOLOGICALLY_INCORRECT_PROTEIN	GO_RESPONSE_TO_TOPOLOGICALLY_INCORRECT_PROTEIN		129	0.23778	1.1012	0.234719	0.641599	1	3140	tags=34%, list=26%, signal=46%
GO_REGULATION_OF_FATTY_ACID_TRANSPORT	GO_REGULATION_OF_FATTY_ACID_TRANSPORT		15	0.378303	1.10117	0.318284	0.640626	1	3166	tags=53%, list=26%, signal=72%
GO_MEGAKARYOCYTE_DIFFERENTIATION	GO_MEGAKARYOCYTE_DIFFERENTIATION		15	0.385834	1.10113	0.325482	0.639701	1	3578	tags=53%, list=30%, signal=76%
GO_RNA_SPLICING_VIA_TRANSESTERIFICATION_REACTIONS	GO_RNA_SPLICING_VIA_TRANSESTERIFICATION_REACTIONS		220	0.218453	1.09963	0.205955	0.643372	1	3102	tags=34%, list=26%, signal=45%
GO_NEGATIVE_REGULATION_OF_MULTI_ORGANISM_PROCESS	GO_NEGATIVE_REGULATION_OF_MULTI_ORGANISM_PROCESS		71	0.264631	1.09952	0.276404	0.642658	1	2294	tags=27%, list=19%, signal=33%
GO_NEGATIVE_REGULATION_OF_TELOMERE_MAINTENANCE	GO_NEGATIVE_REGULATION_OF_TELOMERE_MAINTENANCE		23	0.343978	1.09931	0.327935	0.642294	1	2632	tags=43%, list=22%, signal=56%
GO_REGULATION_OF_ESTABLISHMENT_OF_PROTEIN_LOCALIZATION_TO_MITOCHONDRION	GO_REGULATION_OF_ESTABLISHMENT_OF_PROTEIN_LOCALIZATION_TO_MITOCHONDRION		81	0.254107	1.09865	0.271335	0.64328	1	3636	tags=42%, list=30%, signal=60%
GO_FEMALE_SEX_DIFFERENTIATION	GO_FEMALE_SEX_DIFFERENTIATION		71	0.25661	1.09834	0.263858	0.643117	1	2962	tags=31%, list=25%, signal=41%
GO_REGULATION_OF_RESPONSE_TO_EXTRACELLULAR_STIMULUS	GO_REGULATION_OF_RESPONSE_TO_EXTRACELLULAR_STIMULUS		139	0.232424	1.09797	0.254717	0.643239	1	2883	tags=25%, list=24%, signal=33%
GO_POSITIVE_REGULATION_OF_VIRAL_PROCESS	GO_POSITIVE_REGULATION_OF_VIRAL_PROCESS		71	0.26358	1.09791	0.279661	0.642338	1	3466	tags=42%, list=29%, signal=59%
GO_CELLULAR_RESPONSE_TO_CARBOHYDRATE_STIMULUS	GO_CELLULAR_RESPONSE_TO_CARBOHYDRATE_STIMULUS		46	0.282341	1.09576	0.292056	0.648076	1	1336	tags=20%, list=11%, signal=22%
GO_DNA_REPAIR	GO_DNA_REPAIR		326	0.208628	1.09459	0.192405	0.650819	1	2719	tags=29%, list=23%, signal=37%
GO_RESPONSE_TO_BIOTIC_STIMULUS	GO_RESPONSE_TO_BIOTIC_STIMULUS		399	0.203806	1.09377	0.176638	0.652257	1	2658	tags=26%, list=22%, signal=32%
GO_REGULATION_OF_DNA_METABOLIC_PROCESS	GO_REGULATION_OF_DNA_METABOLIC_PROCESS		234	0.215148	1.09136	0.189448	0.658888	1	2418	tags=25%, list=20%, signal=30%
GO_CELL_CYCLE_ARREST	GO_CELL_CYCLE_ARREST		111	0.241942	1.09096	0.263415	0.65907	1	2373	tags=23%, list=20%, signal=29%
GO_PHAGOSOME_ACIDIFICATION	GO_PHAGOSOME_ACIDIFICATION		19	0.351772	1.09039	0.338983	0.659867	1	505	tags=11%, list=4%, signal=11%
GO_NEUTRAL_AMINO_ACID_TRANSPORT	GO_NEUTRAL_AMINO_ACID_TRANSPORT		25	0.325474	1.08796	0.326797	0.666544	1	3439	tags=40%, list=29%, signal=56%
GO_PIGMENT_GRANULE_ORGANIZATION	GO_PIGMENT_GRANULE_ORGANIZATION		17	0.370339	1.08769	0.340471	0.666308	1	3154	tags=41%, list=26%, signal=56%
GO_BICELLULAR_TIGHT_JUNCTION_ASSEMBLY	GO_BICELLULAR_TIGHT_JUNCTION_ASSEMBLY		21	0.342298	1.08745	0.364035	0.665994	1	2362	tags=38%, list=20%, signal=47%
GO_NUCLEOPHAGY	GO_NUCLEOPHAGY		17	0.363223	1.08735	0.331933	0.665289	1	1304	tags=29%, list=11%, signal=33%
GO_REGULATION_OF_MACROPHAGE_DERIVED_FOAM_CELL_DIFFERENTIATION	GO_REGULATION_OF_MACROPHAGE_DERIVED_FOAM_CELL_DIFFERENTIATION		17	0.360133	1.08549	0.313525	0.670279	1	2857	tags=41%, list=24%, signal=54%
GO_REGULATION_OF_MUSCLE_CELL_DIFFERENTIATION	GO_REGULATION_OF_MUSCLE_CELL_DIFFERENTIATION		108	0.238842	1.08495	0.306306	0.670984	1	1336	tags=15%, list=11%, signal=17%
GO_REGULATION_OF_NEURON_APOPTOTIC_PROCESS	GO_REGULATION_OF_NEURON_APOPTOTIC_PROCESS		139	0.23026	1.08409	0.262557	0.672623	1	2681	tags=28%, list=22%, signal=36%
GO_BONE_CELL_DEVELOPMENT	GO_BONE_CELL_DEVELOPMENT		19	0.350924	1.08385	0.341719	0.672342	1	3578	tags=47%, list=30%, signal=67%
GO_NEGATIVE_REGULATION_OF_CELLULAR_PROTEIN_CATABOLIC_PROCESS	GO_NEGATIVE_REGULATION_OF_CELLULAR_PROTEIN_CATABOLIC_PROCESS		47	0.281569	1.08374	0.331787	0.671658	1	1641	tags=23%, list=14%, signal=27%
GO_CELLULAR_RESPONSE_TO_ORGANIC_CYCLIC_COMPOUND	GO_CELLULAR_RESPONSE_TO_ORGANIC_CYCLIC_COMPOUND		319	0.207206	1.08213	0.21123	0.675671	1	2878	tags=29%, list=24%, signal=37%
GO_REGULATION_OF_CARBOHYDRATE_METABOLIC_PROCESS	GO_REGULATION_OF_CARBOHYDRATE_METABOLIC_PROCESS		117	0.233122	1.08184	0.270588	0.67557	1	1757	tags=22%, list=15%, signal=26%
GO_MICROTUBULE_NUCLEATION	GO_MICROTUBULE_NUCLEATION		15	0.384024	1.08114	0.335456	0.676781	1	1595	tags=27%, list=13%, signal=31%
GO_RESPONSE_TO_EPIDERMAL_GROWTH_FACTOR	GO_RESPONSE_TO_EPIDERMAL_GROWTH_FACTOR		23	0.335114	1.0808	0.344689	0.676732	1	2878	tags=43%, list=24%, signal=57%
GO_REGULATION_OF_NUCLEASE_ACTIVITY	GO_REGULATION_OF_NUCLEASE_ACTIVITY		18	0.358897	1.0807	0.322772	0.676024	1	4135	tags=56%, list=35%, signal=85%
GO_NEGATIVE_REGULATION_OF_LIPID_TRANSPORT	GO_NEGATIVE_REGULATION_OF_LIPID_TRANSPORT		16	0.368286	1.08043	0.374459	0.675856	1	2878	tags=56%, list=24%, signal=74%
GO_NEGATIVE_REGULATION_OF_PROTEIN_CATABOLIC_PROCESS	GO_NEGATIVE_REGULATION_OF_PROTEIN_CATABOLIC_PROCESS		83	0.249283	1.07958	0.295238	0.677552	1	3935	tags=45%, list=33%, signal=66%
GO_RESPONSE_TO_INTERLEUKIN_1	GO_RESPONSE_TO_INTERLEUKIN_1		57	0.273456	1.07956	0.321185	0.676563	1	3858	tags=44%, list=32%, signal=64%
GO_RESPONSE_TO_ZINC_ION	GO_RESPONSE_TO_ZINC_ION		26	0.315407	1.07938	0.334061	0.676086	1	2850	tags=42%, list=24%, signal=55%
GO_NITROGEN_COMPOUND_TRANSPORT	GO_NITROGEN_COMPOUND_TRANSPORT		352	0.201599	1.07912	0.205128	0.675829	1	3095	tags=30%, list=26%, signal=39%
GO_ENDOSOME_ORGANIZATION	GO_ENDOSOME_ORGANIZATION		52	0.26907	1.07848	0.31524	0.676814	1	1264	tags=19%, list=11%, signal=21%
GO_RESPIRATORY_GASEOUS_EXCHANGE	GO_RESPIRATORY_GASEOUS_EXCHANGE		29	0.313599	1.07847	0.326882	0.675816	1	1973	tags=24%, list=16%, signal=29%
GO_NEGATIVE_REGULATION_OF_ORGANELLE_ORGANIZATION	GO_NEGATIVE_REGULATION_OF_ORGANELLE_ORGANIZATION		273	0.208298	1.07834	0.24878	0.675181	1	2829	tags=29%, list=24%, signal=37%
GO_POSITIVE_REGULATION_OF_CELL_PROLIFERATION	GO_POSITIVE_REGULATION_OF_CELL_PROLIFERATION		444	0.201309	1.07831	0.195822	0.674238	1	2900	tags=27%, list=24%, signal=34%
GO_B_CELL_DIFFERENTIATION	GO_B_CELL_DIFFERENTIATION		41	0.282247	1.07763	0.301075	0.675477	1	3031	tags=41%, list=25%, signal=55%
GO_RESPONSE_TO_FLUID_SHEAR_STRESS	GO_RESPONSE_TO_FLUID_SHEAR_STRESS		26	0.323098	1.07744	0.343348	0.675068	1	1921	tags=31%, list=16%, signal=37%
GO_CRANIAL_SKELETAL_SYSTEM_DEVELOPMENT	GO_CRANIAL_SKELETAL_SYSTEM_DEVELOPMENT		36	0.296355	1.07706	0.322718	0.675183	1	3238	tags=39%, list=27%, signal=53%
GO_ENZYME_LINKED_RECEPTOR_PROTEIN_SIGNALING_PATHWAY	GO_ENZYME_LINKED_RECEPTOR_PROTEIN_SIGNALING_PATHWAY		474	0.195876	1.07633	0.174419	0.676411	1	2420	tags=21%, list=20%, signal=25%
GO_CELL_DEATH_IN_RESPONSE_TO_OXIDATIVE_STRESS	GO_CELL_DEATH_IN_RESPONSE_TO_OXIDATIVE_STRESS		16	0.373003	1.07627	0.356164	0.675558	1	2464	tags=31%, list=21%, signal=39%
GO_FORMATION_OF_PRIMARY_GERM_LAYER	GO_FORMATION_OF_PRIMARY_GERM_LAYER		71	0.253168	1.07573	0.308756	0.676356	1	1707	tags=18%, list=14%, signal=21%
GO_NEGATIVE_REGULATION_OF_MUSCLE_CELL_DIFFERENTIATION	GO_NEGATIVE_REGULATION_OF_MUSCLE_CELL_DIFFERENTIATION		38	0.296395	1.07517	0.342984	0.677147	1	1894	tags=21%, list=16%, signal=25%
GO_REGULATION_OF_CARBOHYDRATE_BIOSYNTHETIC_PROCESS	GO_REGULATION_OF_CARBOHYDRATE_BIOSYNTHETIC_PROCESS		58	0.268883	1.07465	0.323974	0.6777	1	1723	tags=24%, list=14%, signal=28%
GO_TRANSITION_METAL_ION_HOMEOSTASIS	GO_TRANSITION_METAL_ION_HOMEOSTASIS		79	0.251626	1.07402	0.337079	0.678635	1	2882	tags=35%, list=24%, signal=46%
GO_REGULATION_OF_NON_CANONICAL_WNT_SIGNALING_PATHWAY	GO_REGULATION_OF_NON_CANONICAL_WNT_SIGNALING_PATHWAY		17	0.358357	1.0728	0.353814	0.681466	1	1433	tags=29%, list=12%, signal=33%
GO_REGULATION_OF_OSTEOBLAST_DIFFERENTIATION	GO_REGULATION_OF_OSTEOBLAST_DIFFERENTIATION		72	0.252954	1.07263	0.319048	0.681015	1	3318	tags=39%, list=28%, signal=53%
GO_BASE_EXCISION_REPAIR	GO_BASE_EXCISION_REPAIR		22	0.332968	1.07216	0.361842	0.6815	1	530	tags=23%, list=4%, signal=24%
GO_CELL_GROWTH	GO_CELL_GROWTH		92	0.241432	1.07067	0.311628	0.68512	1	2795	tags=26%, list=23%, signal=34%
GO_VACUOLAR_TRANSPORT	GO_VACUOLAR_TRANSPORT		207	0.215555	1.07059	0.294118	0.684338	1	3237	tags=32%, list=27%, signal=44%
GO_POSITIVE_REGULATION_OF_GLUCOSE_METABOLIC_PROCESS	GO_POSITIVE_REGULATION_OF_GLUCOSE_METABOLIC_PROCESS		26	0.326981	1.06917	0.322785	0.687947	1	1302	tags=27%, list=11%, signal=30%
GO_RESPONSE_TO_HEAT	GO_RESPONSE_TO_HEAT		54	0.263562	1.06768	0.310658	0.691727	1	2205	tags=26%, list=18%, signal=32%
GO_HINDLIMB_MORPHOGENESIS	GO_HINDLIMB_MORPHOGENESIS		17	0.35732	1.06672	0.357143	0.693788	1	2532	tags=35%, list=21%, signal=45%
GO_INTRINSIC_APOPTOTIC_SIGNALING_PATHWAY_BY_P53_CLASS_MEDIATOR	GO_INTRINSIC_APOPTOTIC_SIGNALING_PATHWAY_BY_P53_CLASS_MEDIATOR		38	0.287659	1.0659	0.344681	0.695346	1	2401	tags=32%, list=20%, signal=39%
GO_SPHINGOLIPID_BIOSYNTHETIC_PROCESS	GO_SPHINGOLIPID_BIOSYNTHETIC_PROCESS		60	0.262445	1.06559	0.338462	0.695245	1	2726	tags=30%, list=23%, signal=39%
GO_RESPONSE_TO_STARVATION	GO_RESPONSE_TO_STARVATION		113	0.232362	1.0645	0.3125	0.697655	1	2455	tags=27%, list=21%, signal=33%
GO_POSITIVE_REGULATION_OF_ORGANELLE_ORGANIZATION	GO_POSITIVE_REGULATION_OF_ORGANELLE_ORGANIZATION		397	0.197329	1.06434	0.243386	0.697082	1	2391	tags=23%, list=20%, signal=28%
GO_MESONEPHROS_DEVELOPMENT	GO_MESONEPHROS_DEVELOPMENT		53	0.26734	1.06321	0.360825	0.699631	1	2306	tags=28%, list=19%, signal=35%
GO_GERM_CELL_DEVELOPMENT	GO_GERM_CELL_DEVELOPMENT		101	0.235226	1.06018	0.30719	0.708351	1	3208	tags=34%, list=27%, signal=46%
GO_POSITIVE_REGULATION_OF_TELOMERE_MAINTENANCE	GO_POSITIVE_REGULATION_OF_TELOMERE_MAINTENANCE		40	0.284549	1.05914	0.334669	0.710803	1	2879	tags=35%, list=24%, signal=46%
GO_MULTI_ORGANISM_REPRODUCTIVE_PROCESS	GO_MULTI_ORGANISM_REPRODUCTIVE_PROCESS		433	0.195066	1.05766	0.284182	0.714593	1	2996	tags=29%, list=25%, signal=37%
GO_REGULATION_OF_OSSIFICATION	GO_REGULATION_OF_OSSIFICATION		113	0.23234	1.05751	0.335498	0.71402	1	3318	tags=35%, list=28%, signal=49%
GO_MYOTUBE_DIFFERENTIATION	GO_MYOTUBE_DIFFERENTIATION		38	0.286831	1.05713	0.365854	0.714272	1	3448	tags=37%, list=29%, signal=52%
GO_REGULATION_OF_MITOCHONDRION_ORGANIZATION	GO_REGULATION_OF_MITOCHONDRION_ORGANIZATION		143	0.224051	1.05678	0.321348	0.714333	1	2468	tags=26%, list=21%, signal=32%
GO_CELLULAR_RESPONSE_TO_LIPID	GO_CELLULAR_RESPONSE_TO_LIPID		289	0.20268	1.05604	0.291971	0.715808	1	2878	tags=28%, list=24%, signal=36%
GO_DEFENSE_RESPONSE_TO_GRAM_POSITIVE_BACTERIUM	GO_DEFENSE_RESPONSE_TO_GRAM_POSITIVE_BACTERIUM		20	0.324988	1.056	0.375267	0.71488	1	2814	tags=30%, list=24%, signal=39%
GO_DEFENSE_RESPONSE_TO_GRAM_NEGATIVE_BACTERIUM	GO_DEFENSE_RESPONSE_TO_GRAM_NEGATIVE_BACTERIUM		17	0.356995	1.05469	0.38	0.718164	1	2431	tags=24%, list=20%, signal=29%
GO_TRANSLESION_SYNTHESIS	GO_TRANSLESION_SYNTHESIS		31	0.299354	1.05376	0.361925	0.720186	1	2032	tags=26%, list=17%, signal=31%
GO_DNA_RECOMBINATION	GO_DNA_RECOMBINATION		130	0.226132	1.05373	0.319809	0.719236	1	2096	tags=24%, list=18%, signal=29%
GO_SUPEROXIDE_METABOLIC_PROCESS	GO_SUPEROXIDE_METABOLIC_PROCESS		16	0.352006	1.0535	0.399563	0.718901	1	1220	tags=25%, list=10%, signal=28%
GO_NEGATIVE_REGULATION_OF_CATION_CHANNEL_ACTIVITY	GO_NEGATIVE_REGULATION_OF_CATION_CHANNEL_ACTIVITY		20	0.346465	1.05276	0.368644	0.720298	1	3112	tags=35%, list=26%, signal=47%
GO_REGULATION_OF_PROTEIN_OLIGOMERIZATION	GO_REGULATION_OF_PROTEIN_OLIGOMERIZATION		18	0.345119	1.05266	0.377016	0.719546	1	2388	tags=39%, list=20%, signal=49%
GO_REGULATION_OF_APOPTOTIC_SIGNALING_PATHWAY	GO_REGULATION_OF_APOPTOTIC_SIGNALING_PATHWAY		240	0.205109	1.05228	0.288	0.719817	1	2915	tags=28%, list=24%, signal=36%
GO_REGULATION_OF_B_CELL_PROLIFERATION	GO_REGULATION_OF_B_CELL_PROLIFERATION		23	0.32372	1.05223	0.397959	0.718902	1	2360	tags=35%, list=20%, signal=43%
GO_MULTI_ORGANISM_BEHAVIOR	GO_MULTI_ORGANISM_BEHAVIOR		51	0.263804	1.05176	0.34434	0.719426	1	1680	tags=20%, list=14%, signal=23%
GO_POSITIVE_REGULATION_OF_MICROTUBULE_POLYMERIZATION	GO_POSITIVE_REGULATION_OF_MICROTUBULE_POLYMERIZATION		15	0.359166	1.05127	0.39823	0.720128	1	1922	tags=27%, list=16%, signal=32%
GO_RESPONSE_TO_GROWTH_FACTOR	GO_RESPONSE_TO_GROWTH_FACTOR		331	0.1977	1.05079	0.246753	0.72068	1	2439	tags=21%, list=20%, signal=26%
GO_POSITIVE_REGULATION_OF_IMMUNE_SYSTEM_PROCESS	GO_POSITIVE_REGULATION_OF_IMMUNE_SYSTEM_PROCESS		437	0.194407	1.05011	0.271768	0.721954	1	2460	tags=25%, list=21%, signal=30%
GO_REGULATION_OF_GLUCOSE_METABOLIC_PROCESS	GO_REGULATION_OF_GLUCOSE_METABOLIC_PROCESS		80	0.243206	1.04958	0.336384	0.722584	1	2466	tags=31%, list=21%, signal=39%
GO_FEEDING_BEHAVIOR	GO_FEEDING_BEHAVIOR		41	0.277489	1.04919	0.403433	0.722804	1	1377	tags=15%, list=12%, signal=16%
GO_POSITIVE_REGULATION_OF_GROWTH	GO_POSITIVE_REGULATION_OF_GROWTH		161	0.216084	1.04887	0.334895	0.72279	1	3000	tags=30%, list=25%, signal=39%
GO_REGULATION_OF_DNA_RECOMBINATION	GO_REGULATION_OF_DNA_RECOMBINATION		34	0.291828	1.04883	0.373239	0.72187	1	961	tags=15%, list=8%, signal=16%
GO_REGULATION_OF_DNA_DAMAGE_RESPONSE_SIGNAL_TRANSDUCTION_BY_P53_CLASS_MEDIATOR	GO_REGULATION_OF_DNA_DAMAGE_RESPONSE_SIGNAL_TRANSDUCTION_BY_P53_CLASS_MEDIATOR		19	0.337771	1.04881	0.395626	0.720878	1	1743	tags=32%, list=15%, signal=37%
GO_HEPATICOBILIARY_SYSTEM_DEVELOPMENT	GO_HEPATICOBILIARY_SYSTEM_DEVELOPMENT		88	0.238552	1.04874	0.365967	0.720065	1	3304	tags=36%, list=28%, signal=50%
GO_REGULATION_OF_PROTEIN_TARGETING_TO_MITOCHONDRION	GO_REGULATION_OF_PROTEIN_TARGETING_TO_MITOCHONDRION		66	0.25021	1.04845	0.345055	0.720006	1	2460	tags=29%, list=21%, signal=36%
GO_MITOCHONDRIAL_FUSION	GO_MITOCHONDRIAL_FUSION		15	0.357013	1.04789	0.383023	0.720887	1	1472	tags=33%, list=12%, signal=38%
GO_REGULATION_OF_HEMATOPOIETIC_PROGENITOR_CELL_DIFFERENTIATION	GO_REGULATION_OF_HEMATOPOIETIC_PROGENITOR_CELL_DIFFERENTIATION		22	0.3219	1.04582	0.380252	0.726677	1	768	tags=18%, list=6%, signal=19%
GO_OSTEOBLAST_DIFFERENTIATION	GO_OSTEOBLAST_DIFFERENTIATION		76	0.243899	1.04564	0.354167	0.726234	1	2306	tags=29%, list=19%, signal=36%
GO_CELLULAR_RESPONSE_TO_INTERLEUKIN_4	GO_CELLULAR_RESPONSE_TO_INTERLEUKIN_4		18	0.34495	1.04456	0.403689	0.728939	1	2124	tags=33%, list=18%, signal=40%
GO_POSITIVE_REGULATION_OF_RESPONSE_TO_EXTERNAL_STIMULUS	GO_POSITIVE_REGULATION_OF_RESPONSE_TO_EXTERNAL_STIMULUS		147	0.220033	1.0445	0.334129	0.728105	1	2078	tags=22%, list=17%, signal=26%
GO_TRANSCRIPTION_COUPLED_NUCLEOTIDE_EXCISION_REPAIR	GO_TRANSCRIPTION_COUPLED_NUCLEOTIDE_EXCISION_REPAIR		59	0.258421	1.04436	0.370293	0.727544	1	3094	tags=42%, list=26%, signal=57%
GO_LUNG_MORPHOGENESIS	GO_LUNG_MORPHOGENESIS		26	0.307994	1.04417	0.376299	0.727137	1	2824	tags=27%, list=24%, signal=35%
GO_CELL_PROLIFERATION_IN_FOREBRAIN	GO_CELL_PROLIFERATION_IN_FOREBRAIN		18	0.343078	1.04331	0.387931	0.728989	1	3753	tags=50%, list=31%, signal=73%
GO_REGULATION_OF_SEQUENCE_SPECIFIC_DNA_BINDING_TRANSCRIPTION_FACTOR_ACTIVITY	GO_REGULATION_OF_SEQUENCE_SPECIFIC_DNA_BINDING_TRANSCRIPTION_FACTOR_ACTIVITY		226	0.205863	1.04329	0.33494	0.728022	1	3094	tags=31%, list=26%, signal=42%
GO_MACROAUTOPHAGY	GO_MACROAUTOPHAGY		206	0.210914	1.04287	0.349754	0.72833	1	1709	tags=17%, list=14%, signal=19%
GO_NEGATIVE_REGULATION_OF_NUCLEOTIDE_METABOLIC_PROCESS	GO_NEGATIVE_REGULATION_OF_NUCLEOTIDE_METABOLIC_PROCESS		45	0.279638	1.04263	0.381857	0.728085	1	2919	tags=27%, list=24%, signal=35%
GO_REGULATION_OF_DEVELOPMENTAL_GROWTH	GO_REGULATION_OF_DEVELOPMENTAL_GROWTH		203	0.211396	1.04101	0.349754	0.732479	1	1852	tags=19%, list=15%, signal=22%
GO_SOMITE_DEVELOPMENT	GO_SOMITE_DEVELOPMENT		45	0.268377	1.04079	0.361472	0.732151	1	3768	tags=42%, list=32%, signal=61%
GO_RESPONSE_TO_CORTICOSTERONE	GO_RESPONSE_TO_CORTICOSTERONE		16	0.357597	1.04074	0.371938	0.731321	1	1899	tags=25%, list=16%, signal=30%
GO_POSITIVE_REGULATION_OF_IMMUNE_RESPONSE	GO_POSITIVE_REGULATION_OF_IMMUNE_RESPONSE		289	0.202911	1.04009	0.355932	0.732465	1	1780	tags=20%, list=15%, signal=23%
GO_POSITIVE_REGULATION_OF_OXIDOREDUCTASE_ACTIVITY	GO_POSITIVE_REGULATION_OF_OXIDOREDUCTASE_ACTIVITY		22	0.326682	1.03968	0.387712	0.732797	1	3011	tags=45%, list=25%, signal=61%
GO_T_CELL_ACTIVATION_INVOLVED_IN_IMMUNE_RESPONSE	GO_T_CELL_ACTIVATION_INVOLVED_IN_IMMUNE_RESPONSE		18	0.341616	1.03922	0.401261	0.733194	1	783	tags=17%, list=7%, signal=18%
GO_APOPTOTIC_SIGNALING_PATHWAY	GO_APOPTOTIC_SIGNALING_PATHWAY		187	0.21057	1.03875	0.354839	0.733751	1	1758	tags=21%, list=15%, signal=24%
GO_LYMPHOCYTE_DIFFERENTIATION	GO_LYMPHOCYTE_DIFFERENTIATION		93	0.234689	1.03866	0.356828	0.733027	1	3062	tags=34%, list=26%, signal=46%
GO_NEGATIVE_REGULATION_OF_FAT_CELL_DIFFERENTIATION	GO_NEGATIVE_REGULATION_OF_FAT_CELL_DIFFERENTIATION		27	0.308625	1.03691	0.413333	0.737783	1	4000	tags=56%, list=33%, signal=83%
GO_REGULATION_OF_STEM_CELL_DIFFERENTIATION	GO_REGULATION_OF_STEM_CELL_DIFFERENTIATION		71	0.250693	1.03686	0.392202	0.736885	1	2168	tags=21%, list=18%, signal=26%
GO_NEGATIVE_REGULATION_OF_DEFENSE_RESPONSE	GO_NEGATIVE_REGULATION_OF_DEFENSE_RESPONSE		81	0.242841	1.03681	0.386517	0.736053	1	1952	tags=23%, list=16%, signal=28%
GO_REGULATION_OF_STEROID_BIOSYNTHETIC_PROCESS	GO_REGULATION_OF_STEROID_BIOSYNTHETIC_PROCESS		29	0.295976	1.03587	0.404444	0.738204	1	3672	tags=48%, list=31%, signal=69%
GO_ORGANOPHOSPHATE_ESTER_TRANSPORT	GO_ORGANOPHOSPHATE_ESTER_TRANSPORT		57	0.257887	1.03565	0.391685	0.737934	1	1443	tags=21%, list=12%, signal=24%
GO_REGULATION_OF_DNA_REPAIR	GO_REGULATION_OF_DNA_REPAIR		52	0.259227	1.03556	0.377282	0.737205	1	530	tags=13%, list=4%, signal=14%
GO_DNA_REPLICATION	GO_DNA_REPLICATION		147	0.215308	1.03549	0.354916	0.736418	1	2110	tags=23%, list=18%, signal=28%
GO_REGULATION_OF_CYSTEINE_TYPE_ENDOPEPTIDASE_ACTIVITY_INVOLVED_IN_APOPTOTIC_SIGNALING_PATHWAY	GO_REGULATION_OF_CYSTEINE_TYPE_ENDOPEPTIDASE_ACTIVITY_INVOLVED_IN_APOPTOTIC_SIGNALING_PATHWAY		15	0.361561	1.03469	0.400835	0.737928	1	520	tags=20%, list=4%, signal=21%
GO_BLOOD_VESSEL_REMODELING	GO_BLOOD_VESSEL_REMODELING		18	0.340776	1.03399	0.424779	0.739295	1	3496	tags=39%, list=29%, signal=55%
GO_MULTICELLULAR_ORGANISMAL_MOVEMENT	GO_MULTICELLULAR_ORGANISMAL_MOVEMENT		34	0.288675	1.03389	0.385246	0.738573	1	2989	tags=29%, list=25%, signal=39%
GO_REGULATION_OF_INTERLEUKIN_1_PRODUCTION	GO_REGULATION_OF_INTERLEUKIN_1_PRODUCTION		27	0.305083	1.03362	0.398721	0.738422	1	2863	tags=37%, list=24%, signal=49%
GO_PROTEIN_N_LINKED_GLYCOSYLATION	GO_PROTEIN_N_LINKED_GLYCOSYLATION		65	0.248422	1.03292	0.380531	0.739782	1	2872	tags=32%, list=24%, signal=42%
GO_REGULATION_OF_CYSTEINE_TYPE_ENDOPEPTIDASE_ACTIVITY	GO_REGULATION_OF_CYSTEINE_TYPE_ENDOPEPTIDASE_ACTIVITY		132	0.219004	1.03255	0.363839	0.740073	1	2689	tags=32%, list=22%, signal=41%
GO_SPLICEOSOMAL_SNRNP_ASSEMBLY	GO_SPLICEOSOMAL_SNRNP_ASSEMBLY		30	0.298064	1.03072	0.404661	0.744976	1	1888	tags=27%, list=16%, signal=32%
GO_O_GLYCAN_PROCESSING	GO_O_GLYCAN_PROCESSING		27	0.306551	1.03065	0.414013	0.744215	1	3446	tags=44%, list=29%, signal=62%
GO_OVULATION_CYCLE	GO_OVULATION_CYCLE		63	0.249968	1.03003	0.4	0.745281	1	1858	tags=22%, list=16%, signal=26%
GO_MACROMOLECULE_DEACYLATION	GO_MACROMOLECULE_DEACYLATION		51	0.262716	1.02814	0.422122	0.750557	1	3383	tags=41%, list=28%, signal=57%
GO_POST_GOLGI_VESICLE_MEDIATED_TRANSPORT	GO_POST_GOLGI_VESICLE_MEDIATED_TRANSPORT		73	0.240018	1.02751	0.378505	0.751596	1	2918	tags=30%, list=24%, signal=40%
GO_RESPONSE_TO_INTERLEUKIN_4	GO_RESPONSE_TO_INTERLEUKIN_4		18	0.34495	1.02709	0.38843	0.751938	1	2124	tags=33%, list=18%, signal=40%
GO_STEROID_HORMONE_MEDIATED_SIGNALING_PATHWAY	GO_STEROID_HORMONE_MEDIATED_SIGNALING_PATHWAY		91	0.235993	1.0238	0.400447	0.76191	1	3291	tags=37%, list=28%, signal=51%
GO_CELLULAR_RESPONSE_TO_STEROID_HORMONE_STIMULUS	GO_CELLULAR_RESPONSE_TO_STEROID_HORMONE_STIMULUS		147	0.217476	1.02367	0.383529	0.761329	1	2860	tags=29%, list=24%, signal=38%
GO_RESPONSE_TO_MINERALOCORTICOID	GO_RESPONSE_TO_MINERALOCORTICOID		24	0.316879	1.02239	0.416327	0.764467	1	3167	tags=33%, list=26%, signal=45%
GO_PROTEIN_DNA_COMPLEX_SUBUNIT_ORGANIZATION	GO_PROTEIN_DNA_COMPLEX_SUBUNIT_ORGANIZATION		104	0.224971	1.02229	0.40393	0.763751	1	2396	tags=31%, list=20%, signal=38%
GO_REGULATION_OF_LEUKOCYTE_DEGRANULATION	GO_REGULATION_OF_LEUKOCYTE_DEGRANULATION		21	0.317051	1.02214	0.397089	0.763202	1	1780	tags=24%, list=15%, signal=28%
GO_NEGATIVE_REGULATION_OF_IMMUNE_RESPONSE	GO_NEGATIVE_REGULATION_OF_IMMUNE_RESPONSE		56	0.259154	1.02148	0.391775	0.764338	1	1952	tags=25%, list=16%, signal=30%
GO_ORGANELLE_DISASSEMBLY	GO_ORGANELLE_DISASSEMBLY		138	0.216299	1.02044	0.396594	0.766746	1	1807	tags=19%, list=15%, signal=22%
GO_REGULATION_OF_OXIDATIVE_STRESS_INDUCED_INTRINSIC_APOPTOTIC_SIGNALING_PATHWAY	GO_REGULATION_OF_OXIDATIVE_STRESS_INDUCED_INTRINSIC_APOPTOTIC_SIGNALING_PATHWAY		22	0.31615	1.02036	0.434968	0.765985	1	4183	tags=55%, list=35%, signal=84%
GO_REGULATION_OF_INFLAMMATORY_RESPONSE	GO_REGULATION_OF_INFLAMMATORY_RESPONSE		133	0.212999	1.01853	0.414414	0.770908	1	2045	tags=23%, list=17%, signal=27%
GO_POSITIVE_REGULATION_OF_APOPTOTIC_SIGNALING_PATHWAY	GO_POSITIVE_REGULATION_OF_APOPTOTIC_SIGNALING_PATHWAY		110	0.222923	1.01812	0.432692	0.771299	1	1826	tags=20%, list=15%, signal=23%
GO_INSULIN_RECEPTOR_SIGNALING_PATHWAY	GO_INSULIN_RECEPTOR_SIGNALING_PATHWAY		62	0.249715	1.01717	0.411765	0.773508	1	3687	tags=35%, list=31%, signal=51%
GO_PROTEIN_DEGLYCOSYLATION	GO_PROTEIN_DEGLYCOSYLATION		18	0.332007	1.01613	0.424379	0.776027	1	2774	tags=44%, list=23%, signal=58%
GO_ER_TO_GOLGI_VESICLE_MEDIATED_TRANSPORT	GO_ER_TO_GOLGI_VESICLE_MEDIATED_TRANSPORT		138	0.219109	1.01589	0.413712	0.775763	1	3787	tags=36%, list=32%, signal=52%
GO_NEGATIVE_REGULATION_OF_GROWTH	GO_NEGATIVE_REGULATION_OF_GROWTH		149	0.214247	1.01577	0.427885	0.775146	1	1833	tags=19%, list=15%, signal=23%
GO_REGULATION_OF_LEUKOCYTE_PROLIFERATION	GO_REGULATION_OF_LEUKOCYTE_PROLIFERATION		75	0.238175	1.01575	0.425676	0.774207	1	2360	tags=24%, list=20%, signal=30%
GO_ENERGY_RESERVE_METABOLIC_PROCESS	GO_ENERGY_RESERVE_METABOLIC_PROCESS		52	0.25344	1.01462	0.439359	0.776971	1	3094	tags=38%, list=26%, signal=52%
GO_NEGATIVE_REGULATION_OF_VIRAL_GENOME_REPLICATION	GO_NEGATIVE_REGULATION_OF_VIRAL_GENOME_REPLICATION		20	0.319651	1.01447	0.431965	0.776439	1	2294	tags=30%, list=19%, signal=37%
GO_DIGESTIVE_SYSTEM_DEVELOPMENT	GO_DIGESTIVE_SYSTEM_DEVELOPMENT		81	0.235323	1.01323	0.419355	0.779621	1	1344	tags=17%, list=11%, signal=19%
GO_SMALL_GTPASE_MEDIATED_SIGNAL_TRANSDUCTION	GO_SMALL_GTPASE_MEDIATED_SIGNAL_TRANSDUCTION		264	0.194227	1.01232	0.41247	0.781698	1	3463	tags=31%, list=29%, signal=43%
GO_NEGATIVE_REGULATION_OF_NOTCH_SIGNALING_PATHWAY	GO_NEGATIVE_REGULATION_OF_NOTCH_SIGNALING_PATHWAY		20	0.330021	1.01211	0.429501	0.781377	1	2585	tags=40%, list=22%, signal=51%
GO_CELL_KILLING	GO_CELL_KILLING		19	0.320503	1.0114	0.428266	0.782693	1	926	tags=21%, list=8%, signal=23%
GO_PLATELET_ACTIVATION	GO_PLATELET_ACTIVATION		96	0.225462	1.01004	0.443709	0.786083	1	2000	tags=20%, list=17%, signal=24%
GO_REGULATION_OF_PROTEIN_BINDING	GO_REGULATION_OF_PROTEIN_BINDING		127	0.216117	1.00817	0.428261	0.791218	1	2860	tags=28%, list=24%, signal=37%
GO_TUBE_DEVELOPMENT	GO_TUBE_DEVELOPMENT		364	0.189516	1.00786	0.432911	0.791277	1	2889	tags=27%, list=24%, signal=35%
GO_HEART_TRABECULA_MORPHOGENESIS	GO_HEART_TRABECULA_MORPHOGENESIS		22	0.313465	1.00751	0.426696	0.79148	1	2532	tags=27%, list=21%, signal=35%
GO_RETROGRADE_TRANSPORT_VESICLE_RECYCLING_WITHIN_GOLGI	GO_RETROGRADE_TRANSPORT_VESICLE_RECYCLING_WITHIN_GOLGI		16	0.342033	1.00738	0.433962	0.790861	1	3523	tags=44%, list=29%, signal=62%
GO_CELLULAR_PROTEIN_COMPLEX_ASSEMBLY	GO_CELLULAR_PROTEIN_COMPLEX_ASSEMBLY		243	0.193832	1.00636	0.453883	0.793265	1	3238	tags=31%, list=27%, signal=42%
GO_REGULATION_OF_TOR_SIGNALING	GO_REGULATION_OF_TOR_SIGNALING		53	0.254184	1.00568	0.416842	0.794544	1	1975	tags=28%, list=17%, signal=34%
GO_POSITIVE_REGULATION_OF_IMMUNE_EFFECTOR_PROCESS	GO_POSITIVE_REGULATION_OF_IMMUNE_EFFECTOR_PROCESS		64	0.242569	1.00473	0.460526	0.796738	1	2078	tags=22%, list=17%, signal=26%
GO_REGULATION_OF_PROTEIN_SERINE_THREONINE_KINASE_ACTIVITY	GO_REGULATION_OF_PROTEIN_SERINE_THREONINE_KINASE_ACTIVITY		326	0.189788	1.00422	0.460591	0.79738	1	2477	tags=23%, list=21%, signal=28%
GO_NEGATIVE_REGULATION_OF_SIGNAL_TRANSDUCTION_BY_P53_CLASS_MEDIATOR	GO_NEGATIVE_REGULATION_OF_SIGNAL_TRANSDUCTION_BY_P53_CLASS_MEDIATOR		17	0.3421	1.00418	0.437895	0.796501	1	3179	tags=53%, list=27%, signal=72%
GO_NUCLEAR_TRANSCRIBED_MRNA_CATABOLIC_PROCESS_DEADENYLATION_DEPENDENT_DECAY	GO_NUCLEAR_TRANSCRIBED_MRNA_CATABOLIC_PROCESS_DEADENYLATION_DEPENDENT_DECAY		49	0.257922	1.00414	0.451542	0.795597	1	3095	tags=39%, list=26%, signal=52%
GO_NEGATIVE_REGULATION_OF_RECEPTOR_ACTIVITY	GO_NEGATIVE_REGULATION_OF_RECEPTOR_ACTIVITY		19	0.331157	1.00288	0.465696	0.798841	1	2062	tags=32%, list=17%, signal=38%
GO_REGULATION_OF_PEPTIDASE_ACTIVITY	GO_REGULATION_OF_PEPTIDASE_ACTIVITY		211	0.198496	1.00221	0.448363	0.800179	1	2618	tags=28%, list=22%, signal=35%
GO_REGULATION_OF_OXIDATIVE_STRESS_INDUCED_CELL_DEATH	GO_REGULATION_OF_OXIDATIVE_STRESS_INDUCED_CELL_DEATH		35	0.276826	1.00202	0.463964	0.799765	1	2899	tags=31%, list=24%, signal=41%
GO_CELLULAR_PROCESS_INVOLVED_IN_REPRODUCTION_IN_MULTICELLULAR_ORGANISM	GO_CELLULAR_PROCESS_INVOLVED_IN_REPRODUCTION_IN_MULTICELLULAR_ORGANISM		120	0.219907	1.00094	0.430288	0.802446	1	3208	tags=31%, list=27%, signal=42%
GO_POSITIVE_REGULATION_OF_TRANSCRIPTION_FACTOR_IMPORT_INTO_NUCLEUS	GO_POSITIVE_REGULATION_OF_TRANSCRIPTION_FACTOR_IMPORT_INTO_NUCLEUS		26	0.296016	1.00083	0.426696	0.801788	1	2298	tags=35%, list=19%, signal=43%
GO_REGULATION_OF_ESTABLISHMENT_OF_PROTEIN_LOCALIZATION_TO_PLASMA_MEMBRANE	GO_REGULATION_OF_ESTABLISHMENT_OF_PROTEIN_LOCALIZATION_TO_PLASMA_MEMBRANE		34	0.277125	1.00057	0.43319	0.801658	1	1855	tags=26%, list=16%, signal=31%
GO_POSTREPLICATION_REPAIR	GO_POSTREPLICATION_REPAIR		40	0.263571	1.00056	0.452282	0.800658	1	2586	tags=28%, list=22%, signal=35%
GO_NEGATIVE_REGULATION_OF_DNA_METABOLIC_PROCESS	GO_NEGATIVE_REGULATION_OF_DNA_METABOLIC_PROCESS		82	0.231039	1.00023	0.448037	0.800741	1	2388	tags=29%, list=20%, signal=36%
GO_INTRACELLULAR_RECEPTOR_SIGNALING_PATHWAY	GO_INTRACELLULAR_RECEPTOR_SIGNALING_PATHWAY		128	0.216618	0.999613	0.455319	0.801736	1	3319	tags=38%, list=28%, signal=51%
GO_POSITIVE_REGULATION_OF_TRANSMEMBRANE_RECEPTOR_PROTEIN_SERINE_THREONINE_KINASE_SIGNALING_PATHWAY	GO_POSITIVE_REGULATION_OF_TRANSMEMBRANE_RECEPTOR_PROTEIN_SERINE_THREONINE_KINASE_SIGNALING_PATHWAY		60	0.244788	0.999205	0.443439	0.802153	1	130	tags=8%, list=1%, signal=8%
GO_HORMONE_MEDIATED_SIGNALING_PATHWAY	GO_HORMONE_MEDIATED_SIGNALING_PATHWAY		108	0.219135	0.999086	0.418886	0.801563	1	2857	tags=31%, list=24%, signal=41%
GO_POSITIVE_REGULATION_OF_LYMPHOCYTE_DIFFERENTIATION	GO_POSITIVE_REGULATION_OF_LYMPHOCYTE_DIFFERENTIATION		34	0.27726	0.998748	0.458599	0.801629	1	2213	tags=26%, list=19%, signal=32%
GO_POSITIVE_REGULATION_OF_REACTIVE_OXYGEN_SPECIES_METABOLIC_PROCESS	GO_POSITIVE_REGULATION_OF_REACTIVE_OXYGEN_SPECIES_METABOLIC_PROCESS		54	0.248014	0.998375	0.451404	0.801831	1	1931	tags=22%, list=16%, signal=26%
GO_REGULATION_OF_ACTIVIN_RECEPTOR_SIGNALING_PATHWAY	GO_REGULATION_OF_ACTIVIN_RECEPTOR_SIGNALING_PATHWAY		15	0.347982	0.997902	0.45674	0.802435	1	4310	tags=60%, list=36%, signal=94%
GO_LACTATION	GO_LACTATION		22	0.31092	0.997659	0.454936	0.802292	1	2698	tags=41%, list=23%, signal=53%
GO_ERROR_FREE_TRANSLESION_SYNTHESIS	GO_ERROR_FREE_TRANSLESION_SYNTHESIS		15	0.347554	0.996612	0.475806	0.804797	1	2032	tags=33%, list=17%, signal=40%
GO_REGULATION_OF_IMMUNE_RESPONSE	GO_REGULATION_OF_IMMUNE_RESPONSE		427	0.183653	0.996549	0.432361	0.803978	1	2539	tags=25%, list=21%, signal=30%
GO_VESICLE_CYTOSKELETAL_TRAFFICKING	GO_VESICLE_CYTOSKELETAL_TRAFFICKING		36	0.273455	0.996045	0.460905	0.804589	1	3504	tags=39%, list=29%, signal=55%
GO_REGULATION_OF_TRANSCRIPTION_REGULATORY_REGION_DNA_BINDING	GO_REGULATION_OF_TRANSCRIPTION_REGULATORY_REGION_DNA_BINDING		19	0.318832	0.994561	0.434783	0.808631	1	1195	tags=21%, list=10%, signal=23%
GO_MRNA_CLEAVAGE	GO_MRNA_CLEAVAGE		16	0.333394	0.994326	0.462882	0.80836	1	1711	tags=38%, list=14%, signal=44%
GO_NEGATIVE_REGULATION_OF_LEUKOCYTE_APOPTOTIC_PROCESS	GO_NEGATIVE_REGULATION_OF_LEUKOCYTE_APOPTOTIC_PROCESS		20	0.313449	0.99389	0.461698	0.808813	1	2450	tags=30%, list=20%, signal=38%
GO_NEGATIVE_REGULATION_OF_CELL_DIVISION	GO_NEGATIVE_REGULATION_OF_CELL_DIVISION		31	0.287197	0.993187	0.469729	0.810174	1	2991	tags=39%, list=25%, signal=51%
GO_REGULATION_OF_B_CELL_ACTIVATION	GO_REGULATION_OF_B_CELL_ACTIVATION		47	0.260077	0.992793	0.457275	0.810506	1	2360	tags=26%, list=20%, signal=32%
GO_REGULATION_OF_MULTICELLULAR_ORGANISMAL_METABOLIC_PROCESS	GO_REGULATION_OF_MULTICELLULAR_ORGANISMAL_METABOLIC_PROCESS		19	0.330705	0.992694	0.458515	0.809836	1	3797	tags=47%, list=32%, signal=69%
GO_POSITIVE_REGULATION_OF_STEM_CELL_DIFFERENTIATION	GO_POSITIVE_REGULATION_OF_STEM_CELL_DIFFERENTIATION		32	0.279207	0.991569	0.473461	0.812473	1	2168	tags=22%, list=18%, signal=27%
GO_VESICLE_TARGETING	GO_VESICLE_TARGETING		64	0.242816	0.991526	0.485393	0.811609	1	3394	tags=38%, list=28%, signal=52%
GO_RESPONSE_TO_STEROID_HORMONE	GO_RESPONSE_TO_STEROID_HORMONE		318	0.186341	0.991521	0.492228	0.810605	1	2860	tags=26%, list=24%, signal=33%
GO_NEGATIVE_REGULATION_OF_RESPONSE_TO_EXTRACELLULAR_STIMULUS	GO_NEGATIVE_REGULATION_OF_RESPONSE_TO_EXTRACELLULAR_STIMULUS		27	0.293176	0.991445	0.468172	0.809865	1	2883	tags=26%, list=24%, signal=34%
GO_REGULATION_OF_PROTEIN_COMPLEX_ASSEMBLY	GO_REGULATION_OF_PROTEIN_COMPLEX_ASSEMBLY		266	0.193446	0.991237	0.486553	0.809515	1	2227	tags=23%, list=19%, signal=28%
GO_REGULATION_OF_DEFENSE_RESPONSE_TO_VIRUS	GO_REGULATION_OF_DEFENSE_RESPONSE_TO_VIRUS		109	0.218815	0.991016	0.451128	0.809262	1	2181	tags=21%, list=18%, signal=26%
GO_REGULATION_OF_INTRACELLULAR_STEROID_HORMONE_RECEPTOR_SIGNALING_PATHWAY	GO_REGULATION_OF_INTRACELLULAR_STEROID_HORMONE_RECEPTOR_SIGNALING_PATHWAY		41	0.266108	0.990839	0.454545	0.808885	1	2556	tags=37%, list=21%, signal=46%
GO_HIPPO_SIGNALING	GO_HIPPO_SIGNALING		22	0.310656	0.990746	0.450644	0.808144	1	1656	tags=32%, list=14%, signal=37%
GO_REGULATION_OF_RELEASE_OF_CYTOCHROME_C_FROM_MITOCHONDRIA	GO_REGULATION_OF_RELEASE_OF_CYTOCHROME_C_FROM_MITOCHONDRIA		28	0.290853	0.989916	0.464602	0.809934	1	2878	tags=39%, list=24%, signal=52%
GO_DEVELOPMENTAL_GROWTH	GO_DEVELOPMENTAL_GROWTH		223	0.19679	0.989199	0.498795	0.811363	1	2724	tags=24%, list=23%, signal=31%
GO_REGULATION_OF_HORMONE_METABOLIC_PROCESS	GO_REGULATION_OF_HORMONE_METABOLIC_PROCESS		17	0.331649	0.987077	0.474946	0.817472	1	1976	tags=24%, list=17%, signal=28%
GO_EMBRYONIC_MORPHOGENESIS	GO_EMBRYONIC_MORPHOGENESIS		335	0.187962	0.986676	0.481959	0.81782	1	2882	tags=25%, list=24%, signal=32%
GO_NEGATIVE_REGULATION_OF_KINASE_ACTIVITY	GO_NEGATIVE_REGULATION_OF_KINASE_ACTIVITY		180	0.200788	0.986558	0.512141	0.817195	1	2459	tags=23%, list=21%, signal=28%
GO_PLATELET_DERIVED_GROWTH_FACTOR_RECEPTOR_SIGNALING_PATHWAY	GO_PLATELET_DERIVED_GROWTH_FACTOR_RECEPTOR_SIGNALING_PATHWAY		33	0.278698	0.985161	0.466119	0.820891	1	2962	tags=36%, list=25%, signal=48%
GO_POSITIVE_REGULATION_OF_MITOTIC_CELL_CYCLE	GO_POSITIVE_REGULATION_OF_MITOTIC_CELL_CYCLE		72	0.233563	0.984721	0.463415	0.821349	1	2000	tags=22%, list=17%, signal=27%
GO_SNRNA_PROCESSING	GO_SNRNA_PROCESSING		16	0.333733	0.984402	0.464583	0.821425	1	1498	tags=25%, list=13%, signal=29%
GO_LEUKOCYTE_CELL_CELL_ADHESION	GO_LEUKOCYTE_CELL_CELL_ADHESION		117	0.213274	0.983433	0.497596	0.823605	1	2450	tags=22%, list=20%, signal=28%
GO_SKELETAL_SYSTEM_DEVELOPMENT	GO_SKELETAL_SYSTEM_DEVELOPMENT		276	0.191157	0.982715	0.492754	0.824937	1	2993	tags=29%, list=25%, signal=38%
GO_RESPONSE_TO_KETONE	GO_RESPONSE_TO_KETONE		103	0.221236	0.982546	0.484234	0.824511	1	3049	tags=30%, list=25%, signal=40%
GO_MYOBLAST_FUSION	GO_MYOBLAST_FUSION		15	0.348111	0.982286	0.485961	0.824399	1	3448	tags=47%, list=29%, signal=65%
GO_RAS_PROTEIN_SIGNAL_TRANSDUCTION	GO_RAS_PROTEIN_SIGNAL_TRANSDUCTION		114	0.21117	0.981168	0.476526	0.827232	1	2416	tags=21%, list=20%, signal=26%
GO_POSITIVE_REGULATION_OF_CELL_CYCLE_PHASE_TRANSITION	GO_POSITIVE_REGULATION_OF_CELL_CYCLE_PHASE_TRANSITION		42	0.258935	0.980445	0.471783	0.828555	1	1966	tags=26%, list=16%, signal=31%
GO_PROTEIN_STABILIZATION	GO_PROTEIN_STABILIZATION		98	0.222889	0.979702	0.486175	0.830069	1	2879	tags=32%, list=24%, signal=41%
GO_REGULATION_OF_TRANSCRIPTION_ELONGATION_FROM_RNA_POLYMERASE_II_PROMOTER	GO_REGULATION_OF_TRANSCRIPTION_ELONGATION_FROM_RNA_POLYMERASE_II_PROMOTER		21	0.307081	0.97924	0.482684	0.830559	1	1313	tags=19%, list=11%, signal=21%
GO_COLUMNAR_CUBOIDAL_EPITHELIAL_CELL_DEVELOPMENT	GO_COLUMNAR_CUBOIDAL_EPITHELIAL_CELL_DEVELOPMENT		30	0.278738	0.979122	0.5	0.829992	1	793	tags=13%, list=7%, signal=14%
GO_PROTEIN_TRANSMEMBRANE_TRANSPORT	GO_PROTEIN_TRANSMEMBRANE_TRANSPORT		44	0.257192	0.977941	0.483471	0.832878	1	3086	tags=41%, list=26%, signal=55%
GO_CELLULAR_RESPONSE_TO_ALCOHOL	GO_CELLULAR_RESPONSE_TO_ALCOHOL		76	0.228508	0.977827	0.503386	0.832205	1	1708	tags=17%, list=14%, signal=20%
GO_EXTRINSIC_APOPTOTIC_SIGNALING_PATHWAY_VIA_DEATH_DOMAIN_RECEPTORS	GO_EXTRINSIC_APOPTOTIC_SIGNALING_PATHWAY_VIA_DEATH_DOMAIN_RECEPTORS		21	0.307982	0.977172	0.478166	0.833395	1	3806	tags=48%, list=32%, signal=70%
GO_REGULATION_OF_FATTY_ACID_OXIDATION	GO_REGULATION_OF_FATTY_ACID_OXIDATION		21	0.306843	0.976915	0.472505	0.833244	1	977	tags=24%, list=8%, signal=26%
GO_POSITIVE_REGULATION_OF_PEPTIDYL_THREONINE_PHOSPHORYLATION	GO_POSITIVE_REGULATION_OF_PEPTIDYL_THREONINE_PHOSPHORYLATION		16	0.334252	0.976873	0.483403	0.832384	1	3493	tags=44%, list=29%, signal=62%
GO_ENERGY_COUPLED_PROTON_TRANSPORT_DOWN_ELECTROCHEMICAL_GRADIENT	GO_ENERGY_COUPLED_PROTON_TRANSPORT_DOWN_ELECTROCHEMICAL_GRADIENT		17	0.32608	0.976701	0.478528	0.831921	1	1315	tags=18%, list=11%, signal=20%
GO_NEGATIVE_REGULATION_OF_ENDOCYTOSIS	GO_NEGATIVE_REGULATION_OF_ENDOCYTOSIS		29	0.283557	0.975457	0.471215	0.835063	1	2402	tags=31%, list=20%, signal=39%
GO_REACTIVE_OXYGEN_SPECIES_BIOSYNTHETIC_PROCESS	GO_REACTIVE_OXYGEN_SPECIES_BIOSYNTHETIC_PROCESS		16	0.335539	0.974933	0.494624	0.835869	1	3267	tags=44%, list=27%, signal=60%
GO_POSITIVE_REGULATION_OF_CELL_ACTIVATION	GO_POSITIVE_REGULATION_OF_CELL_ACTIVATION		134	0.207316	0.973756	0.519906	0.838838	1	3078	tags=28%, list=26%, signal=37%
GO_TUBE_FORMATION	GO_TUBE_FORMATION		88	0.22404	0.973724	0.512586	0.837916	1	2724	tags=31%, list=23%, signal=39%
GO_POSITIVE_REGULATION_OF_HEMOPOIESIS	GO_POSITIVE_REGULATION_OF_HEMOPOIESIS		82	0.223715	0.9736	0.482599	0.837317	1	2255	tags=26%, list=19%, signal=31%
GO_REGULATION_OF_SMALL_GTPASE_MEDIATED_SIGNAL_TRANSDUCTION	GO_REGULATION_OF_SMALL_GTPASE_MEDIATED_SIGNAL_TRANSDUCTION		226	0.195007	0.973088	0.532637	0.838091	1	2644	tags=23%, list=22%, signal=30%
GO_MALE_GAMETE_GENERATION	GO_MALE_GAMETE_GENERATION		229	0.192871	0.972816	0.53066	0.837987	1	2528	tags=23%, list=21%, signal=29%
GO_NEGATIVE_REGULATION_OF_IMMUNE_SYSTEM_PROCESS	GO_NEGATIVE_REGULATION_OF_IMMUNE_SYSTEM_PROCESS		181	0.200022	0.97211	0.539024	0.839484	1	2942	tags=27%, list=25%, signal=35%
GO_NEGATIVE_REGULATION_OF_HYDROLASE_ACTIVITY	GO_NEGATIVE_REGULATION_OF_HYDROLASE_ACTIVITY		215	0.193487	0.971635	0.53222	0.840067	1	2535	tags=25%, list=21%, signal=31%
GO_POSITIVE_REGULATION_OF_CALCIUM_ION_TRANSPORT_INTO_CYTOSOL	GO_POSITIVE_REGULATION_OF_CALCIUM_ION_TRANSPORT_INTO_CYTOSOL		28	0.287749	0.970811	0.504505	0.841789	1	3166	tags=36%, list=26%, signal=48%
GO_MATURATION_OF_SSU_RRNA_FROM_TRICISTRONIC_RRNA_TRANSCRIPT_SSU_RRNA_5_8S_RRNA_LSU_RRNA_	GO_MATURATION_OF_SSU_RRNA_FROM_TRICISTRONIC_RRNA_TRANSCRIPT_SSU_RRNA_5_8S_RRNA_LSU_RRNA_		30	0.281223	0.968676	0.504464	0.847941	1	2605	tags=33%, list=22%, signal=43%
GO_CENTROSOME_CYCLE	GO_CENTROSOME_CYCLE		36	0.265576	0.968314	0.528908	0.848172	1	583	tags=17%, list=5%, signal=17%
GO_POSITIVE_REGULATION_OF_HEART_CONTRACTION	GO_POSITIVE_REGULATION_OF_HEART_CONTRACTION		22	0.301829	0.967913	0.503297	0.84852	1	2616	tags=32%, list=22%, signal=41%
GO_REGULATION_OF_EPITHELIAL_CELL_DIFFERENTIATION	GO_REGULATION_OF_EPITHELIAL_CELL_DIFFERENTIATION		64	0.238005	0.96671	0.495575	0.851505	1	2075	tags=22%, list=17%, signal=26%
GO_REGULATION_OF_CYTOKINE_PRODUCTION	GO_REGULATION_OF_CYTOKINE_PRODUCTION		279	0.184197	0.965418	0.574307	0.854964	1	2912	tags=28%, list=24%, signal=37%
GO_POSITIVE_REGULATION_OF_PROTEIN_ACETYLATION	GO_POSITIVE_REGULATION_OF_PROTEIN_ACETYLATION		23	0.295049	0.964591	0.534632	0.856716	1	3189	tags=39%, list=27%, signal=53%
GO_AUTOPHAGOSOME_ORGANIZATION	GO_AUTOPHAGOSOME_ORGANIZATION		37	0.257651	0.964483	0.5	0.856043	1	2974	tags=35%, list=25%, signal=47%
GO_CARBOHYDRATE_TRANSPORT	GO_CARBOHYDRATE_TRANSPORT		59	0.238774	0.962807	0.533333	0.860736	1	1114	tags=15%, list=9%, signal=17%
GO_LENS_DEVELOPMENT_IN_CAMERA_TYPE_EYE	GO_LENS_DEVELOPMENT_IN_CAMERA_TYPE_EYE		43	0.252279	0.962424	0.507726	0.860992	1	3238	tags=33%, list=27%, signal=44%
GO_BETA_CATENIN_TCF_COMPLEX_ASSEMBLY	GO_BETA_CATENIN_TCF_COMPLEX_ASSEMBLY		27	0.283993	0.961973	0.522541	0.861471	1	2432	tags=33%, list=20%, signal=42%
GO_POSITIVE_REGULATION_OF_CALCIUM_ION_TRANSMEMBRANE_TRANSPORT	GO_POSITIVE_REGULATION_OF_CALCIUM_ION_TRANSMEMBRANE_TRANSPORT		34	0.26663	0.96104	0.504425	0.863537	1	1931	tags=24%, list=16%, signal=28%
GO_REGULATION_OF_PHOSPHOLIPID_METABOLIC_PROCESS	GO_REGULATION_OF_PHOSPHOLIPID_METABOLIC_PROCESS		46	0.249596	0.959057	0.525862	0.869032	1	2568	tags=26%, list=21%, signal=33%
GO_NEGATIVE_REGULATION_OF_INTRACELLULAR_STEROID_HORMONE_RECEPTOR_SIGNALING_PATHWAY	GO_NEGATIVE_REGULATION_OF_INTRACELLULAR_STEROID_HORMONE_RECEPTOR_SIGNALING_PATHWAY		22	0.294567	0.9588	0.494908	0.868885	1	2450	tags=36%, list=20%, signal=46%
GO_CELL_ACTIVATION	GO_CELL_ACTIVATION		289	0.182824	0.957798	0.615979	0.871293	1	1931	tags=18%, list=16%, signal=21%
GO_SPHINGOLIPID_METABOLIC_PROCESS	GO_SPHINGOLIPID_METABOLIC_PROCESS		103	0.209589	0.957493	0.560411	0.871257	1	2425	tags=26%, list=20%, signal=33%
GO_REGULATION_OF_RESPONSE_TO_OXIDATIVE_STRESS	GO_REGULATION_OF_RESPONSE_TO_OXIDATIVE_STRESS		46	0.248713	0.95722	0.517467	0.87111	1	1952	tags=22%, list=16%, signal=26%
GO_OOCYTE_DIFFERENTIATION	GO_OOCYTE_DIFFERENTIATION		15	0.327426	0.956558	0.52183	0.87237	1	2991	tags=40%, list=25%, signal=53%
GO_REGULATION_OF_RAS_PROTEIN_SIGNAL_TRANSDUCTION	GO_REGULATION_OF_RAS_PROTEIN_SIGNAL_TRANSDUCTION		153	0.201526	0.956074	0.545861	0.872946	1	2464	tags=23%, list=21%, signal=28%
GO_MULTICELLULAR_ORGANISM_AGING	GO_MULTICELLULAR_ORGANISM_AGING		20	0.306766	0.955768	0.524211	0.87293	1	2023	tags=30%, list=17%, signal=36%
GO_CELLULAR_IRON_ION_HOMEOSTASIS	GO_CELLULAR_IRON_ION_HOMEOSTASIS		33	0.262538	0.95314	0.532328	0.880373	1	3325	tags=39%, list=28%, signal=54%
GO_PHOSPHATIDYLSERINE_METABOLIC_PROCESS	GO_PHOSPHATIDYLSERINE_METABOLIC_PROCESS		15	0.325086	0.952746	0.515528	0.88066	1	2046	tags=33%, list=17%, signal=40%
GO_CELLULAR_RESPONSE_TO_HORMONE_STIMULUS	GO_CELLULAR_RESPONSE_TO_HORMONE_STIMULUS		352	0.178134	0.9524	0.618557	0.880743	1	2891	tags=26%, list=24%, signal=33%
GO_GOLGI_VESICLE_TRANSPORT	GO_GOLGI_VESICLE_TRANSPORT		254	0.185975	0.950183	0.643038	0.88708	1	3139	tags=29%, list=26%, signal=38%
GO_POSITIVE_REGULATION_OF_TRANSCRIPTION_FROM_RNA_POLYMERASE_II_PROMOTER_IN_RESPONSE_TO_STRESS	GO_POSITIVE_REGULATION_OF_TRANSCRIPTION_FROM_RNA_POLYMERASE_II_PROMOTER_IN_RESPONSE_TO_STRESS		20	0.302887	0.948012	0.532009	0.893366	1	2142	tags=30%, list=18%, signal=36%
GO_KIDNEY_EPITHELIUM_DEVELOPMENT	GO_KIDNEY_EPITHELIUM_DEVELOPMENT		82	0.217904	0.947782	0.541053	0.893008	1	2306	tags=22%, list=19%, signal=27%
GO_EPITHELIAL_CELL_PROLIFERATION	GO_EPITHELIAL_CELL_PROLIFERATION		53	0.240158	0.947679	0.565789	0.892302	1	1725	tags=21%, list=14%, signal=24%
GO_PATTERN_SPECIFICATION_PROCESS	GO_PATTERN_SPECIFICATION_PROCESS		241	0.183939	0.94693	0.643411	0.893683	1	2889	tags=25%, list=24%, signal=32%
GO_MYOBLAST_DIFFERENTIATION	GO_MYOBLAST_DIFFERENTIATION		27	0.279911	0.94658	0.534521	0.893806	1	79	tags=7%, list=1%, signal=7%
GO_RESPONSE_TO_MECHANICAL_STIMULUS	GO_RESPONSE_TO_MECHANICAL_STIMULUS		136	0.199998	0.945993	0.597156	0.894725	1	1931	tags=19%, list=16%, signal=23%
GO_RESPONSE_TO_X_RAY	GO_RESPONSE_TO_X_RAY		22	0.295675	0.945411	0.553753	0.895545	1	953	tags=18%, list=8%, signal=20%
GO_PH_REDUCTION	GO_PH_REDUCTION		27	0.284483	0.944999	0.538144	0.895963	1	1134	tags=11%, list=9%, signal=12%
GO_HINDBRAIN_MORPHOGENESIS	GO_HINDBRAIN_MORPHOGENESIS		29	0.274984	0.944581	0.550321	0.896322	1	1198	tags=17%, list=10%, signal=19%
GO_RESPONSE_TO_RETINOIC_ACID	GO_RESPONSE_TO_RETINOIC_ACID		68	0.228472	0.944462	0.566038	0.895664	1	1907	tags=16%, list=16%, signal=19%
GO_POSITIVE_REGULATION_OF_DNA_METABOLIC_PROCESS	GO_POSITIVE_REGULATION_OF_DNA_METABOLIC_PROCESS		127	0.204057	0.943901	0.57907	0.896561	1	2636	tags=26%, list=22%, signal=33%
GO_NEGATIVE_REGULATION_OF_MITOTIC_NUCLEAR_DIVISION	GO_NEGATIVE_REGULATION_OF_MITOTIC_NUCLEAR_DIVISION		19	0.310388	0.942965	0.555556	0.898645	1	2492	tags=32%, list=21%, signal=40%
GO_REGULATION_OF_CALCIUM_ION_TRANSMEMBRANE_TRANSPORT	GO_REGULATION_OF_CALCIUM_ION_TRANSMEMBRANE_TRANSPORT		77	0.222528	0.94281	0.564593	0.898121	1	2409	tags=23%, list=20%, signal=29%
GO_NEGATIVE_REGULATION_OF_CATABOLIC_PROCESS	GO_NEGATIVE_REGULATION_OF_CATABOLIC_PROCESS		148	0.197708	0.942406	0.594655	0.898361	1	2947	tags=28%, list=25%, signal=36%
GO_CELLULAR_RESPONSE_TO_EPIDERMAL_GROWTH_FACTOR_STIMULUS	GO_CELLULAR_RESPONSE_TO_EPIDERMAL_GROWTH_FACTOR_STIMULUS		19	0.303652	0.942315	0.516736	0.8976	1	2878	tags=42%, list=24%, signal=55%
GO_REGULATION_OF_MUSCLE_HYPERTROPHY	GO_REGULATION_OF_MUSCLE_HYPERTROPHY		31	0.269872	0.940464	0.558559	0.902609	1	2062	tags=23%, list=17%, signal=27%
GO_NEGATIVE_REGULATION_OF_DEVELOPMENTAL_GROWTH	GO_NEGATIVE_REGULATION_OF_DEVELOPMENTAL_GROWTH		65	0.230115	0.939031	0.564334	0.906345	1	1833	tags=22%, list=15%, signal=25%
GO_PATTERNING_OF_BLOOD_VESSELS	GO_PATTERNING_OF_BLOOD_VESSELS		22	0.299182	0.938302	0.540948	0.907634	1	347	tags=14%, list=3%, signal=14%
GO_NEGATIVE_REGULATION_OF_APOPTOTIC_SIGNALING_PATHWAY	GO_NEGATIVE_REGULATION_OF_APOPTOTIC_SIGNALING_PATHWAY		133	0.202206	0.938229	0.604706	0.906853	1	2903	tags=29%, list=24%, signal=37%
GO_REGULATION_OF_MRNA_SPLICING_VIA_SPLICEOSOME	GO_REGULATION_OF_MRNA_SPLICING_VIA_SPLICEOSOME		53	0.239182	0.936711	0.585774	0.910791	1	3155	tags=38%, list=26%, signal=51%
GO_POSITIVE_REGULATION_OF_INFLAMMATORY_RESPONSE	GO_POSITIVE_REGULATION_OF_INFLAMMATORY_RESPONSE		34	0.259076	0.93615	0.548458	0.911656	1	1682	tags=24%, list=14%, signal=27%
GO_PEPTIDYL_ASPARAGINE_MODIFICATION	GO_PEPTIDYL_ASPARAGINE_MODIFICATION		33	0.262217	0.93569	0.54185	0.912121	1	3826	tags=39%, list=32%, signal=58%
GO_CELLULAR_RESPONSE_TO_GLUCAGON_STIMULUS	GO_CELLULAR_RESPONSE_TO_GLUCAGON_STIMULUS		21	0.295452	0.934916	0.541756	0.913547	1	1668	tags=24%, list=14%, signal=28%
GO_OVARIAN_FOLLICLE_DEVELOPMENT	GO_OVARIAN_FOLLICLE_DEVELOPMENT		31	0.264821	0.934091	0.565574	0.915208	1	2882	tags=35%, list=24%, signal=47%
GO_CENTRAL_NERVOUS_SYSTEM_NEURON_AXONOGENESIS	GO_CENTRAL_NERVOUS_SYSTEM_NEURON_AXONOGENESIS		23	0.289453	0.93399	0.534043	0.914499	1	2990	tags=30%, list=25%, signal=41%
GO_PLACENTA_BLOOD_VESSEL_DEVELOPMENT	GO_PLACENTA_BLOOD_VESSEL_DEVELOPMENT		18	0.30692	0.933226	0.549145	0.915888	1	2889	tags=44%, list=24%, signal=59%
GO_REGULATION_OF_GLUCONEOGENESIS	GO_REGULATION_OF_GLUCONEOGENESIS		27	0.277684	0.932478	0.579055	0.917227	1	1503	tags=22%, list=13%, signal=25%
GO_NEUTRAL_LIPID_METABOLIC_PROCESS	GO_NEUTRAL_LIPID_METABOLIC_PROCESS		54	0.231875	0.931903	0.587444	0.918007	1	2728	tags=31%, list=23%, signal=41%
GO_SKELETAL_MUSCLE_TISSUE_REGENERATION	GO_SKELETAL_MUSCLE_TISSUE_REGENERATION		18	0.308947	0.931473	0.55914	0.918397	1	2425	tags=28%, list=20%, signal=35%
GO_POSITIVE_REGULATION_OF_CELLULAR_RESPONSE_TO_TRANSFORMING_GROWTH_FACTOR_BETA_STIMULUS	GO_POSITIVE_REGULATION_OF_CELLULAR_RESPONSE_TO_TRANSFORMING_GROWTH_FACTOR_BETA_STIMULUS		21	0.292966	0.930723	0.543569	0.919767	1	59	tags=10%, list=0%, signal=10%
GO_NEGATIVE_REGULATION_OF_CYSTEINE_TYPE_ENDOPEPTIDASE_ACTIVITY	GO_NEGATIVE_REGULATION_OF_CYSTEINE_TYPE_ENDOPEPTIDASE_ACTIVITY		48	0.243895	0.930302	0.566986	0.92007	1	2878	tags=38%, list=24%, signal=49%
GO_REGULATION_OF_MRNA_CATABOLIC_PROCESS	GO_REGULATION_OF_MRNA_CATABOLIC_PROCESS		22	0.285174	0.930149	0.576674	0.919548	1	1711	tags=27%, list=14%, signal=32%
GO_CENTRAL_NERVOUS_SYSTEM_PROJECTION_NEURON_AXONOGENESIS	GO_CENTRAL_NERVOUS_SYSTEM_PROJECTION_NEURON_AXONOGENESIS		19	0.304076	0.930034	0.559748	0.9189	1	2990	tags=32%, list=25%, signal=42%
GO_POSITIVE_REGULATION_OF_ADAPTIVE_IMMUNE_RESPONSE	GO_POSITIVE_REGULATION_OF_ADAPTIVE_IMMUNE_RESPONSE		31	0.267895	0.929726	0.558882	0.91878	1	1852	tags=19%, list=15%, signal=23%
GO_POSITIVE_REGULATION_OF_B_CELL_ACTIVATION	GO_POSITIVE_REGULATION_OF_B_CELL_ACTIVATION		29	0.269203	0.929327	0.589449	0.918988	1	1869	tags=24%, list=16%, signal=29%
GO_METANEPHROS_MORPHOGENESIS	GO_METANEPHROS_MORPHOGENESIS		17	0.315972	0.929238	0.566667	0.918258	1	587	tags=18%, list=5%, signal=19%
GO_SOMATIC_DIVERSIFICATION_OF_IMMUNE_RECEPTORS	GO_SOMATIC_DIVERSIFICATION_OF_IMMUNE_RECEPTORS		27	0.269219	0.927728	0.5842	0.922083	1	1747	tags=26%, list=15%, signal=30%
GO_DIVALENT_INORGANIC_CATION_TRANSPORT	GO_DIVALENT_INORGANIC_CATION_TRANSPORT		179	0.188573	0.926945	0.689412	0.923571	1	2359	tags=21%, list=20%, signal=26%
GO_RESPONSE_TO_EXTRACELLULAR_STIMULUS	GO_RESPONSE_TO_EXTRACELLULAR_STIMULUS		283	0.179167	0.926884	0.754902	0.922724	1	2403	tags=22%, list=20%, signal=27%
GO_MRNA_CIS_SPLICING_VIA_SPLICEOSOME	GO_MRNA_CIS_SPLICING_VIA_SPLICEOSOME		15	0.325912	0.926691	0.53144	0.92233	1	700	tags=20%, list=6%, signal=21%
GO_SPERM_EGG_RECOGNITION	GO_SPERM_EGG_RECOGNITION		15	0.314174	0.926416	0.571739	0.922117	1	3495	tags=60%, list=29%, signal=85%
GO_LIPOPROTEIN_BIOSYNTHETIC_PROCESS	GO_LIPOPROTEIN_BIOSYNTHETIC_PROCESS		64	0.223293	0.925161	0.600451	0.925116	1	2780	tags=30%, list=23%, signal=38%
GO_CELLULAR_RESPONSE_TO_INTERLEUKIN_1	GO_CELLULAR_RESPONSE_TO_INTERLEUKIN_1		41	0.244607	0.925073	0.6	0.924335	1	2630	tags=29%, list=22%, signal=37%
GO_NEGATIVE_REGULATION_OF_MACROAUTOPHAGY	GO_NEGATIVE_REGULATION_OF_MACROAUTOPHAGY		19	0.304188	0.925062	0.553377	0.923357	1	2829	tags=26%, list=24%, signal=34%
GO_RESPONSE_TO_ATP	GO_RESPONSE_TO_ATP		17	0.308301	0.92357	0.562914	0.927025	1	1423	tags=24%, list=12%, signal=27%
GO_MUSCLE_FIBER_DEVELOPMENT	GO_MUSCLE_FIBER_DEVELOPMENT		35	0.257757	0.923229	0.595483	0.927056	1	455	tags=11%, list=4%, signal=12%
GO_GOLGI_TO_PLASMA_MEMBRANE_TRANSPORT	GO_GOLGI_TO_PLASMA_MEMBRANE_TRANSPORT		33	0.261646	0.922855	0.583333	0.927241	1	2883	tags=33%, list=24%, signal=44%
GO_MESENCHYMAL_CELL_DIFFERENTIATION	GO_MESENCHYMAL_CELL_DIFFERENTIATION		80	0.210633	0.921185	0.633484	0.931576	1	2882	tags=23%, list=24%, signal=29%
GO_NEGATIVE_REGULATION_OF_CELLULAR_RESPONSE_TO_INSULIN_STIMULUS	GO_NEGATIVE_REGULATION_OF_CELLULAR_RESPONSE_TO_INSULIN_STIMULUS		23	0.282036	0.920237	0.577406	0.933494	1	1091	tags=17%, list=9%, signal=19%
GO_AMIDE_BIOSYNTHETIC_PROCESS	GO_AMIDE_BIOSYNTHETIC_PROCESS		390	0.171799	0.919495	0.790026	0.9348	1	3132	tags=30%, list=26%, signal=40%
GO_ENDOSOME_TO_LYSOSOME_TRANSPORT	GO_ENDOSOME_TO_LYSOSOME_TRANSPORT		34	0.257526	0.919442	0.579186	0.933966	1	1601	tags=24%, list=13%, signal=27%
GO_SYNCYTIUM_FORMATION	GO_SYNCYTIUM_FORMATION		19	0.296094	0.919365	0.589899	0.933185	1	3448	tags=42%, list=29%, signal=59%
GO_CELL_DIFFERENTIATION_IN_HINDBRAIN	GO_CELL_DIFFERENTIATION_IN_HINDBRAIN		17	0.306889	0.918829	0.578616	0.933828	1	1198	tags=18%, list=10%, signal=20%
GO_RESPONSE_TO_TOXIC_SUBSTANCE	GO_RESPONSE_TO_TOXIC_SUBSTANCE		156	0.1933	0.918568	0.697115	0.933604	1	1278	tags=15%, list=11%, signal=16%
GO_POSITIVE_REGULATION_OF_ALPHA_BETA_T_CELL_ACTIVATION	GO_POSITIVE_REGULATION_OF_ALPHA_BETA_T_CELL_ACTIVATION		22	0.282102	0.917731	0.565401	0.935149	1	3692	tags=50%, list=31%, signal=72%
GO_BONE_DEVELOPMENT	GO_BONE_DEVELOPMENT		101	0.206473	0.917438	0.66129	0.935063	1	2860	tags=28%, list=24%, signal=36%
GO_NEGATIVE_REGULATION_OF_INFLAMMATORY_RESPONSE	GO_NEGATIVE_REGULATION_OF_INFLAMMATORY_RESPONSE		55	0.231629	0.917402	0.587973	0.934159	1	1952	tags=24%, list=16%, signal=28%
GO_POSITIVE_REGULATION_OF_ENDOTHELIAL_CELL_PROLIFERATION	GO_POSITIVE_REGULATION_OF_ENDOTHELIAL_CELL_PROLIFERATION		42	0.243281	0.917324	0.58	0.933376	1	736	tags=10%, list=6%, signal=10%
GO_REGULATION_OF_MITOCHONDRIAL_MEMBRANE_POTENTIAL	GO_REGULATION_OF_MITOCHONDRIAL_MEMBRANE_POTENTIAL		39	0.245739	0.917206	0.601751	0.93272	1	2624	tags=31%, list=22%, signal=39%
GO_REGULATION_OF_TUMOR_NECROSIS_FACTOR_SUPERFAMILY_CYTOKINE_PRODUCTION	GO_REGULATION_OF_TUMOR_NECROSIS_FACTOR_SUPERFAMILY_CYTOKINE_PRODUCTION		44	0.242733	0.916461	0.604804	0.934092	1	2912	tags=34%, list=24%, signal=45%
GO_ESTABLISHMENT_OF_EPITHELIAL_CELL_POLARITY	GO_ESTABLISHMENT_OF_EPITHELIAL_CELL_POLARITY		19	0.297658	0.916249	0.575203	0.93379	1	3507	tags=47%, list=29%, signal=67%
GO_REGULATION_OF_HEMOPOIESIS	GO_REGULATION_OF_HEMOPOIESIS		157	0.189979	0.916131	0.70202	0.933182	1	2585	tags=24%, list=22%, signal=30%
GO_REGULATION_OF_LAMELLIPODIUM_ASSEMBLY	GO_REGULATION_OF_LAMELLIPODIUM_ASSEMBLY		22	0.285702	0.915801	0.588595	0.933156	1	2143	tags=23%, list=18%, signal=28%
GO_HISTONE_H3_DEACETYLATION	GO_HISTONE_H3_DEACETYLATION		15	0.314818	0.914625	0.584416	0.935769	1	3214	tags=47%, list=27%, signal=64%
GO_POSITIVE_REGULATION_OF_ESTABLISHMENT_OF_PROTEIN_LOCALIZATION	GO_POSITIVE_REGULATION_OF_ESTABLISHMENT_OF_PROTEIN_LOCALIZATION		303	0.176175	0.914466	0.779661	0.935264	1	2532	tags=24%, list=21%, signal=30%
GO_REGULATION_OF_MICROTUBULE_POLYMERIZATION_OR_DEPOLYMERIZATION	GO_REGULATION_OF_MICROTUBULE_POLYMERIZATION_OR_DEPOLYMERIZATION		122	0.196841	0.913935	0.672727	0.935875	1	2283	tags=22%, list=19%, signal=27%
GO_ERROR_PRONE_TRANSLESION_SYNTHESIS	GO_ERROR_PRONE_TRANSLESION_SYNTHESIS		17	0.302196	0.913571	0.596413	0.936059	1	209	tags=12%, list=2%, signal=12%
GO_REGULATION_OF_STRESS_ACTIVATED_PROTEIN_KINASE_SIGNALING_CASCADE	GO_REGULATION_OF_STRESS_ACTIVATED_PROTEIN_KINASE_SIGNALING_CASCADE		138	0.193388	0.912795	0.664399	0.937436	1	3096	tags=30%, list=26%, signal=40%
GO_HEART_DEVELOPMENT	GO_HEART_DEVELOPMENT		348	0.171222	0.910858	0.782842	0.942467	1	1725	tags=15%, list=14%, signal=17%
GO_CEREBELLAR_CORTEX_MORPHOGENESIS	GO_CEREBELLAR_CORTEX_MORPHOGENESIS		23	0.2799	0.910144	0.583864	0.943569	1	1198	tags=17%, list=10%, signal=19%
GO_NUCLEAR_TRANSCRIBED_MRNA_POLY_A_TAIL_SHORTENING	GO_NUCLEAR_TRANSCRIBED_MRNA_POLY_A_TAIL_SHORTENING		22	0.283219	0.909569	0.559838	0.944302	1	3095	tags=41%, list=26%, signal=55%
GO_GOLGI_TO_ENDOSOME_TRANSPORT	GO_GOLGI_TO_ENDOSOME_TRANSPORT		19	0.295136	0.909489	0.581498	0.943549	1	1304	tags=21%, list=11%, signal=24%
GO_POSITIVE_REGULATION_OF_TELOMERASE_ACTIVITY	GO_POSITIVE_REGULATION_OF_TELOMERASE_ACTIVITY		21	0.291184	0.908855	0.581448	0.944494	1	2879	tags=33%, list=24%, signal=44%
GO_POSITIVE_REGULATION_OF_RELEASE_OF_SEQUESTERED_CALCIUM_ION_INTO_CYTOSOL	GO_POSITIVE_REGULATION_OF_RELEASE_OF_SEQUESTERED_CALCIUM_ION_INTO_CYTOSOL		22	0.284492	0.908692	0.587992	0.943993	1	1931	tags=23%, list=16%, signal=27%
GO_REGULATION_OF_LIPID_KINASE_ACTIVITY	GO_REGULATION_OF_LIPID_KINASE_ACTIVITY		36	0.247868	0.908455	0.597403	0.94367	1	1869	tags=19%, list=16%, signal=23%
GO_REGULATION_OF_ALPHA_BETA_T_CELL_ACTIVATION	GO_REGULATION_OF_ALPHA_BETA_T_CELL_ACTIVATION		29	0.26014	0.906126	0.617711	0.949807	1	3692	tags=41%, list=31%, signal=60%
GO_REGULATION_OF_REACTIVE_OXYGEN_SPECIES_BIOSYNTHETIC_PROCESS	GO_REGULATION_OF_REACTIVE_OXYGEN_SPECIES_BIOSYNTHETIC_PROCESS		39	0.241023	0.906122	0.592593	0.948804	1	3166	tags=33%, list=26%, signal=45%
GO_NEGATIVE_REGULATION_OF_CELLULAR_CATABOLIC_PROCESS	GO_NEGATIVE_REGULATION_OF_CELLULAR_CATABOLIC_PROCESS		111	0.199712	0.905896	0.672372	0.948451	1	1641	tags=17%, list=14%, signal=20%
GO_NEGATIVE_REGULATION_OF_PROTEIN_COMPLEX_DISASSEMBLY	GO_NEGATIVE_REGULATION_OF_PROTEIN_COMPLEX_DISASSEMBLY		118	0.198329	0.905206	0.675676	0.94949	1	2283	tags=22%, list=19%, signal=27%
GO_RESPONSE_TO_LEAD_ION	GO_RESPONSE_TO_LEAD_ION		16	0.306246	0.905009	0.601307	0.9491	1	1079	tags=19%, list=9%, signal=21%
GO_NEGATIVE_REGULATION_OF_T_CELL_DIFFERENTIATION	GO_NEGATIVE_REGULATION_OF_T_CELL_DIFFERENTIATION		15	0.319493	0.904598	0.600451	0.94932	1	3188	tags=40%, list=27%, signal=54%
GO_POSITIVE_REGULATION_OF_SUBSTRATE_ADHESION_DEPENDENT_CELL_SPREADING	GO_POSITIVE_REGULATION_OF_SUBSTRATE_ADHESION_DEPENDENT_CELL_SPREADING		23	0.285035	0.904219	0.597077	0.949386	1	3312	tags=39%, list=28%, signal=54%
GO_RESPONSE_TO_VITAMIN_D	GO_RESPONSE_TO_VITAMIN_D		21	0.284789	0.902719	0.587879	0.952846	1	1833	tags=29%, list=15%, signal=34%
GO_POSITIVE_REGULATION_OF_KINASE_ACTIVITY	GO_POSITIVE_REGULATION_OF_KINASE_ACTIVITY		329	0.170772	0.902678	0.786632	0.951933	1	2477	tags=22%, list=21%, signal=26%
GO_SOMATIC_CELL_DNA_RECOMBINATION	GO_SOMATIC_CELL_DNA_RECOMBINATION		23	0.271489	0.902563	0.593819	0.951235	1	1747	tags=26%, list=15%, signal=30%
GO_STRIATED_MUSCLE_ADAPTATION	GO_STRIATED_MUSCLE_ADAPTATION		17	0.293259	0.902353	0.612903	0.950859	1	1173	tags=12%, list=10%, signal=13%
GO_PROTEIN_DEPHOSPHORYLATION	GO_PROTEIN_DEPHOSPHORYLATION		156	0.185455	0.901656	0.713948	0.951867	1	2466	tags=22%, list=21%, signal=27%
GO_MORPHOGENESIS_OF_A_BRANCHING_STRUCTURE	GO_MORPHOGENESIS_OF_A_BRANCHING_STRUCTURE		99	0.203378	0.901049	0.713959	0.952707	1	2889	tags=30%, list=24%, signal=40%
GO_REGULATION_OF_MYELOID_CELL_DIFFERENTIATION	GO_REGULATION_OF_MYELOID_CELL_DIFFERENTIATION		99	0.200809	0.900643	0.677966	0.952937	1	2585	tags=27%, list=22%, signal=35%
GO_HISTONE_METHYLATION	GO_HISTONE_METHYLATION		65	0.216554	0.900443	0.647059	0.952517	1	1749	tags=20%, list=15%, signal=23%
GO_LEUKOCYTE_PROLIFERATION	GO_LEUKOCYTE_PROLIFERATION		38	0.243868	0.900388	0.636364	0.951671	1	959	tags=13%, list=8%, signal=14%
GO_DNA_GEOMETRIC_CHANGE	GO_DNA_GEOMETRIC_CHANGE		65	0.221222	0.899738	0.626761	0.952556	1	2012	tags=23%, list=17%, signal=28%
GO_HISTONE_EXCHANGE	GO_HISTONE_EXCHANGE		17	0.299983	0.897634	0.581633	0.957646	1	3280	tags=47%, list=27%, signal=65%
GO_REGULATION_OF_LIPID_METABOLIC_PROCESS	GO_REGULATION_OF_LIPID_METABOLIC_PROCESS		193	0.180591	0.895518	0.763723	0.962758	1	2658	tags=26%, list=22%, signal=33%
GO_REGULATION_OF_T_CELL_DIFFERENTIATION	GO_REGULATION_OF_T_CELL_DIFFERENTIATION		44	0.234502	0.894281	0.66	0.96537	1	1852	tags=20%, list=15%, signal=24%
GO_HINDBRAIN_DEVELOPMENT	GO_HINDBRAIN_DEVELOPMENT		91	0.203341	0.893938	0.7	0.965356	1	2277	tags=21%, list=19%, signal=26%
GO_CELLULAR_RESPONSE_TO_DRUG	GO_CELLULAR_RESPONSE_TO_DRUG		48	0.231422	0.893894	0.660793	0.964467	1	2319	tags=27%, list=19%, signal=33%
GO_REGULATION_OF_ANOIKIS	GO_REGULATION_OF_ANOIKIS		18	0.29157	0.893691	0.600414	0.964057	1	3620	tags=50%, list=30%, signal=72%
GO_CELL_SUBSTRATE_ADHERENS_JUNCTION_ASSEMBLY	GO_CELL_SUBSTRATE_ADHERENS_JUNCTION_ASSEMBLY		20	0.286127	0.892416	0.621795	0.966699	1	2200	tags=25%, list=18%, signal=31%
GO_DENDRITIC_SPINE_DEVELOPMENT	GO_DENDRITIC_SPINE_DEVELOPMENT		17	0.302857	0.89224	0.602771	0.966205	1	2356	tags=29%, list=20%, signal=37%
GO_PROTEIN_DEALKYLATION	GO_PROTEIN_DEALKYLATION		22	0.278978	0.892056	0.601751	0.965749	1	2975	tags=50%, list=25%, signal=66%
GO_CERAMIDE_METABOLIC_PROCESS	GO_CERAMIDE_METABOLIC_PROCESS		56	0.225834	0.890685	0.673333	0.968703	1	2726	tags=30%, list=23%, signal=39%
GO_NEGATIVE_REGULATION_OF_CALCIUM_ION_TRANSPORT	GO_NEGATIVE_REGULATION_OF_CALCIUM_ION_TRANSPORT		28	0.257982	0.890662	0.643777	0.967761	1	3867	tags=43%, list=32%, signal=63%
GO_REGULATION_OF_PEPTIDYL_SERINE_PHOSPHORYLATION	GO_REGULATION_OF_PEPTIDYL_SERINE_PHOSPHORYLATION		78	0.203128	0.890516	0.702517	0.967133	1	3189	tags=28%, list=27%, signal=38%
GO_POSITIVE_REGULATION_OF_REACTIVE_OXYGEN_SPECIES_BIOSYNTHETIC_PROCESS	GO_POSITIVE_REGULATION_OF_REACTIVE_OXYGEN_SPECIES_BIOSYNTHETIC_PROCESS		28	0.252906	0.890232	0.596529	0.966912	1	1878	tags=25%, list=16%, signal=30%
GO_REGULATION_OF_ALCOHOL_BIOSYNTHETIC_PROCESS	GO_REGULATION_OF_ALCOHOL_BIOSYNTHETIC_PROCESS		26	0.264368	0.889288	0.625	0.968636	1	2568	tags=31%, list=21%, signal=39%
GO_METANEPHRIC_NEPHRON_DEVELOPMENT	GO_METANEPHRIC_NEPHRON_DEVELOPMENT		20	0.286142	0.889226	0.616408	0.967781	1	587	tags=15%, list=5%, signal=16%
GO_REGIONALIZATION	GO_REGIONALIZATION		165	0.183631	0.889088	0.742092	0.967162	1	2882	tags=25%, list=24%, signal=32%
GO_NEGATIVE_REGULATION_OF_TYPE_I_INTERFERON_PRODUCTION	GO_NEGATIVE_REGULATION_OF_TYPE_I_INTERFERON_PRODUCTION		28	0.25669	0.888368	0.646939	0.96826	1	4130	tags=54%, list=35%, signal=82%
GO_ACTOMYOSIN_STRUCTURE_ORGANIZATION	GO_ACTOMYOSIN_STRUCTURE_ORGANIZATION		66	0.216424	0.888062	0.702765	0.968148	1	1815	tags=15%, list=15%, signal=18%
GO_NEGATIVE_REGULATION_OF_PROTEIN_SECRETION	GO_NEGATIVE_REGULATION_OF_PROTEIN_SECRETION		58	0.224523	0.888054	0.688841	0.967164	1	3039	tags=33%, list=25%, signal=44%
GO_POSITIVE_REGULATION_OF_CELL_CELL_ADHESION	GO_POSITIVE_REGULATION_OF_CELL_CELL_ADHESION		112	0.194222	0.887983	0.733634	0.966351	1	2213	tags=21%, list=19%, signal=25%
GO_FERTILIZATION	GO_FERTILIZATION		58	0.220104	0.887722	0.692661	0.966066	1	2982	tags=38%, list=25%, signal=50%
GO_BRAIN_MORPHOGENESIS	GO_BRAIN_MORPHOGENESIS		22	0.276903	0.886715	0.625282	0.967945	1	2982	tags=32%, list=25%, signal=42%
GO_REGULATION_OF_CELL_ACTIVATION	GO_REGULATION_OF_CELL_ACTIVATION		223	0.176282	0.886409	0.813679	0.96781	1	2431	tags=21%, list=20%, signal=25%
GO_JNK_CASCADE	GO_JNK_CASCADE		63	0.216092	0.886128	0.670673	0.96764	1	3327	tags=33%, list=28%, signal=46%
GO_MEMBRANE_LIPID_BIOSYNTHETIC_PROCESS	GO_MEMBRANE_LIPID_BIOSYNTHETIC_PROCESS		87	0.201138	0.885948	0.725995	0.967134	1	2771	tags=28%, list=23%, signal=36%
GO_TISSUE_HOMEOSTASIS	GO_TISSUE_HOMEOSTASIS		94	0.200032	0.885858	0.722973	0.966371	1	1386	tags=15%, list=12%, signal=17%
GO_NEGATIVE_REGULATION_OF_JNK_CASCADE	GO_NEGATIVE_REGULATION_OF_JNK_CASCADE		25	0.264106	0.885316	0.64454	0.96689	1	3096	tags=36%, list=26%, signal=48%
GO_NEGATIVE_REGULATION_OF_PROTEIN_MATURATION	GO_NEGATIVE_REGULATION_OF_PROTEIN_MATURATION		18	0.293681	0.885236	0.613924	0.966141	1	1154	tags=17%, list=10%, signal=18%
GO_DIVALENT_INORGANIC_CATION_HOMEOSTASIS	GO_DIVALENT_INORGANIC_CATION_HOMEOSTASIS		196	0.178885	0.884905	0.790323	0.966072	1	2468	tags=24%, list=21%, signal=30%
GO_POSITIVE_REGULATION_OF_STRESS_ACTIVATED_PROTEIN_KINASE_SIGNALING_CASCADE	GO_POSITIVE_REGULATION_OF_STRESS_ACTIVATED_PROTEIN_KINASE_SIGNALING_CASCADE		90	0.202148	0.88447	0.700224	0.966258	1	3062	tags=30%, list=26%, signal=40%
GO_T_CELL_PROLIFERATION	GO_T_CELL_PROLIFERATION		20	0.279398	0.884439	0.632829	0.965341	1	925	tags=15%, list=8%, signal=16%
GO_POSITIVE_CHEMOTAXIS	GO_POSITIVE_CHEMOTAXIS		19	0.278935	0.8839	0.626556	0.965812	1	2724	tags=32%, list=23%, signal=41%
GO_CELLULAR_RESPONSE_TO_OXIDATIVE_STRESS	GO_CELLULAR_RESPONSE_TO_OXIDATIVE_STRESS		140	0.186714	0.883547	0.764569	0.965815	1	1758	tags=18%, list=15%, signal=21%
GO_REGULATION_OF_MUSCLE_SYSTEM_PROCESS	GO_REGULATION_OF_MUSCLE_SYSTEM_PROCESS		143	0.186512	0.883499	0.765661	0.964973	1	1922	tags=17%, list=16%, signal=21%
GO_RESPONSE_TO_PROSTAGLANDIN	GO_RESPONSE_TO_PROSTAGLANDIN		15	0.298836	0.883373	0.626638	0.96435	1	3672	tags=33%, list=31%, signal=48%
GO_TRANSMEMBRANE_RECEPTOR_PROTEIN_TYROSINE_KINASE_SIGNALING_PATHWAY	GO_TRANSMEMBRANE_RECEPTOR_PROTEIN_TYROSINE_KINASE_SIGNALING_PATHWAY		357	0.167219	0.883192	0.871134	0.963862	1	2420	tags=20%, list=20%, signal=24%
GO_HEART_MORPHOGENESIS	GO_HEART_MORPHOGENESIS		155	0.183727	0.882632	0.769053	0.964422	1	1708	tags=14%, list=14%, signal=16%
GO_RENAL_WATER_HOMEOSTASIS	GO_RENAL_WATER_HOMEOSTASIS		19	0.287369	0.881361	0.610887	0.966936	1	1389	tags=16%, list=12%, signal=18%
GO_POSITIVE_REGULATION_OF_JUN_KINASE_ACTIVITY	GO_POSITIVE_REGULATION_OF_JUN_KINASE_ACTIVITY		44	0.232148	0.881136	0.659955	0.966585	1	4218	tags=48%, list=35%, signal=73%
GO_NEGATIVE_REGULATION_OF_HOMEOSTATIC_PROCESS	GO_NEGATIVE_REGULATION_OF_HOMEOSTATIC_PROCESS		80	0.207707	0.880577	0.726457	0.967124	1	3112	tags=34%, list=26%, signal=45%
GO_HOMEOSTASIS_OF_NUMBER_OF_CELLS	GO_HOMEOSTASIS_OF_NUMBER_OF_CELLS		113	0.193286	0.880309	0.739437	0.966868	1	3633	tags=36%, list=30%, signal=52%
GO_COFACTOR_TRANSPORT	GO_COFACTOR_TRANSPORT		17	0.289358	0.880284	0.647982	0.965955	1	1872	tags=24%, list=16%, signal=28%
GO_EMBRYONIC_CRANIAL_SKELETON_MORPHOGENESIS	GO_EMBRYONIC_CRANIAL_SKELETON_MORPHOGENESIS		30	0.25541	0.880241	0.666667	0.965088	1	3722	tags=40%, list=31%, signal=58%
GO_MICROTUBULE_CYTOSKELETON_ORGANIZATION	GO_MICROTUBULE_CYTOSKELETON_ORGANIZATION		248	0.174417	0.880183	0.834158	0.964266	1	2333	tags=20%, list=20%, signal=25%
GO_NEGATIVE_REGULATION_OF_PROTEIN_LOCALIZATION_TO_CELL_PERIPHERY	GO_NEGATIVE_REGULATION_OF_PROTEIN_LOCALIZATION_TO_CELL_PERIPHERY		16	0.301397	0.879785	0.643478	0.9644	1	3735	tags=44%, list=31%, signal=64%
GO_REGULATION_OF_INSULIN_RECEPTOR_SIGNALING_PATHWAY	GO_REGULATION_OF_INSULIN_RECEPTOR_SIGNALING_PATHWAY		31	0.249703	0.878467	0.670082	0.967051	1	2420	tags=29%, list=20%, signal=36%
GO_CEREBRAL_CORTEX_DEVELOPMENT	GO_CEREBRAL_CORTEX_DEVELOPMENT		80	0.200251	0.878108	0.723256	0.966985	1	2883	tags=26%, list=24%, signal=34%
GO_LEUKOCYTE_DIFFERENTIATION	GO_LEUKOCYTE_DIFFERENTIATION		147	0.183646	0.877726	0.762836	0.967076	1	3062	tags=31%, list=26%, signal=41%
GO_MICROTUBULE_ORGANIZING_CENTER_ORGANIZATION	GO_MICROTUBULE_ORGANIZING_CENTER_ORGANIZATION		66	0.209733	0.876039	0.727074	0.970574	1	2669	tags=30%, list=22%, signal=39%
GO_REGULATION_OF_PROTEIN_COMPLEX_DISASSEMBLY	GO_REGULATION_OF_PROTEIN_COMPLEX_DISASSEMBLY		154	0.183311	0.87593	0.775943	0.969876	1	1757	tags=17%, list=15%, signal=20%
GO_UROGENITAL_SYSTEM_DEVELOPMENT	GO_UROGENITAL_SYSTEM_DEVELOPMENT		194	0.178154	0.875333	0.818402	0.970479	1	2341	tags=19%, list=20%, signal=23%
GO_NEGATIVE_REGULATION_OF_PROTEOLYSIS	GO_NEGATIVE_REGULATION_OF_PROTEOLYSIS		168	0.178638	0.874121	0.83871	0.972631	1	2886	tags=27%, list=24%, signal=36%
GO_TUBE_MORPHOGENESIS	GO_TUBE_MORPHOGENESIS		221	0.172962	0.874081	0.858268	0.971765	1	2889	tags=27%, list=24%, signal=35%
GO_BODY_FLUID_SECRETION	GO_BODY_FLUID_SECRETION		35	0.241965	0.873473	0.69163	0.972397	1	2698	tags=31%, list=23%, signal=40%
GO_GLANDULAR_EPITHELIAL_CELL_DIFFERENTIATION	GO_GLANDULAR_EPITHELIAL_CELL_DIFFERENTIATION		22	0.267551	0.873221	0.659751	0.972147	1	228	tags=9%, list=2%, signal=9%
GO_ESTABLISHMENT_OF_MITOTIC_SPINDLE_ORIENTATION	GO_ESTABLISHMENT_OF_MITOTIC_SPINDLE_ORIENTATION		17	0.288338	0.872008	0.643777	0.974414	1	2669	tags=29%, list=22%, signal=38%
GO_CARDIAC_CHAMBER_DEVELOPMENT	GO_CARDIAC_CHAMBER_DEVELOPMENT		114	0.191492	0.870636	0.778802	0.977083	1	1215	tags=12%, list=10%, signal=14%
GO_FATTY_ACID_DERIVATIVE_BIOSYNTHETIC_PROCESS	GO_FATTY_ACID_DERIVATIVE_BIOSYNTHETIC_PROCESS		18	0.286955	0.870476	0.636929	0.97653	1	1423	tags=17%, list=12%, signal=19%
GO_ENDODERM_DEVELOPMENT	GO_ENDODERM_DEVELOPMENT		48	0.220458	0.869406	0.695852	0.978278	1	1707	tags=15%, list=14%, signal=17%
GO_PHOSPHOLIPID_BIOSYNTHETIC_PROCESS	GO_PHOSPHOLIPID_BIOSYNTHETIC_PROCESS		182	0.178896	0.868807	0.814181	0.978884	1	2401	tags=24%, list=20%, signal=29%
GO_PROTEIN_MANNOSYLATION	GO_PROTEIN_MANNOSYLATION		17	0.286712	0.867823	0.660944	0.980374	1	1189	tags=18%, list=10%, signal=20%
GO_LYSOSOMAL_TRANSPORT	GO_LYSOSOMAL_TRANSPORT		56	0.218064	0.867576	0.698876	0.980057	1	3205	tags=34%, list=27%, signal=46%
GO_PROTEIN_ALKYLATION	GO_PROTEIN_ALKYLATION		90	0.196961	0.866992	0.751634	0.980628	1	1749	tags=18%, list=15%, signal=21%
GO_SMOOTH_MUSCLE_CELL_DIFFERENTIATION	GO_SMOOTH_MUSCLE_CELL_DIFFERENTIATION		25	0.25652	0.865631	0.656379	0.983071	1	3725	tags=36%, list=31%, signal=52%
GO_NEGATIVE_REGULATION_OF_LIPID_BIOSYNTHETIC_PROCESS	GO_NEGATIVE_REGULATION_OF_LIPID_BIOSYNTHETIC_PROCESS		31	0.247148	0.865281	0.694624	0.98295	1	2621	tags=32%, list=22%, signal=41%
GO_PROTEIN_LOCALIZATION_TO_MEMBRANE	GO_PROTEIN_LOCALIZATION_TO_MEMBRANE		295	0.165769	0.864158	0.890625	0.984845	1	3509	tags=33%, list=29%, signal=45%
GO_XENOPHAGY	GO_XENOPHAGY		61	0.211687	0.864038	0.738095	0.984165	1	1229	tags=13%, list=10%, signal=15%
GO_MESENCHYME_DEVELOPMENT	GO_MESENCHYME_DEVELOPMENT		108	0.187914	0.863894	0.804598	0.983559	1	2147	tags=17%, list=18%, signal=20%
GO_REGULATION_OF_DNA_TEMPLATED_TRANSCRIPTION_ELONGATION	GO_REGULATION_OF_DNA_TEMPLATED_TRANSCRIPTION_ELONGATION		36	0.236918	0.863631	0.694013	0.983219	1	1313	tags=14%, list=11%, signal=16%
GO_RESPIRATORY_SYSTEM_DEVELOPMENT	GO_RESPIRATORY_SYSTEM_DEVELOPMENT		132	0.183444	0.862867	0.840708	0.984148	1	2230	tags=20%, list=19%, signal=24%
GO_NEGATIVE_REGULATION_OF_CELLULAR_RESPONSE_TO_GROWTH_FACTOR_STIMULUS	GO_NEGATIVE_REGULATION_OF_CELLULAR_RESPONSE_TO_GROWTH_FACTOR_STIMULUS		85	0.198829	0.862714	0.763889	0.983595	1	4130	tags=45%, list=35%, signal=68%
GO_LIPOPROTEIN_METABOLIC_PROCESS	GO_LIPOPROTEIN_METABOLIC_PROCESS		81	0.202407	0.862554	0.738149	0.983009	1	1639	tags=19%, list=14%, signal=21%
GO_CARDIAC_MYOFIBRIL_ASSEMBLY	GO_CARDIAC_MYOFIBRIL_ASSEMBLY		15	0.30105	0.861779	0.64346	0.983966	1	1246	tags=13%, list=10%, signal=15%
GO_LYMPHOCYTE_ACTIVATION	GO_LYMPHOCYTE_ACTIVATION		158	0.178297	0.861075	0.840355	0.984728	1	1879	tags=18%, list=16%, signal=21%
GO_NEGATIVE_REGULATION_OF_ENDOTHELIAL_CELL_APOPTOTIC_PROCESS	GO_NEGATIVE_REGULATION_OF_ENDOTHELIAL_CELL_APOPTOTIC_PROCESS		17	0.286521	0.85934	0.658747	0.988124	1	447	tags=6%, list=4%, signal=6%
GO_ORGANELLE_TRANSPORT_ALONG_MICROTUBULE	GO_ORGANELLE_TRANSPORT_ALONG_MICROTUBULE		53	0.211279	0.859063	0.755656	0.987796	1	2021	tags=23%, list=17%, signal=27%
GO_CELL_FATE_COMMITMENT	GO_CELL_FATE_COMMITMENT		110	0.189966	0.857305	0.800439	0.991047	1	2882	tags=24%, list=24%, signal=31%
GO_REGULATION_OF_JNK_CASCADE	GO_REGULATION_OF_JNK_CASCADE		111	0.1845	0.856492	0.811765	0.992049	1	3096	tags=30%, list=26%, signal=40%
GO_CARDIAC_SEPTUM_DEVELOPMENT	GO_CARDIAC_SEPTUM_DEVELOPMENT		67	0.205803	0.856	0.765376	0.992313	1	1215	tags=15%, list=10%, signal=17%
GO_REGULATION_OF_EPIDERMIS_DEVELOPMENT	GO_REGULATION_OF_EPIDERMIS_DEVELOPMENT		33	0.243037	0.855629	0.701389	0.992198	1	2062	tags=27%, list=17%, signal=33%
GO_POSITIVE_REGULATION_OF_SMALL_GTPASE_MEDIATED_SIGNAL_TRANSDUCTION	GO_POSITIVE_REGULATION_OF_SMALL_GTPASE_MEDIATED_SIGNAL_TRANSDUCTION		30	0.237791	0.855318	0.682403	0.992013	1	2644	tags=27%, list=22%, signal=34%
GO_OLIGOSACCHARIDE_METABOLIC_PROCESS	GO_OLIGOSACCHARIDE_METABOLIC_PROCESS		46	0.221843	0.855313	0.751082	0.991066	1	2726	tags=35%, list=23%, signal=45%
GO_DEFENSE_RESPONSE_TO_BACTERIUM	GO_DEFENSE_RESPONSE_TO_BACTERIUM		51	0.2186	0.853315	0.724731	0.994879	1	3062	tags=27%, list=26%, signal=37%
GO_METALLO_SULFUR_CLUSTER_ASSEMBLY	GO_METALLO_SULFUR_CLUSTER_ASSEMBLY		15	0.295205	0.852904	0.656315	0.994901	1	3297	tags=33%, list=28%, signal=46%
GO_NCRNA_CATABOLIC_PROCESS	GO_NCRNA_CATABOLIC_PROCESS		15	0.291145	0.852608	0.659138	0.994623	1	1498	tags=20%, list=13%, signal=23%
GO_ACTIN_CYTOSKELETON_REORGANIZATION	GO_ACTIN_CYTOSKELETON_REORGANIZATION		44	0.225584	0.852333	0.706383	0.994274	1	3962	tags=43%, list=33%, signal=64%
GO_NEGATIVE_REGULATION_OF_TOR_SIGNALING	GO_NEGATIVE_REGULATION_OF_TOR_SIGNALING		25	0.259846	0.851429	0.701075	0.995533	1	1879	tags=28%, list=16%, signal=33%
GO_REGULATION_OF_STEROL_TRANSPORT	GO_REGULATION_OF_STEROL_TRANSPORT		22	0.267018	0.851165	0.690229	0.995167	1	2857	tags=45%, list=24%, signal=60%
GO_REGULATION_OF_CELL_GROWTH	GO_REGULATION_OF_CELL_GROWTH		277	0.165665	0.84867	0.891566	1	1	2112	tags=18%, list=18%, signal=22%
GO_NEGATIVE_REGULATION_OF_TRANSMEMBRANE_TRANSPORT	GO_NEGATIVE_REGULATION_OF_TRANSMEMBRANE_TRANSPORT		54	0.21492	0.847828	0.719178	1	1	3867	tags=41%, list=32%, signal=60%
GO_ACTIVATION_OF_JUN_KINASE_ACTIVITY	GO_ACTIVATION_OF_JUN_KINASE_ACTIVITY		25	0.256296	0.847044	0.706383	1	1	4218	tags=52%, list=35%, signal=80%
GO_REGULATION_OF_HEART_MORPHOGENESIS	GO_REGULATION_OF_HEART_MORPHOGENESIS		16	0.290454	0.846521	0.685589	1	1	809	tags=13%, list=7%, signal=13%
GO_PROTEIN_LOCALIZATION_TO_MITOCHONDRION	GO_PROTEIN_LOCALIZATION_TO_MITOCHONDRION		53	0.214351	0.846259	0.77221	1	1	3341	tags=36%, list=28%, signal=50%
GO_REGULATION_OF_VACUOLE_ORGANIZATION	GO_REGULATION_OF_VACUOLE_ORGANIZATION		34	0.241405	0.845639	0.718062	1	1	2116	tags=24%, list=18%, signal=29%
GO_MACROMITOPHAGY	GO_MACROMITOPHAGY		95	0.188999	0.843649	0.801782	1	1	1807	tags=17%, list=15%, signal=20%
GO_EPITHELIAL_TO_MESENCHYMAL_TRANSITION	GO_EPITHELIAL_TO_MESENCHYMAL_TRANSITION		30	0.235469	0.84283	0.71179	1	1	2882	tags=27%, list=24%, signal=35%
GO_POSITIVE_REGULATION_OF_TOR_SIGNALING	GO_POSITIVE_REGULATION_OF_TOR_SIGNALING		23	0.265566	0.841408	0.704741	1	1	1753	tags=22%, list=15%, signal=25%
GO_MICROTUBULE_POLYMERIZATION	GO_MICROTUBULE_POLYMERIZATION		20	0.268276	0.841166	0.699203	1	1	1595	tags=20%, list=13%, signal=23%
GO_NEGATIVE_REGULATION_OF_PROTEIN_SERINE_THREONINE_KINASE_ACTIVITY	GO_NEGATIVE_REGULATION_OF_PROTEIN_SERINE_THREONINE_KINASE_ACTIVITY		92	0.190371	0.840127	0.82783	1	1	1958	tags=17%, list=16%, signal=21%
GO_NEGATIVE_REGULATION_OF_NEURON_DEATH	GO_NEGATIVE_REGULATION_OF_NEURON_DEATH		119	0.183051	0.840027	0.822542	1	1	2623	tags=23%, list=22%, signal=29%
GO_NOTCH_SIGNALING_PATHWAY	GO_NOTCH_SIGNALING_PATHWAY		71	0.202557	0.839484	0.793269	1	1	2889	tags=30%, list=24%, signal=39%
GO_CARDIAC_SEPTUM_MORPHOGENESIS	GO_CARDIAC_SEPTUM_MORPHOGENESIS		36	0.23426	0.83891	0.73444	1	1	2057	tags=22%, list=17%, signal=27%
GO_REGULATION_OF_RELEASE_OF_SEQUESTERED_CALCIUM_ION_INTO_CYTOSOL	GO_REGULATION_OF_RELEASE_OF_SEQUESTERED_CALCIUM_ION_INTO_CYTOSOL		50	0.215407	0.838796	0.791757	1	1	2279	tags=20%, list=19%, signal=25%
GO_IRE1_MEDIATED_UNFOLDED_PROTEIN_RESPONSE	GO_IRE1_MEDIATED_UNFOLDED_PROTEIN_RESPONSE		47	0.215735	0.838749	0.725051	1	1	2648	tags=28%, list=22%, signal=35%
GO_ESTABLISHMENT_OF_CELL_POLARITY	GO_ESTABLISHMENT_OF_CELL_POLARITY		70	0.202442	0.838309	0.806818	1	1	3524	tags=34%, list=29%, signal=48%
GO_EPIDERMIS_DEVELOPMENT	GO_EPIDERMIS_DEVELOPMENT		115	0.18361	0.838187	0.842227	1	1	2243	tags=22%, list=19%, signal=26%
GO_NEGATIVE_REGULATION_OF_STRIATED_MUSCLE_CELL_DIFFERENTIATION	GO_NEGATIVE_REGULATION_OF_STRIATED_MUSCLE_CELL_DIFFERENTIATION		19	0.269287	0.837462	0.687104	1	1	1336	tags=16%, list=11%, signal=18%
GO_REGULATION_OF_HOMEOSTATIC_PROCESS	GO_REGULATION_OF_HOMEOSTATIC_PROCESS		293	0.161411	0.837372	0.9467	1	1	2638	tags=23%, list=22%, signal=29%
GO_REGULATION_OF_SMOOTH_MUSCLE_CONTRACTION	GO_REGULATION_OF_SMOOTH_MUSCLE_CONTRACTION		36	0.231456	0.837321	0.741722	1	1	1922	tags=25%, list=16%, signal=30%
GO_REGENERATION	GO_REGENERATION		101	0.187319	0.837069	0.819957	1	1	2624	tags=23%, list=22%, signal=29%
GO_SPERMATID_DIFFERENTIATION	GO_SPERMATID_DIFFERENTIATION		62	0.203824	0.836745	0.765517	1	1	1481	tags=16%, list=12%, signal=18%
GO_ENDOCRINE_PANCREAS_DEVELOPMENT	GO_ENDOCRINE_PANCREAS_DEVELOPMENT		20	0.265032	0.834851	0.709611	1	1	2878	tags=35%, list=24%, signal=46%
GO_REGULATION_OF_PLASMA_MEMBRANE_ORGANIZATION	GO_REGULATION_OF_PLASMA_MEMBRANE_ORGANIZATION		54	0.211059	0.834274	0.781316	1	1	2016	tags=22%, list=17%, signal=27%
GO_DETECTION_OF_ABIOTIC_STIMULUS	GO_DETECTION_OF_ABIOTIC_STIMULUS		54	0.210366	0.834064	0.795745	1	1	1462	tags=17%, list=12%, signal=19%
GO_T_CELL_DIFFERENTIATION	GO_T_CELL_DIFFERENTIATION		55	0.208737	0.833073	0.764579	1	1	1344	tags=15%, list=11%, signal=16%
GO_NEGATIVE_REGULATION_OF_CYTOKINE_SECRETION	GO_NEGATIVE_REGULATION_OF_CYTOKINE_SECRETION		19	0.27174	0.83295	0.723014	1	1	2912	tags=32%, list=24%, signal=42%
GO_MAMMARY_GLAND_EPITHELIUM_DEVELOPMENT	GO_MAMMARY_GLAND_EPITHELIUM_DEVELOPMENT		30	0.239185	0.830667	0.73516	1	1	2878	tags=30%, list=24%, signal=39%
GO_GLUCAN_METABOLIC_PROCESS	GO_GLUCAN_METABOLIC_PROCESS		45	0.218145	0.830512	0.759912	1	1	3094	tags=38%, list=26%, signal=51%
GO_REGULATION_OF_POSITIVE_CHEMOTAXIS	GO_REGULATION_OF_POSITIVE_CHEMOTAXIS		15	0.282349	0.827867	0.703704	1	1	1462	tags=20%, list=12%, signal=23%
GO_CELL_CELL_RECOGNITION	GO_CELL_CELL_RECOGNITION		21	0.257063	0.827004	0.735608	1	1	3495	tags=52%, list=29%, signal=74%
GO_NEGATIVE_REGULATION_OF_RESPONSE_TO_OXIDATIVE_STRESS	GO_NEGATIVE_REGULATION_OF_RESPONSE_TO_OXIDATIVE_STRESS		25	0.249127	0.826649	0.712446	1	1	1952	tags=24%, list=16%, signal=29%
GO_CELLULAR_RESPONSE_TO_TOXIC_SUBSTANCE	GO_CELLULAR_RESPONSE_TO_TOXIC_SUBSTANCE		16	0.284982	0.826492	0.719486	1	1	1154	tags=19%, list=10%, signal=21%
GO_POSITIVE_REGULATION_OF_T_CELL_PROLIFERATION	GO_POSITIVE_REGULATION_OF_T_CELL_PROLIFERATION		31	0.234305	0.826087	0.756637	1	1	2202	tags=26%, list=18%, signal=32%
GO_DETECTION_OF_LIGHT_STIMULUS	GO_DETECTION_OF_LIGHT_STIMULUS		22	0.260117	0.825874	0.723744	1	1	1054	tags=18%, list=9%, signal=20%
GO_EXTRINSIC_APOPTOTIC_SIGNALING_PATHWAY	GO_EXTRINSIC_APOPTOTIC_SIGNALING_PATHWAY		56	0.206892	0.825269	0.79646	1	1	3806	tags=43%, list=32%, signal=63%
GO_INTRACELLULAR_STEROID_HORMONE_RECEPTOR_SIGNALING_PATHWAY	GO_INTRACELLULAR_STEROID_HORMONE_RECEPTOR_SIGNALING_PATHWAY		56	0.203136	0.824762	0.808889	1	1	2815	tags=32%, list=24%, signal=42%
GO_NUCLEUS_LOCALIZATION	GO_NUCLEUS_LOCALIZATION		19	0.268038	0.824152	0.714004	1	1	4732	tags=53%, list=40%, signal=87%
GO_MORPHOGENESIS_OF_AN_EPITHELIUM	GO_MORPHOGENESIS_OF_AN_EPITHELIUM		256	0.162428	0.822963	0.928395	1	1	2889	tags=25%, list=24%, signal=33%
GO_REGULATION_OF_INTRINSIC_APOPTOTIC_SIGNALING_PATHWAY	GO_REGULATION_OF_INTRINSIC_APOPTOTIC_SIGNALING_PATHWAY		95	0.183266	0.822879	0.871495	1	1	2899	tags=27%, list=24%, signal=36%
GO_REGULATION_OF_CATENIN_IMPORT_INTO_NUCLEUS	GO_REGULATION_OF_CATENIN_IMPORT_INTO_NUCLEUS		22	0.255097	0.821508	0.740425	1	1	788	tags=14%, list=7%, signal=15%
GO_REGULATION_OF_BIOMINERAL_TISSUE_DEVELOPMENT	GO_REGULATION_OF_BIOMINERAL_TISSUE_DEVELOPMENT		44	0.212877	0.820989	0.810204	1	1	4334	tags=45%, list=36%, signal=71%
GO_VITAMIN_TRANSPORT	GO_VITAMIN_TRANSPORT		15	0.290604	0.820813	0.719486	1	1	1186	tags=20%, list=10%, signal=22%
GO_RESPONSE_TO_MONOAMINE	GO_RESPONSE_TO_MONOAMINE		24	0.248609	0.820755	0.738046	1	1	1620	tags=21%, list=14%, signal=24%
GO_SKELETAL_MUSCLE_CONTRACTION	GO_SKELETAL_MUSCLE_CONTRACTION		26	0.240481	0.820567	0.74833	1	1	167	tags=8%, list=1%, signal=8%
GO_REGULATION_OF_AUTOPHAGOSOME_ASSEMBLY	GO_REGULATION_OF_AUTOPHAGOSOME_ASSEMBLY		28	0.240378	0.820129	0.736051	1	1	3333	tags=36%, list=28%, signal=49%
GO_POSITIVE_REGULATION_OF_LIPID_TRANSPORT	GO_POSITIVE_REGULATION_OF_LIPID_TRANSPORT		31	0.235369	0.819041	0.737288	1	1	1817	tags=26%, list=15%, signal=30%
GO_NEGATIVE_REGULATION_OF_PROTEIN_KINASE_B_SIGNALING	GO_NEGATIVE_REGULATION_OF_PROTEIN_KINASE_B_SIGNALING		26	0.246304	0.81838	0.741127	1	1	1601	tags=19%, list=13%, signal=22%
GO_REGULATION_OF_IMMUNE_EFFECTOR_PROCESS	GO_REGULATION_OF_IMMUNE_EFFECTOR_PROCESS		208	0.165547	0.818253	0.940334	1	1	2004	tags=17%, list=17%, signal=20%
GO_REGULATION_OF_STAT_CASCADE	GO_REGULATION_OF_STAT_CASCADE		66	0.19723	0.817905	0.822757	1	1	1006	tags=11%, list=8%, signal=12%
GO_REGULATION_OF_ENDOPLASMIC_RETICULUM_UNFOLDED_PROTEIN_RESPONSE	GO_REGULATION_OF_ENDOPLASMIC_RETICULUM_UNFOLDED_PROTEIN_RESPONSE		19	0.267527	0.81786	0.711253	1	1	2893	tags=37%, list=24%, signal=49%
GO_ENDOCRINE_PROCESS	GO_ENDOCRINE_PROCESS		18	0.270979	0.817404	0.735729	1	1	965	tags=11%, list=8%, signal=12%
GO_RESPONSE_TO_TESTOSTERONE	GO_RESPONSE_TO_TESTOSTERONE		20	0.263699	0.817227	0.741648	1	1	2724	tags=35%, list=23%, signal=45%
GO_DEFENSE_RESPONSE_TO_OTHER_ORGANISM	GO_DEFENSE_RESPONSE_TO_OTHER_ORGANISM		179	0.166346	0.816518	0.928251	1	1	1937	tags=16%, list=16%, signal=19%
GO_NEGATIVE_REGULATION_OF_DNA_BIOSYNTHETIC_PROCESS	GO_NEGATIVE_REGULATION_OF_DNA_BIOSYNTHETIC_PROCESS		23	0.255236	0.816198	0.734831	1	1	2388	tags=35%, list=20%, signal=43%
GO_POSITIVE_REGULATION_OF_CELL_DEVELOPMENT	GO_POSITIVE_REGULATION_OF_CELL_DEVELOPMENT		344	0.153008	0.815784	0.969697	1	1	3352	tags=28%, list=28%, signal=38%
GO_SPINAL_CORD_DEVELOPMENT	GO_SPINAL_CORD_DEVELOPMENT		64	0.19351	0.815616	0.837719	1	1	1386	tags=16%, list=12%, signal=18%
GO_GLAND_MORPHOGENESIS	GO_GLAND_MORPHOGENESIS		56	0.204062	0.815415	0.812785	1	1	2990	tags=27%, list=25%, signal=36%
GO_PROTEIN_LOCALIZATION_TO_VACUOLE	GO_PROTEIN_LOCALIZATION_TO_VACUOLE		38	0.221984	0.815244	0.785563	1	1	3713	tags=42%, list=31%, signal=61%
GO_SPINAL_CORD_MOTOR_NEURON_DIFFERENTIATION	GO_SPINAL_CORD_MOTOR_NEURON_DIFFERENTIATION		18	0.267781	0.815232	0.732218	1	1	3637	tags=44%, list=30%, signal=64%
GO_LENS_FIBER_CELL_DIFFERENTIATION	GO_LENS_FIBER_CELL_DIFFERENTIATION		16	0.274906	0.814846	0.726708	1	1	4227	tags=44%, list=35%, signal=68%
GO_BONE_MORPHOGENESIS	GO_BONE_MORPHOGENESIS		47	0.21068	0.814442	0.795745	1	1	2985	tags=30%, list=25%, signal=40%
GO_KIDNEY_MORPHOGENESIS	GO_KIDNEY_MORPHOGENESIS		46	0.208791	0.813576	0.795591	1	1	2243	tags=22%, list=19%, signal=27%
GO_BIOMINERAL_TISSUE_DEVELOPMENT	GO_BIOMINERAL_TISSUE_DEVELOPMENT		39	0.215504	0.813149	0.80778	1	1	410	tags=10%, list=3%, signal=11%
GO_CEREBELLAR_CORTEX_DEVELOPMENT	GO_CEREBELLAR_CORTEX_DEVELOPMENT		37	0.220957	0.812036	0.785398	1	1	1198	tags=14%, list=10%, signal=15%
GO_POSITIVE_REGULATION_OF_RESPONSE_TO_WOUNDING	GO_POSITIVE_REGULATION_OF_RESPONSE_TO_WOUNDING		70	0.190893	0.811418	0.844639	1	1	1931	tags=20%, list=16%, signal=24%
GO_CELLULAR_RESPONSE_TO_CORTICOSTEROID_STIMULUS	GO_CELLULAR_RESPONSE_TO_CORTICOSTEROID_STIMULUS		38	0.219343	0.811283	0.809935	1	1	3049	tags=29%, list=25%, signal=39%
GO_REGULATION_OF_CYTOKINE_BIOSYNTHETIC_PROCESS	GO_REGULATION_OF_CYTOKINE_BIOSYNTHETIC_PROCESS		36	0.220768	0.811009	0.760684	1	1	3703	tags=50%, list=31%, signal=72%
GO_NEGATIVE_REGULATION_OF_POTASSIUM_ION_TRANSPORT	GO_NEGATIVE_REGULATION_OF_POTASSIUM_ION_TRANSPORT		23	0.254814	0.809982	0.747788	1	1	1745	tags=22%, list=15%, signal=25%
GO_CELLULAR_RESPONSE_TO_ESTROGEN_STIMULUS	GO_CELLULAR_RESPONSE_TO_ESTROGEN_STIMULUS		25	0.242598	0.808549	0.754564	1	1	1462	tags=16%, list=12%, signal=18%
GO_ACTIN_FILAMENT_BUNDLE_ORGANIZATION	GO_ACTIN_FILAMENT_BUNDLE_ORGANIZATION		40	0.219233	0.808057	0.798687	1	1	1287	tags=13%, list=11%, signal=14%
GO_REGULATION_OF_RYANODINE_SENSITIVE_CALCIUM_RELEASE_CHANNEL_ACTIVITY	GO_REGULATION_OF_RYANODINE_SENSITIVE_CALCIUM_RELEASE_CHANNEL_ACTIVITY		19	0.257016	0.806959	0.746939	1	1	3112	tags=32%, list=26%, signal=43%
GO_NEGATIVE_REGULATION_OF_CARBOHYDRATE_METABOLIC_PROCESS	GO_NEGATIVE_REGULATION_OF_CARBOHYDRATE_METABOLIC_PROCESS		29	0.236735	0.806536	0.773019	1	1	2618	tags=31%, list=22%, signal=40%
GO_REGULATION_OF_ION_HOMEOSTASIS	GO_REGULATION_OF_ION_HOMEOSTASIS		123	0.174861	0.80636	0.928571	1	1	2624	tags=21%, list=22%, signal=27%
GO_CELLULAR_RESPONSE_TO_KETONE	GO_CELLULAR_RESPONSE_TO_KETONE		46	0.208915	0.806326	0.817204	1	1	3049	tags=28%, list=25%, signal=38%
GO_NEUROMUSCULAR_SYNAPTIC_TRANSMISSION	GO_NEUROMUSCULAR_SYNAPTIC_TRANSMISSION		16	0.279218	0.806031	0.723312	1	1	54	tags=6%, list=0%, signal=6%
GO_DEVELOPMENTAL_PIGMENTATION	GO_DEVELOPMENTAL_PIGMENTATION		26	0.235266	0.805287	0.746696	1	1	3458	tags=38%, list=29%, signal=54%
GO_CELL_REDOX_HOMEOSTASIS	GO_CELL_REDOX_HOMEOSTASIS		52	0.200762	0.80515	0.828125	1	1	2084	tags=21%, list=17%, signal=26%
GO_NEGATIVE_REGULATION_OF_OSTEOBLAST_DIFFERENTIATION	GO_NEGATIVE_REGULATION_OF_OSTEOBLAST_DIFFERENTIATION		24	0.248857	0.804529	0.75	1	1	3318	tags=50%, list=28%, signal=69%
GO_NEGATIVE_REGULATION_OF_NUCLEAR_DIVISION	GO_NEGATIVE_REGULATION_OF_NUCLEAR_DIVISION		23	0.24315	0.803901	0.768116	1	1	2492	tags=30%, list=21%, signal=38%
GO_REGULATION_OF_MICROTUBULE_BASED_PROCESS	GO_REGULATION_OF_MICROTUBULE_BASED_PROCESS		171	0.164122	0.803548	0.949239	1	1	2283	tags=20%, list=19%, signal=24%
GO_VENTRICULAR_SEPTUM_DEVELOPMENT	GO_VENTRICULAR_SEPTUM_DEVELOPMENT		44	0.211772	0.798683	0.825054	1	1	2057	tags=23%, list=17%, signal=27%
GO_SPLEEN_DEVELOPMENT	GO_SPLEEN_DEVELOPMENT		22	0.253222	0.797131	0.758985	1	1	1734	tags=18%, list=14%, signal=21%
GO_SKELETAL_MUSCLE_CELL_DIFFERENTIATION	GO_SKELETAL_MUSCLE_CELL_DIFFERENTIATION		33	0.224021	0.79712	0.792961	1	1	455	tags=9%, list=4%, signal=9%
GO_CELLULAR_RESPONSE_TO_HYDROGEN_PEROXIDE	GO_CELLULAR_RESPONSE_TO_HYDROGEN_PEROXIDE		46	0.204169	0.796891	0.815145	1	1	4183	tags=43%, list=35%, signal=67%
GO_GOLGI_TO_VACUOLE_TRANSPORT	GO_GOLGI_TO_VACUOLE_TRANSPORT		27	0.235108	0.795754	0.79148	1	1	3679	tags=37%, list=31%, signal=53%
GO_NEGATIVE_REGULATION_OF_PROTEIN_TYROSINE_KINASE_ACTIVITY	GO_NEGATIVE_REGULATION_OF_PROTEIN_TYROSINE_KINASE_ACTIVITY		15	0.277095	0.795543	0.763103	1	1	2062	tags=33%, list=17%, signal=40%
GO_PROTEIN_TARGETING_TO_MITOCHONDRION	GO_PROTEIN_TARGETING_TO_MITOCHONDRION		42	0.210773	0.794746	0.81153	1	1	3341	tags=36%, list=28%, signal=49%
GO_MYELOID_LEUKOCYTE_MIGRATION	GO_MYELOID_LEUKOCYTE_MIGRATION		31	0.226677	0.794532	0.808102	1	1	1660	tags=23%, list=14%, signal=26%
GO_MEMBRANE_FUSION	GO_MEMBRANE_FUSION		117	0.174421	0.794096	0.903465	1	1	3364	tags=32%, list=28%, signal=45%
GO_CEREBELLAR_PURKINJE_CELL_LAYER_DEVELOPMENT	GO_CEREBELLAR_PURKINJE_CELL_LAYER_DEVELOPMENT		21	0.244998	0.793551	0.781116	1	1	1087	tags=14%, list=9%, signal=16%
GO_REGULATION_OF_JUN_KINASE_ACTIVITY	GO_REGULATION_OF_JUN_KINASE_ACTIVITY		55	0.201182	0.792905	0.808989	1	1	1177	tags=13%, list=10%, signal=14%
GO_ANDROGEN_RECEPTOR_SIGNALING_PATHWAY	GO_ANDROGEN_RECEPTOR_SIGNALING_PATHWAY		34	0.221432	0.792034	0.793991	1	1	3167	tags=35%, list=26%, signal=48%
GO_VESICLE_ORGANIZATION	GO_VESICLE_ORGANIZATION		229	0.157407	0.791648	0.965686	1	1	3237	tags=29%, list=27%, signal=39%
GO_PROTEIN_LOCALIZATION_TO_LYSOSOME	GO_PROTEIN_LOCALIZATION_TO_LYSOSOME		16	0.269521	0.790844	0.759575	1	1	2106	tags=25%, list=18%, signal=30%
GO_REGULATION_OF_CARDIAC_MUSCLE_TISSUE_DEVELOPMENT	GO_REGULATION_OF_CARDIAC_MUSCLE_TISSUE_DEVELOPMENT		29	0.22916	0.790735	0.824017	1	1	1277	tags=14%, list=11%, signal=15%
GO_NEGATIVE_REGULATION_OF_PEPTIDYL_SERINE_PHOSPHORYLATION	GO_NEGATIVE_REGULATION_OF_PEPTIDYL_SERINE_PHOSPHORYLATION		18	0.257251	0.79008	0.755789	1	1	2468	tags=28%, list=21%, signal=35%
GO_CAMP_MEDIATED_SIGNALING	GO_CAMP_MEDIATED_SIGNALING		30	0.222842	0.789851	0.813008	1	1	3351	tags=33%, list=28%, signal=46%
GO_SKIN_DEVELOPMENT	GO_SKIN_DEVELOPMENT		109	0.175366	0.789069	0.912281	1	1	2243	tags=20%, list=19%, signal=25%
GO_NEGATIVE_REGULATION_OF_RESPONSE_TO_CYTOKINE_STIMULUS	GO_NEGATIVE_REGULATION_OF_RESPONSE_TO_CYTOKINE_STIMULUS		25	0.23758	0.788536	0.823656	1	1	2857	tags=32%, list=24%, signal=42%
GO_ACTIVATION_OF_PROTEIN_KINASE_ACTIVITY	GO_ACTIVATION_OF_PROTEIN_KINASE_ACTIVITY		182	0.160225	0.7876	0.976415	1	1	3806	tags=35%, list=32%, signal=50%
GO_NEGATIVE_REGULATION_OF_CALCIUM_ION_TRANSMEMBRANE_TRANSPORT	GO_NEGATIVE_REGULATION_OF_CALCIUM_ION_TRANSMEMBRANE_TRANSPORT		17	0.261758	0.787242	0.779476	1	1	3112	tags=35%, list=26%, signal=48%
GO_RESPONSE_TO_ESTRADIOL	GO_RESPONSE_TO_ESTRADIOL		99	0.174766	0.785627	0.90724	1	1	2432	tags=22%, list=20%, signal=28%
GO_REGULATION_OF_PROTEIN_TARGETING_TO_MEMBRANE	GO_REGULATION_OF_PROTEIN_TARGETING_TO_MEMBRANE		21	0.245269	0.785585	0.769388	1	1	1472	tags=19%, list=12%, signal=22%
GO_EMBRYONIC_ORGAN_DEVELOPMENT	GO_EMBRYONIC_ORGAN_DEVELOPMENT		244	0.155169	0.78494	0.988372	1	1	2878	tags=24%, list=24%, signal=31%
GO_NEGATIVE_REGULATION_OF_STRESS_ACTIVATED_PROTEIN_KINASE_SIGNALING_CASCADE	GO_NEGATIVE_REGULATION_OF_STRESS_ACTIVATED_PROTEIN_KINASE_SIGNALING_CASCADE		31	0.227814	0.784428	0.799189	1	1	3096	tags=32%, list=26%, signal=43%
GO_POSITIVE_REGULATION_OF_CELL_DIVISION	GO_POSITIVE_REGULATION_OF_CELL_DIVISION		60	0.191423	0.784036	0.878855	1	1	1666	tags=15%, list=14%, signal=17%
GO_POSITIVE_REGULATION_OF_MESENCHYMAL_CELL_PROLIFERATION	GO_POSITIVE_REGULATION_OF_MESENCHYMAL_CELL_PROLIFERATION		19	0.252762	0.783873	0.797009	1	1	1828	tags=21%, list=15%, signal=25%
GO_REGULATION_OF_NITRIC_OXIDE_BIOSYNTHETIC_PROCESS	GO_REGULATION_OF_NITRIC_OXIDE_BIOSYNTHETIC_PROCESS		30	0.23217	0.782938	0.809955	1	1	3166	tags=33%, list=26%, signal=45%
GO_CONNECTIVE_TISSUE_DEVELOPMENT	GO_CONNECTIVE_TISSUE_DEVELOPMENT		111	0.171938	0.782624	0.908046	1	1	3117	tags=29%, list=26%, signal=39%
GO_CARTILAGE_DEVELOPMENT	GO_CARTILAGE_DEVELOPMENT		76	0.183885	0.782351	0.911111	1	1	3211	tags=32%, list=27%, signal=43%
GO_ENDOCARDIAL_CUSHION_DEVELOPMENT	GO_ENDOCARDIAL_CUSHION_DEVELOPMENT		19	0.253167	0.781289	0.770492	1	1	4490	tags=53%, list=38%, signal=84%
GO_REGULATION_OF_CALCIUM_ION_TRANSPORT_INTO_CYTOSOL	GO_REGULATION_OF_CALCIUM_ION_TRANSPORT_INTO_CYTOSOL		57	0.197094	0.780809	0.875256	1	1	3881	tags=35%, list=32%, signal=52%
GO_NEGATIVE_REGULATION_OF_STEM_CELL_DIFFERENTIATION	GO_NEGATIVE_REGULATION_OF_STEM_CELL_DIFFERENTIATION		25	0.234974	0.779452	0.829522	1	1	1976	tags=20%, list=17%, signal=24%
GO_NEGATIVE_REGULATION_OF_CYCLIN_DEPENDENT_PROTEIN_KINASE_ACTIVITY	GO_NEGATIVE_REGULATION_OF_CYCLIN_DEPENDENT_PROTEIN_KINASE_ACTIVITY		22	0.242271	0.77937	0.803181	1	1	102	tags=9%, list=1%, signal=9%
GO_AMEBOIDAL_TYPE_CELL_MIGRATION	GO_AMEBOIDAL_TYPE_CELL_MIGRATION		108	0.170336	0.777693	0.950113	1	1	2000	tags=17%, list=17%, signal=20%
GO_REGULATION_OF_CELL_DIVISION	GO_REGULATION_OF_CELL_DIVISION		149	0.165765	0.777465	0.962312	1	1	3011	tags=27%, list=25%, signal=35%
GO_RESPONSE_TO_ESTROGEN	GO_RESPONSE_TO_ESTROGEN		142	0.164253	0.776715	0.933168	1	1	2432	tags=21%, list=20%, signal=26%
GO_POSITIVE_REGULATION_OF_CELL_ADHESION	GO_POSITIVE_REGULATION_OF_CELL_ADHESION		209	0.155927	0.776487	0.985185	1	1	2439	tags=21%, list=20%, signal=25%
GO_NEGATIVE_REGULATION_OF_EXTRINSIC_APOPTOTIC_SIGNALING_PATHWAY	GO_NEGATIVE_REGULATION_OF_EXTRINSIC_APOPTOTIC_SIGNALING_PATHWAY		61	0.189126	0.776355	0.880795	1	1	3024	tags=31%, list=25%, signal=41%
GO_POSITIVE_REGULATION_OF_RNA_SPLICING	GO_POSITIVE_REGULATION_OF_RNA_SPLICING		21	0.244962	0.775697	0.804211	1	1	2320	tags=29%, list=19%, signal=35%
GO_NEGATIVE_REGULATION_OF_IMMUNE_EFFECTOR_PROCESS	GO_NEGATIVE_REGULATION_OF_IMMUNE_EFFECTOR_PROCESS		50	0.198733	0.775513	0.871308	1	1	2181	tags=22%, list=18%, signal=27%
GO_REGULATION_OF_KERATINOCYTE_PROLIFERATION	GO_REGULATION_OF_KERATINOCYTE_PROLIFERATION		16	0.264242	0.775362	0.78781	1	1	1145	tags=19%, list=10%, signal=21%
GO_GRANULOCYTE_MIGRATION	GO_GRANULOCYTE_MIGRATION		20	0.248205	0.773812	0.8125	1	1	1660	tags=25%, list=14%, signal=29%
GO_MUSCLE_ORGAN_DEVELOPMENT	GO_MUSCLE_ORGAN_DEVELOPMENT		197	0.15588	0.773294	0.968447	1	1	2724	tags=19%, list=23%, signal=25%
GO_BRANCHING_MORPHOGENESIS_OF_AN_EPITHELIAL_TUBE	GO_BRANCHING_MORPHOGENESIS_OF_AN_EPITHELIAL_TUBE		84	0.179043	0.772231	0.891403	1	1	2889	tags=29%, list=24%, signal=37%
GO_REGULATION_OF_CHROMOSOME_SEGREGATION	GO_REGULATION_OF_CHROMOSOME_SEGREGATION		53	0.19375	0.772003	0.870455	1	1	3005	tags=28%, list=25%, signal=38%
GO_POSITIVE_REGULATION_OF_EPITHELIAL_CELL_PROLIFERATION	GO_POSITIVE_REGULATION_OF_EPITHELIAL_CELL_PROLIFERATION		82	0.179936	0.77194	0.915138	1	1	2985	tags=23%, list=25%, signal=31%
GO_RESPONSE_TO_ALCOHOL	GO_RESPONSE_TO_ALCOHOL		239	0.150621	0.771134	0.992683	1	1	2624	tags=21%, list=22%, signal=26%
GO_AORTA_MORPHOGENESIS	GO_AORTA_MORPHOGENESIS		18	0.25182	0.771104	0.815735	1	1	793	tags=11%, list=7%, signal=12%
GO_PROTEIN_PALMITOYLATION	GO_PROTEIN_PALMITOYLATION		19	0.246818	0.770495	0.795207	1	1	2780	tags=32%, list=23%, signal=41%
GO_N_GLYCAN_PROCESSING	GO_N_GLYCAN_PROCESSING		17	0.259324	0.770072	0.795833	1	1	3717	tags=53%, list=31%, signal=77%
GO_REGULATION_OF_MYELINATION	GO_REGULATION_OF_MYELINATION		24	0.232172	0.770059	0.820225	1	1	2878	tags=33%, list=24%, signal=44%
GO_SARCOMERE_ORGANIZATION	GO_SARCOMERE_ORGANIZATION		22	0.239292	0.769021	0.810127	1	1	270	tags=9%, list=2%, signal=9%
GO_POSITIVE_REGULATION_OF_SMOOTH_MUSCLE_CELL_PROLIFERATION	GO_POSITIVE_REGULATION_OF_SMOOTH_MUSCLE_CELL_PROLIFERATION		37	0.210804	0.767777	0.853007	1	1	2450	tags=27%, list=20%, signal=34%
GO_NEGATIVE_REGULATION_OF_CHROMOSOME_SEGREGATION	GO_NEGATIVE_REGULATION_OF_CHROMOSOME_SEGREGATION		16	0.263916	0.767587	0.791753	1	1	2492	tags=31%, list=21%, signal=39%
GO_POSITIVE_REGULATION_OF_PEPTIDYL_SERINE_PHOSPHORYLATION	GO_POSITIVE_REGULATION_OF_PEPTIDYL_SERINE_PHOSPHORYLATION		54	0.192716	0.76736	0.901149	1	1	2878	tags=24%, list=24%, signal=32%
GO_REGULATION_OF_RHO_PROTEIN_SIGNAL_TRANSDUCTION	GO_REGULATION_OF_RHO_PROTEIN_SIGNAL_TRANSDUCTION		91	0.172895	0.767173	0.921241	1	1	2464	tags=22%, list=21%, signal=27%
GO_NEGATIVE_REGULATION_OF_ERBB_SIGNALING_PATHWAY	GO_NEGATIVE_REGULATION_OF_ERBB_SIGNALING_PATHWAY		41	0.203228	0.766683	0.869231	1	1	1117	tags=17%, list=9%, signal=19%
GO_POSITIVE_REGULATION_OF_TRIGLYCERIDE_METABOLIC_PROCESS	GO_POSITIVE_REGULATION_OF_TRIGLYCERIDE_METABOLIC_PROCESS		15	0.259691	0.76562	0.756696	1	1	1569	tags=27%, list=13%, signal=31%
GO_MODIFICATION_OF_MORPHOLOGY_OR_PHYSIOLOGY_OF_OTHER_ORGANISM	GO_MODIFICATION_OF_MORPHOLOGY_OR_PHYSIOLOGY_OF_OTHER_ORGANISM		54	0.194479	0.764958	0.892857	1	1	3238	tags=35%, list=27%, signal=48%
GO_POSITIVE_REGULATION_OF_BMP_SIGNALING_PATHWAY	GO_POSITIVE_REGULATION_OF_BMP_SIGNALING_PATHWAY		20	0.24179	0.763614	0.812903	1	1	130	tags=10%, list=1%, signal=10%
GO_SEGMENTATION	GO_SEGMENTATION		50	0.195818	0.762608	0.866667	1	1	2882	tags=24%, list=24%, signal=31%
GO_TISSUE_MORPHOGENESIS	GO_TISSUE_MORPHOGENESIS		348	0.143831	0.761021	0.997319	1	1	2889	tags=24%, list=24%, signal=30%
GO_NEGATIVE_REGULATION_OF_MUSCLE_CELL_APOPTOTIC_PROCESS	GO_NEGATIVE_REGULATION_OF_MUSCLE_CELL_APOPTOTIC_PROCESS		23	0.230345	0.76074	0.82	1	1	2561	tags=30%, list=21%, signal=39%
GO_REGULATION_OF_SPROUTING_ANGIOGENESIS	GO_REGULATION_OF_SPROUTING_ANGIOGENESIS		20	0.241406	0.760378	0.8375	1	1	2858	tags=35%, list=24%, signal=46%
GO_NEGATIVE_REGULATION_OF_LYMPHOCYTE_DIFFERENTIATION	GO_NEGATIVE_REGULATION_OF_LYMPHOCYTE_DIFFERENTIATION		17	0.252719	0.758879	0.824445	1	1	1852	tags=24%, list=15%, signal=28%
GO_VESICLE_LOCALIZATION	GO_VESICLE_LOCALIZATION		185	0.154643	0.758566	0.98263	1	1	3413	tags=29%, list=29%, signal=40%
GO_CELLULAR_RESPONSE_TO_PEPTIDE	GO_CELLULAR_RESPONSE_TO_PEPTIDE		176	0.155827	0.758006	0.995392	1	1	2474	tags=20%, list=21%, signal=25%
GO_REGULATION_OF_NUCLEOTIDE_METABOLIC_PROCESS	GO_REGULATION_OF_NUCLEOTIDE_METABOLIC_PROCESS		127	0.163291	0.757182	0.968109	1	1	2724	tags=20%, list=23%, signal=25%
GO_HEMATOPOIETIC_PROGENITOR_CELL_DIFFERENTIATION	GO_HEMATOPOIETIC_PROGENITOR_CELL_DIFFERENTIATION		60	0.187942	0.756405	0.888889	1	1	2582	tags=23%, list=22%, signal=30%
GO_REGULATION_OF_ADAPTIVE_IMMUNE_RESPONSE	GO_REGULATION_OF_ADAPTIVE_IMMUNE_RESPONSE		53	0.189877	0.756247	0.896328	1	1	1852	tags=17%, list=15%, signal=20%
GO_RESPONSE_TO_PEPTIDE	GO_RESPONSE_TO_PEPTIDE		257	0.147525	0.755683	0.997512	1	1	2474	tags=19%, list=21%, signal=24%
GO_POSITIVE_REGULATION_OF_VASCULATURE_DEVELOPMENT	GO_POSITIVE_REGULATION_OF_VASCULATURE_DEVELOPMENT		79	0.17792	0.755168	0.929224	1	1	2858	tags=25%, list=24%, signal=33%
GO_NEGATIVE_REGULATION_OF_INTERLEUKIN_6_PRODUCTION	GO_NEGATIVE_REGULATION_OF_INTERLEUKIN_6_PRODUCTION		17	0.249951	0.755044	0.813705	1	1	1832	tags=24%, list=15%, signal=28%
GO_POSITIVE_REGULATION_OF_LEUKOCYTE_MEDIATED_IMMUNITY	GO_POSITIVE_REGULATION_OF_LEUKOCYTE_MEDIATED_IMMUNITY		33	0.213768	0.754127	0.859729	1	1	925	tags=12%, list=8%, signal=13%
GO_REGULATION_OF_TELOMERASE_ACTIVITY	GO_REGULATION_OF_TELOMERASE_ACTIVITY		32	0.208481	0.753811	0.863931	1	1	2499	tags=28%, list=21%, signal=35%
GO_RESPONSE_TO_NERVE_GROWTH_FACTOR	GO_RESPONSE_TO_NERVE_GROWTH_FACTOR		32	0.214361	0.753339	0.880325	1	1	3632	tags=38%, list=30%, signal=54%
GO_POSITIVE_REGULATION_OF_PROTEIN_POLYMERIZATION	GO_POSITIVE_REGULATION_OF_PROTEIN_POLYMERIZATION		64	0.179556	0.753146	0.935205	1	1	2154	tags=20%, list=18%, signal=25%
GO_REGULATION_OF_LYMPHOCYTE_DIFFERENTIATION	GO_REGULATION_OF_LYMPHOCYTE_DIFFERENTIATION		57	0.185337	0.751256	0.926724	1	1	1852	tags=18%, list=15%, signal=21%
GO_NEGATIVE_REGULATION_OF_HEMOPOIESIS	GO_NEGATIVE_REGULATION_OF_HEMOPOIESIS		62	0.18188	0.749754	0.92517	1	1	2942	tags=27%, list=25%, signal=36%
GO_PYRIMIDINE_RIBONUCLEOTIDE_METABOLIC_PROCESS	GO_PYRIMIDINE_RIBONUCLEOTIDE_METABOLIC_PROCESS		16	0.252583	0.749617	0.806841	1	1	2319	tags=25%, list=19%, signal=31%
GO_REGULATION_OF_FIBROBLAST_MIGRATION	GO_REGULATION_OF_FIBROBLAST_MIGRATION		19	0.234748	0.74948	0.850932	1	1	2091	tags=21%, list=17%, signal=25%
GO_REGULATION_OF_STRIATED_MUSCLE_CELL_DIFFERENTIATION	GO_REGULATION_OF_STRIATED_MUSCLE_CELL_DIFFERENTIATION		53	0.187157	0.749238	0.903361	1	1	2860	tags=23%, list=24%, signal=30%
GO_UNSATURATED_FATTY_ACID_BIOSYNTHETIC_PROCESS	GO_UNSATURATED_FATTY_ACID_BIOSYNTHETIC_PROCESS		25	0.224886	0.748247	0.858369	1	1	2123	tags=24%, list=18%, signal=29%
GO_REGULATION_OF_EPIDERMAL_CELL_DIFFERENTIATION	GO_REGULATION_OF_EPIDERMAL_CELL_DIFFERENTIATION		24	0.226381	0.74781	0.848233	1	1	2532	tags=29%, list=21%, signal=37%
GO_CALCIUM_MEDIATED_SIGNALING	GO_CALCIUM_MEDIATED_SIGNALING		52	0.187685	0.747092	0.908696	1	1	3126	tags=25%, list=26%, signal=34%
GO_RESPONSE_TO_STEROL	GO_RESPONSE_TO_STEROL		16	0.252719	0.746278	0.815789	1	1	1708	tags=19%, list=14%, signal=22%
GO_NEGATIVE_REGULATION_OF_MUSCLE_TISSUE_DEVELOPMENT	GO_NEGATIVE_REGULATION_OF_MUSCLE_TISSUE_DEVELOPMENT		17	0.248747	0.746091	0.833693	1	1	1215	tags=18%, list=10%, signal=20%
GO_RESPONSE_TO_ALKALOID	GO_RESPONSE_TO_ALKALOID		90	0.170369	0.745543	0.943439	1	1	1244	tags=11%, list=10%, signal=12%
GO_EPITHELIAL_CELL_DEVELOPMENT	GO_EPITHELIAL_CELL_DEVELOPMENT		119	0.160783	0.745346	0.974713	1	1	1336	tags=11%, list=11%, signal=12%
GO_SKELETAL_SYSTEM_MORPHOGENESIS	GO_SKELETAL_SYSTEM_MORPHOGENESIS		118	0.162912	0.745177	0.967462	1	1	3253	tags=31%, list=27%, signal=41%
GO_POSITIVE_REGULATION_OF_CELL_MORPHOGENESIS_INVOLVED_IN_DIFFERENTIATION	GO_POSITIVE_REGULATION_OF_CELL_MORPHOGENESIS_INVOLVED_IN_DIFFERENTIATION		125	0.15933	0.742744	0.973684	1	1	3581	tags=32%, list=30%, signal=45%
GO_ACTIN_MYOSIN_FILAMENT_SLIDING	GO_ACTIN_MYOSIN_FILAMENT_SLIDING		34	0.206506	0.742523	0.870044	1	1	9497	tags=100%, list=79%, signal=484%
GO_PYRIMIDINE_RIBONUCLEOSIDE_METABOLIC_PROCESS	GO_PYRIMIDINE_RIBONUCLEOSIDE_METABOLIC_PROCESS		16	0.254071	0.741033	0.836401	1	1	2319	tags=25%, list=19%, signal=31%
GO_CELLULAR_RESPONSE_TO_OXYGEN_LEVELS	GO_CELLULAR_RESPONSE_TO_OXYGEN_LEVELS		100	0.16604	0.74003	0.956018	1	1	4580	tags=49%, list=38%, signal=79%
GO_REGULATION_OF_EXOSOMAL_SECRETION	GO_REGULATION_OF_EXOSOMAL_SECRETION		15	0.254943	0.739947	0.807615	1	1	2350	tags=27%, list=20%, signal=33%
GO_NEGATIVE_REGULATION_OF_MYELOID_CELL_DIFFERENTIATION	GO_NEGATIVE_REGULATION_OF_MYELOID_CELL_DIFFERENTIATION		42	0.196127	0.739095	0.920746	1	1	2942	tags=29%, list=25%, signal=38%
GO_REGULATION_OF_GTPASE_ACTIVITY	GO_REGULATION_OF_GTPASE_ACTIVITY		500	0.134376	0.738228	1	1	1	2737	tags=22%, list=23%, signal=27%
GO_REGULATION_OF_VOLTAGE_GATED_CALCIUM_CHANNEL_ACTIVITY	GO_REGULATION_OF_VOLTAGE_GATED_CALCIUM_CHANNEL_ACTIVITY		16	0.250374	0.736321	0.841889	1	1	3011	tags=31%, list=25%, signal=42%
GO_REGULATION_OF_HEART_GROWTH	GO_REGULATION_OF_HEART_GROWTH		30	0.20963	0.735725	0.872294	1	1	1277	tags=13%, list=11%, signal=15%
GO_PHAGOSOME_MATURATION	GO_PHAGOSOME_MATURATION		27	0.21631	0.735505	0.87152	1	1	2915	tags=22%, list=24%, signal=29%
GO_REGULATION_OF_TRANSCRIPTION_INVOLVED_IN_G1_S_TRANSITION_OF_MITOTIC_CELL_CYCLE	GO_REGULATION_OF_TRANSCRIPTION_INVOLVED_IN_G1_S_TRANSITION_OF_MITOTIC_CELL_CYCLE		16	0.251012	0.735495	0.802575	1	1	3606	tags=44%, list=30%, signal=63%
GO__DE_NOVO_PROTEIN_FOLDING	GO__DE_NOVO_PROTEIN_FOLDING		17	0.240267	0.734477	0.857759	1	1	3503	tags=47%, list=29%, signal=66%
GO_ESTABLISHMENT_OF_SPINDLE_ORIENTATION	GO_ESTABLISHMENT_OF_SPINDLE_ORIENTATION		21	0.228911	0.733131	0.845339	1	1	3228	tags=29%, list=27%, signal=39%
GO_REGULATION_OF_T_CELL_PROLIFERATION	GO_REGULATION_OF_T_CELL_PROLIFERATION		52	0.185372	0.732897	0.932886	1	1	2202	tags=19%, list=18%, signal=23%
GO_ALDITOL_PHOSPHATE_METABOLIC_PROCESS	GO_ALDITOL_PHOSPHATE_METABOLIC_PROCESS		20	0.233807	0.730928	0.849894	1	1	2046	tags=25%, list=17%, signal=30%
GO_CELL_FATE_SPECIFICATION	GO_CELL_FATE_SPECIFICATION		33	0.203987	0.730743	0.898089	1	1	2993	tags=24%, list=25%, signal=32%
GO_MEMORY	GO_MEMORY		78	0.17014	0.730568	0.947248	1	1	2940	tags=19%, list=25%, signal=25%
GO_ADHERENS_JUNCTION_ORGANIZATION	GO_ADHERENS_JUNCTION_ORGANIZATION		58	0.182516	0.728469	0.949791	1	1	2388	tags=24%, list=20%, signal=30%
GO_LABYRINTHINE_LAYER_DEVELOPMENT	GO_LABYRINTHINE_LAYER_DEVELOPMENT		25	0.214047	0.728131	0.868365	1	1	2878	tags=32%, list=24%, signal=42%
GO_EPHRIN_RECEPTOR_SIGNALING_PATHWAY	GO_EPHRIN_RECEPTOR_SIGNALING_PATHWAY		73	0.168369	0.727598	0.941441	1	1	2665	tags=23%, list=22%, signal=30%
GO_EMBRYONIC_HEART_TUBE_MORPHOGENESIS	GO_EMBRYONIC_HEART_TUBE_MORPHOGENESIS		42	0.190812	0.725086	0.921569	1	1	4310	tags=45%, list=36%, signal=70%
GO_PEPTIDYL_TYROSINE_MODIFICATION	GO_PEPTIDYL_TYROSINE_MODIFICATION		119	0.156983	0.724158	0.978923	1	1	1813	tags=13%, list=15%, signal=16%
GO_POSITIVE_REGULATION_OF_PROTEIN_COMPLEX_DISASSEMBLY	GO_POSITIVE_REGULATION_OF_PROTEIN_COMPLEX_DISASSEMBLY		18	0.238322	0.720637	0.83368	1	1	2709	tags=33%, list=23%, signal=43%
GO_NEGATIVE_REGULATION_OF_MAPK_CASCADE	GO_NEGATIVE_REGULATION_OF_MAPK_CASCADE		109	0.158284	0.720516	0.981352	1	1	2619	tags=22%, list=22%, signal=28%
GO_REGULATION_OF_VASCULAR_PERMEABILITY	GO_REGULATION_OF_VASCULAR_PERMEABILITY		20	0.231886	0.720255	0.88535	1	1	2722	tags=30%, list=23%, signal=39%
GO_REGULATION_OF_SEQUESTERING_OF_CALCIUM_ION	GO_REGULATION_OF_SEQUESTERING_OF_CALCIUM_ION		67	0.173933	0.720247	0.948956	1	1	2298	tags=19%, list=19%, signal=24%
GO_FAT_CELL_DIFFERENTIATION	GO_FAT_CELL_DIFFERENTIATION		70	0.172252	0.71965	0.954442	1	1	3612	tags=36%, list=30%, signal=51%
GO_PROSTATE_GLAND_DEVELOPMENT	GO_PROSTATE_GLAND_DEVELOPMENT		20	0.227205	0.719539	0.858333	1	1	2724	tags=20%, list=23%, signal=26%
GO_NEGATIVE_REGULATION_OF_ACTIN_FILAMENT_BUNDLE_ASSEMBLY	GO_NEGATIVE_REGULATION_OF_ACTIN_FILAMENT_BUNDLE_ASSEMBLY		15	0.247425	0.719078	0.840081	1	1	3305	tags=40%, list=28%, signal=55%
GO_GLUCOSAMINE_CONTAINING_COMPOUND_METABOLIC_PROCESS	GO_GLUCOSAMINE_CONTAINING_COMPOUND_METABOLIC_PROCESS		18	0.237204	0.718194	0.848684	1	1	3058	tags=39%, list=26%, signal=52%
GO_EPIDERMAL_GROWTH_FACTOR_RECEPTOR_SIGNALING_PATHWAY	GO_EPIDERMAL_GROWTH_FACTOR_RECEPTOR_SIGNALING_PATHWAY		45	0.187109	0.717964	0.931034	1	1	2388	tags=22%, list=20%, signal=28%
GO_SINGLE_ORGANISM_MEMBRANE_FUSION	GO_SINGLE_ORGANISM_MEMBRANE_FUSION		94	0.160757	0.71776	0.966216	1	1	3364	tags=33%, list=28%, signal=46%
GO_REGULATION_OF_ENDOTHELIAL_CELL_APOPTOTIC_PROCESS	GO_REGULATION_OF_ENDOTHELIAL_CELL_APOPTOTIC_PROCESS		25	0.213244	0.717703	0.879418	1	1	1855	tags=12%, list=16%, signal=14%
GO_EPIDERMAL_CELL_DIFFERENTIATION	GO_EPIDERMAL_CELL_DIFFERENTIATION		64	0.175979	0.717376	0.948837	1	1	2200	tags=22%, list=18%, signal=27%
GO_NEGATIVE_REGULATION_OF_HEART_CONTRACTION	GO_NEGATIVE_REGULATION_OF_HEART_CONTRACTION		15	0.247895	0.716373	0.867804	1	1	1457	tags=20%, list=12%, signal=23%
GO_NEGATIVE_REGULATION_OF_INNATE_IMMUNE_RESPONSE	GO_NEGATIVE_REGULATION_OF_INNATE_IMMUNE_RESPONSE		22	0.225567	0.713162	0.870564	1	1	2863	tags=32%, list=24%, signal=42%
GO_POSITIVE_REGULATION_OF_BLOOD_PRESSURE	GO_POSITIVE_REGULATION_OF_BLOOD_PRESSURE		19	0.229853	0.709115	0.860996	1	1	1770	tags=16%, list=15%, signal=19%
GO_ESTABLISHMENT_OF_MITOTIC_SPINDLE_LOCALIZATION	GO_ESTABLISHMENT_OF_MITOTIC_SPINDLE_LOCALIZATION		19	0.226282	0.708554	0.894737	1	1	3228	tags=32%, list=27%, signal=43%
GO_ASYMMETRIC_PROTEIN_LOCALIZATION	GO_ASYMMETRIC_PROTEIN_LOCALIZATION		16	0.240984	0.708192	0.87152	1	1	2595	tags=31%, list=22%, signal=40%
GO_CEREBRAL_CORTEX_RADIALLY_ORIENTED_CELL_MIGRATION	GO_CEREBRAL_CORTEX_RADIALLY_ORIENTED_CELL_MIGRATION		24	0.214739	0.707533	0.901919	1	1	3023	tags=29%, list=25%, signal=39%
GO_NEGATIVE_REGULATION_OF_INTRINSIC_APOPTOTIC_SIGNALING_PATHWAY	GO_NEGATIVE_REGULATION_OF_INTRINSIC_APOPTOTIC_SIGNALING_PATHWAY		59	0.176013	0.705206	0.956044	1	1	3742	tags=39%, list=31%, signal=56%
GO_RHO_PROTEIN_SIGNAL_TRANSDUCTION	GO_RHO_PROTEIN_SIGNAL_TRANSDUCTION		39	0.186767	0.704777	0.936345	1	1	3463	tags=31%, list=29%, signal=43%
GO_IRON_ION_TRANSPORT	GO_IRON_ION_TRANSPORT		41	0.187684	0.703923	0.936975	1	1	505	tags=7%, list=4%, signal=8%
GO_POSITIVE_REGULATION_OF_LIPID_KINASE_ACTIVITY	GO_POSITIVE_REGULATION_OF_LIPID_KINASE_ACTIVITY		22	0.22484	0.703115	0.895966	1	1	2388	tags=23%, list=20%, signal=28%
GO_REGULATION_OF_LAMELLIPODIUM_ORGANIZATION	GO_REGULATION_OF_LAMELLIPODIUM_ORGANIZATION		30	0.202951	0.70129	0.906383	1	1	2388	tags=27%, list=20%, signal=33%
GO_PHOSPHATIDYLGLYCEROL_METABOLIC_PROCESS	GO_PHOSPHATIDYLGLYCEROL_METABOLIC_PROCESS		17	0.231241	0.699569	0.886598	1	1	2568	tags=35%, list=21%, signal=45%
GO_REGULATION_OF_SISTER_CHROMATID_SEGREGATION	GO_REGULATION_OF_SISTER_CHROMATID_SEGREGATION		44	0.179869	0.697955	0.947257	1	1	3005	tags=27%, list=25%, signal=36%
GO_REPLACEMENT_OSSIFICATION	GO_REPLACEMENT_OSSIFICATION		18	0.228872	0.697423	0.870897	1	1	695	tags=11%, list=6%, signal=12%
GO_POSITIVE_REGULATION_OF_SMOOTH_MUSCLE_CELL_MIGRATION	GO_POSITIVE_REGULATION_OF_SMOOTH_MUSCLE_CELL_MIGRATION		20	0.220326	0.69718	0.909483	1	1	1486	tags=20%, list=12%, signal=23%
GO_CELLULAR_RESPONSE_TO_FATTY_ACID	GO_CELLULAR_RESPONSE_TO_FATTY_ACID		27	0.205829	0.697178	0.920601	1	1	3672	tags=41%, list=31%, signal=59%
GO_ENDOPLASMIC_RETICULUM_CALCIUM_ION_HOMEOSTASIS	GO_ENDOPLASMIC_RETICULUM_CALCIUM_ION_HOMEOSTASIS		16	0.240475	0.696664	0.886364	1	1	1644	tags=19%, list=14%, signal=22%
GO_RESPONSE_TO_COCAINE	GO_RESPONSE_TO_COCAINE		35	0.192664	0.696299	0.909692	1	1	156	tags=6%, list=1%, signal=6%
GO_BRANCHING_INVOLVED_IN_URETERIC_BUD_MORPHOGENESIS	GO_BRANCHING_INVOLVED_IN_URETERIC_BUD_MORPHOGENESIS		24	0.212865	0.696128	0.877264	1	1	2882	tags=33%, list=24%, signal=44%
GO_MULTI_ORGANISM_ORGANELLE_ORGANIZATION	GO_MULTI_ORGANISM_ORGANELLE_ORGANIZATION		21	0.217366	0.69197	0.890756	1	1	3837	tags=48%, list=32%, signal=70%
GO_ORGANELLE_LOCALIZATION	GO_ORGANELLE_LOCALIZATION		323	0.130224	0.691581	1	1	1	3237	tags=25%, list=27%, signal=33%
GO_NEUROTROPHIN_SIGNALING_PATHWAY	GO_NEUROTROPHIN_SIGNALING_PATHWAY		21	0.218842	0.689976	0.898129	1	1	2623	tags=24%, list=22%, signal=30%
GO_EPITHELIAL_CELL_MORPHOGENESIS	GO_EPITHELIAL_CELL_MORPHOGENESIS		24	0.209588	0.689931	0.894619	1	1	1145	tags=13%, list=10%, signal=14%
GO_POSITIVE_REGULATION_OF_INTRINSIC_APOPTOTIC_SIGNALING_PATHWAY	GO_POSITIVE_REGULATION_OF_INTRINSIC_APOPTOTIC_SIGNALING_PATHWAY		32	0.195226	0.689121	0.938034	1	1	1718	tags=19%, list=14%, signal=22%
GO_NEGATIVE_REGULATION_OF_SECRETION	GO_NEGATIVE_REGULATION_OF_SECRETION		109	0.150873	0.688803	0.981651	1	1	3039	tags=24%, list=25%, signal=32%
GO_ENDODERM_FORMATION	GO_ENDODERM_FORMATION		36	0.19146	0.687644	0.935556	1	1	1313	tags=11%, list=11%, signal=12%
GO_CEREBELLAR_CORTEX_FORMATION	GO_CEREBELLAR_CORTEX_FORMATION		19	0.221784	0.686628	0.892934	1	1	2000	tags=21%, list=17%, signal=25%
GO_REGULATION_OF_T_CELL_RECEPTOR_SIGNALING_PATHWAY	GO_REGULATION_OF_T_CELL_RECEPTOR_SIGNALING_PATHWAY		16	0.236655	0.685674	0.883772	1	1	4612	tags=63%, list=39%, signal=102%
GO_WNT_SIGNALING_PATHWAY_CALCIUM_MODULATING_PATHWAY	GO_WNT_SIGNALING_PATHWAY_CALCIUM_MODULATING_PATHWAY		25	0.204766	0.685409	0.922912	1	1	1711	tags=20%, list=14%, signal=23%
GO_PEPTIDE_HORMONE_PROCESSING	GO_PEPTIDE_HORMONE_PROCESSING		19	0.22638	0.684509	0.901031	1	1	35	tags=5%, list=0%, signal=5%
GO_POSITIVE_REGULATION_OF_EPITHELIAL_CELL_DIFFERENTIATION	GO_POSITIVE_REGULATION_OF_EPITHELIAL_CELL_DIFFERENTIATION		27	0.203335	0.683614	0.929897	1	1	2614	tags=22%, list=22%, signal=28%
GO_DETECTION_OF_MECHANICAL_STIMULUS	GO_DETECTION_OF_MECHANICAL_STIMULUS		24	0.208358	0.681947	0.910973	1	1	1462	tags=17%, list=12%, signal=19%
GO_REGULATION_OF_CYCLIC_NUCLEOTIDE_METABOLIC_PROCESS	GO_REGULATION_OF_CYCLIC_NUCLEOTIDE_METABOLIC_PROCESS		87	0.1555	0.681591	0.97555	1	1	851	tags=8%, list=7%, signal=9%
GO_EYE_MORPHOGENESIS	GO_EYE_MORPHOGENESIS		92	0.155658	0.680712	0.990676	1	1	3253	tags=27%, list=27%, signal=37%
GO_SALIVARY_GLAND_DEVELOPMENT	GO_SALIVARY_GLAND_DEVELOPMENT		20	0.221183	0.679301	0.912854	1	1	2990	tags=30%, list=25%, signal=40%
GO_NEURAL_CREST_CELL_MIGRATION	GO_NEURAL_CREST_CELL_MIGRATION		35	0.190433	0.679113	0.924138	1	1	851	tags=9%, list=7%, signal=9%
GO_POSITIVE_REGULATION_OF_TRANSCRIPTION_FROM_RNA_POLYMERASE_II_PROMOTER_INVOLVED_IN_CELLULAR_RESPONSE_TO_CHEMICAL_STIMULUS	GO_POSITIVE_REGULATION_OF_TRANSCRIPTION_FROM_RNA_POLYMERASE_II_PROMOTER_INVOLVED_IN_CELLULAR_RESPONSE_TO_CHEMICAL_STIMULUS		19	0.221486	0.677301	0.890946	1	1	2882	tags=37%, list=24%, signal=48%
GO_SECOND_MESSENGER_MEDIATED_SIGNALING	GO_SECOND_MESSENGER_MEDIATED_SIGNALING		104	0.151546	0.6768	0.97852	1	1	3399	tags=27%, list=28%, signal=37%
GO_REGULATION_OF_PROTEIN_SUMOYLATION	GO_REGULATION_OF_PROTEIN_SUMOYLATION		16	0.234328	0.675428	0.904959	1	1	3195	tags=44%, list=27%, signal=60%
GO_B_CELL_RECEPTOR_SIGNALING_PATHWAY	GO_B_CELL_RECEPTOR_SIGNALING_PATHWAY		19	0.221018	0.675416	0.900826	1	1	1759	tags=16%, list=15%, signal=18%
GO_REGULATION_OF_ORGANIC_ACID_TRANSPORT	GO_REGULATION_OF_ORGANIC_ACID_TRANSPORT		29	0.197619	0.675095	0.936956	1	1	3805	tags=41%, list=32%, signal=61%
GO_NEGATIVE_REGULATION_OF_HORMONE_SECRETION	GO_NEGATIVE_REGULATION_OF_HORMONE_SECRETION		39	0.181226	0.674104	0.941176	1	1	4042	tags=44%, list=34%, signal=66%
GO_REGULATION_OF_HEART_RATE	GO_REGULATION_OF_HEART_RATE		55	0.168033	0.673968	0.96347	1	1	2631	tags=24%, list=22%, signal=30%
GO_CARDIAC_CHAMBER_MORPHOGENESIS	GO_CARDIAC_CHAMBER_MORPHOGENESIS		79	0.158284	0.673386	0.993243	1	1	1215	tags=10%, list=10%, signal=11%
GO_REGULATION_OF_MYOBLAST_DIFFERENTIATION	GO_REGULATION_OF_MYOBLAST_DIFFERENTIATION		33	0.191232	0.673165	0.940206	1	1	553	tags=6%, list=5%, signal=6%
GO_NEURAL_CREST_CELL_DIFFERENTIATION	GO_NEURAL_CREST_CELL_DIFFERENTIATION		49	0.175762	0.672763	0.965293	1	1	3273	tags=22%, list=27%, signal=31%
GO_REGULATION_OF_MORPHOGENESIS_OF_A_BRANCHING_STRUCTURE	GO_REGULATION_OF_MORPHOGENESIS_OF_A_BRANCHING_STRUCTURE		25	0.203134	0.670419	0.93501	1	1	228	tags=8%, list=2%, signal=8%
GO_PANCREAS_DEVELOPMENT	GO_PANCREAS_DEVELOPMENT		36	0.183712	0.670272	0.954545	1	1	228	tags=6%, list=2%, signal=6%
GO_REGULATION_OF_CELLULAR_RESPONSE_TO_GROWTH_FACTOR_STIMULUS	GO_REGULATION_OF_CELLULAR_RESPONSE_TO_GROWTH_FACTOR_STIMULUS		154	0.140168	0.669912	1	1	1	4022	tags=39%, list=34%, signal=58%
GO_SOMITOGENESIS	GO_SOMITOGENESIS		38	0.181986	0.66971	0.950108	1	1	2882	tags=26%, list=24%, signal=35%
GO_NEGATIVE_REGULATION_OF_CATION_TRANSMEMBRANE_TRANSPORT	GO_NEGATIVE_REGULATION_OF_CATION_TRANSMEMBRANE_TRANSPORT		37	0.181665	0.669576	0.938914	1	1	1380	tags=14%, list=12%, signal=15%
GO_NEGATIVE_REGULATION_OF_EPITHELIAL_CELL_APOPTOTIC_PROCESS	GO_NEGATIVE_REGULATION_OF_EPITHELIAL_CELL_APOPTOTIC_PROCESS		21	0.20895	0.666739	0.893082	1	1	447	tags=5%, list=4%, signal=5%
GO_EMBRYONIC_HEART_TUBE_DEVELOPMENT	GO_EMBRYONIC_HEART_TUBE_DEVELOPMENT		48	0.167883	0.666559	0.984615	1	1	4183	tags=42%, list=35%, signal=64%
GO_CELL_DIFFERENTIATION_IN_SPINAL_CORD	GO_CELL_DIFFERENTIATION_IN_SPINAL_CORD		24	0.203046	0.663907	0.957494	1	1	2798	tags=29%, list=23%, signal=38%
GO_RESPONSE_TO_ISCHEMIA	GO_RESPONSE_TO_ISCHEMIA		25	0.201805	0.662572	0.929385	1	1	4317	tags=52%, list=36%, signal=81%
GO_ORGAN_FORMATION	GO_ORGAN_FORMATION		17	0.226021	0.660833	0.89852	1	1	3792	tags=41%, list=32%, signal=60%
GO_HEART_VALVE_DEVELOPMENT	GO_HEART_VALVE_DEVELOPMENT		23	0.200985	0.660099	0.927966	1	1	2057	tags=17%, list=17%, signal=21%
GO_REGULATION_OF_ERBB_SIGNALING_PATHWAY	GO_REGULATION_OF_ERBB_SIGNALING_PATHWAY		65	0.158888	0.658733	0.976359	1	1	2173	tags=20%, list=18%, signal=24%
GO_NEGATIVE_REGULATION_OF_LIPID_METABOLIC_PROCESS	GO_NEGATIVE_REGULATION_OF_LIPID_METABOLIC_PROCESS		47	0.17084	0.657061	0.965197	1	1	2878	tags=30%, list=24%, signal=39%
GO_REGULATION_OF_ANTIGEN_RECEPTOR_MEDIATED_SIGNALING_PATHWAY	GO_REGULATION_OF_ANTIGEN_RECEPTOR_MEDIATED_SIGNALING_PATHWAY		22	0.202217	0.65503	0.940239	1	1	3673	tags=41%, list=31%, signal=59%
GO_REGULATION_OF_PHOSPHATIDYLINOSITOL_3_KINASE_ACTIVITY	GO_REGULATION_OF_PHOSPHATIDYLINOSITOL_3_KINASE_ACTIVITY		29	0.18843	0.654557	0.947826	1	1	1709	tags=14%, list=14%, signal=16%
GO_CELLULAR_GLUCOSE_HOMEOSTASIS	GO_CELLULAR_GLUCOSE_HOMEOSTASIS		47	0.171614	0.653863	0.980176	1	1	1572	tags=15%, list=13%, signal=17%
GO_KERATAN_SULFATE_METABOLIC_PROCESS	GO_KERATAN_SULFATE_METABOLIC_PROCESS		25	0.193541	0.653107	0.934183	1	1	3336	tags=40%, list=28%, signal=55%
GO_EMBRYONIC_ORGAN_MORPHOGENESIS	GO_EMBRYONIC_ORGAN_MORPHOGENESIS		163	0.136768	0.653099	1	1	1	3292	tags=26%, list=28%, signal=35%
GO_METANEPHROS_DEVELOPMENT	GO_METANEPHROS_DEVELOPMENT		51	0.166172	0.651946	0.984683	1	1	3722	tags=33%, list=31%, signal=48%
GO_REGULATION_OF_SUBSTRATE_ADHESION_DEPENDENT_CELL_SPREADING	GO_REGULATION_OF_SUBSTRATE_ADHESION_DEPENDENT_CELL_SPREADING		34	0.181789	0.65057	0.940171	1	1	3312	tags=32%, list=28%, signal=45%
GO_CENTROSOME_LOCALIZATION	GO_CENTROSOME_LOCALIZATION		15	0.223941	0.643362	0.910973	1	1	2795	tags=27%, list=23%, signal=35%
GO_NUCLEOTIDE_BINDING_DOMAIN_LEUCINE_RICH_REPEAT_CONTAINING_RECEPTOR_SIGNALING_PATHWAY	GO_NUCLEOTIDE_BINDING_DOMAIN_LEUCINE_RICH_REPEAT_CONTAINING_RECEPTOR_SIGNALING_PATHWAY		24	0.192046	0.642095	0.950324	1	1	4130	tags=46%, list=35%, signal=70%
GO_CAMERA_TYPE_EYE_MORPHOGENESIS	GO_CAMERA_TYPE_EYE_MORPHOGENESIS		71	0.152106	0.639584	0.993492	1	1	2798	tags=24%, list=23%, signal=31%
GO_INTERMEDIATE_FILAMENT_BASED_PROCESS	GO_INTERMEDIATE_FILAMENT_BASED_PROCESS		25	0.194988	0.639219	0.928105	1	1	3041	tags=36%, list=25%, signal=48%
GO_REGULATION_OF_MONOOXYGENASE_ACTIVITY	GO_REGULATION_OF_MONOOXYGENASE_ACTIVITY		37	0.172434	0.63587	0.971491	1	1	3061	tags=32%, list=26%, signal=43%
GO_ESTABLISHMENT_OF_ENDOTHELIAL_BARRIER	GO_ESTABLISHMENT_OF_ENDOTHELIAL_BARRIER		25	0.192319	0.634784	0.943396	1	1	3189	tags=28%, list=27%, signal=38%
GO_ENDOPLASMIC_RETICULUM_ORGANIZATION	GO_ENDOPLASMIC_RETICULUM_ORGANIZATION		33	0.17554	0.634171	0.9718	1	1	3140	tags=30%, list=26%, signal=41%
GO_REGULATION_OF_OXIDOREDUCTASE_ACTIVITY	GO_REGULATION_OF_OXIDOREDUCTASE_ACTIVITY		51	0.160679	0.628146	0.974414	1	1	3061	tags=29%, list=26%, signal=39%
GO_POSITIVE_REGULATION_OF_CALCIUM_ION_IMPORT	GO_POSITIVE_REGULATION_OF_CALCIUM_ION_IMPORT		30	0.181241	0.627489	0.964143	1	1	1931	tags=17%, list=16%, signal=20%
GO_REGULATION_OF_EXTRINSIC_APOPTOTIC_SIGNALING_PATHWAY_VIA_DEATH_DOMAIN_RECEPTORS	GO_REGULATION_OF_EXTRINSIC_APOPTOTIC_SIGNALING_PATHWAY_VIA_DEATH_DOMAIN_RECEPTORS		36	0.171392	0.627118	0.987315	1	1	2205	tags=22%, list=18%, signal=27%
GO_VASOCONSTRICTION	GO_VASOCONSTRICTION		16	0.217986	0.625552	0.950719	1	1	2883	tags=25%, list=24%, signal=33%
GO_ENDOCHONDRAL_BONE_MORPHOGENESIS	GO_ENDOCHONDRAL_BONE_MORPHOGENESIS		29	0.178234	0.624078	0.968685	1	1	1013	tags=10%, list=8%, signal=11%
GO_REGULATION_OF_EPITHELIAL_CELL_APOPTOTIC_PROCESS	GO_REGULATION_OF_EPITHELIAL_CELL_APOPTOTIC_PROCESS		36	0.170358	0.622748	0.973306	1	1	2886	tags=19%, list=24%, signal=26%
GO_SPINDLE_LOCALIZATION	GO_SPINDLE_LOCALIZATION		30	0.177015	0.622249	0.965164	1	1	3515	tags=30%, list=29%, signal=42%
GO_REGULATION_OF_ARF_PROTEIN_SIGNAL_TRANSDUCTION	GO_REGULATION_OF_ARF_PROTEIN_SIGNAL_TRANSDUCTION		16	0.210134	0.620979	0.931183	1	1	2426	tags=25%, list=20%, signal=31%
GO_CELLULAR_RESPONSE_TO_ESTRADIOL_STIMULUS	GO_CELLULAR_RESPONSE_TO_ESTRADIOL_STIMULUS		18	0.199864	0.620673	0.946067	1	1	2432	tags=17%, list=20%, signal=21%
GO_VESICLE_MEDIATED_TRANSPORT_BETWEEN_ENDOSOMAL_COMPARTMENTS	GO_VESICLE_MEDIATED_TRANSPORT_BETWEEN_ENDOSOMAL_COMPARTMENTS		19	0.199154	0.62035	0.952809	1	1	3667	tags=37%, list=31%, signal=53%
GO_NEGATIVE_REGULATION_OF_MYOBLAST_DIFFERENTIATION	GO_NEGATIVE_REGULATION_OF_MYOBLAST_DIFFERENTIATION		16	0.210213	0.617813	0.942857	1	1	9449	tags=100%, list=79%, signal=476%
GO_REGULATION_OF_KIDNEY_DEVELOPMENT	GO_REGULATION_OF_KIDNEY_DEVELOPMENT		30	0.180975	0.617809	0.964657	1	1	2243	tags=17%, list=19%, signal=20%
GO_TISSUE_REGENERATION	GO_TISSUE_REGENERATION		31	0.174973	0.615667	0.988987	1	1	2425	tags=19%, list=20%, signal=24%
GO_POSITIVE_REGULATION_OF_CYCLIC_NUCLEOTIDE_METABOLIC_PROCESS	GO_POSITIVE_REGULATION_OF_CYCLIC_NUCLEOTIDE_METABOLIC_PROCESS		56	0.151507	0.615629	0.993243	1	1	695	tags=7%, list=6%, signal=8%
GO_MICROTUBULE_POLYMERIZATION_OR_DEPOLYMERIZATION	GO_MICROTUBULE_POLYMERIZATION_OR_DEPOLYMERIZATION		26	0.186685	0.61557	0.966316	1	1	1595	tags=15%, list=13%, signal=18%
GO_POSITIVE_REGULATION_OF_EPITHELIAL_CELL_APOPTOTIC_PROCESS	GO_POSITIVE_REGULATION_OF_EPITHELIAL_CELL_APOPTOTIC_PROCESS		15	0.210259	0.615452	0.947257	1	1	2234	tags=27%, list=19%, signal=33%
GO_LYMPHOCYTE_COSTIMULATION	GO_LYMPHOCYTE_COSTIMULATION		29	0.178692	0.61185	0.975877	1	1	3234	tags=28%, list=27%, signal=38%
GO_DETECTION_OF_STIMULUS	GO_DETECTION_OF_STIMULUS		105	0.134232	0.608149	1	1	1	3554	tags=30%, list=30%, signal=42%
GO_NEURONAL_STEM_CELL_POPULATION_MAINTENANCE	GO_NEURONAL_STEM_CELL_POPULATION_MAINTENANCE		15	0.21293	0.607906	0.930693	1	1	4490	tags=53%, list=38%, signal=85%
GO_NEPHRON_EPITHELIUM_DEVELOPMENT	GO_NEPHRON_EPITHELIUM_DEVELOPMENT		58	0.148926	0.606807	0.979821	1	1	2243	tags=17%, list=19%, signal=21%
GO_NEGATIVE_REGULATION_OF_OXIDATIVE_STRESS_INDUCED_INTRINSIC_APOPTOTIC_SIGNALING_PATHWAY	GO_NEGATIVE_REGULATION_OF_OXIDATIVE_STRESS_INDUCED_INTRINSIC_APOPTOTIC_SIGNALING_PATHWAY		15	0.209388	0.604699	0.9591	1	1	4183	tags=47%, list=35%, signal=72%
GO_TISSUE_REMODELING	GO_TISSUE_REMODELING		47	0.155322	0.604303	0.991011	1	1	1154	tags=11%, list=10%, signal=12%
GO_POSITIVE_REGULATION_OF_CALCIUM_ION_TRANSPORT	GO_POSITIVE_REGULATION_OF_CALCIUM_ION_TRANSPORT		58	0.148304	0.602155	0.995423	1	1	3621	tags=31%, list=30%, signal=44%
GO_RAC_PROTEIN_SIGNAL_TRANSDUCTION	GO_RAC_PROTEIN_SIGNAL_TRANSDUCTION		15	0.207602	0.601554	0.967413	1	1	2416	tags=27%, list=20%, signal=33%
GO_NEGATIVE_REGULATION_OF_BLOOD_CIRCULATION	GO_NEGATIVE_REGULATION_OF_BLOOD_CIRCULATION		25	0.179281	0.600919	0.978814	1	1	2403	tags=20%, list=20%, signal=25%
GO_STEM_CELL_DIVISION	GO_STEM_CELL_DIVISION		20	0.191135	0.6005	0.960265	1	1	3239	tags=35%, list=27%, signal=48%
GO_HORMONE_TRANSPORT	GO_HORMONE_TRANSPORT		42	0.157511	0.597908	0.984581	1	1	2974	tags=21%, list=25%, signal=28%
GO_REGULATION_OF_SYSTEMIC_ARTERIAL_BLOOD_PRESSURE_MEDIATED_BY_A_CHEMICAL_SIGNAL	GO_REGULATION_OF_SYSTEMIC_ARTERIAL_BLOOD_PRESSURE_MEDIATED_BY_A_CHEMICAL_SIGNAL		20	0.189963	0.597656	0.972	1	1	2991	tags=20%, list=25%, signal=27%
GO_POSITIVE_REGULATION_OF_REGULATED_SECRETORY_PATHWAY	GO_POSITIVE_REGULATION_OF_REGULATED_SECRETORY_PATHWAY		32	0.166396	0.59431	0.980263	1	1	3062	tags=25%, list=26%, signal=34%
GO_MEMBRANE_PROTEIN_INTRACELLULAR_DOMAIN_PROTEOLYSIS	GO_MEMBRANE_PROTEIN_INTRACELLULAR_DOMAIN_PROTEOLYSIS		15	0.204372	0.591403	0.945233	1	1	3677	tags=40%, list=31%, signal=58%
GO_VASCULOGENESIS	GO_VASCULOGENESIS		45	0.153801	0.588901	0.987069	1	1	2753	tags=20%, list=23%, signal=26%
GO_PIGMENT_GRANULE_LOCALIZATION	GO_PIGMENT_GRANULE_LOCALIZATION		20	0.185649	0.587726	0.964912	1	1	3103	tags=30%, list=26%, signal=40%
GO_MAINTENANCE_OF_PROTEIN_LOCALIZATION_IN_ORGANELLE	GO_MAINTENANCE_OF_PROTEIN_LOCALIZATION_IN_ORGANELLE		23	0.179971	0.585714	0.979296	1	1	3381	tags=39%, list=28%, signal=54%
GO_NEGATIVE_REGULATION_OF_ION_TRANSPORT	GO_NEGATIVE_REGULATION_OF_ION_TRANSPORT		80	0.137433	0.585491	0.995495	1	1	3867	tags=35%, list=32%, signal=51%
GO_REGULATION_OF_TRANSCRIPTION_FROM_RNA_POLYMERASE_II_PROMOTER_IN_RESPONSE_TO_HYPOXIA	GO_REGULATION_OF_TRANSCRIPTION_FROM_RNA_POLYMERASE_II_PROMOTER_IN_RESPONSE_TO_HYPOXIA		26	0.171612	0.581728	0.981092	1	1	4580	tags=62%, list=38%, signal=100%
GO_POSITIVE_REGULATION_OF_ERBB_SIGNALING_PATHWAY	GO_POSITIVE_REGULATION_OF_ERBB_SIGNALING_PATHWAY		21	0.182737	0.581697	0.972632	1	1	4130	tags=43%, list=35%, signal=65%
GO_SENSORY_PERCEPTION_OF_PAIN	GO_SENSORY_PERCEPTION_OF_PAIN		47	0.152659	0.58026	0.995717	1	1	4102	tags=36%, list=34%, signal=55%
GO_REGULATION_OF_ORGAN_FORMATION	GO_REGULATION_OF_ORGAN_FORMATION		15	0.202849	0.578818	0.961145	1	1	1256	tags=13%, list=11%, signal=15%
GO_CELL_DIFFERENTIATION_INVOLVED_IN_KIDNEY_DEVELOPMENT	GO_CELL_DIFFERENTIATION_INVOLVED_IN_KIDNEY_DEVELOPMENT		26	0.172769	0.575605	0.985011	1	1	9898	tags=100%, list=83%, signal=579%
GO_NEGATIVE_REGULATION_OF_LEUKOCYTE_MIGRATION	GO_NEGATIVE_REGULATION_OF_LEUKOCYTE_MIGRATION		15	0.203787	0.575467	0.951327	1	1	1244	tags=13%, list=10%, signal=15%
GO_MANNOSYLATION	GO_MANNOSYLATION		26	0.164718	0.562542	0.984305	1	1	1189	tags=12%, list=10%, signal=13%
GO_ENDOTHELIAL_CELL_DIFFERENTIATION	GO_ENDOTHELIAL_CELL_DIFFERENTIATION		57	0.138544	0.561123	0.997788	1	1	3241	tags=25%, list=27%, signal=34%
GO_POSITIVE_REGULATION_OF_EXOCYTOSIS	GO_POSITIVE_REGULATION_OF_EXOCYTOSIS		57	0.138854	0.559783	0.997778	1	1	2350	tags=18%, list=20%, signal=22%
GO_REGULATION_OF_CAMP_METABOLIC_PROCESS	GO_REGULATION_OF_CAMP_METABOLIC_PROCESS		72	0.132858	0.558967	1	1	1	851	tags=7%, list=7%, signal=7%
GO_PROTEIN_KINASE_C_ACTIVATING_G_PROTEIN_COUPLED_RECEPTOR_SIGNALING_PATHWAY	GO_PROTEIN_KINASE_C_ACTIVATING_G_PROTEIN_COUPLED_RECEPTOR_SIGNALING_PATHWAY		21	0.177163	0.557611	0.98081	1	1	3092	tags=33%, list=26%, signal=45%
GO_REGULATION_OF_CALCIUM_ION_IMPORT	GO_REGULATION_OF_CALCIUM_ION_IMPORT		66	0.132827	0.548916	1	1	1	4071	tags=35%, list=34%, signal=53%
GO_REGULATION_OF_IMMUNOGLOBULIN_PRODUCTION	GO_REGULATION_OF_IMMUNOGLOBULIN_PRODUCTION		21	0.168547	0.543689	0.987705	1	1	1780	tags=14%, list=15%, signal=17%
GO_CELL_VOLUME_HOMEOSTASIS	GO_CELL_VOLUME_HOMEOSTASIS		16	0.184122	0.541261	0.979466	1	1	5218	tags=63%, list=44%, signal=111%
GO_NEGATIVE_REGULATION_OF_RESPONSE_TO_BIOTIC_STIMULUS	GO_NEGATIVE_REGULATION_OF_RESPONSE_TO_BIOTIC_STIMULUS		17	0.179995	0.536972	0.979638	1	1	3335	tags=35%, list=28%, signal=49%
GO_MUSCLE_HYPERTROPHY	GO_MUSCLE_HYPERTROPHY		21	0.166767	0.53538	0.989796	1	1	1173	tags=10%, list=10%, signal=11%
GO_PEPTIDE_SECRETION	GO_PEPTIDE_SECRETION		33	0.150422	0.532078	1	1	1	9428	tags=97%, list=79%, signal=457%
GO_TELENCEPHALON_GLIAL_CELL_MIGRATION	GO_TELENCEPHALON_GLIAL_CELL_MIGRATION		16	0.180429	0.53052	0.985477	1	1	3806	tags=38%, list=32%, signal=55%
GO_CELL_FATE_DETERMINATION	GO_CELL_FATE_DETERMINATION		20	0.16816	0.528493	0.987124	1	1	9952	tags=100%, list=83%, signal=594%
GO_REGULATION_OF_SENSORY_PERCEPTION	GO_REGULATION_OF_SENSORY_PERCEPTION		20	0.165481	0.517075	0.991718	1	1	2608	tags=20%, list=22%, signal=26%
GO_INTRA_GOLGI_VESICLE_MEDIATED_TRANSPORT	GO_INTRA_GOLGI_VESICLE_MEDIATED_TRANSPORT		36	0.141676	0.51404	0.991561	1	1	2049	tags=14%, list=17%, signal=17%
GO_POSITIVE_REGULATION_OF_CAMP_METABOLIC_PROCESS	GO_POSITIVE_REGULATION_OF_CAMP_METABOLIC_PROCESS		45	0.132124	0.507865	1	1	1	3351	tags=24%, list=28%, signal=34%
GO_SENSORY_PERCEPTION_OF_CHEMICAL_STIMULUS	GO_SENSORY_PERCEPTION_OF_CHEMICAL_STIMULUS		21	0.161446	0.50207	0.995671	1	1	1618	tags=14%, list=14%, signal=16%
GO_DIGESTIVE_TRACT_MORPHOGENESIS	GO_DIGESTIVE_TRACT_MORPHOGENESIS		28	0.147176	0.500543	0.995516	1	1	4183	tags=43%, list=35%, signal=66%
GO_AXO_DENDRITIC_TRANSPORT	GO_AXO_DENDRITIC_TRANSPORT		30	0.14446	0.500321	0.995585	1	1	3688	tags=33%, list=31%, signal=48%
GO_RESPONSE_TO_MUSCLE_STRETCH	GO_RESPONSE_TO_MUSCLE_STRETCH		15	0.171973	0.497782	0.984444	1	1	4461	tags=40%, list=37%, signal=64%
GO_REGULATION_OF_SKELETAL_MUSCLE_TISSUE_DEVELOPMENT	GO_REGULATION_OF_SKELETAL_MUSCLE_TISSUE_DEVELOPMENT		30	0.135508	0.473771	1	1	1	3105	tags=23%, list=26%, signal=31%
GO_RNA_STABILIZATION	GO_RNA_STABILIZATION		21	0.148345	0.473673	0.997899	1	1	2329	tags=14%, list=19%, signal=18%
GO_NEGATIVE_REGULATION_OF_CYCLIC_NUCLEOTIDE_METABOLIC_PROCESS	GO_NEGATIVE_REGULATION_OF_CYCLIC_NUCLEOTIDE_METABOLIC_PROCESS		29	0.136531	0.469206	1	1	1	851	tags=7%, list=7%, signal=7%
GO_INSULIN_SECRETION	GO_INSULIN_SECRETION		23	0.144748	0.468872	0.993644	1	1	10232	tags=100%, list=86%, signal=690%
GO_G_PROTEIN_COUPLED_RECEPTOR_SIGNALING_PATHWAY_COUPLED_TO_CYCLIC_NUCLEOTIDE_SECOND_MESSENGER	GO_G_PROTEIN_COUPLED_RECEPTOR_SIGNALING_PATHWAY_COUPLED_TO_CYCLIC_NUCLEOTIDE_SECOND_MESSENGER		85	0.107856	0.467064	1	1	1	741	tags=6%, list=6%, signal=6%
GO_REGULATION_OF_BEHAVIOR	GO_REGULATION_OF_BEHAVIOR		36	0.127254	0.463239	0.997881	0.999439	1	2414	tags=14%, list=20%, signal=17%
GO_PEPTIDE_TRANSPORT	GO_PEPTIDE_TRANSPORT		38	0.124723	0.461577	1	0.998771	1	2974	tags=21%, list=25%, signal=28%
GO_CELLULAR_AMINO_ACID_BIOSYNTHETIC_PROCESS	GO_CELLULAR_AMINO_ACID_BIOSYNTHETIC_PROCESS	Details ...	62	-0.591607	-2.36402	0	0	0	2367	tags=55%, list=20%, signal=68%
GO_SMALL_MOLECULE_CATABOLIC_PROCESS	GO_SMALL_MOLECULE_CATABOLIC_PROCESS	Details ...	225	-0.484281	-2.3552	0	0	0	2675	tags=44%, list=22%, signal=56%
GO_ORGANIC_ACID_CATABOLIC_PROCESS	GO_ORGANIC_ACID_CATABOLIC_PROCESS	Details ...	148	-0.491002	-2.25843	0	0.0011832	0.004	2783	tags=49%, list=23%, signal=63%
GO_ORGANIC_ACID_BIOSYNTHETIC_PROCESS	GO_ORGANIC_ACID_BIOSYNTHETIC_PROCESS	Details ...	169	-0.47093	-2.22737	0	0.000887398	0.004	2931	tags=47%, list=25%, signal=61%
GO_ALPHA_AMINO_ACID_BIOSYNTHETIC_PROCESS	GO_ALPHA_AMINO_ACID_BIOSYNTHETIC_PROCESS	Details ...	50	-0.572117	-2.20006	0	0.00124995	0.007	2364	tags=52%, list=20%, signal=65%
GO_CELLULAR_AMINO_ACID_CATABOLIC_PROCESS	GO_CELLULAR_AMINO_ACID_CATABOLIC_PROCESS	Details ...	77	-0.511545	-2.14892	0	0.00400411	0.025	3699	tags=62%, list=31%, signal=90%
GO_ELECTRON_TRANSPORT_CHAIN	GO_ELECTRON_TRANSPORT_CHAIN	Details ...	69	-0.531211	-2.14836	0	0.00343209	0.025	3681	tags=59%, list=31%, signal=85%
GO_COMPLEMENT_ACTIVATION	GO_COMPLEMENT_ACTIVATION	Details ...	23	-0.685917	-2.13063	0	0.00389802	0.033	2674	tags=70%, list=22%, signal=89%
GO_TRICARBOXYLIC_ACID_METABOLIC_PROCESS	GO_TRICARBOXYLIC_ACID_METABOLIC_PROCESS	Details ...	26	-0.650056	-2.12742	0	0.0034649	0.033	3031	tags=69%, list=25%, signal=93%
GO_ASPARTATE_FAMILY_AMINO_ACID_METABOLIC_PROCESS	GO_ASPARTATE_FAMILY_AMINO_ACID_METABOLIC_PROCESS	Details ...	47	-0.565958	-2.12517	0	0.00321158	0.034	1854	tags=40%, list=16%, signal=48%
GO_SMALL_MOLECULE_BIOSYNTHETIC_PROCESS	GO_SMALL_MOLECULE_BIOSYNTHETIC_PROCESS	Details ...	301	-0.412661	-2.07428	0	0.00715714	0.085	2931	tags=42%, list=25%, signal=54%
GO_MONOCARBOXYLIC_ACID_METABOLIC_PROCESS	GO_MONOCARBOXYLIC_ACID_METABOLIC_PROCESS	Details ...	318	-0.395939	-2.01256	0	0.0160375	0.196	2880	tags=39%, list=24%, signal=50%
GO_MYELIN_ASSEMBLY	GO_MYELIN_ASSEMBLY	Details ...	16	-0.68146	-2.00598	0	0.0161771	0.211	2639	tags=75%, list=22%, signal=96%
GO_CARBOHYDRATE_CATABOLIC_PROCESS	GO_CARBOHYDRATE_CATABOLIC_PROCESS	Details ...	74	-0.484987	-1.99903	0	0.0166868	0.234	1600	tags=34%, list=13%, signal=39%
GO_CELLULAR_RESPIRATION	GO_CELLULAR_RESPIRATION	Details ...	108	-0.448999	-1.96503	0	0.0250765	0.348	3681	tags=53%, list=31%, signal=76%
GO_COENZYME_METABOLIC_PROCESS	GO_COENZYME_METABOLIC_PROCESS	Details ...	198	-0.409184	-1.95373	0	0.0274855	0.39	3720	tags=51%, list=31%, signal=73%
GO_HUMORAL_IMMUNE_RESPONSE	GO_HUMORAL_IMMUNE_RESPONSE	Details ...	48	-0.516196	-1.94567	0	0.0287714	0.416	2674	tags=44%, list=22%, signal=56%
GO_ALPHA_AMINO_ACID_CATABOLIC_PROCESS	GO_ALPHA_AMINO_ACID_CATABOLIC_PROCESS	Details ...	61	-0.495628	-1.94433	0	0.027568	0.42	3387	tags=57%, list=28%, signal=80%
GO_CELLULAR_KETONE_METABOLIC_PROCESS	GO_CELLULAR_KETONE_METABOLIC_PROCESS	Details ...	40	-0.531218	-1.91857	0	0.0356207	0.518	2685	tags=52%, list=22%, signal=67%
GO_COFACTOR_METABOLIC_PROCESS	GO_COFACTOR_METABOLIC_PROCESS	Details ...	249	-0.389932	-1.9167	0	0.0343749	0.523	2912	tags=40%, list=24%, signal=52%
GO_ORGANONITROGEN_COMPOUND_CATABOLIC_PROCESS	GO_ORGANONITROGEN_COMPOUND_CATABOLIC_PROCESS		236	-0.389387	-1.91291	0	0.0341896	0.532	3721	tags=49%, list=31%, signal=69%
GO_CELLULAR_AMINO_ACID_METABOLIC_PROCESS	GO_CELLULAR_AMINO_ACID_METABOLIC_PROCESS		241	-0.387348	-1.88765	0	0.0436711	0.646	2843	tags=39%, list=24%, signal=50%
GO_MONOCARBOXYLIC_ACID_CATABOLIC_PROCESS	GO_MONOCARBOXYLIC_ACID_CATABOLIC_PROCESS		74	-0.459556	-1.87517	0	0.0487334	0.692	2869	tags=50%, list=24%, signal=65%
GO_LYSOSOME_LOCALIZATION	GO_LYSOSOME_LOCALIZATION		16	-0.647903	-1.87457	0.00193424	0.047078	0.695	1731	tags=31%, list=14%, signal=36%
GO_OXIDOREDUCTION_COENZYME_METABOLIC_PROCESS	GO_OXIDOREDUCTION_COENZYME_METABOLIC_PROCESS		79	-0.450467	-1.86781	0	0.0495416	0.725	3720	tags=53%, list=31%, signal=77%
GO_PRIMARY_ALCOHOL_METABOLIC_PROCESS	GO_PRIMARY_ALCOHOL_METABOLIC_PROCESS		29	-0.559372	-1.86639	0.00567108	0.048426	0.731	1817	tags=38%, list=15%, signal=45%
GO_DICARBOXYLIC_ACID_METABOLIC_PROCESS	GO_DICARBOXYLIC_ACID_METABOLIC_PROCESS		67	-0.462779	-1.86382	0	0.0482853	0.744	2618	tags=48%, list=22%, signal=61%
GO_HEXOSE_CATABOLIC_PROCESS	GO_HEXOSE_CATABOLIC_PROCESS		31	-0.553259	-1.8623	0.00186567	0.0473961	0.753	1600	tags=32%, list=13%, signal=37%
GO_FATTY_ACID_METABOLIC_PROCESS	GO_FATTY_ACID_METABOLIC_PROCESS		192	-0.389791	-1.86217	0	0.0457934	0.753	2684	tags=36%, list=22%, signal=46%
GO_HUMORAL_IMMUNE_RESPONSE_MEDIATED_BY_CIRCULATING_IMMUNOGLOBULIN	GO_HUMORAL_IMMUNE_RESPONSE_MEDIATED_BY_CIRCULATING_IMMUNOGLOBULIN		17	-0.639361	-1.85773	0.00189036	0.0466512	0.772	2674	tags=59%, list=22%, signal=76%
GO_MONOSACCHARIDE_METABOLIC_PROCESS	GO_MONOSACCHARIDE_METABOLIC_PROCESS		133	-0.410366	-1.85573	0	0.0465919	0.783	3050	tags=44%, list=25%, signal=59%
GO_PROTEIN_ACTIVATION_CASCADE	GO_PROTEIN_ACTIVATION_CASCADE		34	-0.528969	-1.85438	0	0.0456106	0.785	2674	tags=59%, list=22%, signal=76%
GO_OLIGODENDROCYTE_DIFFERENTIATION	GO_OLIGODENDROCYTE_DIFFERENTIATION		48	-0.492959	-1.8438	0	0.0494295	0.825	2789	tags=40%, list=23%, signal=51%
GO_HEXOSE_METABOLIC_PROCESS	GO_HEXOSE_METABOLIC_PROCESS		117	-0.41005	-1.84291	0	0.0484756	0.828	2887	tags=41%, list=24%, signal=54%
GO_REGULATION_OF_ACTIN_CYTOSKELETON_REORGANIZATION	GO_REGULATION_OF_ACTIN_CYTOSKELETON_REORGANIZATION		23	-0.561622	-1.83527	0.00184502	0.0514068	0.858	2288	tags=43%, list=19%, signal=54%
GO_ALPHA_AMINO_ACID_METABOLIC_PROCESS	GO_ALPHA_AMINO_ACID_METABOLIC_PROCESS		151	-0.399777	-1.83344	0	0.0512949	0.869	2367	tags=36%, list=20%, signal=45%
GO_BICARBONATE_TRANSPORT	GO_BICARBONATE_TRANSPORT		21	-0.590396	-1.82733	0.00385356	0.0533329	0.894	4019	tags=71%, list=34%, signal=107%
GO_TRNA_METHYLATION	GO_TRNA_METHYLATION		21	-0.601195	-1.82393	0.00352113	0.0539573	0.908	2799	tags=57%, list=23%, signal=74%
GO_ACIDIC_AMINO_ACID_TRANSPORT	GO_ACIDIC_AMINO_ACID_TRANSPORT		19	-0.602484	-1.815	0.00389105	0.0583058	0.931	2304	tags=47%, list=19%, signal=59%
GO_EPITHELIAL_CILIUM_MOVEMENT	GO_EPITHELIAL_CILIUM_MOVEMENT		15	-0.622447	-1.8058	0.0056391	0.0628076	0.948	3656	tags=67%, list=31%, signal=96%
GO_ASPARTATE_FAMILY_AMINO_ACID_BIOSYNTHETIC_PROCESS	GO_ASPARTATE_FAMILY_AMINO_ACID_BIOSYNTHETIC_PROCESS		20	-0.593	-1.79638	0.00185529	0.0677044	0.961	3713	tags=65%, list=31%, signal=94%
GO_GLUTAMINE_FAMILY_AMINO_ACID_CATABOLIC_PROCESS	GO_GLUTAMINE_FAMILY_AMINO_ACID_CATABOLIC_PROCESS		17	-0.612636	-1.79335	0.0037594	0.0682258	0.965	2263	tags=53%, list=19%, signal=65%
GO_MONOCARBOXYLIC_ACID_BIOSYNTHETIC_PROCESS	GO_MONOCARBOXYLIC_ACID_BIOSYNTHETIC_PROCESS		105	-0.409126	-1.7918	0	0.0676804	0.966	2931	tags=40%, list=25%, signal=53%
GO_OXIDATIVE_PHOSPHORYLATION	GO_OXIDATIVE_PHOSPHORYLATION		61	-0.453989	-1.7916	0	0.066283	0.967	3681	tags=52%, list=31%, signal=75%
GO_ENSHEATHMENT_OF_NEURONS	GO_ENSHEATHMENT_OF_NEURONS		76	-0.433121	-1.78848	0.00183486	0.0668175	0.969	3305	tags=51%, list=28%, signal=70%
GO_NUCLEOTIDE_EXCISION_REPAIR_DNA_INCISION	GO_NUCLEOTIDE_EXCISION_REPAIR_DNA_INCISION		33	-0.514833	-1.77819	0.0018018	0.0721843	0.98	1627	tags=33%, list=14%, signal=38%
GO_MONOSACCHARIDE_CATABOLIC_PROCESS	GO_MONOSACCHARIDE_CATABOLIC_PROCESS		38	-0.503982	-1.77709	0.00185185	0.0713354	0.982	1924	tags=34%, list=16%, signal=41%
GO_AEROBIC_RESPIRATION	GO_AEROBIC_RESPIRATION		43	-0.488273	-1.76721	0	0.0767627	0.986	3664	tags=53%, list=31%, signal=77%
GO_ISOPRENOID_METABOLIC_PROCESS	GO_ISOPRENOID_METABOLIC_PROCESS		70	-0.436129	-1.76544	0.00184502	0.0764907	0.988	3223	tags=46%, list=27%, signal=62%
GO_FATTY_ACID_CATABOLIC_PROCESS	GO_FATTY_ACID_CATABOLIC_PROCESS		61	-0.447097	-1.76214	0.00555556	0.0774652	0.99	2783	tags=49%, list=23%, signal=64%
GO_NUCLEOBASE_CONTAINING_SMALL_MOLECULE_METABOLIC_PROCESS	GO_NUCLEOBASE_CONTAINING_SMALL_MOLECULE_METABOLIC_PROCESS		367	-0.341206	-1.75932	0	0.0779117	0.991	3722	tags=44%, list=31%, signal=62%
GO_NUCLEOTIDE_PHOSPHORYLATION	GO_NUCLEOTIDE_PHOSPHORYLATION		42	-0.472309	-1.75399	0.00566038	0.0809907	0.993	2815	tags=43%, list=24%, signal=56%
GO_RNA_METHYLATION	GO_RNA_METHYLATION		44	-0.464799	-1.75265	0.00197239	0.0806135	0.994	1699	tags=34%, list=14%, signal=40%
GO_CARBOHYDRATE_DERIVATIVE_CATABOLIC_PROCESS	GO_CARBOHYDRATE_DERIVATIVE_CATABOLIC_PROCESS		126	-0.385091	-1.73411	0	0.0941524	0.998	3653	tags=45%, list=31%, signal=64%
GO_REGULATION_OF_CARDIAC_CONDUCTION	GO_REGULATION_OF_CARDIAC_CONDUCTION		47	-0.455449	-1.73045	0	0.0957262	0.998	2806	tags=40%, list=23%, signal=53%
GO_SULFUR_COMPOUND_CATABOLIC_PROCESS	GO_SULFUR_COMPOUND_CATABOLIC_PROCESS		29	-0.520682	-1.72813	0.0019305	0.095931	0.998	2393	tags=45%, list=20%, signal=56%
GO_CELLULAR_ALDEHYDE_METABOLIC_PROCESS	GO_CELLULAR_ALDEHYDE_METABOLIC_PROCESS		58	-0.442802	-1.72264	0	0.0990696	0.998	3720	tags=55%, list=31%, signal=80%
GO_B_CELL_MEDIATED_IMMUNITY	GO_B_CELL_MEDIATED_IMMUNITY		35	-0.484393	-1.72019	0.006	0.0997066	0.998	2868	tags=49%, list=24%, signal=64%
GO_AMINOGLYCAN_CATABOLIC_PROCESS	GO_AMINOGLYCAN_CATABOLIC_PROCESS		46	-0.461068	-1.71568	0.00522648	0.102542	0.999	3653	tags=52%, list=31%, signal=75%
GO_GLYCOSYL_COMPOUND_METABOLIC_PROCESS	GO_GLYCOSYL_COMPOUND_METABOLIC_PROCESS		251	-0.348117	-1.7156	0	0.100967	0.999	2901	tags=35%, list=24%, signal=46%
GO_NEGATIVE_REGULATION_OF_WOUND_HEALING	GO_NEGATIVE_REGULATION_OF_WOUND_HEALING		36	-0.484469	-1.71476	0.00378072	0.100104	0.999	2939	tags=47%, list=25%, signal=62%
GO_MULTICELLULAR_ORGANISMAL_SIGNALING	GO_MULTICELLULAR_ORGANISMAL_SIGNALING		88	-0.406137	-1.71231	0	0.100729	0.999	1928	tags=30%, list=16%, signal=35%
GO_LIPID_OXIDATION	GO_LIPID_OXIDATION		55	-0.441771	-1.71111	0.00185185	0.10038	0.999	2783	tags=49%, list=23%, signal=64%
GO_THIOESTER_METABOLIC_PROCESS	GO_THIOESTER_METABOLIC_PROCESS		63	-0.427962	-1.71052	0	0.0992597	0.999	3503	tags=49%, list=29%, signal=69%
GO_LIPID_CATABOLIC_PROCESS	GO_LIPID_CATABOLIC_PROCESS		157	-0.369693	-1.70872	0	0.0993427	0.999	3550	tags=47%, list=30%, signal=66%
GO_FATTY_ACID_BETA_OXIDATION	GO_FATTY_ACID_BETA_OXIDATION		46	-0.457315	-1.70503	0.011236	0.101307	0.999	2783	tags=52%, list=23%, signal=68%
GO_REGULATION_OF_HUMORAL_IMMUNE_RESPONSE	GO_REGULATION_OF_HUMORAL_IMMUNE_RESPONSE		21	-0.533171	-1.69985	0.012963	0.104528	1	2733	tags=48%, list=23%, signal=62%
GO_ORGANIC_HYDROXY_COMPOUND_METABOLIC_PROCESS	GO_ORGANIC_HYDROXY_COMPOUND_METABOLIC_PROCESS		306	-0.339118	-1.69979	0	0.103095	1	2928	tags=36%, list=24%, signal=46%
GO_REGULATION_OF_DENDRITIC_SPINE_MORPHOGENESIS	GO_REGULATION_OF_DENDRITIC_SPINE_MORPHOGENESIS		24	-0.527895	-1.6838	0.00773694	0.116263	1	2967	tags=46%, list=25%, signal=61%
GO_MYD88_INDEPENDENT_TOLL_LIKE_RECEPTOR_SIGNALING_PATHWAY	GO_MYD88_INDEPENDENT_TOLL_LIKE_RECEPTOR_SIGNALING_PATHWAY		19	-0.5517	-1.68371	0.0169173	0.11473	1	727	tags=32%, list=6%, signal=34%
GO_RETINA_HOMEOSTASIS	GO_RETINA_HOMEOSTASIS		36	-0.473402	-1.68231	0.00542496	0.114576	1	3368	tags=56%, list=28%, signal=77%
GO_TRANSLATIONAL_TERMINATION	GO_TRANSLATIONAL_TERMINATION		81	-0.399174	-1.68069	0.00177936	0.114837	1	2533	tags=31%, list=21%, signal=39%
GO_OLIGODENDROCYTE_DEVELOPMENT	GO_OLIGODENDROCYTE_DEVELOPMENT		26	-0.512848	-1.67605	0.00753296	0.118355	1	2789	tags=42%, list=23%, signal=55%
GO_REGULATION_OF_COAGULATION	GO_REGULATION_OF_COAGULATION		53	-0.429762	-1.67347	0.00375235	0.119555	1	2960	tags=43%, list=25%, signal=57%
GO_CARBOHYDRATE_BIOSYNTHETIC_PROCESS	GO_CARBOHYDRATE_BIOSYNTHETIC_PROCESS		91	-0.388933	-1.67279	0	0.118771	1	3025	tags=38%, list=25%, signal=51%
GO_ALCOHOL_METABOLIC_PROCESS	GO_ALCOHOL_METABOLIC_PROCESS		234	-0.338388	-1.66454	0	0.125659	1	2591	tags=33%, list=22%, signal=41%
GO_DNA_STRAND_ELONGATION	GO_DNA_STRAND_ELONGATION		22	-0.526079	-1.66105	0.0169811	0.127973	1	1436	tags=32%, list=12%, signal=36%
GO_VITAMIN_METABOLIC_PROCESS	GO_VITAMIN_METABOLIC_PROCESS		71	-0.408388	-1.6598	0.00175439	0.127605	1	3141	tags=46%, list=26%, signal=63%
GO_BRANCHED_CHAIN_AMINO_ACID_METABOLIC_PROCESS	GO_BRANCHED_CHAIN_AMINO_ACID_METABOLIC_PROCESS		18	-0.553973	-1.65838	0.0116279	0.127599	1	3676	tags=67%, list=31%, signal=96%
GO_MULTICELLULAR_ORGANISMAL_MACROMOLECULE_METABOLIC_PROCESS	GO_MULTICELLULAR_ORGANISMAL_MACROMOLECULE_METABOLIC_PROCESS		48	-0.440886	-1.65832	0.0138889	0.126049	1	3866	tags=50%, list=32%, signal=74%
GO_NEGATIVE_REGULATION_OF_COAGULATION	GO_NEGATIVE_REGULATION_OF_COAGULATION		27	-0.507076	-1.65672	0.0184502	0.126127	1	2939	tags=52%, list=25%, signal=69%
GO_TERPENOID_METABOLIC_PROCESS	GO_TERPENOID_METABOLIC_PROCESS		55	-0.434544	-1.65472	0.00727273	0.126601	1	3223	tags=45%, list=27%, signal=62%
GO_MULTICELLULAR_ORGANISM_METABOLIC_PROCESS	GO_MULTICELLULAR_ORGANISM_METABOLIC_PROCESS		55	-0.427196	-1.65453	0.00518135	0.125259	1	3866	tags=47%, list=32%, signal=70%
GO_PURINE_CONTAINING_COMPOUND_METABOLIC_PROCESS	GO_PURINE_CONTAINING_COMPOUND_METABOLIC_PROCESS		271	-0.329301	-1.64872	0	0.130603	1	3228	tags=37%, list=27%, signal=49%
GO_CARDIAC_CONDUCTION	GO_CARDIAC_CONDUCTION		61	-0.411565	-1.64296	0.00367647	0.135444	1	2129	tags=34%, list=18%, signal=42%
GO_CELLULAR_HORMONE_METABOLIC_PROCESS	GO_CELLULAR_HORMONE_METABOLIC_PROCESS		50	-0.430911	-1.64214	0.00545455	0.134793	1	3508	tags=50%, list=29%, signal=70%
GO_QUINONE_METABOLIC_PROCESS	GO_QUINONE_METABOLIC_PROCESS		18	-0.54619	-1.63822	0.0155945	0.137792	1	1603	tags=39%, list=13%, signal=45%
GO_MODULATION_OF_SYNAPTIC_TRANSMISSION	GO_MODULATION_OF_SYNAPTIC_TRANSMISSION		240	-0.334576	-1.63715	0	0.137333	1	2767	tags=30%, list=23%, signal=38%
GO_INNER_EAR_RECEPTOR_CELL_DEVELOPMENT	GO_INNER_EAR_RECEPTOR_CELL_DEVELOPMENT		25	-0.496813	-1.63655	0.0176125	0.136422	1	2885	tags=56%, list=24%, signal=74%
GO_WATER_SOLUBLE_VITAMIN_METABOLIC_PROCESS	GO_WATER_SOLUBLE_VITAMIN_METABOLIC_PROCESS		58	-0.418588	-1.63606	0.00551471	0.135522	1	2590	tags=43%, list=22%, signal=55%
GO_CELLULAR_PROTEIN_COMPLEX_DISASSEMBLY	GO_CELLULAR_PROTEIN_COMPLEX_DISASSEMBLY		100	-0.374892	-1.63393	0.00714286	0.13647	1	2652	tags=30%, list=22%, signal=38%
GO_ACETYL_COA_METABOLIC_PROCESS	GO_ACETYL_COA_METABOLIC_PROCESS		21	-0.531991	-1.63364	0.00974659	0.135404	1	3664	tags=62%, list=31%, signal=89%
GO_ADAPTIVE_IMMUNE_RESPONSE_BASED_ON_SOMATIC_RECOMBINATION_OF_IMMUNE_RECEPTORS_BUILT_FROM_IMMUNOGLOBULIN_SUPERFAMILY_DOMAINS	GO_ADAPTIVE_IMMUNE_RESPONSE_BASED_ON_SOMATIC_RECOMBINATION_OF_IMMUNE_RECEPTORS_BUILT_FROM_IMMUNOGLOBULIN_SUPERFAMILY_DOMAINS		62	-0.411609	-1.63355	0.00364299	0.134025	1	2288	tags=35%, list=19%, signal=44%
GO_2_OXOGLUTARATE_METABOLIC_PROCESS	GO_2_OXOGLUTARATE_METABOLIC_PROCESS		15	-0.574538	-1.63019	0.0177305	0.136407	1	3031	tags=73%, list=25%, signal=98%
GO_SECONDARY_METABOLIC_PROCESS	GO_SECONDARY_METABOLIC_PROCESS		20	-0.524845	-1.62869	0.0230769	0.136522	1	1756	tags=30%, list=15%, signal=35%
GO_NUCLEOSIDE_TRIPHOSPHATE_METABOLIC_PROCESS	GO_NUCLEOSIDE_TRIPHOSPHATE_METABOLIC_PROCESS		161	-0.34703	-1.62841	0	0.135389	1	3019	tags=37%, list=25%, signal=48%
GO_ASPARTATE_FAMILY_AMINO_ACID_CATABOLIC_PROCESS	GO_ASPARTATE_FAMILY_AMINO_ACID_CATABOLIC_PROCESS		16	-0.563066	-1.62369	0.0260223	0.139021	1	775	tags=38%, list=6%, signal=40%
GO_REGULATION_OF_PROTEIN_ACTIVATION_CASCADE	GO_REGULATION_OF_PROTEIN_ACTIVATION_CASCADE		17	-0.545268	-1.62207	0.0234375	0.139355	1	2733	tags=53%, list=23%, signal=69%
GO_NEGATIVE_REGULATION_OF_ORGANELLE_ASSEMBLY	GO_NEGATIVE_REGULATION_OF_ORGANELLE_ASSEMBLY		17	-0.551418	-1.61642	0.0262626	0.144551	1	474	tags=24%, list=4%, signal=24%
GO_PHOTORECEPTOR_CELL_MAINTENANCE	GO_PHOTORECEPTOR_CELL_MAINTENANCE		24	-0.505768	-1.615	0.0196078	0.144724	1	3368	tags=58%, list=28%, signal=81%
GO_LEUKOCYTE_MEDIATED_IMMUNITY	GO_LEUKOCYTE_MEDIATED_IMMUNITY		78	-0.384832	-1.61392	0.00884956	0.144636	1	2097	tags=32%, list=18%, signal=39%
GO_CARBOHYDRATE_PHOSPHORYLATION	GO_CARBOHYDRATE_PHOSPHORYLATION		17	-0.551667	-1.60858	0.0215686	0.149167	1	917	tags=35%, list=8%, signal=38%
GO_NAD_METABOLIC_PROCESS	GO_NAD_METABOLIC_PROCESS		38	-0.445119	-1.60429	0.0115163	0.153234	1	1614	tags=29%, list=13%, signal=33%
GO_NEGATIVE_REGULATION_OF_AXONOGENESIS	GO_NEGATIVE_REGULATION_OF_AXONOGENESIS		56	-0.403461	-1.59181	0.00733945	0.167888	1	3017	tags=38%, list=25%, signal=50%
GO_POSITIVE_REGULATION_OF_POTASSIUM_ION_TRANSMEMBRANE_TRANSPORT	GO_POSITIVE_REGULATION_OF_POTASSIUM_ION_TRANSMEMBRANE_TRANSPORT		20	-0.520623	-1.59065	0.0190476	0.167845	1	2852	tags=55%, list=24%, signal=72%
GO_COENZYME_BIOSYNTHETIC_PROCESS	GO_COENZYME_BIOSYNTHETIC_PROCESS		100	-0.367708	-1.58849	0.00376648	0.169446	1	2855	tags=37%, list=24%, signal=48%
GO_NUCLEOBASE_METABOLIC_PROCESS	GO_NUCLEOBASE_METABOLIC_PROCESS		28	-0.469332	-1.58529	0.0202578	0.172148	1	2031	tags=43%, list=17%, signal=52%
GO_POSITIVE_REGULATION_OF_VASODILATION	GO_POSITIVE_REGULATION_OF_VASODILATION		17	-0.547788	-1.58354	0.0189394	0.17288	1	1423	tags=41%, list=12%, signal=47%
GO_NEUROTRANSMITTER_METABOLIC_PROCESS	GO_NEUROTRANSMITTER_METABOLIC_PROCESS		19	-0.530558	-1.58007	0.0205993	0.176491	1	1777	tags=32%, list=15%, signal=37%
GO_MONOSACCHARIDE_BIOSYNTHETIC_PROCESS	GO_MONOSACCHARIDE_BIOSYNTHETIC_PROCESS		43	-0.428195	-1.57918	0.0115163	0.175952	1	2887	tags=44%, list=24%, signal=58%
GO_NEGATIVE_REGULATION_OF_CELL_PROJECTION_ORGANIZATION	GO_NEGATIVE_REGULATION_OF_CELL_PROJECTION_ORGANIZATION		115	-0.353628	-1.57352	0.00907441	0.181931	1	3338	tags=39%, list=28%, signal=54%
GO_NEGATIVE_REGULATION_OF_LYMPHOCYTE_MEDIATED_IMMUNITY	GO_NEGATIVE_REGULATION_OF_LYMPHOCYTE_MEDIATED_IMMUNITY		15	-0.544033	-1.57313	0.0232558	0.18092	1	3781	tags=53%, list=32%, signal=78%
GO_SULFUR_COMPOUND_METABOLIC_PROCESS	GO_SULFUR_COMPOUND_METABOLIC_PROCESS		255	-0.318391	-1.56815	0	0.186481	1	3664	tags=43%, list=31%, signal=60%
GO_CELLULAR_CARBOHYDRATE_BIOSYNTHETIC_PROCESS	GO_CELLULAR_CARBOHYDRATE_BIOSYNTHETIC_PROCESS		38	-0.431702	-1.56814	0.0207939	0.184868	1	1518	tags=26%, list=13%, signal=30%
GO_LYMPHOCYTE_MEDIATED_IMMUNITY	GO_LYMPHOCYTE_MEDIATED_IMMUNITY		57	-0.406938	-1.56552	0.00714286	0.187177	1	2097	tags=35%, list=18%, signal=42%
GO_NUCLEOSIDE_MONOPHOSPHATE_METABOLIC_PROCESS	GO_NUCLEOSIDE_MONOPHOSPHATE_METABOLIC_PROCESS		168	-0.333412	-1.56543	0.00165289	0.185695	1	3681	tags=43%, list=31%, signal=62%
GO_PURINE_NUCLEOBASE_METABOLIC_PROCESS	GO_PURINE_NUCLEOBASE_METABOLIC_PROCESS		15	-0.547152	-1.56319	0.0306513	0.187145	1	2031	tags=53%, list=17%, signal=64%
GO_GLUCOSE_METABOLIC_PROCESS	GO_GLUCOSE_METABOLIC_PROCESS		90	-0.369084	-1.56219	0.00340715	0.186981	1	3720	tags=48%, list=31%, signal=69%
GO_CELLULAR_COMPONENT_ASSEMBLY_INVOLVED_IN_MORPHOGENESIS	GO_CELLULAR_COMPONENT_ASSEMBLY_INVOLVED_IN_MORPHOGENESIS		190	-0.326767	-1.5596	0	0.189485	1	3365	tags=38%, list=28%, signal=53%
GO_GENERATION_OF_PRECURSOR_METABOLITES_AND_ENERGY	GO_GENERATION_OF_PRECURSOR_METABOLITES_AND_ENERGY		213	-0.320541	-1.55915	0	0.188613	1	3681	tags=45%, list=31%, signal=64%
GO_CILIUM_MOVEMENT	GO_CILIUM_MOVEMENT		25	-0.481633	-1.55866	0.0237624	0.187728	1	3656	tags=60%, list=31%, signal=86%
GO_BILE_ACID_METABOLIC_PROCESS	GO_BILE_ACID_METABOLIC_PROCESS		20	-0.496753	-1.55776	0.037594	0.187546	1	2880	tags=45%, list=24%, signal=59%
GO_TRANSMISSION_OF_NERVE_IMPULSE	GO_TRANSMISSION_OF_NERVE_IMPULSE		38	-0.440016	-1.55704	0.0164835	0.186996	1	3157	tags=39%, list=26%, signal=53%
GO_REGULATION_OF_LONG_TERM_NEURONAL_SYNAPTIC_PLASTICITY	GO_REGULATION_OF_LONG_TERM_NEURONAL_SYNAPTIC_PLASTICITY		19	-0.508194	-1.55645	0.0354478	0.186398	1	2408	tags=37%, list=20%, signal=46%
GO_CILIUM_ORGANIZATION	GO_CILIUM_ORGANIZATION		139	-0.339249	-1.5524	0.00350877	0.190525	1	3656	tags=41%, list=31%, signal=58%
GO_CELLULAR_RESPONSE_TO_DSRNA	GO_CELLULAR_RESPONSE_TO_DSRNA		28	-0.465	-1.55212	0.0337079	0.189411	1	801	tags=25%, list=7%, signal=27%
GO_REGULATION_OF_CHOLESTEROL_METABOLIC_PROCESS	GO_REGULATION_OF_CHOLESTEROL_METABOLIC_PROCESS		16	-0.531167	-1.54989	0.0397614	0.191243	1	2885	tags=56%, list=24%, signal=74%
GO_REGULATION_OF_POTASSIUM_ION_TRANSMEMBRANE_TRANSPORT	GO_REGULATION_OF_POTASSIUM_ION_TRANSMEMBRANE_TRANSPORT		45	-0.404926	-1.54974	0.00735294	0.189944	1	2547	tags=38%, list=21%, signal=48%
GO_MITOCHONDRIAL_TRANSLATION	GO_MITOCHONDRIAL_TRANSLATION		94	-0.363876	-1.54895	0.00185185	0.189582	1	3657	tags=41%, list=31%, signal=59%
GO_MEMBRANE_BIOGENESIS	GO_MEMBRANE_BIOGENESIS		25	-0.471782	-1.54801	0.0314342	0.189569	1	2967	tags=44%, list=25%, signal=58%
GO_POTASSIUM_ION_IMPORT	GO_POTASSIUM_ION_IMPORT		21	-0.496708	-1.54787	0.0165746	0.188379	1	1873	tags=38%, list=16%, signal=45%
GO_MEMBRANE_ASSEMBLY	GO_MEMBRANE_ASSEMBLY		22	-0.494191	-1.54501	0.019305	0.19116	1	2967	tags=45%, list=25%, signal=60%
GO_SYNAPTIC_TRANSMISSION_GLUTAMATERGIC	GO_SYNAPTIC_TRANSMISSION_GLUTAMATERGIC		19	-0.502556	-1.5447	0.0484171	0.190221	1	2640	tags=37%, list=22%, signal=47%
GO_COFACTOR_BIOSYNTHETIC_PROCESS	GO_COFACTOR_BIOSYNTHETIC_PROCESS		133	-0.334397	-1.5424	0.00720721	0.192167	1	2876	tags=35%, list=24%, signal=46%
GO_ADAPTIVE_IMMUNE_RESPONSE	GO_ADAPTIVE_IMMUNE_RESPONSE		95	-0.361245	-1.54124	0.00682594	0.192578	1	2987	tags=36%, list=25%, signal=47%
GO_POLYOL_BIOSYNTHETIC_PROCESS	GO_POLYOL_BIOSYNTHETIC_PROCESS		19	-0.502378	-1.53984	0.0360531	0.193189	1	1617	tags=37%, list=14%, signal=43%
GO_POSITIVE_REGULATION_OF_POTASSIUM_ION_TRANSPORT	GO_POSITIVE_REGULATION_OF_POTASSIUM_ION_TRANSPORT		30	-0.453859	-1.53912	0.0216607	0.192837	1	2852	tags=47%, list=24%, signal=61%
GO_RELAXATION_OF_MUSCLE	GO_RELAXATION_OF_MUSCLE		17	-0.523777	-1.53235	0.0455408	0.201629	1	1011	tags=24%, list=8%, signal=26%
GO_REGULATION_OF_SYNAPTIC_TRANSMISSION_GLUTAMATERGIC	GO_REGULATION_OF_SYNAPTIC_TRANSMISSION_GLUTAMATERGIC		41	-0.411247	-1.53032	0.0176125	0.203348	1	3225	tags=37%, list=27%, signal=50%
GO_REGULATION_OF_VASCULAR_ENDOTHELIAL_GROWTH_FACTOR_PRODUCTION	GO_REGULATION_OF_VASCULAR_ENDOTHELIAL_GROWTH_FACTOR_PRODUCTION		18	-0.514595	-1.52969	0.0389105	0.202901	1	1295	tags=39%, list=11%, signal=44%
GO_RECEPTOR_MEDIATED_ENDOCYTOSIS	GO_RECEPTOR_MEDIATED_ENDOCYTOSIS		141	-0.329583	-1.52959	0.00351494	0.201646	1	3419	tags=38%, list=29%, signal=53%
GO_NUCLEOBASE_CONTAINING_SMALL_MOLECULE_INTERCONVERSION	GO_NUCLEOBASE_CONTAINING_SMALL_MOLECULE_INTERCONVERSION		19	-0.500398	-1.52816	0.0374753	0.202385	1	1473	tags=32%, list=12%, signal=36%
GO_IMPORT_INTO_CELL	GO_IMPORT_INTO_CELL		29	-0.45717	-1.52774	0.0201835	0.201645	1	3422	tags=48%, list=29%, signal=67%
GO_CELLULAR_MODIFIED_AMINO_ACID_BIOSYNTHETIC_PROCESS	GO_CELLULAR_MODIFIED_AMINO_ACID_BIOSYNTHETIC_PROCESS		32	-0.439603	-1.52536	0.0322004	0.204058	1	2364	tags=50%, list=20%, signal=62%
GO_ORGANIC_HYDROXY_COMPOUND_CATABOLIC_PROCESS	GO_ORGANIC_HYDROXY_COMPOUND_CATABOLIC_PROCESS		44	-0.409568	-1.52531	0.011257	0.202749	1	1505	tags=25%, list=13%, signal=28%
GO_LONG_CHAIN_FATTY_ACID_METABOLIC_PROCESS	GO_LONG_CHAIN_FATTY_ACID_METABOLIC_PROCESS		59	-0.381539	-1.52402	0.0235507	0.203323	1	2666	tags=36%, list=22%, signal=46%
GO_CELLULAR_LIPID_CATABOLIC_PROCESS	GO_CELLULAR_LIPID_CATABOLIC_PROCESS		110	-0.341399	-1.52385	0.003663	0.202189	1	2673	tags=36%, list=22%, signal=46%
GO_REGULATION_OF_GLIAL_CELL_DIFFERENTIATION	GO_REGULATION_OF_GLIAL_CELL_DIFFERENTIATION		40	-0.415379	-1.52248	0.0258303	0.202801	1	3668	tags=48%, list=31%, signal=68%
GO_TOLL_LIKE_RECEPTOR_SIGNALING_PATHWAY	GO_TOLL_LIKE_RECEPTOR_SIGNALING_PATHWAY		53	-0.395085	-1.52219	0.0155172	0.201884	1	1068	tags=21%, list=9%, signal=23%
GO_REGULATION_OF_PHOSPHOLIPASE_C_ACTIVITY	GO_REGULATION_OF_PHOSPHOLIPASE_C_ACTIVITY		19	-0.504652	-1.52091	0.0490566	0.202615	1	2376	tags=37%, list=20%, signal=46%
GO_CELLULAR_MODIFIED_AMINO_ACID_METABOLIC_PROCESS	GO_CELLULAR_MODIFIED_AMINO_ACID_METABOLIC_PROCESS		134	-0.331654	-1.52056	0.0069808	0.201813	1	2927	tags=37%, list=24%, signal=48%
GO_SULFUR_AMINO_ACID_BIOSYNTHETIC_PROCESS	GO_SULFUR_AMINO_ACID_BIOSYNTHETIC_PROCESS		15	-0.538062	-1.51776	0.0619137	0.204629	1	3713	tags=60%, list=31%, signal=87%
GO_EXTRACELLULAR_STRUCTURE_ORGANIZATION	GO_EXTRACELLULAR_STRUCTURE_ORGANIZATION		201	-0.315519	-1.51701	0	0.204334	1	4313	tags=49%, list=36%, signal=75%
GO_SYNAPSE_ORGANIZATION	GO_SYNAPSE_ORGANIZATION		113	-0.342741	-1.51464	0.0035461	0.206772	1	3908	tags=42%, list=33%, signal=61%
GO_ENERGY_DERIVATION_BY_OXIDATION_OF_ORGANIC_COMPOUNDS	GO_ENERGY_DERIVATION_BY_OXIDATION_OF_ORGANIC_COMPOUNDS		161	-0.327263	-1.51252	0.00177305	0.208727	1	3681	tags=44%, list=31%, signal=63%
GO_NADP_METABOLIC_PROCESS	GO_NADP_METABOLIC_PROCESS		19	-0.507487	-1.51065	0.0405904	0.21028	1	3720	tags=63%, list=31%, signal=92%
GO_ETHANOLAMINE_CONTAINING_COMPOUND_METABOLIC_PROCESS	GO_ETHANOLAMINE_CONTAINING_COMPOUND_METABOLIC_PROCESS		59	-0.382409	-1.50669	0.0261682	0.21497	1	2201	tags=36%, list=18%, signal=43%
GO_CARBOHYDRATE_METABOLIC_PROCESS	GO_CARBOHYDRATE_METABOLIC_PROCESS		443	-0.284802	-1.49765	0	0.227781	1	2926	tags=32%, list=24%, signal=41%
GO_RETINOL_METABOLIC_PROCESS	GO_RETINOL_METABOLIC_PROCESS		20	-0.484987	-1.49581	0.0408163	0.229266	1	2370	tags=40%, list=20%, signal=50%
GO_TRANSLATIONAL_ELONGATION	GO_TRANSLATIONAL_ELONGATION		97	-0.348493	-1.49376	0.0145455	0.231343	1	2635	tags=32%, list=22%, signal=41%
GO_GLYCOSYL_COMPOUND_CATABOLIC_PROCESS	GO_GLYCOSYL_COMPOUND_CATABOLIC_PROCESS		29	-0.439925	-1.48548	0.0344828	0.243784	1	3456	tags=52%, list=29%, signal=73%
GO_MECHANORECEPTOR_DIFFERENTIATION	GO_MECHANORECEPTOR_DIFFERENTIATION		35	-0.415178	-1.48456	0.0297398	0.24383	1	2885	tags=43%, list=24%, signal=56%
GO_L_AMINO_ACID_TRANSPORT	GO_L_AMINO_ACID_TRANSPORT		44	-0.400553	-1.48455	0.0302491	0.242334	1	3154	tags=34%, list=26%, signal=46%
GO_GLUTAMINE_FAMILY_AMINO_ACID_METABOLIC_PROCESS	GO_GLUTAMINE_FAMILY_AMINO_ACID_METABOLIC_PROCESS		40	-0.405812	-1.48337	0.0299065	0.242825	1	2263	tags=35%, list=19%, signal=43%
GO_REGULATION_OF_CELL_JUNCTION_ASSEMBLY	GO_REGULATION_OF_CELL_JUNCTION_ASSEMBLY		47	-0.393539	-1.48086	0.0319549	0.24572	1	1358	tags=23%, list=11%, signal=26%
GO_PATTERN_RECOGNITION_RECEPTOR_SIGNALING_PATHWAY	GO_PATTERN_RECOGNITION_RECEPTOR_SIGNALING_PATHWAY		63	-0.370982	-1.48083	0.0178253	0.244294	1	1068	tags=19%, list=9%, signal=21%
GO_PLASMA_MEMBRANE_ORGANIZATION	GO_PLASMA_MEMBRANE_ORGANIZATION		162	-0.315699	-1.4775	0.00720721	0.248503	1	3356	tags=40%, list=28%, signal=55%
GO_HORMONE_BIOSYNTHETIC_PROCESS	GO_HORMONE_BIOSYNTHETIC_PROCESS		20	-0.490548	-1.47634	0.0608229	0.248885	1	3410	tags=60%, list=29%, signal=84%
GO_TRNA_MODIFICATION	GO_TRNA_MODIFICATION		51	-0.384851	-1.47489	0.0229008	0.250072	1	1802	tags=31%, list=15%, signal=37%
GO_POSITIVE_REGULATION_OF_ORGANELLE_ASSEMBLY	GO_POSITIVE_REGULATION_OF_ORGANELLE_ASSEMBLY		39	-0.404564	-1.47241	0.0366972	0.25298	1	1464	tags=33%, list=12%, signal=38%
GO_MITOCHONDRIAL_RESPIRATORY_CHAIN_COMPLEX_I_BIOGENESIS	GO_MITOCHONDRIAL_RESPIRATORY_CHAIN_COMPLEX_I_BIOGENESIS		43	-0.390018	-1.46852	0.0328467	0.258223	1	3903	tags=49%, list=33%, signal=72%
GO_ATP_GENERATION_FROM_ADP	GO_ATP_GENERATION_FROM_ADP		27	-0.435914	-1.46304	0.0488246	0.266543	1	2815	tags=41%, list=24%, signal=53%
GO_FATTY_ACID_BIOSYNTHETIC_PROCESS	GO_FATTY_ACID_BIOSYNTHETIC_PROCESS		68	-0.361446	-1.46146	0.029304	0.267863	1	2931	tags=38%, list=25%, signal=50%
GO_LIPOSACCHARIDE_METABOLIC_PROCESS	GO_LIPOSACCHARIDE_METABOLIC_PROCESS		82	-0.346401	-1.45929	0.0193322	0.270399	1	3050	tags=43%, list=25%, signal=57%
GO_ALCOHOL_CATABOLIC_PROCESS	GO_ALCOHOL_CATABOLIC_PROCESS		38	-0.409327	-1.45908	0.045372	0.269232	1	1505	tags=24%, list=13%, signal=27%
GO_NUCLEIC_ACID_PHOSPHODIESTER_BOND_HYDROLYSIS	GO_NUCLEIC_ACID_PHOSPHODIESTER_BOND_HYDROLYSIS		177	-0.311632	-1.45732	0.0085034	0.271097	1	1627	tags=25%, list=14%, signal=29%
GO_GLYOXYLATE_METABOLIC_PROCESS	GO_GLYOXYLATE_METABOLIC_PROCESS		20	-0.468175	-1.45664	0.0741445	0.270736	1	3664	tags=55%, list=31%, signal=79%
GO_POSITIVE_REGULATION_OF_TUMOR_NECROSIS_FACTOR_SUPERFAMILY_CYTOKINE_PRODUCTION	GO_POSITIVE_REGULATION_OF_TUMOR_NECROSIS_FACTOR_SUPERFAMILY_CYTOKINE_PRODUCTION		23	-0.445213	-1.45384	0.0639854	0.274452	1	1273	tags=26%, list=11%, signal=29%
GO_TETRAPYRROLE_METABOLIC_PROCESS	GO_TETRAPYRROLE_METABOLIC_PROCESS		37	-0.403508	-1.45279	0.0362595	0.274943	1	2143	tags=35%, list=18%, signal=43%
GO_NUCLEOSIDE_DIPHOSPHATE_METABOLIC_PROCESS	GO_NUCLEOSIDE_DIPHOSPHATE_METABOLIC_PROCESS		61	-0.369863	-1.45277	0.0241379	0.27347	1	2938	tags=36%, list=25%, signal=48%
GO_KETONE_BIOSYNTHETIC_PROCESS	GO_KETONE_BIOSYNTHETIC_PROCESS		17	-0.488984	-1.45152	0.0617761	0.274365	1	1603	tags=35%, list=13%, signal=41%
GO_STEROID_BIOSYNTHETIC_PROCESS	GO_STEROID_BIOSYNTHETIC_PROCESS		69	-0.354623	-1.45111	0.0251799	0.273682	1	3495	tags=45%, list=29%, signal=63%
GO_NEGATIVE_REGULATION_OF_CHEMOTAXIS	GO_NEGATIVE_REGULATION_OF_CHEMOTAXIS		35	-0.413524	-1.44614	0.0546139	0.281741	1	3270	tags=40%, list=27%, signal=55%
GO_POSITIVE_REGULATION_OF_GLIAL_CELL_DIFFERENTIATION	GO_POSITIVE_REGULATION_OF_GLIAL_CELL_DIFFERENTIATION		21	-0.464513	-1.44593	0.0629771	0.280589	1	3581	tags=52%, list=30%, signal=75%
GO_PYRUVATE_METABOLIC_PROCESS	GO_PYRUVATE_METABOLIC_PROCESS		46	-0.386761	-1.44588	0.0294659	0.279173	1	2815	tags=37%, list=24%, signal=48%
GO_CELL_COMMUNICATION_INVOLVED_IN_CARDIAC_CONDUCTION	GO_CELL_COMMUNICATION_INVOLVED_IN_CARDIAC_CONDUCTION		29	-0.426656	-1.44553	0.0552486	0.278322	1	1423	tags=28%, list=12%, signal=31%
GO_FOLIC_ACID_CONTAINING_COMPOUND_METABOLIC_PROCESS	GO_FOLIC_ACID_CONTAINING_COMPOUND_METABOLIC_PROCESS		18	-0.476785	-1.44438	0.0687161	0.279017	1	1476	tags=39%, list=12%, signal=44%
GO_MEMBRANE_DEPOLARIZATION_DURING_ACTION_POTENTIAL	GO_MEMBRANE_DEPOLARIZATION_DURING_ACTION_POTENTIAL		29	-0.435658	-1.44296	0.0475248	0.280212	1	3918	tags=55%, list=33%, signal=82%
GO_RESPONSE_TO_XENOBIOTIC_STIMULUS	GO_RESPONSE_TO_XENOBIOTIC_STIMULUS		41	-0.396122	-1.43999	0.0332103	0.284547	1	2927	tags=41%, list=24%, signal=55%
GO_NEURONAL_ACTION_POTENTIAL	GO_NEURONAL_ACTION_POTENTIAL		18	-0.484638	-1.43591	0.0657895	0.29101	1	3523	tags=44%, list=29%, signal=63%
GO_POSITIVE_REGULATION_OF_INSULIN_SECRETION	GO_POSITIVE_REGULATION_OF_INSULIN_SECRETION		40	-0.395749	-1.43579	0.0330097	0.289716	1	3351	tags=50%, list=28%, signal=69%
GO_NECROTIC_CELL_DEATH	GO_NECROTIC_CELL_DEATH		16	-0.496798	-1.43431	0.0690299	0.291208	1	688	tags=31%, list=6%, signal=33%
GO_S_ADENOSYLMETHIONINE_METABOLIC_PROCESS	GO_S_ADENOSYLMETHIONINE_METABOLIC_PROCESS		16	-0.502696	-1.43307	0.0743494	0.292011	1	2901	tags=50%, list=24%, signal=66%
GO_AMINO_ACID_TRANSMEMBRANE_TRANSPORT	GO_AMINO_ACID_TRANSMEMBRANE_TRANSPORT		48	-0.384943	-1.43261	0.0327553	0.291373	1	3154	tags=31%, list=26%, signal=42%
GO_ORGANIC_HYDROXY_COMPOUND_BIOSYNTHETIC_PROCESS	GO_ORGANIC_HYDROXY_COMPOUND_BIOSYNTHETIC_PROCESS		114	-0.328463	-1.43198	0.017301	0.291236	1	2187	tags=27%, list=18%, signal=33%
GO_NONMOTILE_PRIMARY_CILIUM_ASSEMBLY	GO_NONMOTILE_PRIMARY_CILIUM_ASSEMBLY		22	-0.449747	-1.4312	0.0672897	0.291256	1	2416	tags=36%, list=20%, signal=45%
GO_PRODUCTION_OF_MOLECULAR_MEDIATOR_OF_IMMUNE_RESPONSE	GO_PRODUCTION_OF_MOLECULAR_MEDIATOR_OF_IMMUNE_RESPONSE		33	-0.405688	-1.43116	0.0405157	0.28986	1	2209	tags=36%, list=18%, signal=44%
GO_METHIONINE_METABOLIC_PROCESS	GO_METHIONINE_METABOLIC_PROCESS		15	-0.507278	-1.42727	0.0867925	0.295773	1	1304	tags=33%, list=11%, signal=37%
GO_MYELOID_LEUKOCYTE_ACTIVATION	GO_MYELOID_LEUKOCYTE_ACTIVATION		42	-0.391908	-1.42494	0.0534351	0.298817	1	1731	tags=29%, list=14%, signal=33%
GO_ADULT_LOCOMOTORY_BEHAVIOR	GO_ADULT_LOCOMOTORY_BEHAVIOR		60	-0.360285	-1.42042	0.0441696	0.306387	1	4225	tags=58%, list=35%, signal=90%
GO_SOMATIC_DIVERSIFICATION_OF_IMMUNOGLOBULINS	GO_SOMATIC_DIVERSIFICATION_OF_IMMUNOGLOBULINS		18	-0.472839	-1.42029	0.0704762	0.305139	1	2163	tags=39%, list=18%, signal=47%
GO_RESPONSE_TO_PH	GO_RESPONSE_TO_PH		23	-0.447318	-1.4188	0.0873016	0.30666	1	1256	tags=26%, list=11%, signal=29%
GO_FATTY_ACID_BETA_OXIDATION_USING_ACYL_COA_DEHYDROGENASE	GO_FATTY_ACID_BETA_OXIDATION_USING_ACYL_COA_DEHYDROGENASE		17	-0.48913	-1.41595	0.0794574	0.311055	1	3490	tags=65%, list=29%, signal=91%
GO_NUCLEOSIDE_TRIPHOSPHATE_BIOSYNTHETIC_PROCESS	GO_NUCLEOSIDE_TRIPHOSPHATE_BIOSYNTHETIC_PROCESS		43	-0.377973	-1.41497	0.0460405	0.311303	1	3019	tags=40%, list=25%, signal=53%
GO_DNA_STRAND_ELONGATION_INVOLVED_IN_DNA_REPLICATION	GO_DNA_STRAND_ELONGATION_INVOLVED_IN_DNA_REPLICATION		17	-0.477748	-1.41449	0.0947581	0.310763	1	1436	tags=29%, list=12%, signal=33%
GO_PHOSPHATIDYLCHOLINE_METABOLIC_PROCESS	GO_PHOSPHATIDYLCHOLINE_METABOLIC_PROCESS		40	-0.387886	-1.4129	0.0296846	0.312551	1	2141	tags=38%, list=18%, signal=46%
GO_NEGATIVE_REGULATION_OF_ENDOTHELIAL_CELL_PROLIFERATION	GO_NEGATIVE_REGULATION_OF_ENDOTHELIAL_CELL_PROLIFERATION		24	-0.439718	-1.40958	0.0652591	0.318169	1	1716	tags=29%, list=14%, signal=34%
GO_MICROTUBULE_ANCHORING	GO_MICROTUBULE_ANCHORING		15	-0.494373	-1.4083	0.0967118	0.319424	1	2929	tags=53%, list=24%, signal=71%
GO_REGULATION_OF_SYNAPTIC_PLASTICITY	GO_REGULATION_OF_SYNAPTIC_PLASTICITY		118	-0.317937	-1.40817	0.0211268	0.318187	1	2728	tags=28%, list=23%, signal=36%
GO_NEUROMUSCULAR_JUNCTION_DEVELOPMENT	GO_NEUROMUSCULAR_JUNCTION_DEVELOPMENT		33	-0.402018	-1.40653	0.0723562	0.320173	1	3088	tags=36%, list=26%, signal=49%
GO_HOMOTYPIC_CELL_CELL_ADHESION	GO_HOMOTYPIC_CELL_CELL_ADHESION		41	-0.382496	-1.40633	0.0557621	0.319147	1	1819	tags=29%, list=15%, signal=34%
GO_REGULATION_OF_WOUND_HEALING	GO_REGULATION_OF_WOUND_HEALING		81	-0.336619	-1.40533	0.020339	0.319822	1	3062	tags=40%, list=26%, signal=53%
GO_VISUAL_BEHAVIOR	GO_VISUAL_BEHAVIOR		38	-0.392998	-1.40495	0.0441177	0.319145	1	2408	tags=29%, list=20%, signal=36%
GO_CELLULAR_CARBOHYDRATE_METABOLIC_PROCESS	GO_CELLULAR_CARBOHYDRATE_METABOLIC_PROCESS		105	-0.324466	-1.40405	0.0315399	0.319477	1	1780	tags=25%, list=15%, signal=29%
GO_VENTRICULAR_CARDIAC_MUSCLE_TISSUE_DEVELOPMENT	GO_VENTRICULAR_CARDIAC_MUSCLE_TISSUE_DEVELOPMENT		36	-0.391534	-1.40401	0.0570902	0.318062	1	4694	tags=56%, list=39%, signal=91%
GO_NUCLEOTIDE_EXCISION_REPAIR_PREINCISION_COMPLEX_STABILIZATION	GO_NUCLEOTIDE_EXCISION_REPAIR_PREINCISION_COMPLEX_STABILIZATION		17	-0.483739	-1.40295	0.070632	0.318849	1	1627	tags=35%, list=14%, signal=41%
GO_POSITIVE_REGULATION_OF_SYNAPTIC_TRANSMISSION	GO_POSITIVE_REGULATION_OF_SYNAPTIC_TRANSMISSION		86	-0.32819	-1.3994	0.0253623	0.324757	1	3172	tags=34%, list=27%, signal=46%
GO_NEGATIVE_REGULATION_OF_CELL_MORPHOGENESIS_INVOLVED_IN_DIFFERENTIATION	GO_NEGATIVE_REGULATION_OF_CELL_MORPHOGENESIS_INVOLVED_IN_DIFFERENTIATION		87	-0.334049	-1.39617	0.0390071	0.330177	1	3026	tags=34%, list=25%, signal=46%
GO_IMMUNOGLOBULIN_PRODUCTION	GO_IMMUNOGLOBULIN_PRODUCTION		23	-0.434919	-1.39545	0.0755396	0.33022	1	2962	tags=43%, list=25%, signal=58%
GO_INNER_EAR_RECEPTOR_STEREOCILIUM_ORGANIZATION	GO_INNER_EAR_RECEPTOR_STEREOCILIUM_ORGANIZATION		16	-0.478961	-1.39363	0.0877193	0.332488	1	2885	tags=63%, list=24%, signal=82%
GO_POSITIVE_REGULATION_OF_VASCULAR_ENDOTHELIAL_GROWTH_FACTOR_PRODUCTION	GO_POSITIVE_REGULATION_OF_VASCULAR_ENDOTHELIAL_GROWTH_FACTOR_PRODUCTION		16	-0.487397	-1.39136	0.0963391	0.336004	1	1295	tags=38%, list=11%, signal=42%
GO_CELL_CELL_JUNCTION_ASSEMBLY	GO_CELL_CELL_JUNCTION_ASSEMBLY		55	-0.356088	-1.39053	0.047532	0.336498	1	3347	tags=49%, list=28%, signal=68%
GO_HOMOLOGOUS_CHROMOSOME_SEGREGATION	GO_HOMOLOGOUS_CHROMOSOME_SEGREGATION		17	-0.469106	-1.39037	0.094162	0.335431	1	3083	tags=47%, list=26%, signal=63%
GO_POSITIVE_REGULATION_OF_CELL_JUNCTION_ASSEMBLY	GO_POSITIVE_REGULATION_OF_CELL_JUNCTION_ASSEMBLY		18	-0.463547	-1.38746	0.08	0.340095	1	1041	tags=22%, list=9%, signal=24%
GO_MACROMOLECULAR_COMPLEX_DISASSEMBLY	GO_MACROMOLECULAR_COMPLEX_DISASSEMBLY		144	-0.301381	-1.3858	0.0216607	0.342198	1	2652	tags=26%, list=22%, signal=33%
GO_POSITIVE_REGULATION_OF_INTERFERON_GAMMA_PRODUCTION	GO_POSITIVE_REGULATION_OF_INTERFERON_GAMMA_PRODUCTION		26	-0.428924	-1.38541	0.0733591	0.341589	1	726	tags=19%, list=6%, signal=20%
GO_AMINO_ACID_BETAINE_METABOLIC_PROCESS	GO_AMINO_ACID_BETAINE_METABOLIC_PROCESS		15	-0.491064	-1.38372	0.108365	0.34373	1	3433	tags=67%, list=29%, signal=93%
GO_HOMOPHILIC_CELL_ADHESION_VIA_PLASMA_MEMBRANE_ADHESION_MOLECULES	GO_HOMOPHILIC_CELL_ADHESION_VIA_PLASMA_MEMBRANE_ADHESION_MOLECULES		80	-0.332303	-1.38352	0.0496323	0.342658	1	2671	tags=34%, list=22%, signal=43%
GO_ACTION_POTENTIAL	GO_ACTION_POTENTIAL		66	-0.344811	-1.38253	0.039924	0.343401	1	3645	tags=42%, list=30%, signal=61%
GO_PEROXISOMAL_TRANSPORT	GO_PEROXISOMAL_TRANSPORT		17	-0.471844	-1.38216	0.0917108	0.3426	1	2700	tags=53%, list=23%, signal=68%
GO_PROTEIN_TRANSPORT_ALONG_MICROTUBULE	GO_PROTEIN_TRANSPORT_ALONG_MICROTUBULE		23	-0.434064	-1.38125	0.0689655	0.342967	1	1338	tags=22%, list=11%, signal=24%
GO_CELLULAR_RESPONSE_TO_INTERFERON_GAMMA	GO_CELLULAR_RESPONSE_TO_INTERFERON_GAMMA		45	-0.375221	-1.38123	0.0637523	0.341523	1	717	tags=18%, list=6%, signal=19%
GO_REGULATION_OF_CILIUM_ASSEMBLY	GO_REGULATION_OF_CILIUM_ASSEMBLY		42	-0.380954	-1.38085	0.0568807	0.341007	1	3809	tags=55%, list=32%, signal=80%
GO_HEPARAN_SULFATE_PROTEOGLYCAN_METABOLIC_PROCESS	GO_HEPARAN_SULFATE_PROTEOGLYCAN_METABOLIC_PROCESS		25	-0.420581	-1.37958	0.0759259	0.342532	1	2393	tags=40%, list=20%, signal=50%
GO_REGULATION_OF_ASTROCYTE_DIFFERENTIATION	GO_REGULATION_OF_ASTROCYTE_DIFFERENTIATION		21	-0.453455	-1.37761	0.0847784	0.345424	1	2584	tags=43%, list=22%, signal=55%
GO_REGULATION_OF_CARDIAC_MUSCLE_CELL_ACTION_POTENTIAL	GO_REGULATION_OF_CARDIAC_MUSCLE_CELL_ACTION_POTENTIAL		16	-0.480859	-1.3757	0.0922509	0.348153	1	2129	tags=38%, list=18%, signal=46%
GO_POSITIVE_REGULATION_OF_SODIUM_ION_TRANSPORT	GO_POSITIVE_REGULATION_OF_SODIUM_ION_TRANSPORT		26	-0.41568	-1.37413	0.0920245	0.350236	1	4194	tags=54%, list=35%, signal=83%
GO_GLUTAMATE_METABOLIC_PROCESS	GO_GLUTAMATE_METABOLIC_PROCESS		17	-0.457372	-1.37323	0.0820312	0.350745	1	779	tags=35%, list=7%, signal=38%
GO_REGULATION_OF_SODIUM_ION_TRANSMEMBRANE_TRANSPORT	GO_REGULATION_OF_SODIUM_ION_TRANSMEMBRANE_TRANSPORT		33	-0.391312	-1.36886	0.0856102	0.358936	1	4467	tags=52%, list=37%, signal=82%
GO_REGULATION_OF_GLIOGENESIS	GO_REGULATION_OF_GLIOGENESIS		61	-0.345882	-1.36854	0.0609524	0.358141	1	3668	tags=44%, list=31%, signal=64%
GO_CRANIAL_NERVE_DEVELOPMENT	GO_CRANIAL_NERVE_DEVELOPMENT		24	-0.43117	-1.36813	0.0763501	0.357594	1	2584	tags=38%, list=22%, signal=48%
GO_POSITIVE_REGULATION_OF_NEUROLOGICAL_SYSTEM_PROCESS	GO_POSITIVE_REGULATION_OF_NEUROLOGICAL_SYSTEM_PROCESS		16	-0.480758	-1.36521	0.105675	0.362926	1	1081	tags=25%, list=9%, signal=27%
GO_B_CELL_ACTIVATION_INVOLVED_IN_IMMUNE_RESPONSE	GO_B_CELL_ACTIVATION_INVOLVED_IN_IMMUNE_RESPONSE		20	-0.440621	-1.36444	0.0898876	0.363258	1	2868	tags=45%, list=24%, signal=59%
GO_NEGATIVE_REGULATION_OF_RESPONSE_TO_WOUNDING	GO_NEGATIVE_REGULATION_OF_RESPONSE_TO_WOUNDING		91	-0.319083	-1.36348	0.0509666	0.363977	1	2950	tags=38%, list=25%, signal=51%
GO_MOTOR_NEURON_AXON_GUIDANCE	GO_MOTOR_NEURON_AXON_GUIDANCE		18	-0.45613	-1.36318	0.120148	0.363181	1	4692	tags=67%, list=39%, signal=110%
GO_PHOTORECEPTOR_CELL_DEVELOPMENT	GO_PHOTORECEPTOR_CELL_DEVELOPMENT		23	-0.42569	-1.36227	0.10223	0.363794	1	1017	tags=17%, list=9%, signal=19%
GO_STEROID_METABOLIC_PROCESS	GO_STEROID_METABOLIC_PROCESS		127	-0.303944	-1.36187	0.0246479	0.363265	1	3495	tags=40%, list=29%, signal=56%
GO_IMMUNE_EFFECTOR_PROCESS	GO_IMMUNE_EFFECTOR_PROCESS		236	-0.278284	-1.35922	0.0119454	0.367879	1	2132	tags=25%, list=18%, signal=29%
GO_HORMONE_METABOLIC_PROCESS	GO_HORMONE_METABOLIC_PROCESS		80	-0.32328	-1.3589	0.0410714	0.367261	1	2409	tags=30%, list=20%, signal=37%
GO_METHYLATION	GO_METHYLATION		202	-0.283579	-1.35839	0.024077	0.366944	1	1699	tags=22%, list=14%, signal=26%
GO_REGULATION_OF_SULFUR_METABOLIC_PROCESS	GO_REGULATION_OF_SULFUR_METABOLIC_PROCESS		18	-0.452494	-1.35747	0.106814	0.367618	1	3664	tags=56%, list=31%, signal=80%
GO_INTEGRIN_MEDIATED_SIGNALING_PATHWAY	GO_INTEGRIN_MEDIATED_SIGNALING_PATHWAY		60	-0.337682	-1.35726	0.0670194	0.366678	1	2305	tags=27%, list=19%, signal=33%
GO_SPROUTING_ANGIOGENESIS	GO_SPROUTING_ANGIOGENESIS		34	-0.385888	-1.35546	0.0878505	0.369453	1	2902	tags=32%, list=24%, signal=43%
GO_POSITIVE_REGULATION_OF_DENDRITIC_SPINE_DEVELOPMENT	GO_POSITIVE_REGULATION_OF_DENDRITIC_SPINE_DEVELOPMENT		29	-0.402777	-1.35535	0.0989011	0.368269	1	2967	tags=45%, list=25%, signal=59%
GO_HETEROTYPIC_CELL_CELL_ADHESION	GO_HETEROTYPIC_CELL_CELL_ADHESION		19	-0.449894	-1.35267	0.113131	0.373049	1	2305	tags=37%, list=19%, signal=46%
GO_POSITIVE_REGULATION_OF_INTERLEUKIN_8_PRODUCTION	GO_POSITIVE_REGULATION_OF_INTERLEUKIN_8_PRODUCTION		18	-0.451357	-1.35164	0.10241	0.373962	1	1621	tags=28%, list=14%, signal=32%
GO_REGULATION_OF_SODIUM_ION_TRANSMEMBRANE_TRANSPORTER_ACTIVITY	GO_REGULATION_OF_SODIUM_ION_TRANSMEMBRANE_TRANSPORTER_ACTIVITY		24	-0.419222	-1.35069	0.102996	0.374862	1	4467	tags=54%, list=37%, signal=86%
GO_REGULATION_OF_POTASSIUM_ION_TRANSPORT	GO_REGULATION_OF_POTASSIUM_ION_TRANSPORT		62	-0.33773	-1.34743	0.0547703	0.381106	1	2547	tags=32%, list=21%, signal=41%
GO_PHOTORECEPTOR_CELL_DIFFERENTIATION	GO_PHOTORECEPTOR_CELL_DIFFERENTIATION		32	-0.392101	-1.34579	0.0896057	0.383382	1	1017	tags=16%, list=9%, signal=17%
GO_ALCOHOL_BIOSYNTHETIC_PROCESS	GO_ALCOHOL_BIOSYNTHETIC_PROCESS		82	-0.322813	-1.3435	0.047532	0.38757	1	2187	tags=30%, list=18%, signal=37%
GO_POSITIVE_REGULATION_OF_PEPTIDE_SECRETION	GO_POSITIVE_REGULATION_OF_PEPTIDE_SECRETION		50	-0.349899	-1.34307	0.0604915	0.387145	1	3351	tags=46%, list=28%, signal=64%
GO_REGULATION_OF_SODIUM_ION_TRANSPORT	GO_REGULATION_OF_SODIUM_ION_TRANSPORT		52	-0.348124	-1.3394	0.0747663	0.394255	1	2029	tags=25%, list=17%, signal=30%
GO_REGULATION_OF_MEMBRANE_REPOLARIZATION	GO_REGULATION_OF_MEMBRANE_REPOLARIZATION		22	-0.422846	-1.33922	0.12218	0.393205	1	2129	tags=36%, list=18%, signal=44%
GO_AMMONIUM_ION_METABOLIC_PROCESS	GO_AMMONIUM_ION_METABOLIC_PROCESS		118	-0.302108	-1.33809	0.0469565	0.394637	1	2898	tags=36%, list=24%, signal=47%
GO_POSITIVE_REGULATION_OF_PROTEIN_SECRETION	GO_POSITIVE_REGULATION_OF_PROTEIN_SECRETION		102	-0.30176	-1.33615	0.0490018	0.398021	1	2532	tags=30%, list=21%, signal=38%
GO_LONG_TERM_SYNAPTIC_POTENTIATION	GO_LONG_TERM_SYNAPTIC_POTENTIATION		35	-0.381594	-1.3357	0.103189	0.397642	1	3172	tags=34%, list=27%, signal=47%
GO_ADP_METABOLIC_PROCESS	GO_ADP_METABOLIC_PROCESS		35	-0.378368	-1.33473	0.0918728	0.398392	1	2815	tags=37%, list=24%, signal=48%
GO_POSITIVE_REGULATION_OF_DNA_REPAIR	GO_POSITIVE_REGULATION_OF_DNA_REPAIR		29	-0.394736	-1.33425	0.086629	0.398044	1	715	tags=17%, list=6%, signal=18%
GO_RESPONSE_TO_TYPE_I_INTERFERON	GO_RESPONSE_TO_TYPE_I_INTERFERON		24	-0.406303	-1.33172	0.0943026	0.402612	1	2030	tags=29%, list=17%, signal=35%
GO_NEUROPEPTIDE_SIGNALING_PATHWAY	GO_NEUROPEPTIDE_SIGNALING_PATHWAY		35	-0.380003	-1.33155	0.105263	0.401519	1	3944	tags=40%, list=33%, signal=60%
GO_L_ALPHA_AMINO_ACID_TRANSMEMBRANE_TRANSPORT	GO_L_ALPHA_AMINO_ACID_TRANSMEMBRANE_TRANSPORT		27	-0.400649	-1.32936	0.111111	0.405442	1	3080	tags=33%, list=26%, signal=45%
GO_PEROXISOME_ORGANIZATION	GO_PEROXISOME_ORGANIZATION		29	-0.398648	-1.32785	0.113594	0.407664	1	2700	tags=41%, list=23%, signal=53%
GO_REGULATION_OF_VASODILATION	GO_REGULATION_OF_VASODILATION		29	-0.397678	-1.3261	0.0972973	0.410401	1	3223	tags=41%, list=27%, signal=57%
GO_GLUCOSE_6_PHOSPHATE_METABOLIC_PROCESS	GO_GLUCOSE_6_PHOSPHATE_METABOLIC_PROCESS		15	-0.465036	-1.32547	0.144	0.410518	1	3720	tags=60%, list=31%, signal=87%
GO_NEGATIVE_REGULATION_OF_CELL_SUBSTRATE_ADHESION	GO_NEGATIVE_REGULATION_OF_CELL_SUBSTRATE_ADHESION		39	-0.364439	-1.32518	0.0987433	0.409723	1	2790	tags=38%, list=23%, signal=50%
GO_CELLULAR_METABOLIC_COMPOUND_SALVAGE	GO_CELLULAR_METABOLIC_COMPOUND_SALVAGE		31	-0.378975	-1.32123	0.0956679	0.418339	1	4064	tags=58%, list=34%, signal=88%
GO_MITOCHONDRIAL_RESPIRATORY_CHAIN_COMPLEX_ASSEMBLY	GO_MITOCHONDRIAL_RESPIRATORY_CHAIN_COMPLEX_ASSEMBLY		52	-0.34495	-1.32043	0.0801457	0.418904	1	3903	tags=46%, list=33%, signal=68%
GO_GLYCOSYL_COMPOUND_BIOSYNTHETIC_PROCESS	GO_GLYCOSYL_COMPOUND_BIOSYNTHETIC_PROCESS		85	-0.307896	-1.32036	0.0603291	0.417522	1	1904	tags=25%, list=16%, signal=29%
GO_CILIUM_MORPHOGENESIS	GO_CILIUM_MORPHOGENESIS		150	-0.284472	-1.31993	0.0366492	0.417067	1	3656	tags=40%, list=31%, signal=57%
GO_REGULATION_OF_NEUROTRANSMITTER_LEVELS	GO_REGULATION_OF_NEUROTRANSMITTER_LEVELS		151	-0.289059	-1.31902	0.0325497	0.417939	1	3534	tags=35%, list=30%, signal=49%
GO_RESPONSE_TO_AMINO_ACID	GO_RESPONSE_TO_AMINO_ACID		79	-0.312319	-1.31615	0.0644567	0.423814	1	1978	tags=25%, list=17%, signal=30%
GO_NEUROTRANSMITTER_TRANSPORT	GO_NEUROTRANSMITTER_TRANSPORT		120	-0.297919	-1.31562	0.0538194	0.423716	1	1829	tags=21%, list=15%, signal=24%
GO_POSITIVE_REGULATION_OF_GLIOGENESIS	GO_POSITIVE_REGULATION_OF_GLIOGENESIS		33	-0.371137	-1.31392	0.120148	0.426533	1	3581	tags=48%, list=30%, signal=69%
GO_DICARBOXYLIC_ACID_TRANSPORT	GO_DICARBOXYLIC_ACID_TRANSPORT		53	-0.34283	-1.31343	0.0917266	0.426345	1	1673	tags=21%, list=14%, signal=24%
GO_CELL_PART_MORPHOGENESIS	GO_CELL_PART_MORPHOGENESIS		477	-0.250848	-1.3132	0.0108025	0.425458	1	2546	tags=25%, list=21%, signal=30%
GO_GLUTAMINE_METABOLIC_PROCESS	GO_GLUTAMINE_METABOLIC_PROCESS		18	-0.436784	-1.31277	0.115079	0.425003	1	696	tags=17%, list=6%, signal=18%
GO_POSITIVE_REGULATION_OF_ACTIN_FILAMENT_BUNDLE_ASSEMBLY	GO_POSITIVE_REGULATION_OF_ACTIN_FILAMENT_BUNDLE_ASSEMBLY		36	-0.362481	-1.31223	0.0998081	0.424936	1	2454	tags=28%, list=21%, signal=35%
GO_NEGATIVE_REGULATION_OF_CELL_ADHESION	GO_NEGATIVE_REGULATION_OF_CELL_ADHESION		125	-0.291969	-1.3089	0.0506108	0.431911	1	2227	tags=28%, list=19%, signal=34%
GO_CELL_MORPHOGENESIS_INVOLVED_IN_NEURON_DIFFERENTIATION	GO_CELL_MORPHOGENESIS_INVOLVED_IN_NEURON_DIFFERENTIATION		277	-0.262568	-1.30844	0.0219595	0.43167	1	3043	tags=30%, list=25%, signal=39%
GO_TRNA_PROCESSING	GO_TRNA_PROCESSING		88	-0.309866	-1.30757	0.0710382	0.432475	1	1802	tags=25%, list=15%, signal=29%
GO_CELL_CELL_ADHESION_VIA_PLASMA_MEMBRANE_ADHESION_MOLECULES	GO_CELL_CELL_ADHESION_VIA_PLASMA_MEMBRANE_ADHESION_MOLECULES		103	-0.302963	-1.30718	0.0777385	0.432004	1	3869	tags=45%, list=32%, signal=65%
GO_NEURON_PROJECTION_GUIDANCE	GO_NEURON_PROJECTION_GUIDANCE		149	-0.281183	-1.30631	0.0454545	0.432741	1	3043	tags=32%, list=25%, signal=42%
GO_SUBSTANTIA_NIGRA_DEVELOPMENT	GO_SUBSTANTIA_NIGRA_DEVELOPMENT		32	-0.37736	-1.30551	0.11032	0.433349	1	2878	tags=44%, list=24%, signal=57%
GO_ADULT_BEHAVIOR	GO_ADULT_BEHAVIOR		94	-0.302567	-1.30413	0.0723562	0.4354	1	4225	tags=48%, list=35%, signal=73%
GO_PHAGOCYTOSIS_ENGULFMENT	GO_PHAGOCYTOSIS_ENGULFMENT		16	-0.453975	-1.30294	0.157143	0.43707	1	1919	tags=38%, list=16%, signal=45%
GO_PROTEIN_HOMOTETRAMERIZATION	GO_PROTEIN_HOMOTETRAMERIZATION		47	-0.336998	-1.30248	0.119565	0.436765	1	3881	tags=51%, list=32%, signal=75%
GO_REGULATION_OF_ACTION_POTENTIAL	GO_REGULATION_OF_ACTION_POTENTIAL		26	-0.399313	-1.30153	0.152134	0.43773	1	2129	tags=31%, list=18%, signal=37%
GO_LONG_CHAIN_FATTY_ACID_TRANSPORT	GO_LONG_CHAIN_FATTY_ACID_TRANSPORT		25	-0.407132	-1.30126	0.137143	0.43694	1	2564	tags=28%, list=21%, signal=36%
GO_ORGANIC_ACID_TRANSMEMBRANE_TRANSPORT	GO_ORGANIC_ACID_TRANSMEMBRANE_TRANSPORT		72	-0.320483	-1.30025	0.089317	0.4382	1	3154	tags=33%, list=26%, signal=45%
GO_EXCITATORY_POSTSYNAPTIC_POTENTIAL	GO_EXCITATORY_POSTSYNAPTIC_POTENTIAL		20	-0.43209	-1.29893	0.160612	0.440194	1	3552	tags=45%, list=30%, signal=64%
GO_ERYTHROCYTE_HOMEOSTASIS	GO_ERYTHROCYTE_HOMEOSTASIS		55	-0.331766	-1.29767	0.0930657	0.442123	1	2182	tags=27%, list=18%, signal=33%
GO_AMINE_METABOLIC_PROCESS	GO_AMINE_METABOLIC_PROCESS		83	-0.308934	-1.29678	0.0594796	0.44291	1	2201	tags=31%, list=18%, signal=38%
GO_SENSORY_PERCEPTION_OF_MECHANICAL_STIMULUS	GO_SENSORY_PERCEPTION_OF_MECHANICAL_STIMULUS		92	-0.301924	-1.2967	0.0672269	0.441664	1	3388	tags=42%, list=28%, signal=59%
GO_NEGATIVE_REGULATION_OF_RESPONSE_TO_EXTERNAL_STIMULUS	GO_NEGATIVE_REGULATION_OF_RESPONSE_TO_EXTERNAL_STIMULUS		174	-0.274797	-1.2942	0.0387324	0.44674	1	2987	tags=31%, list=25%, signal=41%
GO_REGULATION_OF_PHOSPHOLIPASE_ACTIVITY	GO_REGULATION_OF_PHOSPHOLIPASE_ACTIVITY		35	-0.368065	-1.29348	0.11985	0.447178	1	2600	tags=31%, list=22%, signal=40%
GO_THIOESTER_BIOSYNTHETIC_PROCESS	GO_THIOESTER_BIOSYNTHETIC_PROCESS		45	-0.346639	-1.29337	0.112381	0.446053	1	2855	tags=36%, list=24%, signal=47%
GO_CELLULAR_CARBOHYDRATE_CATABOLIC_PROCESS	GO_CELLULAR_CARBOHYDRATE_CATABOLIC_PROCESS		22	-0.415314	-1.29273	0.135294	0.446299	1	1518	tags=27%, list=13%, signal=31%
GO_SYNAPTIC_SIGNALING	GO_SYNAPTIC_SIGNALING		298	-0.257548	-1.29083	0.0138408	0.449939	1	3414	tags=32%, list=29%, signal=44%
GO_MEMBRANE_DEPOLARIZATION	GO_MEMBRANE_DEPOLARIZATION		44	-0.347705	-1.29079	0.13073	0.448599	1	3637	tags=45%, list=30%, signal=65%
GO_PROTEIN_TETRAMERIZATION	GO_PROTEIN_TETRAMERIZATION		84	-0.306049	-1.29048	0.0742754	0.447981	1	3456	tags=46%, list=29%, signal=65%
GO_PURINE_CONTAINING_COMPOUND_SALVAGE	GO_PURINE_CONTAINING_COMPOUND_SALVAGE		15	-0.446748	-1.2894	0.172619	0.449408	1	2031	tags=33%, list=17%, signal=40%
GO_SPERM_MOTILITY	GO_SPERM_MOTILITY		24	-0.402156	-1.2885	0.140115	0.45036	1	3059	tags=46%, list=26%, signal=61%
GO_FATTY_ACYL_COA_METABOLIC_PROCESS	GO_FATTY_ACYL_COA_METABOLIC_PROCESS		43	-0.347617	-1.28356	0.115453	0.462103	1	2855	tags=37%, list=24%, signal=49%
GO_RESPONSE_TO_DSRNA	GO_RESPONSE_TO_DSRNA		43	-0.346724	-1.28249	0.117988	0.463539	1	801	tags=16%, list=7%, signal=17%
GO_NEURON_PROJECTION_MORPHOGENESIS	GO_NEURON_PROJECTION_MORPHOGENESIS		305	-0.254323	-1.28232	0.015748	0.462518	1	2546	tags=25%, list=21%, signal=31%
GO_SENSORY_PERCEPTION_OF_LIGHT_STIMULUS	GO_SENSORY_PERCEPTION_OF_LIGHT_STIMULUS		111	-0.2919	-1.27913	0.0598592	0.469548	1	3643	tags=41%, list=30%, signal=59%
GO_LIPID_MODIFICATION	GO_LIPID_MODIFICATION		154	-0.276655	-1.27899	0.045302	0.468425	1	2817	tags=32%, list=24%, signal=42%
GO_RESPONSE_TO_AUDITORY_STIMULUS	GO_RESPONSE_TO_AUDITORY_STIMULUS		17	-0.427093	-1.27727	0.150097	0.471604	1	1519	tags=24%, list=13%, signal=27%
GO_SULFUR_COMPOUND_BIOSYNTHETIC_PROCESS	GO_SULFUR_COMPOUND_BIOSYNTHETIC_PROCESS		156	-0.277826	-1.27489	0.0513761	0.476836	1	2927	tags=31%, list=24%, signal=40%
GO_REGULATION_OF_RECEPTOR_INTERNALIZATION	GO_REGULATION_OF_RECEPTOR_INTERNALIZATION		27	-0.386531	-1.27402	0.153571	0.477857	1	2593	tags=30%, list=22%, signal=38%
GO_REGULATION_OF_SMOOTHENED_SIGNALING_PATHWAY	GO_REGULATION_OF_SMOOTHENED_SIGNALING_PATHWAY		44	-0.33859	-1.27392	0.125	0.476594	1	3860	tags=52%, list=32%, signal=77%
GO_ORGANIC_ANION_TRANSPORT	GO_ORGANIC_ANION_TRANSPORT		235	-0.260942	-1.27226	0.0398724	0.479762	1	3165	tags=32%, list=26%, signal=43%
GO_PROTEIN_LOCALIZATION_TO_CHROMOSOME	GO_PROTEIN_LOCALIZATION_TO_CHROMOSOME		29	-0.380711	-1.26801	0.146568	0.490055	1	3292	tags=45%, list=28%, signal=62%
GO_ONE_CARBON_METABOLIC_PROCESS	GO_ONE_CARBON_METABOLIC_PROCESS		22	-0.403797	-1.26765	0.155769	0.489586	1	3094	tags=50%, list=26%, signal=67%
GO_STEROL_METABOLIC_PROCESS	GO_STEROL_METABOLIC_PROCESS		76	-0.305041	-1.26529	0.1125	0.494764	1	3495	tags=42%, list=29%, signal=59%
GO_RESPONSE_TO_CADMIUM_ION	GO_RESPONSE_TO_CADMIUM_ION		23	-0.396851	-1.26464	0.165725	0.495099	1	1098	tags=22%, list=9%, signal=24%
GO_REGULATION_OF_SYNAPSE_STRUCTURE_OR_ACTIVITY	GO_REGULATION_OF_SYNAPSE_STRUCTURE_OR_ACTIVITY		190	-0.264788	-1.26391	0.0533563	0.495525	1	3207	tags=28%, list=27%, signal=38%
GO_PURINE_CONTAINING_COMPOUND_CATABOLIC_PROCESS	GO_PURINE_CONTAINING_COMPOUND_CATABOLIC_PROCESS		41	-0.346882	-1.26365	0.127341	0.494783	1	3651	tags=44%, list=31%, signal=63%
GO_INTERFERON_GAMMA_MEDIATED_SIGNALING_PATHWAY	GO_INTERFERON_GAMMA_MEDIATED_SIGNALING_PATHWAY		33	-0.362816	-1.2634	0.151685	0.494015	1	717	tags=18%, list=6%, signal=19%
GO_POSITIVE_REGULATION_OF_INSULIN_SECRETION_INVOLVED_IN_CELLULAR_RESPONSE_TO_GLUCOSE_STIMULUS	GO_POSITIVE_REGULATION_OF_INSULIN_SECRETION_INVOLVED_IN_CELLULAR_RESPONSE_TO_GLUCOSE_STIMULUS		16	-0.425448	-1.26269	0.166994	0.494578	1	761	tags=25%, list=6%, signal=27%
GO_REGULATION_OF_VASCULAR_ENDOTHELIAL_GROWTH_FACTOR_RECEPTOR_SIGNALING_PATHWAY	GO_REGULATION_OF_VASCULAR_ENDOTHELIAL_GROWTH_FACTOR_RECEPTOR_SIGNALING_PATHWAY		15	-0.45389	-1.26235	0.172676	0.494034	1	2733	tags=40%, list=23%, signal=52%
GO_POLYOL_METABOLIC_PROCESS	GO_POLYOL_METABOLIC_PROCESS		72	-0.309617	-1.26192	0.111311	0.493749	1	2675	tags=33%, list=22%, signal=43%
GO_NEGATIVE_REGULATION_OF_AXON_EXTENSION	GO_NEGATIVE_REGULATION_OF_AXON_EXTENSION		30	-0.371665	-1.26064	0.149533	0.495784	1	3017	tags=33%, list=25%, signal=44%
GO_HYALURONAN_METABOLIC_PROCESS	GO_HYALURONAN_METABOLIC_PROCESS		17	-0.431137	-1.26042	0.166667	0.494917	1	1382	tags=24%, list=12%, signal=27%
GO_CELLULAR_COMPONENT_DISASSEMBLY_INVOLVED_IN_EXECUTION_PHASE_OF_APOPTOSIS	GO_CELLULAR_COMPONENT_DISASSEMBLY_INVOLVED_IN_EXECUTION_PHASE_OF_APOPTOSIS		32	-0.362977	-1.26042	0.151685	0.493466	1	1321	tags=25%, list=11%, signal=28%
GO_NEGATIVE_REGULATION_OF_CELL_CELL_ADHESION	GO_NEGATIVE_REGULATION_OF_CELL_CELL_ADHESION		61	-0.316802	-1.25761	0.121429	0.49991	1	2142	tags=30%, list=18%, signal=36%
GO_ENDOCYTOSIS	GO_ENDOCYTOSIS		342	-0.24586	-1.25722	0.0318979	0.499513	1	3431	tags=33%, list=29%, signal=45%
GO_REGULATION_OF_PLATELET_ACTIVATION	GO_REGULATION_OF_PLATELET_ACTIVATION		21	-0.408743	-1.25719	0.166667	0.498112	1	2454	tags=33%, list=21%, signal=42%
GO_RESPONSE_TO_COLD	GO_RESPONSE_TO_COLD		30	-0.369624	-1.25517	0.153242	0.502611	1	2868	tags=33%, list=24%, signal=44%
GO_EMBRYO_IMPLANTATION	GO_EMBRYO_IMPLANTATION		23	-0.406011	-1.25431	0.172101	0.50373	1	3327	tags=57%, list=28%, signal=78%
GO_LIPOPOLYSACCHARIDE_MEDIATED_SIGNALING_PATHWAY	GO_LIPOPOLYSACCHARIDE_MEDIATED_SIGNALING_PATHWAY		18	-0.4222	-1.25344	0.19596	0.504679	1	688	tags=22%, list=6%, signal=24%
GO_REGULATION_OF_MEMBRANE_LIPID_DISTRIBUTION	GO_REGULATION_OF_MEMBRANE_LIPID_DISTRIBUTION		22	-0.407053	-1.25338	0.18232	0.503455	1	3767	tags=50%, list=31%, signal=73%
GO_GLUCAN_BIOSYNTHETIC_PROCESS	GO_GLUCAN_BIOSYNTHETIC_PROCESS		22	-0.397487	-1.25123	0.155678	0.508179	1	3025	tags=41%, list=25%, signal=55%
GO_REGULATION_OF_PROTEIN_MATURATION	GO_REGULATION_OF_PROTEIN_MATURATION		44	-0.337714	-1.24938	0.153137	0.512339	1	2733	tags=36%, list=23%, signal=47%
GO_REGULATION_OF_DENDRITIC_SPINE_DEVELOPMENT	GO_REGULATION_OF_DENDRITIC_SPINE_DEVELOPMENT		45	-0.337774	-1.24916	0.146341	0.511472	1	2967	tags=36%, list=25%, signal=47%
GO_REGULATION_OF_CELL_MATRIX_ADHESION	GO_REGULATION_OF_CELL_MATRIX_ADHESION		64	-0.312197	-1.24838	0.119298	0.512256	1	2882	tags=31%, list=24%, signal=41%
GO_NERVE_DEVELOPMENT	GO_NERVE_DEVELOPMENT		44	-0.340454	-1.24812	0.136364	0.511521	1	2584	tags=32%, list=22%, signal=40%
GO_MICROTUBULE_BASED_MOVEMENT	GO_MICROTUBULE_BASED_MOVEMENT		161	-0.269636	-1.24722	0.0821918	0.512632	1	3837	tags=39%, list=32%, signal=57%
GO_CORTICAL_CYTOSKELETON_ORGANIZATION	GO_CORTICAL_CYTOSKELETON_ORGANIZATION		30	-0.368799	-1.24585	0.162011	0.515214	1	2111	tags=30%, list=18%, signal=36%
GO_NEGATIVE_REGULATION_OF_PROTEIN_POLYMERIZATION	GO_NEGATIVE_REGULATION_OF_PROTEIN_POLYMERIZATION		44	-0.335258	-1.24556	0.121673	0.514638	1	3018	tags=34%, list=25%, signal=45%
GO_NEGATIVE_REGULATION_OF_SYNAPTIC_TRANSMISSION	GO_NEGATIVE_REGULATION_OF_SYNAPTIC_TRANSMISSION		54	-0.324452	-1.24538	0.143116	0.513749	1	2767	tags=30%, list=23%, signal=38%
GO_MONOAMINE_TRANSPORT	GO_MONOAMINE_TRANSPORT		15	-0.445391	-1.24441	0.189922	0.515072	1	4053	tags=47%, list=34%, signal=70%
GO_GLYCOSPHINGOLIPID_METABOLIC_PROCESS	GO_GLYCOSPHINGOLIPID_METABOLIC_PROCESS		49	-0.329742	-1.24338	0.141343	0.516573	1	2846	tags=39%, list=24%, signal=51%
GO_POSITIVE_REGULATION_OF_COAGULATION	GO_POSITIVE_REGULATION_OF_COAGULATION		18	-0.417097	-1.24249	0.186312	0.517737	1	1768	tags=33%, list=15%, signal=39%
GO_RNA_MODIFICATION	GO_RNA_MODIFICATION		91	-0.290713	-1.24204	0.105172	0.517565	1	1802	tags=25%, list=15%, signal=30%
GO_REGULATION_OF_ORGANELLE_ASSEMBLY	GO_REGULATION_OF_ORGANELLE_ASSEMBLY		119	-0.277823	-1.24103	0.0812721	0.519119	1	2164	tags=25%, list=18%, signal=30%
GO_NEURAL_NUCLEUS_DEVELOPMENT	GO_NEURAL_NUCLEUS_DEVELOPMENT		45	-0.339345	-1.23921	0.161524	0.522935	1	1991	tags=27%, list=17%, signal=32%
GO_REGULATION_OF_INTERLEUKIN_8_PRODUCTION	GO_REGULATION_OF_INTERLEUKIN_8_PRODUCTION		24	-0.384969	-1.23915	0.19963	0.521581	1	2112	tags=25%, list=18%, signal=30%
GO_PROTEIN_LOCALIZATION_TO_CELL_PERIPHERY	GO_PROTEIN_LOCALIZATION_TO_CELL_PERIPHERY		121	-0.275124	-1.23878	0.101399	0.521293	1	2129	tags=26%, list=18%, signal=32%
GO_DNA_MODIFICATION	GO_DNA_MODIFICATION		43	-0.335018	-1.23815	0.15009	0.52167	1	1602	tags=28%, list=13%, signal=32%
GO_NEURON_NEURON_SYNAPTIC_TRANSMISSION	GO_NEURON_NEURON_SYNAPTIC_TRANSMISSION		41	-0.33681	-1.23765	0.15019	0.521798	1	4788	tags=51%, list=40%, signal=85%
GO_POSITIVE_REGULATION_OF_CHEMOKINE_PRODUCTION	GO_POSITIVE_REGULATION_OF_CHEMOKINE_PRODUCTION		22	-0.393109	-1.23764	0.16888	0.520369	1	1709	tags=36%, list=14%, signal=42%
GO_NADH_METABOLIC_PROCESS	GO_NADH_METABOLIC_PROCESS		25	-0.389636	-1.23548	0.174484	0.525366	1	1614	tags=28%, list=13%, signal=32%
GO_NUCLEOSIDE_PHOSPHATE_BIOSYNTHETIC_PROCESS	GO_NUCLEOSIDE_PHOSPHATE_BIOSYNTHETIC_PROCESS		120	-0.276267	-1.23538	0.0983607	0.524239	1	3190	tags=32%, list=27%, signal=43%
GO_SULFUR_AMINO_ACID_METABOLIC_PROCESS	GO_SULFUR_AMINO_ACID_METABOLIC_PROCESS		30	-0.368009	-1.23061	0.173653	0.536918	1	1749	tags=27%, list=15%, signal=31%
GO_ORGANOPHOSPHATE_CATABOLIC_PROCESS	GO_ORGANOPHOSPHATE_CATABOLIC_PROCESS		85	-0.290793	-1.22629	0.128857	0.548727	1	1833	tags=21%, list=15%, signal=25%
GO_REGULATION_OF_CELL_PROJECTION_ASSEMBLY	GO_REGULATION_OF_CELL_PROJECTION_ASSEMBLY		114	-0.275019	-1.2261	0.102837	0.547828	1	2786	tags=32%, list=23%, signal=41%
GO_GMP_METABOLIC_PROCESS	GO_GMP_METABOLIC_PROCESS		15	-0.434813	-1.22606	0.207031	0.546471	1	1934	tags=27%, list=16%, signal=32%
GO_ANION_HOMEOSTASIS	GO_ANION_HOMEOSTASIS		26	-0.374232	-1.22328	0.191806	0.553567	1	3431	tags=50%, list=29%, signal=70%
GO_MACROMOLECULE_METHYLATION	GO_MACROMOLECULE_METHYLATION		151	-0.265644	-1.2227	0.0933099	0.553793	1	1699	tags=21%, list=14%, signal=24%
GO_NUCLEOTIDE_EXCISION_REPAIR_DNA_DUPLEX_UNWINDING	GO_NUCLEOTIDE_EXCISION_REPAIR_DNA_DUPLEX_UNWINDING		20	-0.394038	-1.22113	0.191406	0.556989	1	1939	tags=30%, list=16%, signal=36%
GO_PLATELET_AGGREGATION	GO_PLATELET_AGGREGATION		30	-0.362196	-1.21865	0.184028	0.563154	1	1819	tags=30%, list=15%, signal=35%
GO_REGULATION_OF_CYTOKINE_PRODUCTION_INVOLVED_IN_IMMUNE_RESPONSE	GO_REGULATION_OF_CYTOKINE_PRODUCTION_INVOLVED_IN_IMMUNE_RESPONSE		23	-0.377515	-1.21833	0.197822	0.562585	1	932	tags=17%, list=8%, signal=19%
GO_VESICLE_DOCKING_INVOLVED_IN_EXOCYTOSIS	GO_VESICLE_DOCKING_INVOLVED_IN_EXOCYTOSIS		32	-0.34904	-1.21782	0.187739	0.562605	1	1657	tags=22%, list=14%, signal=25%
GO_REGULATION_OF_PEPTIDE_SECRETION	GO_REGULATION_OF_PEPTIDE_SECRETION		127	-0.268408	-1.21776	0.106762	0.56132	1	3351	tags=35%, list=28%, signal=48%
GO_GLOMERULUS_DEVELOPMENT	GO_GLOMERULUS_DEVELOPMENT		36	-0.344361	-1.21725	0.195167	0.561481	1	2584	tags=36%, list=22%, signal=46%
GO_PHOSPHATIDYLCHOLINE_BIOSYNTHETIC_PROCESS	GO_PHOSPHATIDYLCHOLINE_BIOSYNTHETIC_PROCESS		22	-0.386181	-1.21701	0.221465	0.560679	1	1963	tags=36%, list=16%, signal=43%
GO_NEGATIVE_REGULATION_OF_MRNA_SPLICING_VIA_SPLICEOSOME	GO_NEGATIVE_REGULATION_OF_MRNA_SPLICING_VIA_SPLICEOSOME		18	-0.412114	-1.21451	0.204887	0.566918	1	888	tags=22%, list=7%, signal=24%
GO_RIBONUCLEOSIDE_DIPHOSPHATE_METABOLIC_PROCESS	GO_RIBONUCLEOSIDE_DIPHOSPHATE_METABOLIC_PROCESS		48	-0.322886	-1.21376	0.156364	0.567772	1	2815	tags=31%, list=24%, signal=41%
GO_ANION_TRANSPORT	GO_ANION_TRANSPORT		314	-0.239608	-1.2127	0.0599676	0.569586	1	3165	tags=30%, list=26%, signal=40%
GO_MUCOPOLYSACCHARIDE_METABOLIC_PROCESS	GO_MUCOPOLYSACCHARIDE_METABOLIC_PROCESS		76	-0.290947	-1.20899	0.142361	0.579766	1	2301	tags=25%, list=19%, signal=31%
GO_HAIR_CELL_DIFFERENTIATION	GO_HAIR_CELL_DIFFERENTIATION		24	-0.370814	-1.20771	0.205556	0.582467	1	3534	tags=42%, list=30%, signal=59%
GO_ANION_TRANSMEMBRANE_TRANSPORT	GO_ANION_TRANSMEMBRANE_TRANSPORT		166	-0.257939	-1.20756	0.106897	0.581432	1	3154	tags=30%, list=26%, signal=40%
GO_REGULATION_OF_GASTRULATION	GO_REGULATION_OF_GASTRULATION		19	-0.395389	-1.20564	0.205479	0.585862	1	3123	tags=47%, list=26%, signal=64%
GO_POSITIVE_REGULATION_OF_RESPONSE_TO_CYTOKINE_STIMULUS	GO_POSITIVE_REGULATION_OF_RESPONSE_TO_CYTOKINE_STIMULUS		20	-0.382735	-1.20498	0.197343	0.586387	1	1117	tags=25%, list=9%, signal=28%
GO_TRNA_METABOLIC_PROCESS	GO_TRNA_METABOLIC_PROCESS		145	-0.261004	-1.2048	0.110507	0.585446	1	2871	tags=31%, list=24%, signal=40%
GO_RESPONSE_TO_EXOGENOUS_DSRNA	GO_RESPONSE_TO_EXOGENOUS_DSRNA		22	-0.383168	-1.20466	0.206148	0.584384	1	801	tags=18%, list=7%, signal=19%
GO_CELLULAR_RESPONSE_TO_VASCULAR_ENDOTHELIAL_GROWTH_FACTOR_STIMULUS	GO_CELLULAR_RESPONSE_TO_VASCULAR_ENDOTHELIAL_GROWTH_FACTOR_STIMULUS		27	-0.365964	-1.20441	0.217054	0.583685	1	1560	tags=19%, list=13%, signal=21%
GO_CELL_JUNCTION_ASSEMBLY	GO_CELL_JUNCTION_ASSEMBLY		99	-0.27938	-1.20358	0.119782	0.584969	1	3347	tags=39%, list=28%, signal=54%
GO_CELL_MORPHOGENESIS_INVOLVED_IN_DIFFERENTIATION	GO_CELL_MORPHOGENESIS_INVOLVED_IN_DIFFERENTIATION		366	-0.23319	-1.20274	0.0528053	0.586054	1	2644	tags=24%, list=22%, signal=30%
GO_MYELOID_CELL_DIFFERENTIATION	GO_MYELOID_CELL_DIFFERENTIATION		123	-0.265454	-1.20167	0.125424	0.587831	1	2631	tags=27%, list=22%, signal=34%
GO_REGULATION_OF_CENTROSOME_DUPLICATION	GO_REGULATION_OF_CENTROSOME_DUPLICATION		23	-0.369274	-1.20137	0.214971	0.587294	1	2164	tags=26%, list=18%, signal=32%
GO_CARBOHYDRATE_DERIVATIVE_BIOSYNTHETIC_PROCESS	GO_CARBOHYDRATE_DERIVATIVE_BIOSYNTHETIC_PROCESS		415	-0.228678	-1.19344	0.0671756	0.611837	1	2938	tags=29%, list=25%, signal=37%
GO_REGULATION_OF_BONE_REMODELING	GO_REGULATION_OF_BONE_REMODELING		22	-0.376288	-1.19322	0.232514	0.611056	1	1585	tags=27%, list=13%, signal=31%
GO_CARDIAC_MUSCLE_CELL_CONTRACTION	GO_CARDIAC_MUSCLE_CELL_CONTRACTION		23	-0.375548	-1.19219	0.224719	0.612766	1	2129	tags=30%, list=18%, signal=37%
GO_POSITIVE_REGULATION_OF_CELL_MATRIX_ADHESION	GO_POSITIVE_REGULATION_OF_CELL_MATRIX_ADHESION		28	-0.355128	-1.19137	0.221172	0.613864	1	2631	tags=32%, list=22%, signal=41%
GO_GLIAL_CELL_DEVELOPMENT	GO_GLIAL_CELL_DEVELOPMENT		58	-0.305403	-1.19109	0.195462	0.61334	1	3391	tags=43%, list=28%, signal=60%
GO_DSRNA_FRAGMENTATION	GO_DSRNA_FRAGMENTATION		18	-0.389391	-1.19095	0.236538	0.612243	1	289	tags=17%, list=2%, signal=17%
GO_REGULATION_OF_NEUROTRANSMITTER_RECEPTOR_ACTIVITY	GO_REGULATION_OF_NEUROTRANSMITTER_RECEPTOR_ACTIVITY		28	-0.355903	-1.19056	0.226592	0.611991	1	689	tags=14%, list=6%, signal=15%
GO_NEGATIVE_REGULATION_OF_LEUKOCYTE_MEDIATED_IMMUNITY	GO_NEGATIVE_REGULATION_OF_LEUKOCYTE_MEDIATED_IMMUNITY		19	-0.391702	-1.18966	0.224172	0.613417	1	3781	tags=42%, list=32%, signal=61%
GO_PRESYNAPTIC_PROCESS_INVOLVED_IN_SYNAPTIC_TRANSMISSION	GO_PRESYNAPTIC_PROCESS_INVOLVED_IN_SYNAPTIC_TRANSMISSION		94	-0.276982	-1.18954	0.15	0.612271	1	1829	tags=20%, list=15%, signal=24%
GO_SERINE_FAMILY_AMINO_ACID_METABOLIC_PROCESS	GO_SERINE_FAMILY_AMINO_ACID_METABOLIC_PROCESS		31	-0.342928	-1.18848	0.225508	0.61422	1	2201	tags=29%, list=18%, signal=35%
GO_RESPONSE_TO_INTERFERON_GAMMA	GO_RESPONSE_TO_INTERFERON_GAMMA		51	-0.311414	-1.18733	0.186949	0.616332	1	717	tags=16%, list=6%, signal=17%
GO_NEURON_DEATH	GO_NEURON_DEATH		35	-0.332826	-1.18648	0.221402	0.617692	1	2952	tags=37%, list=25%, signal=49%
GO_NEURAL_RETINA_DEVELOPMENT	GO_NEURAL_RETINA_DEVELOPMENT		36	-0.33771	-1.18627	0.215534	0.616873	1	1501	tags=22%, list=13%, signal=25%
GO_POSITIVE_REGULATION_OF_CYTOKINE_SECRETION	GO_POSITIVE_REGULATION_OF_CYTOKINE_SECRETION		38	-0.330715	-1.1861	0.213358	0.615913	1	1847	tags=26%, list=15%, signal=31%
GO_REGULATION_OF_CELL_PROJECTION_ORGANIZATION	GO_REGULATION_OF_CELL_PROJECTION_ORGANIZATION		440	-0.227973	-1.18555	0.0539683	0.616322	1	2644	tags=25%, list=22%, signal=31%
GO_CELL_MATURATION	GO_CELL_MATURATION		72	-0.286672	-1.1853	0.170018	0.615663	1	2727	tags=31%, list=23%, signal=39%
GO_POSITIVE_REGULATION_OF_NEURAL_PRECURSOR_CELL_PROLIFERATION	GO_POSITIVE_REGULATION_OF_NEURAL_PRECURSOR_CELL_PROLIFERATION		27	-0.354377	-1.18529	0.217899	0.614159	1	1300	tags=22%, list=11%, signal=25%
GO_PYRIMIDINE_CONTAINING_COMPOUND_CATABOLIC_PROCESS	GO_PYRIMIDINE_CONTAINING_COMPOUND_CATABOLIC_PROCESS		19	-0.401163	-1.1849	0.241316	0.613873	1	346	tags=16%, list=3%, signal=16%
GO_INOSITOL_PHOSPHATE_METABOLIC_PROCESS	GO_INOSITOL_PHOSPHATE_METABOLIC_PROCESS		46	-0.320805	-1.18374	0.201923	0.616055	1	2591	tags=35%, list=22%, signal=44%
GO_RECEPTOR_CLUSTERING	GO_RECEPTOR_CLUSTERING		38	-0.328358	-1.18372	0.206642	0.61462	1	3425	tags=39%, list=29%, signal=55%
GO_PTERIDINE_CONTAINING_COMPOUND_METABOLIC_PROCESS	GO_PTERIDINE_CONTAINING_COMPOUND_METABOLIC_PROCESS		24	-0.366171	-1.18209	0.223909	0.61843	1	1711	tags=33%, list=14%, signal=39%
GO_REGULATION_OF_POTASSIUM_ION_TRANSMEMBRANE_TRANSPORTER_ACTIVITY	GO_REGULATION_OF_POTASSIUM_ION_TRANSMEMBRANE_TRANSPORTER_ACTIVITY		30	-0.354692	-1.18042	0.231203	0.622367	1	2852	tags=33%, list=24%, signal=44%
GO_NEURON_PROJECTION_DEVELOPMENT	GO_NEURON_PROJECTION_DEVELOPMENT		420	-0.227482	-1.17856	0.0657895	0.626971	1	2547	tags=24%, list=21%, signal=29%
GO_POSITIVE_REGULATION_OF_HORMONE_SECRETION	GO_POSITIVE_REGULATION_OF_HORMONE_SECRETION		60	-0.29753	-1.17496	0.209591	0.637428	1	3351	tags=43%, list=28%, signal=60%
GO_MRNA_SPLICE_SITE_SELECTION	GO_MRNA_SPLICE_SITE_SELECTION		22	-0.379219	-1.17381	0.250464	0.639918	1	888	tags=23%, list=7%, signal=25%
GO_REGULATION_OF_INTERFERON_GAMMA_PRODUCTION	GO_REGULATION_OF_INTERFERON_GAMMA_PRODUCTION		33	-0.333971	-1.17329	0.213333	0.640114	1	726	tags=15%, list=6%, signal=16%
GO_POSITIVE_REGULATION_OF_MYELOID_LEUKOCYTE_DIFFERENTIATION	GO_POSITIVE_REGULATION_OF_MYELOID_LEUKOCYTE_DIFFERENTIATION		23	-0.36528	-1.17302	0.242531	0.639503	1	2182	tags=39%, list=18%, signal=48%
GO_ERYTHROCYTE_DEVELOPMENT	GO_ERYTHROCYTE_DEVELOPMENT		18	-0.395156	-1.17298	0.240367	0.638125	1	1489	tags=28%, list=12%, signal=32%
GO_REGULATION_OF_TRANSPORTER_ACTIVITY	GO_REGULATION_OF_TRANSPORTER_ACTIVITY		141	-0.25471	-1.17012	0.153448	0.646152	1	2221	tags=20%, list=19%, signal=24%
GO_FATTY_ACID_TRANSPORT	GO_FATTY_ACID_TRANSPORT		36	-0.330741	-1.16928	0.21366	0.647488	1	2564	tags=28%, list=21%, signal=35%
GO_REGULATION_OF_CHEMOTAXIS	GO_REGULATION_OF_CHEMOTAXIS		99	-0.268906	-1.16903	0.175439	0.646739	1	2569	tags=26%, list=21%, signal=33%
GO_REGULATION_OF_CELL_SUBSTRATE_ADHESION	GO_REGULATION_OF_CELL_SUBSTRATE_ADHESION		127	-0.262171	-1.16858	0.169284	0.646902	1	2790	tags=28%, list=23%, signal=37%
GO_AMINOGLYCAN_BIOSYNTHETIC_PROCESS	GO_AMINOGLYCAN_BIOSYNTHETIC_PROCESS		81	-0.280219	-1.16689	0.175	0.65101	1	2531	tags=28%, list=21%, signal=36%
GO_PHOSPHOLIPID_TRANSPORT	GO_PHOSPHOLIPID_TRANSPORT		32	-0.33954	-1.16677	0.239411	0.649904	1	3431	tags=41%, list=29%, signal=57%
GO_NEGATIVE_REGULATION_OF_EPITHELIAL_CELL_PROLIFERATION	GO_NEGATIVE_REGULATION_OF_EPITHELIAL_CELL_PROLIFERATION		81	-0.280159	-1.16597	0.214159	0.650968	1	3363	tags=38%, list=28%, signal=53%
GO_SODIUM_ION_TRANSMEMBRANE_TRANSPORT	GO_SODIUM_ION_TRANSMEMBRANE_TRANSPORT		53	-0.304128	-1.16592	0.210626	0.649633	1	1739	tags=23%, list=15%, signal=26%
GO_APOPTOTIC_CELL_CLEARANCE	GO_APOPTOTIC_CELL_CLEARANCE		20	-0.380938	-1.16362	0.260323	0.655791	1	1517	tags=30%, list=13%, signal=34%
GO_POSITIVE_REGULATION_OF_CELLULAR_COMPONENT_BIOGENESIS	GO_POSITIVE_REGULATION_OF_CELLULAR_COMPONENT_BIOGENESIS		298	-0.230784	-1.16351	0.116057	0.654671	1	1731	tags=18%, list=14%, signal=20%
GO_PURINE_CONTAINING_COMPOUND_BIOSYNTHETIC_PROCESS	GO_PURINE_CONTAINING_COMPOUND_BIOSYNTHETIC_PROCESS		93	-0.272327	-1.16293	0.2	0.655155	1	2604	tags=27%, list=22%, signal=34%
GO_CELLULAR_MONOVALENT_INORGANIC_CATION_HOMEOSTASIS	GO_CELLULAR_MONOVALENT_INORGANIC_CATION_HOMEOSTASIS		62	-0.292339	-1.16122	0.200743	0.659466	1	4817	tags=53%, list=40%, signal=89%
GO_INNATE_IMMUNE_RESPONSE	GO_INNATE_IMMUNE_RESPONSE		221	-0.240028	-1.1606	0.120968	0.660036	1	1333	tags=16%, list=11%, signal=17%
GO_PROTEIN_COMPLEX_LOCALIZATION	GO_PROTEIN_COMPLEX_LOCALIZATION		42	-0.312003	-1.1595	0.233577	0.662443	1	2625	tags=29%, list=22%, signal=36%
GO_NUCLEOTIDE_SUGAR_METABOLIC_PROCESS	GO_NUCLEOTIDE_SUGAR_METABOLIC_PROCESS		28	-0.348131	-1.15823	0.251866	0.665185	1	971	tags=18%, list=8%, signal=19%
GO_REGULATION_OF_CELL_KILLING	GO_REGULATION_OF_CELL_KILLING		16	-0.41122	-1.15712	0.266667	0.667588	1	3536	tags=44%, list=30%, signal=62%
GO_MYELOID_CELL_ACTIVATION_INVOLVED_IN_IMMUNE_RESPONSE	GO_MYELOID_CELL_ACTIVATION_INVOLVED_IN_IMMUNE_RESPONSE		23	-0.369451	-1.15667	0.264599	0.667586	1	1731	tags=26%, list=14%, signal=30%
GO_CELL_PROJECTION_ASSEMBLY	GO_CELL_PROJECTION_ASSEMBLY		203	-0.240129	-1.15567	0.162257	0.669492	1	3365	tags=33%, list=28%, signal=45%
GO_REGULATION_OF_SYNAPSE_ORGANIZATION	GO_REGULATION_OF_SYNAPSE_ORGANIZATION		89	-0.26943	-1.15376	0.198095	0.674484	1	3270	tags=28%, list=27%, signal=38%
GO_NUCLEOSIDE_PHOSPHATE_CATABOLIC_PROCESS	GO_NUCLEOSIDE_PHOSPHATE_CATABOLIC_PROCESS		54	-0.295709	-1.15366	0.22973	0.673281	1	1716	tags=20%, list=14%, signal=24%
GO_PROTEOGLYCAN_METABOLIC_PROCESS	GO_PROTEOGLYCAN_METABOLIC_PROCESS		63	-0.290503	-1.15343	0.212613	0.672517	1	2532	tags=30%, list=21%, signal=38%
GO_PHENOL_CONTAINING_COMPOUND_METABOLIC_PROCESS	GO_PHENOL_CONTAINING_COMPOUND_METABOLIC_PROCESS		35	-0.324312	-1.15335	0.225746	0.671243	1	3889	tags=40%, list=33%, signal=59%
GO_PEPTIDE_CROSS_LINKING	GO_PEPTIDE_CROSS_LINKING		15	-0.408602	-1.15231	0.282004	0.6734	1	4390	tags=60%, list=37%, signal=95%
GO_MITOTIC_RECOMBINATION	GO_MITOTIC_RECOMBINATION		30	-0.342153	-1.15142	0.262774	0.674983	1	1415	tags=23%, list=12%, signal=26%
GO_NEURON_APOPTOTIC_PROCESS	GO_NEURON_APOPTOTIC_PROCESS		29	-0.345352	-1.15082	0.275986	0.675641	1	3631	tags=48%, list=30%, signal=69%
GO_NEGATIVE_REGULATION_OF_VASCULATURE_DEVELOPMENT	GO_NEGATIVE_REGULATION_OF_VASCULATURE_DEVELOPMENT		48	-0.304201	-1.14958	0.251894	0.678478	1	3074	tags=33%, list=26%, signal=45%
GO_NUCLEOSIDE_BISPHOSPHATE_METABOLIC_PROCESS	GO_NUCLEOSIDE_BISPHOSPHATE_METABOLIC_PROCESS		26	-0.352721	-1.14936	0.253788	0.677739	1	1470	tags=23%, list=12%, signal=26%
GO_POSITIVE_REGULATION_OF_DENDRITE_MORPHOGENESIS	GO_POSITIVE_REGULATION_OF_DENDRITE_MORPHOGENESIS		30	-0.340793	-1.14832	0.26738	0.679918	1	2644	tags=30%, list=22%, signal=38%
GO_REGULATION_OF_ACTIN_FILAMENT_BASED_PROCESS	GO_REGULATION_OF_ACTIN_FILAMENT_BASED_PROCESS		236	-0.236588	-1.14818	0.132472	0.67895	1	2852	tags=27%, list=24%, signal=35%
GO_NEGATIVE_REGULATION_OF_CELL_MATRIX_ADHESION	GO_NEGATIVE_REGULATION_OF_CELL_MATRIX_ADHESION		24	-0.360913	-1.1481	0.276134	0.677747	1	2177	tags=25%, list=18%, signal=31%
GO_NEGATIVE_REGULATION_OF_GLIOGENESIS	GO_NEGATIVE_REGULATION_OF_GLIOGENESIS		23	-0.358611	-1.14732	0.260456	0.678857	1	2584	tags=35%, list=22%, signal=44%
GO_UNSATURATED_FATTY_ACID_METABOLIC_PROCESS	GO_UNSATURATED_FATTY_ACID_METABOLIC_PROCESS		52	-0.298404	-1.14175	0.251474	0.696786	1	1549	tags=21%, list=13%, signal=24%
GO_REGULATION_OF_AXONOGENESIS	GO_REGULATION_OF_AXONOGENESIS		138	-0.247524	-1.14139	0.18662	0.696518	1	3043	tags=28%, list=25%, signal=37%
GO_ATP_HYDROLYSIS_COUPLED_TRANSMEMBRANE_TRANSPORT	GO_ATP_HYDROLYSIS_COUPLED_TRANSMEMBRANE_TRANSPORT		25	-0.354414	-1.14134	0.272897	0.695122	1	1646	tags=24%, list=14%, signal=28%
GO_NEGATIVE_REGULATION_OF_MYELOID_LEUKOCYTE_DIFFERENTIATION	GO_NEGATIVE_REGULATION_OF_MYELOID_LEUKOCYTE_DIFFERENTIATION		22	-0.360078	-1.14114	0.286807	0.6943	1	2849	tags=32%, list=24%, signal=42%
GO_CELL_CELL_ADHESION	GO_CELL_CELL_ADHESION		327	-0.223638	-1.14026	0.137221	0.695918	1	3207	tags=30%, list=27%, signal=39%
GO_REGULATION_OF_OSTEOBLAST_PROLIFERATION	GO_REGULATION_OF_OSTEOBLAST_PROLIFERATION		15	-0.39626	-1.13997	0.273603	0.695385	1	2305	tags=40%, list=19%, signal=49%
GO_LIPID_BIOSYNTHETIC_PROCESS	GO_LIPID_BIOSYNTHETIC_PROCESS		375	-0.218996	-1.13919	0.12199	0.696665	1	2931	tags=29%, list=25%, signal=37%
GO_MISMATCH_REPAIR	GO_MISMATCH_REPAIR		18	-0.376067	-1.13501	0.303213	0.70985	1	2097	tags=39%, list=18%, signal=47%
GO_COCHLEA_MORPHOGENESIS	GO_COCHLEA_MORPHOGENESIS		15	-0.393927	-1.13473	0.293886	0.709329	1	2009	tags=27%, list=17%, signal=32%
GO_EXECUTION_PHASE_OF_APOPTOSIS	GO_EXECUTION_PHASE_OF_APOPTOSIS		40	-0.32012	-1.13464	0.27256	0.708129	1	3081	tags=40%, list=26%, signal=54%
GO_REGULATION_OF_NEURONAL_SYNAPTIC_PLASTICITY	GO_REGULATION_OF_NEURONAL_SYNAPTIC_PLASTICITY		41	-0.311394	-1.13463	0.234286	0.706641	1	2408	tags=24%, list=20%, signal=30%
GO_REGULATION_OF_OSTEOCLAST_DIFFERENTIATION	GO_REGULATION_OF_OSTEOCLAST_DIFFERENTIATION		27	-0.344085	-1.13463	0.284314	0.705119	1	1602	tags=26%, list=13%, signal=30%
GO_POSITIVE_REGULATION_OF_PROTEIN_AUTOPHOSPHORYLATION	GO_POSITIVE_REGULATION_OF_PROTEIN_AUTOPHOSPHORYLATION		17	-0.386406	-1.13314	0.280835	0.708947	1	628	tags=18%, list=5%, signal=19%
GO_POST_TRANSLATIONAL_PROTEIN_MODIFICATION	GO_POST_TRANSLATIONAL_PROTEIN_MODIFICATION		21	-0.36599	-1.13221	0.275547	0.710687	1	1537	tags=33%, list=13%, signal=38%
GO_REGULATION_OF_MYELOID_LEUKOCYTE_DIFFERENTIATION	GO_REGULATION_OF_MYELOID_LEUKOCYTE_DIFFERENTIATION		54	-0.299663	-1.13163	0.249548	0.711161	1	2849	tags=33%, list=24%, signal=44%
GO_SYNAPTIC_TRANSMISSION_CHOLINERGIC	GO_SYNAPTIC_TRANSMISSION_CHOLINERGIC		17	-0.388939	-1.1309	0.297753	0.712183	1	1777	tags=24%, list=15%, signal=28%
GO_RESPONSE_TO_METAL_ION	GO_RESPONSE_TO_METAL_ION		218	-0.235296	-1.12776	0.175958	0.721733	1	2317	tags=22%, list=19%, signal=27%
GO_POSITIVE_REGULATION_OF_PHOSPHOLIPASE_ACTIVITY	GO_POSITIVE_REGULATION_OF_PHOSPHOLIPASE_ACTIVITY		27	-0.351676	-1.12719	0.286252	0.722254	1	2376	tags=30%, list=20%, signal=37%
GO_REGULATION_OF_EXTENT_OF_CELL_GROWTH	GO_REGULATION_OF_EXTENT_OF_CELL_GROWTH		81	-0.266012	-1.1271	0.23775	0.721077	1	1316	tags=16%, list=11%, signal=18%
GO_PURINE_NUCLEOSIDE_BIOSYNTHETIC_PROCESS	GO_PURINE_NUCLEOSIDE_BIOSYNTHETIC_PROCESS		65	-0.27593	-1.12683	0.244782	0.720516	1	1904	tags=22%, list=16%, signal=25%
GO_NEGATIVE_REGULATION_OF_NEURON_DIFFERENTIATION	GO_NEGATIVE_REGULATION_OF_NEURON_DIFFERENTIATION		149	-0.243968	-1.12677	0.213675	0.719205	1	3338	tags=32%, list=28%, signal=44%
GO_NEGATIVE_REGULATION_OF_BLOOD_PRESSURE	GO_NEGATIVE_REGULATION_OF_BLOOD_PRESSURE		21	-0.365706	-1.12557	0.28972	0.72195	1	3223	tags=38%, list=27%, signal=52%
GO_AMMONIUM_TRANSPORT	GO_AMMONIUM_TRANSPORT		37	-0.314767	-1.12436	0.290741	0.724785	1	3389	tags=41%, list=28%, signal=56%
GO_CARDIAC_MUSCLE_CELL_ACTION_POTENTIAL	GO_CARDIAC_MUSCLE_CELL_ACTION_POTENTIAL		28	-0.330755	-1.12432	0.28169	0.723427	1	2129	tags=29%, list=18%, signal=35%
GO_POSITIVE_REGULATION_OF_TRANSPORTER_ACTIVITY	GO_POSITIVE_REGULATION_OF_TRANSPORTER_ACTIVITY		54	-0.291568	-1.12415	0.245872	0.722477	1	2129	tags=26%, list=18%, signal=31%
GO_TAXIS	GO_TAXIS		253	-0.229478	-1.12302	0.182759	0.725002	1	3043	tags=30%, list=25%, signal=39%
GO_DIGESTION	GO_DIGESTION		38	-0.313568	-1.12282	0.280072	0.724226	1	658	tags=13%, list=6%, signal=14%
GO_NEGATIVE_REGULATION_OF_AXON_GUIDANCE	GO_NEGATIVE_REGULATION_OF_AXON_GUIDANCE		23	-0.358935	-1.12213	0.292871	0.725292	1	2987	tags=35%, list=25%, signal=46%
GO_REGULATION_OF_SYNAPTIC_TRANSMISSION_GABAERGIC	GO_REGULATION_OF_SYNAPTIC_TRANSMISSION_GABAERGIC		21	-0.359086	-1.12169	0.29783	0.725274	1	3047	tags=38%, list=25%, signal=51%
GO_REGULATION_OF_INSULIN_SECRETION_INVOLVED_IN_CELLULAR_RESPONSE_TO_GLUCOSE_STIMULUS	GO_REGULATION_OF_INSULIN_SECRETION_INVOLVED_IN_CELLULAR_RESPONSE_TO_GLUCOSE_STIMULUS		36	-0.313956	-1.12157	0.286219	0.724249	1	1232	tags=19%, list=10%, signal=22%
GO_REGULATION_OF_HORMONE_LEVELS	GO_REGULATION_OF_HORMONE_LEVELS		264	-0.22554	-1.12145	0.180743	0.72312	1	3421	tags=33%, list=29%, signal=45%
GO_PROTEIN_OLIGOMERIZATION	GO_PROTEIN_OLIGOMERIZATION		289	-0.224773	-1.1199	0.183673	0.727209	1	2976	tags=30%, list=25%, signal=39%
GO_REGULATION_OF_NEURAL_PRECURSOR_CELL_PROLIFERATION	GO_REGULATION_OF_NEURAL_PRECURSOR_CELL_PROLIFERATION		50	-0.29506	-1.11958	0.274254	0.726787	1	2486	tags=30%, list=21%, signal=38%
GO_NEUROLOGICAL_SYSTEM_PROCESS	GO_NEUROLOGICAL_SYSTEM_PROCESS		465	-0.213505	-1.11946	0.149606	0.725719	1	3219	tags=29%, list=27%, signal=38%
GO_REGULATION_OF_OLIGODENDROCYTE_DIFFERENTIATION	GO_REGULATION_OF_OLIGODENDROCYTE_DIFFERENTIATION		18	-0.37253	-1.11628	0.304991	0.735532	1	4874	tags=67%, list=41%, signal=112%
GO_POSITIVE_REGULATION_OF_CHROMOSOME_SEGREGATION	GO_POSITIVE_REGULATION_OF_CHROMOSOME_SEGREGATION		19	-0.364905	-1.11556	0.307692	0.736629	1	731	tags=16%, list=6%, signal=17%
GO_REGULATION_OF_FIBROBLAST_GROWTH_FACTOR_RECEPTOR_SIGNALING_PATHWAY	GO_REGULATION_OF_FIBROBLAST_GROWTH_FACTOR_RECEPTOR_SIGNALING_PATHWAY		19	-0.36698	-1.11511	0.329567	0.73676	1	2496	tags=32%, list=21%, signal=40%
GO_REGULATION_OF_LIPASE_ACTIVITY	GO_REGULATION_OF_LIPASE_ACTIVITY		45	-0.300787	-1.11426	0.27668	0.738358	1	1964	tags=24%, list=16%, signal=29%
GO_NEGATIVE_REGULATION_OF_LEUKOCYTE_PROLIFERATION	GO_NEGATIVE_REGULATION_OF_LEUKOCYTE_PROLIFERATION		24	-0.349539	-1.11419	0.28785	0.737117	1	1934	tags=21%, list=16%, signal=25%
GO_NEGATIVE_REGULATION_OF_ACTIN_FILAMENT_DEPOLYMERIZATION	GO_NEGATIVE_REGULATION_OF_ACTIN_FILAMENT_DEPOLYMERIZATION		28	-0.337419	-1.11315	0.312849	0.739463	1	1435	tags=21%, list=12%, signal=24%
GO_NEGATIVE_REGULATION_OF_RNA_SPLICING	GO_NEGATIVE_REGULATION_OF_RNA_SPLICING		22	-0.348546	-1.11259	0.306122	0.739962	1	888	tags=18%, list=7%, signal=20%
GO_OLFACTORY_LOBE_DEVELOPMENT	GO_OLFACTORY_LOBE_DEVELOPMENT		26	-0.339495	-1.11217	0.328947	0.740059	1	3270	tags=50%, list=27%, signal=69%
GO_NEURON_MATURATION	GO_NEURON_MATURATION		26	-0.338597	-1.1119	0.296786	0.739573	1	2339	tags=35%, list=20%, signal=43%
GO_RESPONSE_TO_IONIZING_RADIATION	GO_RESPONSE_TO_IONIZING_RADIATION		96	-0.258079	-1.11082	0.248668	0.74206	1	1098	tags=17%, list=9%, signal=18%
[truncated: 840 more rows]

## Sheet: Heart Biocarta
Biocarta report for hibernation vs. post-arousal in heart.
[truncated: 96 more rows]

[truncated: 7 more sheets: Heart KEGG, Heart Reactome, Heart GO, Skeletal Muscle Biocarta, Skeletal Muscle KEGG, Skeletal Muscle Reactome, Skeletal Muscle GO]
